# Supplementary material for: MS0621, a novel small-molecule modulator of Ewing sarcoma chromatin accessibility, interacts with an RNA-associated macromolecular complex and influences RNA splicing
Source: Front Oncol. 2023 Jan 30;13:1099550. doi: 10.3389/fonc.2023.1099550 (PMC9924231; doi:10.3389/fonc.2023.1099550)
Supplement: Supplementary file 6 [file Table_1.xlsx]

## Sheet: DESeq_UNC621_Vehicle_RNA_Supple
geneSymbol	baseMean	log2FoldChange	lfcSE	stat	pvalue	padj
A4GALT	645.880961753964	-1.21439198049145	0.101806931220442	11.9283821438634	8.41938797806409e-33	2.525575839477e-31
AASDH	585.586122882342	1.70310464000306	0.108635421182346	-15.6772498460181	2.16423862263933e-55	1.88567147710293e-53
ABCA9	2.60808712868858	4.67119240541711	1.73910980996514	-2.6859674867286	0.00723201258553718	0.017684616311996
ABCB6	990.890107735288	-1.00808816621672	0.123838378337015	8.14035341671942	3.94125735893587e-16	4.15037723284531e-15
ABCC11	22.0463208831907	1.48950419367097	0.513311556153675	-2.90175464747386	0.0037107904765613	0.00965541244446519
ABCC2	51.0073694023352	1.8926226576793	0.378108069024737	-5.00550718888647	5.57151333806716e-07	2.52624999077379e-06
ABCG1	67.7201686772356	-1.54131787627722	0.278214191984382	5.54004044611693	3.02401795819683e-08	1.56476907555981e-07
ABCG2	7.10657460848037	-2.77594158211301	0.905777309208512	3.06470647243161	0.00217883721618603	0.00594557815015909
ABHD11	374.137159734669	-1.9812106161303	0.133743203802493	14.8135423692711	1.19759024256961e-49	7.80962730232192e-48
ABHD3	637.691006451307	-1.84214414320992	0.119178278574806	15.4570460761743	6.76295167817314e-54	5.48295209800307e-52
ABI3BP	9.4491276047077	1.82663886304664	0.762759349015256	-2.39477741623866	0.016630457506905	0.0373562630220358
ABITRAM	2526.47608280356	1.28679262492424	0.107742192964394	-11.9432563002453	7.04115788964373e-33	2.12428496216579e-31
ABTB2	1098.34151011554	1.04595472871153	0.105247213532188	-9.93807525737141	2.84266455971351e-23	4.81373148587616e-22
ACAD11	255.437727553961	1.04884047661883	0.145672052049753	-7.20001168282165	6.02074007287359e-13	4.87556884111838e-12
ACAD9-DT	106.744332257876	1.05778603194099	0.212924718837009	-4.96788741917141	6.76862371830056e-07	3.0434167202757e-06
ACAT2	1118.18598197257	-1.3339198249191	0.0872338410895242	15.2913113564512	8.73729256392178e-53	6.52902737570212e-51
ACE	82.9571028450714	-1.09777129326791	0.226424641131317	4.84828545066016	1.24533119084737e-06	5.43196184989886e-06
ACER2	66.6263227040652	-1.3693111587637	0.260678766161729	5.25286803726144	1.49748831303032e-07	7.22358364277756e-07
ACOT7	3033.49420881556	-1.08231409417574	0.0818043103036818	13.2305264864145	5.84763123983496e-40	2.6236871960268e-38
ACP3	82.1980610631329	-1.2260068667903	0.231845776966607	5.28802759675404	1.23642328024597e-07	6.01538833146542e-07
ACRBP	34.451378786748	2.17700411057678	0.384980198720153	-5.6548469708679	1.5598518633713e-08	8.32793527258339e-08
ACTA2	418.131963247834	2.2081865530662	0.133641256409105	-16.523239996386	2.49620514332716e-61	2.68796490254276e-59
ACTB	37849.9564314496	-1.47216299398341	0.0676672143270182	21.755927277704	6.07067394082694e-105	2.60146962060172e-102
ACTG1P1	9.13720107984883	2.29640008501133	0.817804861514762	-2.80800493256774	0.00498494632648355	0.0126387228886141
ACTG1P4	1.88037256367615	4.26970718457749	1.82838721391453	-2.33523137335672	0.0195313370220969	0.0430857349332728
ACTN1	1817.93204010774	-1.15944718677872	0.0857215131469851	13.5257433544207	1.1022380295813e-41	5.32064233221797e-40
ACTN3	6.7051451228542	4.37792476077985	1.23828644142703	-3.5354701580473	0.000407050218075177	0.00125602358253381
ACTR3-AS1	7.43219194390071	2.87358921384049	0.900315088819127	-3.1917594734634	0.00141409035290009	0.00398457719138434
ACTR3C	18.2879282628813	1.72902011904871	0.510095332607175	-3.38960192051047	0.000699941842341454	0.00207883717192162
ACVR2B	923.044292973229	-1.55346486822547	0.114079938524762	13.6173361268798	3.15880972292441e-42	1.56067497792863e-40
ADA	422.044095034381	-1.38322846360869	0.130564183351435	10.5942413003534	3.1690020370225e-26	6.37993334356649e-25
ADAM22	863.818222912601	-1.25239086102098	0.103776840316023	12.0681151710456	1.55658721690749e-33	4.87839080307813e-32
ADAM23	1376.64956552842	-1.23246751457921	0.0940480137791269	13.1046628743662	3.09635015091198e-39	1.340560009667e-37
ADAM32	25.1521527592657	1.43641000389915	0.551150265581389	-2.60620395852288	0.00915519275131285	0.0218423721157257
ADAM8	12.391487193196	3.74041723982344	0.780781135092866	-4.79060913706446	1.66275752121193e-06	7.15023191284214e-06
ADAMTS20	10.9147434670495	-1.74706168993933	0.651488044097329	2.68164812196973	0.00732604738565426	0.0178958053750545
ADAMTS4	398.07145612396	-1.30560241580808	0.146326824722615	8.92250903607761	4.55841695148839e-19	6.00864024779367e-18
ADAMTS5	84.9294763370003	1.33449442332286	0.235445799160031	-5.66794747701493	1.44518248348059e-08	7.74328700896288e-08
ADAP2	4.99370402646868	3.05554488578252	1.18572693584873	-2.57693807351639	0.00996798069432137	0.0235919362735978
ADARB2	63.0511002076958	1.09670938218404	0.291024513734315	-3.76844331122313	0.000164268779977441	0.000539714573926819
ADAT3	63.7362215025683	-1.27859440535054	0.260172912537104	4.91440247519309	8.90536404461388e-07	3.95003874543309e-06
ADCY1	174.576008257856	-3.53593812393878	0.228125627088053	15.4999601275571	3.47107497251853e-54	2.85826008913506e-52
ADCY10P1	81.8587079527249	2.31513239163415	0.276259415747589	-8.38028410857652	5.28000967448198e-17	5.96714979250661e-16
ADCY3	651.084472005397	-1.1294339211136	0.117623897619738	9.60207869292776	7.83481249097306e-22	1.21593047069809e-20
ADCYAP1R1	87.6552789008713	-2.37664067232495	0.272303372672123	8.72791493180159	2.59410651425685e-18	3.23078579990305e-17
ADD2	4296.57262179479	-1.05729419086684	0.0846289002966289	12.4932994185315	8.12143619972815e-36	2.84697691689302e-34
ADGRA3	2049.21045310546	-1.08444067171938	0.0760050476226205	14.2680085815331	3.463277367833e-46	2.01445701301267e-44
ADGRG2	22.3392048886422	-1.1222300935707	0.425885440004084	2.63505156118964	0.00841245031397542	0.02026196102067
ADGRG7	328.822797899518	1.53197959418	0.138813096687965	-11.0362756161524	2.55401269280566e-28	5.87394945493245e-27
ADHFE1	134.53515815376	3.51488714973041	0.243528396884733	-14.4331716329331	3.20019928029246e-47	1.93097081860865e-45
ADORA2B	31.4470885529789	-1.40444774411309	0.376305884329995	3.73219713694798	0.0001898168533751	0.000617853710613911
ADPRH	7.65332191596287	2.82607169258309	0.816995047120563	-3.45910504909836	0.000541973479808102	0.00164029390732351
ADRA2A	5.48625673322431	2.37391635840826	1.00899210743233	-2.35276008694395	0.0186346527808452	0.0413407753927297
AEBP1	1123.11115683143	-1.51515405787286	0.0864590502572701	17.5245281247518	9.31108362435214e-69	1.34837333754584e-66
AFAP1L1	6.61426587341573	-2.25068776944572	0.909440093095953	2.47480596746493	0.0133308578801679	0.030619268624783
AFG1L	166.442800570529	1.32980207850531	0.19363161540034	-6.86769087659521	6.52494174546926e-12	4.83282986847843e-11
AFTPH	2003.84529191497	1.01075681753879	0.0843862542694596	-11.9777424213104	4.64809303248862e-33	1.42067914841624e-31
AGAP1	1371.93130129451	-1.10787867056009	0.0839558882260183	13.1959615218121	9.25661810030177e-40	4.10064276097335e-38
AGAP2	199.616574427606	-1.04694669671206	0.16295661394337	6.42469594438121	1.32133358997378e-10	8.76353844670546e-10
AGAP2-AS1	134.383157540526	-1.28732227722914	0.201516537563841	6.38817187309658	1.67880591871799e-10	1.1023003965366e-09
AGAP5	26.4593178799479	1.51895973973573	0.415636894642698	-3.6545353872916	0.000257648126671688	0.000819959891459853
AGK-DT	6.27333299953377	3.34241076730213	1.00218316354519	-3.33512963386699	0.000852596431349369	0.00249551433864985
AGO1	3680.60980067308	-1.14423825231091	0.0741128874674197	15.439126600133	8.93013491778756e-54	7.18448172427981e-52
AGRN	636.777456512852	-2.33911950832021	0.125195050087906	18.6838018490171	6.70677890602789e-78	1.38067591636053e-75
AGTRAP	439.933198292616	-1.01365772675513	0.131707163493375	7.69629912199965	1.4006371361246e-14	1.29905382439684e-13
AHNAK	148.76095643016	-1.60901639429843	0.252586012193767	6.37017220519758	1.88816078004739e-10	1.23282338493268e-09
AHSA1	4191.14276586213	-1.16217845385778	0.0771930579438847	15.0554788838995	3.17789837597131e-51	2.23924530532368e-49
AIF1L	451.610918631677	-3.12482264482771	0.136307432533608	22.9248147862903	2.6284628075587e-116	1.53312394536438e-113
AK7	179.278254765183	-2.03118031858717	0.187448181079215	10.8359564061536	2.32522822725589e-27	5.01284828705535e-26
AK8	14.4761810251417	2.28227237762712	0.605016208051459	-3.77224997819068	0.000161782048994788	0.000532293867877241
AKAP3	17.0633101102476	2.78882782906939	0.64911069237659	-4.29638251506635	1.73607910016793e-05	6.56595622214088e-05
AKAP5	218.193426895108	-1.42497315843446	0.159280846262241	8.94629324161412	3.67619608317297e-19	4.87020601605464e-18
AKAP8L	3109.42320623696	1.07708189327922	0.0743008283987999	-14.4962299410462	1.27989080489139e-47	7.83531986038172e-46
AKAP9	10670.4157036661	1.16611018796426	0.0899470091737695	-12.9644131436482	1.94714902330532e-38	7.98559281081349e-37
AKIRIN2	1708.78927666147	1.35256533583255	0.100657009920816	-13.4373685140913	3.65193832492095e-41	1.71551232542931e-39
AKNA	546.381733805301	-1.52619450124955	0.133804036072229	11.406191816409	3.89407152092763e-30	9.99605303134944e-29
AKT1	1921.5224909041	-1.13747829926943	0.0895883876882967	12.6967158202137	6.16635298370552e-37	2.30804064085292e-35
ALB	11.4281572797541	2.82729519728575	0.753301147335826	-3.75320707699032	0.000174586516516804	0.000571557167729943
ALDH16A1	225.94641284777	-1.94078109181328	0.209126112176107	9.28043404823083	1.68789546846749e-20	2.40287654555121e-19
ALDH1B1	589.69284204114	-1.42874658737603	0.105240882832717	13.5759654320561	5.56061564670115e-42	2.71539086859141e-40
ALDH3B1	4.13905345686509	2.84288173330912	1.17587792579348	-2.41766740488027	0.0156203470326632	0.0352911606403984
ALDH6A1	432.515081352885	1.19356691371153	0.119507451893838	-9.98738484334696	1.73087901052818e-23	2.98398993949678e-22
ALDH8A1	7.6823129811791	2.22536232583908	0.83343958512829	-2.67009434822625	0.00758299362331532	0.0184611826205652
ALKBH1	602.587986537527	1.14472740263012	0.112156100554981	-10.2065549440974	1.85328476376121e-24	3.32893699482104e-23
ALKBH3	773.183495432739	1.4506131923649	0.0986212472690303	-14.708931721455	5.64921867757343e-49	3.62759308231458e-47
ALKBH8	1166.06692010717	1.22849311021571	0.0958591003050518	-12.8156127723532	1.34074965850791e-37	5.15623833870864e-36
ALMS1-IT1	51.2716297441726	-2.17409294979084	0.31388070394465	6.92649443711653	4.31396838449275e-12	3.24211553820969e-11
ALMS1P1	55.5075460781751	4.04925382663404	0.423687865075156	-9.55716261997676	1.21029300638232e-21	1.86044894202167e-20
ALPL	128.896683575551	-1.40294666727258	0.198130735261387	7.08091384924063	1.43206914423724e-12	1.12245568834243e-11
AMDHD2	401.576385175305	-2.25297577153742	0.145580308147458	15.4758277421379	5.05192611208376e-54	4.1437634570912e-52
AMOT	116.2409443254	-2.40170886407686	0.263525000466784	9.11377994430393	7.95605831230592e-20	1.09764331433508e-18
AMOTL1	3445.45113933973	-1.85011658040424	0.0795249360268791	23.2646094776978	1.01210790892616e-119	6.4400732944338e-117
AMOTL2	94.7346032754254	-1.94338806919698	0.267920917122031	7.25358844719025	4.05872127739862e-13	3.32910271026626e-12
AMPH	614.328114789552	-1.22440792963737	0.111521494518609	10.9791205266986	4.8158936381427e-28	1.09560275854518e-26
AMT	52.3573527336421	1.33285647413848	0.300597812462776	-4.4340192073205	9.24923806275949e-06	3.62139662207391e-05
AMY2B	146.709526063638	1.13955118249415	0.186669862113564	-6.10463397568098	1.03036531310167e-09	6.21355854236323e-09
ANAPC16	1236.79559425715	1.00419042888273	0.101657065213902	-9.87821581087118	5.17460059885945e-23	8.63722284378781e-22
ANG	16.2105681408066	-2.41579480464023	0.56512488466286	4.2747981379044	1.91310547717936e-05	7.19401662066838e-05
ANK1	91.0982050781949	-1.06455382784549	0.219882120411769	4.84147517702631	1.28878777204728e-06	5.61102335422946e-06
ANKDD1B	2.71424910791511	4.81567691340137	1.60443117362125	-3.00148550625095	0.00268665828717548	0.00720307082662292
ANKH	666.109507014916	-1.08034430747649	0.129622982304886	8.33451204613863	7.7818451138898e-17	8.67781113656176e-16
ANKLE1	641.319576462684	-2.26685859151569	0.111928372833402	20.2527610661308	3.35876138885565e-91	1.05264584542076e-88
ANKRD10-IT1	41.499814113931	-1.37304096759176	0.370424488616702	3.70666899674799	0.000210003121871603	0.000677677201945584
ANKRD17-DT	8.32502425412479	4.51879011174695	1.18715318621752	-3.8064086119708	0.000140999359580747	0.000467799739686606
ANKRD18EP	5.11026938272412	2.6706946991455	1.07970406644201	-2.47354324407274	0.0133780612406874	0.0307142499378912
ANKRD20A11P	12.7253516957392	2.44340102335042	0.630017344746608	-3.87830754775989	0.000105185689848644	0.000356470160658786
ANKRD20A5P	1.91158070236083	4.28799866258311	1.74566895463009	-2.4563641641274	0.0140350850926447	0.0320823771799861
ANKRD33B	56.1167936286071	-1.57972318732875	0.295670996513437	5.34284121864132	9.15009092229419e-08	4.50594768260632e-07
ANKRD34A	693.923335872253	-1.12108570383255	0.102706138255111	10.9154693466119	9.72257978091924e-28	2.15353090970192e-26
ANKRD39	266.500979201973	-1.18151285110122	0.167662032717856	7.04699109242868	1.8282801799144e-12	1.42080781709262e-11
ANKRD45	164.157883273498	-1.457063229214	0.178079110709825	8.18211200295272	2.78911622696108e-16	2.97137810927086e-15
ANKRD9	445.12011558252	-1.61052395992052	0.168204040646385	9.57482325472977	1.02031672562051e-21	1.5753390150426e-20
ANKS3	466.494274946796	1.02481610774452	0.139251109676178	-7.35948252137938	1.84624528665692e-13	1.56636196077665e-12
ANO7	6.28143611338261	-3.41045130880154	0.99746496222453	3.41911890438298	0.000628242668822019	0.00188266584271796
ANO8	357.772226173037	-1.07126750620827	0.13508322835928	7.93042570287868	2.1839593792597e-15	2.15400559162495e-14
ANP32B	7386.51276896516	-1.0934223416783	0.087853617565761	12.4459569449129	1.47110563930205e-35	5.07229494483817e-34
ANP32E	7422.17946110696	-1.06665531625272	0.097192513645206	10.9746653960043	5.05928164955643e-28	1.14353924733462e-26
ANXA11	1413.68816434674	-1.35493354099566	0.0843871957034506	16.0561508141247	5.17697284675455e-58	5.1035716355001e-56
AOC2	72.7490985959943	2.50205150408953	0.282991296290201	-8.84144331253121	9.4489944058112e-19	1.21873454872987e-17
AOC3	39.5480616582047	2.93327766199261	0.468563446664071	-6.26015042973588	3.8460628771535e-10	2.42157805980417e-09
AOX1	15.62431191241	1.55072268994689	0.613231677228389	-2.52877133966018	0.0114462571981413	0.0267244460417159
AP1G2-AS1	136.046746265697	1.15767748862485	0.186896896789391	-6.19420390874339	5.85803496038358e-10	3.62104851628303e-09
AP1M2	8.29711214617613	-1.77686837931999	0.73013640062115	2.43361155231866	0.0149490282935827	0.0339571285275475
AP4S1	169.937559286755	1.19631454227907	0.171670602867096	-6.9686627896637	3.19967597342522e-12	2.43430420615879e-11
APBB2	1388.39342027679	-1.40040124757485	0.0896717497352016	15.6169724769528	5.57926349867068e-55	4.76233231484093e-53
APC2	32.2222422623559	-2.11032167380665	0.502415927299444	4.20034787740493	2.66505180546472e-05	9.84011918606439e-05
APEX2	1349.50491927418	-1.16857537370355	0.0829159425369817	14.0934944227685	4.1643461736438e-45	2.26536116461587e-43
APOE	80.1037695973858	1.73108804113655	0.242708690956854	-7.13236940264442	9.86556697591135e-13	7.86175238558583e-12
APPBP2-DT	18.5514647308678	1.45187272772876	0.466898826850488	-3.10960885792435	0.00187335239568377	0.00517043291332385
APRG1	17.5009819674795	1.22998275968955	0.495428634940598	-2.48266384488862	0.0130404082080951	0.0300639538376791
AQP1	5.65821947892393	2.10795758750932	0.923373910325928	-2.28288623269123	0.0224370706503596	0.0487110845240126
ARFGEF1	5073.61729904986	1.1290855633428	0.0719023945653419	-15.7030314521269	1.44184207009809e-55	1.27209242806385e-53
ARHGAP27	18.0195793636853	3.53741043267133	0.609219673520765	-5.80646125925012	6.38070277193453e-09	3.55484204842349e-08
ARHGAP27P1-BPTFP1-KPNA2P3	70.6074238514462	2.02495411410146	0.274990275328138	-7.36372990530352	1.78841370244395e-13	1.52098464657424e-12
ARHGAP42	33.3017734710757	2.45952006237694	0.463276753102721	-5.30896498886401	1.10249506670918e-07	5.39505742501964e-07
ARHGAP44	28.4622592092014	-1.58706327833808	0.392258425492124	4.04596351588105	5.21083488645282e-05	0.000184732586435483
ARHGAP45	26.4590390720962	-1.22609381157959	0.459966013031697	2.66561827796415	0.00768468940939334	0.0186849361068135
ARHGEF16	20.5333220233985	-1.28346239663341	0.458851484804942	2.79711941474704	0.00515604726474722	0.0130222131904212
ARHGEF19	47.8592161568462	-1.51629824726007	0.302119524275856	5.01886877683412	5.19766374398846e-07	2.36439651855003e-06
ARHGEF25	656.723310466568	-1.5738000079568	0.103002167245143	15.2792902329053	1.05078932534385e-52	7.79663401186223e-51
ARHGEF26	704.027155512039	-1.23785695430112	0.10245923971005	12.0814575415954	1.32352569105339e-33	4.16038809292503e-32
ARHGEF33	23.86578064737	1.67357978743992	0.517854958765118	-3.23175390930069	0.00123032963452987	0.00350060456176941
ARHGEF37	26.754314619196	1.46195724186764	0.441215038564637	-3.31348008133107	0.000921426699747692	0.002684628533551
ARHGEF39	348.314877880943	-1.51259591574293	0.139646990715872	10.8315682850658	2.43941065114528e-27	5.24286027151982e-26
ARID3A	481.151153494519	-1.30358450764986	0.120746115414367	10.7960782272483	3.59221043733598e-27	7.6968606901205e-26
ARID3C	26.5082166916507	1.53407909833362	0.406572299846507	-3.77320122131482	0.000161166198099775	0.000530849855325347
ARID4A	2275.55681671069	1.19549771231813	0.125865590136044	-9.4982092486593	2.1353059159677e-21	3.24202123091032e-20
ARIH2OS	39.6247347084382	1.56009969151033	0.341127968841474	-4.57335614200349	4.79973265190095e-06	1.94828506136896e-05
ARL17B	5.00207509611649	2.39185885955942	1.02505854950598	-2.33338755206925	0.0196278140017864	0.0432697993080852
ARMCX5-GPRASP2	488.826551259428	1.03635873545106	0.136583339924148	-7.58773900262367	3.25535788913491e-14	2.92996163549314e-13
ARNTL2	628.274290286729	-1.1818941095739	0.111260021584143	10.6228103567287	2.33425780275302e-26	4.73572418765294e-25
ARPC1B	403.28636849129	-1.1371451399803	0.149688537466106	7.59674160246092	3.03680058985637e-14	2.74265543164749e-13
ARPP21	53.3653707550437	1.20353936620523	0.3007575019943	-4.0016935844481	6.28907102650181e-05	0.00022020662567031
ARRB1	357.469515938381	-2.50641630904345	0.139423279908986	17.9770287335057	2.94877198005274e-72	5.11721603612789e-70
ARRB2	1673.65864293752	-1.0809171072109	0.0997910452804401	10.831804639116	2.43312124762259e-27	5.23470081532572e-26
ARRDC4	145.279847829365	2.75798252597533	0.212878953840756	-12.955637352664	2.18315274685853e-38	8.86689388366257e-37
ARSL	9.51750406253768	1.66523964140371	0.676815625754837	-2.46040365800731	0.013878082701529	0.031744224462604
ART3	5.20837843805315	-2.86407169048321	1.00180393687785	2.85891438938557	0.00425093490445996	0.0109241379419716
ARTN	23.311645800034	1.68208215666704	0.451248979944912	-3.72761431365981	0.000193300891885871	0.000627346542166849
AS3MT	866.123388241112	-1.06008188847996	0.103635065870176	10.2289884179543	1.47047303091814e-24	2.66640696918991e-23
ASAH2	33.4580240141695	1.69509086289532	0.363634005183465	-4.66153010645991	3.13867143158581e-06	1.30043059827227e-05
ASAP2	665.65814310316	-1.62518635332656	0.155166134255134	10.4738470229227	1.13917254630181e-25	2.20464010389358e-24
ASAP3	537.697134795622	-1.30045863968119	0.115124444313536	11.2961121978531	1.37156633173488e-29	3.38427142582479e-28
ASB13	212.043377312396	-1.20751167857111	0.190768541486009	6.32972118550095	2.45604590825435e-10	1.58002610237515e-09
ASF1B	1043.18254698993	-2.08099294697808	0.124733222144651	16.6835499893107	1.72647210466709e-62	1.92832240711699e-60
ASGR1	71.0847491591619	1.21807260971567	0.288916640421197	-4.21600018586642	2.48673554100302e-05	9.22552524557975e-05
ASH1L	7985.49259024714	1.03252783059655	0.096747920437641	-10.6723516735646	1.37111550645104e-26	2.82538600632571e-25
ASH2LP3	3.45429711107014	4.1071197089915	1.50821035731582	-2.72317431654626	0.00646579316935978	0.0160104628502614
ASIC3	91.1799372507337	1.68360571090409	0.23588643233877	-7.13735713500542	9.51424222078557e-13	7.5933127385806e-12
ASL	101.920829983615	1.07223061025432	0.221312763812013	-4.84486566335186	1.26697373918974e-06	5.51948435176477e-06
ATAD2B	1492.33524227677	1.59352468487107	0.0858828474555311	-18.554632642987	7.48170861534361e-77	1.49619921433319e-74
ATE1-AS1	45.8706938694545	2.19348264159752	0.394980123846734	-5.55340005526118	2.80165880510172e-08	1.45472877323259e-07
ATF3	167.912944982489	1.39765447957633	0.178176199832069	-7.84422656277112	4.35629994282556e-15	4.20374936578359e-14
ATF4	6560.4642233566	1.40119434772684	0.0724227850251687	-19.347424256605	2.14286883125949e-83	5.07192576018999e-81
ATF5	4493.13245350948	1.12534588901885	0.105074993113266	-10.7099306473976	9.14302810643114e-27	1.90461611288533e-25
ATG10	152.395571953244	-1.26690139400763	0.188527329650387	6.71998800575504	1.81739520816259e-11	1.29801580207476e-10
ATG16L2	264.737158660464	-1.40816222987071	0.147224773532429	9.56470977053695	1.12516723867861e-21	1.73467413199511e-20
ATP1B1	199.508174250796	-2.43465899544167	0.177967561289185	13.6803526317109	1.33045915761879e-42	6.71562052684601e-41
ATP1B3	1937.25928411804	-1.14606485873482	0.101355102432951	11.3074214442532	1.20581218836165e-29	2.9822902628054e-28
ATP2A3	27.7871882067978	-2.09088806865087	0.440423423469153	4.74744974320675	2.05997553369014e-06	8.75614701547076e-06
ATP2B3	123.407644550311	-1.34939734773721	0.203739247626914	6.62315858851221	3.51603441106262e-11	2.46181028887939e-10
ATP6AP1-DT	28.5188829352276	1.50399911264045	0.420130127239722	-3.57984113760612	0.000343803155755617	0.00107316465951486
ATP6AP1L	24.7901432938419	1.41426023220909	0.498411414874262	-2.83753579874545	0.0045463248269641	0.011617832386101
ATP6V1B1-AS1	16.9228101192364	-1.43390944049616	0.565431406171286	2.53595648357351	0.011214066820496	0.0262423910728601
ATP6V1FNB	67.1667206970636	2.16335238357128	0.286663977827587	-7.54664886731048	4.46600536004054e-14	3.98204588323275e-13
ATXN1	22.0873342501975	2.46574172373974	0.517575253215158	-4.76402553719994	1.89768472315336e-06	8.10074889546134e-06
AUNIP	469.276821544338	-1.14434416409585	0.113713857937573	10.0633659331484	8.02081812833883e-24	1.40350949215716e-22
AURKB	1265.07990038136	-1.54539059452475	0.08934199527884	17.297471247441	4.9149375038627e-67	6.49080866076158e-65
AVIL	31.9999259814292	2.38307804474372	0.435999541904295	-5.46578107475816	4.60872865870207e-08	2.34206399746917e-07
AVPR1A	7.28995158903429	-3.07787522689947	1.04501606368726	2.94528987051111	0.00322652225618558	0.0085113711476614
B4GALNT1	556.788501924763	-3.42684652848116	0.134888264172474	25.4050754489616	2.21636876706565e-142	2.90870696067778e-139
B4GALNT3	352.527673614207	-1.27471408640255	0.125132577476164	10.18690825453	2.26864559731083e-24	4.06112704623468e-23
B4GALT1	934.77162245506	-1.0791964128952	0.090496610607708	11.9252688652992	8.74013952387046e-33	2.61805206451115e-31
B4GALT5	5523.13694099962	-1.08256137939557	0.0801387330755148	13.5085911375149	1.3915906795694e-41	6.65617792473763e-40
B4GALT6	23.719088847985	-1.24443830377557	0.457081918269506	2.72257171862533	0.00647759718976763	0.0160302399281957
BAAT	60.5151072979593	2.17952193821608	0.303276472859843	-7.18658429934763	6.64322797482477e-13	5.36723743806735e-12
BAG2	1225.79127543974	-1.23050946788619	0.0976824682218103	12.5970349673396	2.19231944260342e-36	7.93695235444598e-35
BATF3	68.8306794781006	-2.14113480817027	0.289540511778969	7.39494033154429	1.41471786605414e-13	1.21497937633557e-12
BAZ2B	896.557715403078	1.18286269558184	0.113105592652174	-10.4580389691199	1.34612807963621e-25	2.58609308473936e-24
BAZ2B-AS1	120.122176754154	1.42379857066917	0.206851235320885	-6.88320071408058	5.85224773646614e-12	4.35609705672868e-11
BBS12	198.554046008018	1.15338858093149	0.164777167634566	-6.99968689527068	2.56535160921082e-12	1.96739419613619e-11
BCKDHA	595.775060794467	1.05953794174662	0.112633831433399	-9.40692444057651	5.108663946505e-21	7.55967058130458e-20
BCL2L11	384.75961630571	-1.33896873410684	0.130202252253747	10.2837601572158	8.34086157164076e-25	1.53632816913432e-23
BCL6B	35.1250686300482	-3.13374659654064	0.500802352787449	6.25745182525264	3.91318476342771e-10	2.45941495547606e-09
BCRP3	13.3898999547867	3.39280427576798	0.721414786061386	-4.70298688261053	2.56382897072433e-06	1.07778339794333e-05
BCYRN1	12.4051258238381	-2.35016464001598	0.690209519216247	3.40500177784371	0.000661636230520152	0.00197461804910924
BEND3	557.094252218392	-2.16697962688054	0.114599782136583	18.9091077354569	9.59668021148114e-80	2.03546556647153e-77
BEND3P2	4.12964012344048	-2.98453890609723	1.19705148885432	2.49324188131095	0.0126582582032903	0.029269695601001
BEND6	197.300808523526	-1.12058286819788	0.192525406456374	5.82044151378954	5.86923786212819e-09	3.27771959119595e-08
BEX2	313.138082735281	1.21451430659547	0.144979380764761	-8.37715197974324	5.42238096903512e-17	6.1247528557181e-16
BFSP1	62.4802740485412	-1.06300029625511	0.262162585872374	4.05473684476321	5.01907738940976e-05	0.000178567582214209
BHLHA15	38.9024673072183	-1.38040070808556	0.376337894713248	3.66798222415884	0.000244472175825492	0.000781105713326793
BICC1	64.2840351854219	-1.70135338759413	0.286930310920726	5.92950037984723	3.03857809585806e-09	1.74232831394942e-08
BIK	6.63131917782646	-2.14250461389513	0.91042970004137	2.35328945639381	0.0186081425032043	0.0412863246283056
BIRC5	3202.63238088553	-1.18021105016709	0.0833374691005838	14.1618297616242	1.57830424228828e-45	8.79077784603963e-44
BLACAT1	100.763864844624	-1.86607293489633	0.224874598023819	8.29828247074253	1.05627292200465e-16	1.16123658723841e-15
BLM	1207.28324153379	-2.04635884457981	0.100519639553084	20.3578012583215	3.95958200034895e-92	1.27912773605119e-89
BLOC1S5-TXNDC5	1216.05991246861	-1.12533119336566	0.101227287252639	11.116875932446	1.03844831722222e-28	2.41744321120091e-27
BLZF1	1494.76049238602	1.33611320363535	0.0880348046167486	-15.1771019365806	5.01452579532562e-52	3.64342604326115e-50
BMF	98.2409029310295	-1.61915136273154	0.231182135220436	7.00379102039028	2.49127633126776e-12	1.91338040980104e-11
BMP1	294.203884854633	-1.16662845230514	0.15819727027038	7.37451695791727	1.6494198387975e-13	1.40733513917391e-12
BMS1P4-AGAP5	32.2505495555578	1.02991629756085	0.362005491431963	-2.84502948694748	0.00444073119772158	0.0113701345798997
BNIP1	462.967015762418	1.32498902715936	0.116572692115987	-11.366204237962	6.16089154770408e-30	1.55115588391715e-28
BNIPL	24.0029224118311	1.64835030060777	0.434873490099779	-3.79041339178795	0.000150396767851911	0.000497249461715389
BOD1L1	8078.08849069003	1.06067475668258	0.0815685750721075	-13.003472915212	1.16910999812862e-38	4.8708277263303e-37
BORCS8-MEF2B	113.798712757719	1.08021976078544	0.200685877260572	-5.38263965322719	7.34013882911586e-08	3.65232784677192e-07
BRAP	1439.17374827435	1.00727207903174	0.0865240704125443	-11.6415244246958	2.53444673550021e-31	6.93850228840069e-30
BRF2	610.518844550034	1.28806202152613	0.157406482351393	-8.18303034465043	2.76793423875081e-16	2.95180716837428e-15
BRI3BP	1959.45978041258	-2.34810760680649	0.0791550996458733	29.6646409051537	2.19587943438961e-193	9.22181527266262e-190
BRIP1	2006.26508828746	-1.20722969849602	0.0977742639013048	12.3471110937191	5.04921793870355e-35	1.67758668159648e-33
BRME1	44.3755809099212	-2.34824799482816	0.355143609712243	6.61210825877126	3.78884741416062e-11	2.64664730547387e-10
BRSK1	1085.66489737802	1.15728358527914	0.100702136753983	-11.4921452769807	1.44478799040716e-30	3.82568199527989e-29
BSG-AS1	108.133461998852	-1.55408128644766	0.24146748949668	6.43598560488215	1.22674660216204e-10	8.1671607965119e-10
BSN-DT	14.2891090136092	1.58047205931277	0.621164784513736	-2.5443684167479	0.0109475549781853	0.0256816846644994
BSPRY	3.355926479191	-3.3076737971939	1.39529541763822	2.37059031039658	0.0177597046086142	0.0396005391708273
BTK	24.2289600499166	2.29850736450202	0.46930544254375	-4.89767890191845	9.69753307403674e-07	4.2815138664555e-06
BTN3A2	342.659164682411	-1.8671041213894	0.13035830015952	14.3228633627825	1.57497875385985e-46	9.31588841508424e-45
BTN3A3	127.072838852432	-1.97543797814562	0.224312408116345	8.80663711265143	1.28956332506133e-18	1.64609426745518e-17
BUB1B-PAK6	19.4131782954612	-1.12237938999005	0.475296672316103	2.3614290933718	0.0182046529032234	0.0404766308409449
C10orf143	65.886325001309	1.54206192135914	0.266222393351945	-5.79238245867824	6.9394891177099e-09	3.85184754146636e-08
C10orf88	688.156186024793	1.37941922189898	0.1215177034861	-11.3515906104724	7.28256779713405e-30	1.82699353171112e-28
C11orf65	27.1227838996487	1.70153161608953	0.437077771071433	-3.89297220931294	9.90234998132554e-05	0.000337274200986008
C12orf75	86.3318165165071	-1.9756510294453	0.241172330940752	8.19186438899845	2.57210352342807e-16	2.75415756170029e-15
C14orf132	248.183261502279	-1.49845063059512	0.172245829174259	8.69948861913609	3.33383086545576e-18	4.11303058242304e-17
C14orf39	170.532587321217	1.80711715331313	0.194379372346325	-9.29685661343427	1.44659114012084e-20	2.06917716350527e-19
C15orf39	964.238938568317	-1.04668654699714	0.0948847502494243	11.0311356065722	2.70428504780611e-28	6.20596474686697e-27
C17orf50	1.88089283839671	4.2700466072647	1.82833497933657	-2.3354837354882	0.0195181645883781	0.0430642450380124
C18orf25	1729.1050032192	1.02735367780049	0.0811961662594589	-12.6527362698089	1.08045169270808e-36	3.98722752961058e-35
C18orf54	801.559622023971	-1.04384391821225	0.109618552208667	9.52251144701498	1.69043438938295e-21	2.57775899115927e-20
C19orf18	11.9032015907663	3.3770517985772	0.772079568159492	-4.37396861391828	1.22007928163789e-05	4.69991281523253e-05
C19orf38	4.53753331404639	2.77688290756052	1.14235421948871	-2.43084225556885	0.0150637713168883	0.0341734086119295
C1orf109	2977.65309855669	1.1256859725038	0.0754391419346466	-14.921775932698	2.37857451560654e-50	1.62160089865929e-48
C1orf159	372.378320794674	-1.66237274545295	0.128644972873512	12.9221741691177	3.37468929422663e-38	1.34718109886256e-36
C1orf162	28.1329506938859	2.34610634921585	0.464492443100295	-5.05090316121519	4.39725968419221e-07	2.01866328921443e-06
C1orf216	670.175365846824	-1.0761353796853	0.11050995634305	9.73790430560589	2.07795375748942e-22	3.34864719875386e-21
C1QL4	14.8684202425363	-1.89198050303331	0.575171668114286	3.28941880819028	0.0010039451673698	0.00290850450116322
C1QTNF2	7.39212420687149	-2.33679796720475	0.823728437969387	2.83685479278256	0.00455603273944443	0.0116383911755297
C1QTNF6	162.290395180988	1.26030969341611	0.212300426433115	-5.9364444744211	2.91269497252679e-09	1.67517855472795e-08
C1R	90.9023584756715	-1.39818748221343	0.22165457089312	6.30795691051922	2.82742901267443e-10	1.80786706480322e-09
C1S	53.2962730874601	2.51976612128758	0.338874651223101	-7.435687833814	1.04025234591045e-13	9.00751289048559e-13
C2	18.4143645190055	2.68462199322043	0.599201581978578	-4.48033195165431	7.45270386686773e-06	2.95100652077104e-05
C20orf202	2.89617173620158	4.90553309911727	1.57336490545558	-3.11786101374673	0.00182168688515363	0.00503976037081107
C20orf204	73.3604740162808	1.94680974985988	0.266971849506781	-7.29219111848884	3.04954138540609e-13	2.5440711168358e-12
C21orf58	565.847437718079	-1.71586051081837	0.111747523272789	15.3547967826523	3.2893868302381e-53	2.53935825960807e-51
C21orf62-AS1	67.3080474894805	1.17670118132122	0.276116799951136	-4.26160661549552	2.0296248517247e-05	7.60357941775474e-05
C21orf91	1543.61291826748	1.14460216897888	0.0930188703209438	-12.3050534265751	8.50801123001613e-35	2.77840155222206e-33
C2CD4C	67.9677045715264	-1.52203082421201	0.275431680953607	5.52598313651645	3.27645603691779e-08	1.6883196040049e-07
C2orf72	15.8366712243044	2.43503302861761	0.56319528076888	-4.32360339613159	1.53501145349942e-05	5.84233650545241e-05
C2orf73	5.39233638713738	2.65540153260283	1.03191991722772	-2.57326318474076	0.0100744565590266	0.0238077492032765
C3orf20	4.99625833532685	4.82193846173043	1.42023626358534	-3.39516641376105	0.000685868980716738	0.00204050394688156
C3orf33	74.7163674068467	1.07143361092248	0.260352813531158	-4.1153141246705	3.86652478146778e-05	0.000139885057479773
C3orf62	129.465813919473	1.35110889779491	0.205486033966626	-6.5751860197679	4.85923793497744e-11	3.35970622847074e-10
C4orf46	1028.87167571326	-1.38921775615865	0.098620333449312	14.0865246300619	4.59630871273396e-45	2.49388347157591e-43
C4orf46P2	20.8535320565683	1.70957969923754	0.56937553787491	-3.00255206891788	0.00267726169656734	0.00717971150760166
C5AR1	18.0045652744756	3.26849075386518	0.631600051085022	-5.1749374437989	2.27987354317904e-07	1.08040588263763e-06
C6orf141	12.2066724084948	2.58940575146582	0.683008862885425	-3.79117445200736	0.000149936587971903	0.000495806058934492
C6orf52	13.6472170486198	2.47746578105098	0.656682139223713	-3.77270163610614	0.000161489362442155	0.000531600890218443
C7orf61	25.316264685055	1.12570249698874	0.405076098315834	-2.77899017411549	0.00545281744948422	0.0136992415415494
C8orf34-AS1	2.41058452582537	-4.75733777557404	1.67120594563161	2.84664962329109	0.00441819610829652	0.0113158548996869
C9orf152	24.5865965849683	2.87494788027705	0.510756746870104	-5.62880059420577	1.81467037270092e-08	9.62719769731529e-08
C9orf24	11.3453385933232	2.98973207687989	0.751079670488705	-3.98057915072387	6.87475686201196e-05	0.000239635034177502
CABLES2	927.656773464331	-1.46814312127893	0.100593733198436	14.5947771754609	3.03201728387456e-48	1.88920768328777e-46
CABP4	6.47582446348479	4.71157406674992	1.235290399667	-3.81414286715093	0.000136656399330643	0.000454396052754527
CACNA1A	59.0807153338786	1.27143306659588	0.410906989234023	-3.09421134200216	0.00197336859370404	0.00542863798383303
CACNA1G	784.273307784937	-1.17798453190944	0.102679380807344	11.4724545731307	1.81438570275092e-30	4.78023475362156e-29
CACNA2D4	4.60059121710328	3.97203335170018	1.4009530890109	-2.83523651352559	0.00457917708779856	0.0116875605311285
CACNB3	377.151010292304	-1.08923444983475	0.123109743410928	8.84767053895158	8.93650111482044e-19	1.15689673495068e-17
CACNG4	157.507681357345	-3.70653941012201	0.238725816475914	15.5263450968068	2.30127500231629e-54	1.9251861553242e-52
CACNG5	53.3184001671881	-1.4699014753693	0.330581174860815	4.44641615176112	8.73147250329139e-06	3.42826214704773e-05
CALCRL	5.75426726353863	-2.19765027097475	0.932914486036257	2.3556824380679	0.0184887157638777	0.0410517133985306
CALM1	3327.7885268101	-1.30955274451784	0.072969858679904	17.9464887038145	5.11220772335348e-72	8.79886375204725e-70
CALML4	155.609975967817	-1.23001640603874	0.239793727660747	5.12947698022748	2.90548296718606e-07	1.35938795331936e-06
CAMK1G	5443.67712226501	1.60571152832096	0.080074482881456	-20.0527242954299	1.91089071066951e-89	5.57290043647755e-87
CAMK2N1	24.9767008596239	-1.27606806660899	0.411491305240405	3.10108148181521	0.00192815224851055	0.0053112083056834
CAMK4	419.920551270496	-1.50362723453383	0.15787139540195	9.52438046617311	1.66029264732569e-21	2.53547818243963e-20
CAMKK2	1757.05442846161	-1.30809724308131	0.0877306545772475	14.910378241046	2.82149705433218e-50	1.91115468215701e-48
CAMKV	764.003787025148	-1.03165912062041	0.102153435658358	10.0991132992403	5.57439230373805e-24	9.81972228136675e-23
CAPN1-AS1	23.9090022097148	-3.05606718164101	0.478990480201716	6.38022530292046	1.76827640335162e-10	1.15742730416388e-09
CAPN3	8.81095950099485	3.80972902081497	0.926389472774231	-4.11244852492342	3.9148477722756e-05	0.000141518808451807
CAPN5	323.843854764099	-1.22430416809536	0.142314869876364	8.60278458012836	7.78049282418505e-18	9.31972551752639e-17
CAPS	20.0762804731983	1.24607392037991	0.478879466278826	-2.60206170471796	0.00926651778951428	0.0220810645193169
CARD14	4.92794466038361	3.41921226455822	1.21587799133351	-2.81213434976992	0.00492139426626678	0.0124941889497122
CARD9	42.9550983520615	1.74774311733606	0.364164905078868	-4.79931781717832	1.59206982229955e-06	6.8603082554168e-06
CARF	432.940648463854	1.13198883732756	0.129535619589397	-8.73882288837427	2.35551816336935e-18	2.94587077989456e-17
CARHSP1	5103.19024901724	-1.20628313606045	0.082968144768861	14.5391118413098	6.84753104141038e-48	4.21655298555821e-46
CARMIL2	239.508287133226	1.5261750975823	0.194639983453474	-7.84101534794425	4.46917806041087e-15	4.30476150974805e-14
CARS1	1097.91667635282	1.07755911221673	0.0983400302542249	-10.9574820084056	6.11778878697061e-28	1.37538896090802e-26
CASP2	2249.61562347526	-1.38635542058041	0.0862591656478338	16.0719780926286	4.0108063390196e-58	3.9914176069542e-56
CASP9	253.009080273808	1.0850781752269	0.147004583839155	-7.38125401867835	1.56805505834664e-13	1.34063599817438e-12
CASS4	48.9371085891406	4.44521276109359	0.491982296707267	-9.03531039804574	1.63537642388692e-19	2.21546026766307e-18
CASTOR2	808.863480771409	-1.22746749877408	0.131666176210291	9.32257269181746	1.13552893157364e-20	1.6410073300195e-19
CAVIN1	36.6960115578623	-1.62082302132912	0.342377761673038	4.73401956192752	2.20116497926588e-06	9.31292811497583e-06
CBLN1	2.1959958671312	-3.94034295212765	1.63799730201319	2.40558574015034	0.0161465625435636	0.0363821783764082
CBS	197.798814053712	-1.45430271652414	0.15689214963978	9.26944222424879	1.87121881279995e-20	2.65485490751171e-19
CBWD6	80.5327724872024	1.07600417790349	0.28279601757408	-3.8048774064565	0.000141874440629051	0.000470486172681543
CBX2	2245.26459832544	-1.24969968057227	0.085509954334155	14.6146690207401	2.2645220990476e-48	1.41941597121795e-46
CBX5	11862.3355158533	-1.56915400032071	0.0716455818170579	21.9016157106162	2.5073057277e-106	1.14453055804879e-103
CCDC113	147.286240184027	2.4338875508222	0.201982388103547	-12.0499988819543	1.93952562356971e-33	6.03350504351359e-32
CCDC117	1434.80394576441	-1.57491038366855	0.107495506134998	14.6509416095097	1.32861598691435e-48	8.42848292846754e-47
CCDC122	40.5066628900553	1.39874061598233	0.412066773537731	-3.39445135062377	0.00068766256505441	0.00204555015455624
CCDC146	129.207685541916	1.320705379339	0.223063558990506	-5.92075812524454	3.20460882470656e-09	1.8340249686887e-08
CCDC150	276.886604675081	-1.75626847251907	0.153927511069031	11.4097113655755	3.73968161751624e-30	9.61148526372166e-29
CCDC154	22.2020030041404	2.1481250507726	0.57166151170654	-3.75768703469288	0.000171491178251165	0.000561774065665828
CCDC17	34.9109649363473	1.12106506225681	0.356113429729905	-3.14805612107099	0.00164360134636992	0.00458270363445434
CCDC174	954.630465494103	1.33393848329897	0.122399824959223	-10.8982058082466	1.17552372292305e-27	2.58467509255898e-26
CCDC177	9.3903078434835	-2.11451489061317	0.702686976637049	3.00918468808532	0.00261949825513641	0.00703558766453753
CCDC18-AS1	380.356191761008	1.77289851777914	0.157054507751284	-11.2884280952111	1.49689738366921e-29	3.68918442045611e-28
CCDC183	22.4558957775197	1.31033761135386	0.466056614276805	-2.81154171234572	0.0049304697345263	0.0125126907765994
CCDC183-AS1	84.9076033274552	-1.78870586751632	0.233026217167715	7.67598551466396	1.64151677231292e-14	1.51244270228288e-13
CCDC191	128.540861851033	1.19498490161136	0.192296810200003	-6.21427313520431	5.15627704401128e-10	3.20614466598013e-09
CCDC3	40.8585229331778	-1.57152449051847	0.33356250100143	4.7113344149909	2.46100012465669e-06	1.03725573298958e-05
CCDC38	15.8838214555557	3.24600462785461	0.639103617239851	-5.07899586278888	3.79434972570017e-07	1.7537696575006e-06
CCDC62	30.9695435516016	1.86978137589081	0.420817576244928	-4.44321121892147	8.86260838089996e-06	3.47520169527801e-05
CCDC7	364.6270860268	1.07407219853544	0.128033625869084	-8.38898524699829	4.90356226051064e-17	5.55966524547529e-16
CCDC77	987.077816047929	-1.33640804731539	0.104979631873093	12.7301651136568	4.01988198949111e-37	1.51543055682826e-35
CCDC78	8.07690144236579	-2.88891070956883	0.887930075125243	3.25353402311702	0.00113979075413025	0.00326378375224696
CCDC88B	22.258165871469	1.17904213934008	0.49454660906454	-2.38408699550139	0.0171215543283388	0.0383281873972771
CCL28	20.5745262550766	-1.87088514795238	0.477193983905216	3.92059667777368	8.83299905007465e-05	0.000302965230404227
CCM2	823.601962807212	-1.28300199895106	0.108414914510637	11.8341835599121	2.59859750410481e-32	7.56800976299483e-31
CCNA2	1876.62763914338	-1.56604008033825	0.0897392667806889	17.4510015126984	3.38249598372869e-68	4.76682219237148e-66
CCNB1IP1	2183.08892353302	1.0395644446675	0.0853781533657479	-12.1760005772689	4.17245639360921e-34	1.33760670767948e-32
CCNE1	430.995972971132	-3.02915251504457	0.139827891490676	21.6634355474534	4.54075382150981e-104	1.83359132200121e-101
CCNE2	274.676020607683	-3.09160782746293	0.162439388628938	19.0323778829599	9.19825456220206e-81	2.07682741179698e-78
CCNF	1659.44403290449	-1.16790672826843	0.0923009580009392	12.6532460070084	1.07346280538649e-36	3.96841056118056e-35
CCNH	1426.39082314295	1.18945868795625	0.120495955166451	-9.8713578087593	5.54094130882662e-23	9.24135707726302e-22
CCNJL	93.7073167782498	-1.27228976600397	0.224598818014183	5.66472155665408	1.47263472283508e-08	7.88233084631431e-08
CCNP	5.69070631104751	2.82334017034578	1.0585605400887	-2.6671504022899	0.0076497429548491	0.018606429116868
CCNY-AS1	77.6035536519721	1.77809964091158	0.259318521152163	-6.85681698712228	7.04117399942931e-12	5.19868395358708e-11
CCT6B	13.7469899758466	1.90231079008608	0.600240512825937	-3.16924757565928	0.00152834149489526	0.00428294604428275
CCT6P3	79.4319259159134	1.2534455083948	0.25333765613522	-4.94772679086352	7.50851966013352e-07	3.3552648611084e-06
CD101	92.3671511104439	1.7306426011819	0.282628016130871	-6.12339365670148	9.16030012641671e-10	5.54636626454724e-09
CD109	421.137832701386	-1.34757873288116	0.129813658402355	10.3808701600903	3.03000717321373e-25	5.72159088337607e-24
CD14	16.5195156673853	1.82413548409452	0.547586065175543	-3.33123065049098	0.000864629291418718	0.00252826707439218
CD24	12.855407098652	-2.91998496848999	0.677878118971092	4.30753683703798	1.65082609351958e-05	6.26270032732142e-05
CD247	28.3673640369115	-1.67953079676987	0.4265573796447	3.937408838569	8.23662070409327e-05	0.000283994353931938
CD248	9.90748852074854	-2.60872178711335	0.755931541089799	3.4510026970861	0.000558507987990553	0.0016874173714857
CD27-AS1	11.3233990952279	1.47344855378365	0.635816571642177	-2.31741137224224	0.0204813334439636	0.0449672772539049
CD36	48.9742738551667	2.67067781550146	0.339742739906481	-7.86088266738711	3.81435958224447e-15	3.69096417087417e-14
CD37	2.87776177170536	-3.4886875634267	1.42568662622033	2.44702271822219	0.0144041759458981	0.0328365105289566
CD58	52.439327443688	-2.2614958291435	0.324593883724236	6.96715478183437	3.23414797021402e-12	2.45696957592453e-11
CD72	9.22618386200255	2.09260745731832	0.729233430601235	-2.869598909629	0.0041099276832835	0.0105954894405877
CD99L2	602.601102851253	-1.0823091580219	0.109662357873609	9.86946823876711	5.64631392431996e-23	9.40962696689449e-22
CDC25A	1873.002698841	-1.24710297008294	0.0869688925368868	14.3396441383222	1.23688044871312e-46	7.33672758815762e-45
CDC42BPG	89.1896008281651	-1.36286686973878	0.311908626220516	4.36944269946302	1.24564018681101e-05	4.79134505269418e-05
CDC45	1182.55873498627	-2.32548259746676	0.107654412223606	21.6013682062244	1.74373727061775e-103	6.78055466822806e-101
CDC6	2379.45523139765	-1.75408023315995	0.123680841685699	14.1823115791649	1.17898047639256e-45	6.65490108690617e-44
CDCA3	1006.55266910567	-1.07156952522039	0.0909355711613501	11.783832350039	4.7292870024971e-32	1.35663344915894e-30
CDCA4	871.878955214001	-1.03889150703338	0.11453724440548	9.07033788376762	1.1864850918875e-19	1.62093779827285e-18
CDCA5	2787.15481956286	-1.66939265215539	0.0909561058022567	18.3538272382146	3.0765797344123e-75	5.76803761278477e-73
CDCA7	2680.07053079588	-1.79028237845208	0.0798838482010716	22.4110683043943	3.06984336096223e-111	1.53477549746392e-108
CDCA7L	3524.89050194823	-1.06484589580136	0.0826040720265802	12.8909613010205	5.06090047364563e-38	1.9975336117596e-36
CDH1	8.17857750108254	-2.31238089186946	0.897734485801242	2.57579599362904	0.01000096334709	0.0236619975619376
CDH12	23.5054602742883	2.23864207135457	0.478252715515955	-4.68087686431524	2.85650481520192e-06	1.19198903238494e-05
CDH22	59.3851473481486	-1.03050699720549	0.269815091325588	3.81930822380121	0.000133826457332729	0.000445762682594011
CDH24	165.799578709296	-2.23074127705415	0.186066917625974	11.9889193926366	4.06169160769423e-33	1.24703432009041e-31
CDH26	8.39641007959233	2.6922067262361	0.805075296343137	-3.34404339378541	0.000825668215918666	0.00242480855914128
CDH3	8.1587335187667	-2.16168714297957	0.761325394247491	2.83937349169369	0.00452022148148793	0.0115567527904887
CDK2	1752.20138460132	-1.8499747480802	0.0806293711726474	22.9441792882019	1.68445643388324e-116	1.01057760567658e-113
CDK20	709.899866732465	1.68284223320317	0.0999019452143105	-16.8449396014574	1.14285606023954e-63	1.34065315938044e-61
CDK2AP1	1449.805752156	-1.30599849088893	0.111329241065327	11.7309565608426	8.84533654400267e-32	2.49339928669319e-30
CDKL3	153.040776386835	2.08894221407261	0.198131901986114	-10.5431896283872	5.46145327804945e-26	1.08086329813838e-24
CDKL4	16.1132786955571	-1.2367022202374	0.510244361120721	2.42374500233781	0.0153613875513667	0.0347846884291596
CDKN2AIP	1457.12628691165	1.8735821687259	0.0863853736918206	-21.6886503890102	2.62577657480487e-104	1.08109914740691e-101
CDNF	16.0225132692911	3.16159350357189	0.638208976487573	-4.95385307955388	7.27581509108056e-07	3.25890710926855e-06
CDON	858.973787291527	-1.17581158022198	0.0986359678877849	11.9207182268406	9.2309305872459e-33	2.75328239305383e-31
CDR2L	378.591379118484	-1.92111699873333	0.139753586806994	13.7464593405139	5.34836243457561e-43	2.73914425368826e-41
CDS1	238.580196734508	1.41777359366527	0.155360123771862	-9.12572389390725	7.12584207960991e-20	9.86344311058991e-19
CDT1	1625.552845191	-1.61554132909247	0.10130537567795	15.9472418741951	2.97759862754218e-57	2.81637909824913e-55
CEACAM19	80.4753221263937	1.97310387527471	0.26251850002243	-7.5160564878518	5.64531695098082e-14	4.98487659111418e-13
CEL	35.4938207131724	1.10656102373845	0.342370871687516	-3.23205364488021	0.00122903980720218	0.00349740857455364
CELF3	8.39639030863056	3.51621059094347	1.00435402995065	-3.50096727457374	0.000463572765295865	0.00141834072760796
CELF6	11.7332530697073	2.4401529320562	0.707594105077303	-3.44852071907752	0.000563666223829838	0.001701777623002
CELSR3	1079.28616815942	1.01928963485786	0.116753230148953	-8.73029066140142	2.54018957077819e-18	3.16739314769598e-17
CENATAC-DT	114.703265501857	-1.4421505870459	0.219497804308462	6.57022785074987	5.02383265182758e-11	3.47122204748521e-10
CEND1	26.8607000763701	-1.69224164486399	0.439600417754772	3.84949962856495	0.000118359363112317	0.000397904243777207
CENPB	2385.13373836219	-1.13593708969529	0.0738769301539372	15.3760732522094	2.36885272381755e-53	1.84911410761044e-51
CENPH	1008.3675221065	-1.34601840618707	0.102126115102551	13.1799628805566	1.14447121406823e-39	5.02753275167463e-38
CENPI	722.280084216006	-1.31591282176003	0.098129793450579	13.40992144677	5.28948217907449e-41	2.46271722386266e-39
CENPJ	979.59351325379	-1.27841847310228	0.119108476726553	10.7332282994202	7.10690819623604e-27	1.49230858304564e-25
CENPK	474.090094664358	-1.81138942670572	0.115935581803471	15.6241026139526	4.9889597114387e-55	4.27584391921591e-53
CENPN	1599.14016669937	-1.11530178952873	0.0871488411700157	12.7976663206907	1.68952494516047e-37	6.450299054269e-36
CENPO	983.440212285978	-1.40906842736244	0.103759045551909	13.5801984286519	5.2484059235474e-42	2.56890507185661e-40
CENPP	340.449705159497	-1.29189326962107	0.152597503444214	8.4660183847199	2.53924104521523e-17	2.95723701982415e-16
CENPQ	218.418386695259	-1.21962236818562	0.153480669214237	7.94642331460782	1.91973626287624e-15	1.90323994560318e-14
CENPU	1700.16106820328	-1.30036876535639	0.081394898309312	15.9760475455698	1.87674795798575e-57	1.79127061917204e-55
CENPX	1077.5792450722	-1.3199058674506	0.120191982147869	10.9816465613052	4.68309122901875e-28	1.06770412189941e-26
CEP131	637.793667678991	-1.54620444317257	0.104313679942378	14.8226430514836	1.04586883858909e-49	6.84148095722547e-48
CERCAM	49.0104040302825	-1.6374328920426	0.342725949364333	4.77767410106998	1.77334488969645e-06	7.59777514667336e-06
CEROX1	133.813509159657	-1.08688014557009	0.189930600578792	5.72251202417066	1.04960413348835e-08	5.69940201577151e-08
CERS6	2239.80621515413	-1.33357941267791	0.0886104584326829	15.0499098669151	3.45704982350569e-51	2.42779706334356e-49
CES2	1509.87573507188	-1.06233554593137	0.0818965958446512	12.9716691515054	1.77130575570779e-38	7.30724523739729e-37
CFAP20DC-AS1	1.72895163474483	4.1661194394608	1.80204127230932	-2.31188902467361	0.0207837997078433	0.0455218761098668
CFAP251	93.8856012527316	1.93119581051724	0.252033129129316	-7.66246809373365	1.82393454195575e-14	1.67244443283785e-13
CFAP300	152.395713406719	2.33705432471822	0.191417602113145	-12.2091923570164	2.77631388776208e-34	8.95499831263104e-33
CFAP43	30.6427208888375	4.32285494374699	0.58594082914962	-7.3776305194857	1.61131383693409e-13	1.37649991651513e-12
CFAP45	10.8351493742718	-1.88453793102162	0.641473868972743	2.93782494061609	0.00330523599795535	0.00870261385392682
CFAP53	46.5789495704829	3.27944354770166	0.387599298464226	-8.46091197970612	2.65294590664077e-17	3.08794668224185e-16
CFAP54	237.60717470401	1.8215707492462	0.162695893803384	-11.1961691636025	4.25748439103523e-29	1.01015431912947e-27
CFAP70	64.086670716556	2.43171120120074	0.306836923558116	-7.92509315046685	2.27975371516313e-15	2.24637580999509e-14
CFAP91	8.61066775022115	-3.79348338554543	0.975252238186819	3.8897458903537	0.000100349244433443	0.000341457370703848
CFD	15.4869211345769	-1.54454794527908	0.530044853840532	2.91399479513439	0.00356835855933071	0.00933221983171331
CFP	34.6253558976527	1.19822500949095	0.35824095965804	-3.34474597945115	0.000823579627824232	0.00241935157037678
CHAC1	12.1674378565667	-1.68711349754022	0.601981432323633	2.80260055701054	0.00506924106552031	0.0128214796306668
CHAC2	390.398450001021	-1.23615332281014	0.133292168039465	9.27401317715935	1.79270780095298e-20	2.5469065226259e-19
CHAF1B	1916.9410134162	-1.81148202986085	0.085962642299526	21.0728984289358	1.41029162517291e-98	5.28808991881798e-96
CHCHD4	594.084184628768	-1.11514082652838	0.109679060691795	10.1673083220689	2.77470381747318e-24	4.9459448861886e-23
CHD1-DT	49.7022730874622	1.19297232108469	0.310270196527413	-3.84494654799786	0.00012057871931139	0.000404846809737858
CHD2	4097.59354459772	1.32715480408277	0.0891085607709881	-14.893684653864	3.62243455553416e-50	2.44578394846001e-48
CHGB	31.53778925312	1.80330971202483	0.405022501653198	-4.4523692008819	8.49279747492558e-06	3.34019153052889e-05
CHIC2	197.906531447205	1.1152441281828	0.169222275397792	-6.59040971740385	4.3861445448586e-11	3.04363063955522e-10
CHRM3	5.16782921480665	2.51973864117183	1.06175271883198	-2.37318783976722	0.0176352928018145	0.0393607438618731
CHRM4	4.33398806377468	3.08553703686543	1.19577375771836	-2.58036858306115	0.0098694912864335	0.0233825542178191
CHRNA2	9.6614807056976	2.1190701708546	0.855240378306775	-2.47774803973824	0.0132214474674325	0.0304212090643379
CHRNA5	274.894232073667	-1.67663701758499	0.145262723181481	11.5421009661943	8.0924166264129e-31	2.16189013131575e-29
CHROMR	464.91709000528	-1.2409478017842	0.133428641341237	9.30046045069539	1.39838768545624e-20	2.0043238647925e-19
CHST1	225.932977266289	-2.30057263930438	0.189943886400235	12.1118541001988	9.14043482515686e-34	2.89925755979824e-32
CHST11	153.986430853732	-1.70625306461004	0.189793910847678	8.99003059154734	2.47161627605692e-19	3.31622994023279e-18
CHST14	129.50222001565	-1.60172099195054	0.202536047379286	7.90832551872123	2.6087394619849e-15	2.55138850595058e-14
CHST6	114.881798957402	-2.03976189881745	0.227376854487316	8.97084227599441	2.94255559907096e-19	3.93302243598295e-18
CHTF18	1626.36546688981	-1.95456311034184	0.113274676400967	17.2550756483569	1.02487403507833e-66	1.34501906178592e-64
CHTOP	4231.98921373258	1.06495284773491	0.0684891932396135	-15.5492099900945	1.61080502639888e-54	1.35294735777295e-52
CIAO2A	684.426007822175	-1.15721459540925	0.103906693826822	11.137055302115	8.28123539405267e-29	1.94253310333811e-27
CIDECP1	175.212517314666	1.31191194613239	0.169736668099674	-7.72910155961115	1.08308243173704e-14	1.01258080594899e-13
CILP	7.93486640973447	2.45267726364616	0.809821968692223	-3.02866229673539	0.00245639096843346	0.00663143450182127
CIR1	1416.47956418473	1.1138412512778	0.134171980475263	-8.30159357663469	1.02724094758485e-16	1.13168968611682e-15
CIRBP-AS1	38.2913830589467	-1.52541511529389	0.339707055596761	4.49038396513197	7.1094896992818e-06	2.82202390747674e-05
CISD2	595.311468519266	-1.14621705900527	0.111467880048305	10.2829358422225	8.41252735022576e-25	1.54681479246971e-23
CISH	62.004918707348	-1.11739478260628	0.322444455379779	3.46538687195041	0.000529469229047198	0.00160592154723863
CKB	167.343189077545	-1.23035996783719	0.188383719068561	6.53113747791237	6.52720491140448e-11	4.46589275756505e-10
CLCN5	836.45147205924	-1.38267313725013	0.115798833399787	11.9403028221929	7.29570912057121e-33	2.19477507326295e-31
CLDN23	6.24986894105663	-2.79117164500856	0.942239047514212	2.96227549937794	0.0030537441174085	0.00808810784275273
CLEC18B	21.5965930209011	1.9507939420288	0.508783938582243	-3.83422862652624	0.000125958946093754	0.000421899178509595
CLEC4A	13.5134798652298	2.45127789791237	0.612974389994436	-3.99898908979643	6.36136121052246e-05	0.000222626437830918
CLHC1	283.979948306711	2.05787774531047	0.15580407205961	-13.208112715585	7.87748052572456e-40	3.49706841604998e-38
CLK1	2234.30613509091	1.43485740810606	0.0795350079040837	-18.0405766707968	9.3562479302154e-73	1.65094532805599e-70
CLK4	721.450631704738	1.39827813490522	0.108025613384206	-12.9439499679773	2.54215291256337e-38	1.02457057309032e-36
CLMN	39.9787124870446	-3.36567841300159	0.435370850789944	7.73060118033821	1.07039874598894e-14	1.00161465544901e-13
CLN6	923.325257119475	-1.24084028499849	0.108331578585218	11.454095852784	2.24291430068339e-30	5.82880129774133e-29
CLSPN	3710.62705598626	-1.71978876605005	0.0933212014690373	18.4287036490915	7.73135444252526e-76	1.47584527803769e-73
CLTRN	83.8959824214349	2.19217301417946	0.272410914856862	-8.04730241932977	8.46388558679126e-16	8.64419598985617e-15
CMTM3	825.190614851723	-1.27441061050434	0.115868542519221	10.9987627599004	3.87410729754424e-28	8.84222880802544e-27
CMTM4	1719.04680244325	-1.91956834407795	0.104153560967477	18.4301748902984	7.52394459776129e-76	1.44942925379625e-73
CMYA5	55.3918405418535	1.03472717812561	0.360993738124201	-2.86632999093633	0.00415261135084959	0.0106937126741648
CNIH2	519.902377877614	-2.40674242207216	0.124486511100638	19.3333590988543	2.81480945944869e-83	6.56726322550041e-81
CNIH3	75.3236384809964	1.18839666829377	0.254645768107879	-4.66686203789694	3.05834531272931e-06	1.26926516160435e-05
CNKSR1	69.3575908854592	1.27551530327003	0.330443222761965	-3.86001350733964	0.000113380757609121	0.000381839478472547
CNN3	312.733536359169	-1.53221429060563	0.136143575239467	11.2544002749346	2.20319681908641e-29	5.36690566208544e-28
CNPY4	261.878672833393	-1.57220229729254	0.163567806947536	9.61192991843938	7.12017184462987e-22	1.10994334367883e-20
CNTFR	745.090257822108	-1.0903096946679	0.131153362109766	8.31324242954129	9.31220091167877e-17	1.03022968779468e-15
CNTNAP2	185.076677694882	-1.88088717033601	0.20406225045119	9.21722251997759	3.04895351532319e-20	4.29389174478581e-19
CNTNAP5	103.547580796471	2.46676877285448	0.27538905202212	-8.95739592674999	3.32436256964958e-19	4.42644040821191e-18
CNTRL	3423.25683260184	1.33982288529705	0.0982012428859538	-13.6436448859721	2.20270047096398e-42	1.10387361549646e-40
COBLL1	213.982686843638	2.38444733158511	0.202610936871869	-11.7686012828273	5.66560770933622e-32	1.62079605831937e-30
COCH	1678.28696582439	-1.81815701209061	0.0846603753837772	21.4758912165066	2.6165295262866e-102	9.98943399872109e-100
COG2	1086.58965691077	1.06434840356331	0.0918045605375448	-11.5936332283627	4.43895275473316e-31	1.19960270198053e-29
COL11A2	164.604750332129	2.03890626052662	0.211095582541806	-9.65868748164276	4.51612752113611e-22	7.13541352060316e-21
COL15A1	26.6814382522505	-1.21105006523663	0.391036717595254	3.09702391295679	0.00195474104677023	0.00538021398611631
COL19A1	222.93335096464	1.47489376001258	0.151934169905849	-9.70745264825253	2.8025348993097e-22	4.48192138733473e-21
COL20A1	7.50688628702065	2.98768891756206	1.09413698847862	-2.73063514808726	0.00632124092157548	0.0156728559300085
COL24A1	17.6773621200432	-3.07016160507175	0.59705780842177	5.14215133235967	2.71610193012768e-07	1.27532889822945e-06
COL4A1	263.022133837274	-2.31905337136203	0.150642296176105	15.3944372213432	1.78369610143533e-53	1.41871404310376e-51
COL4A2	416.017295210424	-2.22331999277587	0.123929093753368	17.9402586224065	5.7188349994618e-72	9.76293474135763e-70
COL5A2	45.2740437501051	1.26522072991629	0.340066415416589	-3.72051067838137	0.000198820334669747	0.000643965662100161
COL6A2	16.3054354882011	-1.58812583296048	0.532550307896093	2.9821141954355	0.00286265198893483	0.00763107356400324
COL6A3	2.14810104201283	4.3793849708616	1.76163912778346	-2.48597167364911	0.0129198248924391	0.0298154174185555
COL7A1	115.552179806557	1.76668374186894	0.281807826614049	-6.26910814754805	3.6312187304123e-10	2.29594492325196e-09
COL8A2	10.6160508695652	-2.61656815962318	0.730252817416008	3.5830990271039	0.000339541811030178	0.00106096710535888
COLCA1	7.91262540113919	-3.0444892437761	1.09856312526558	2.77133755335187	0.00558265203434222	0.0139969584975663
COLGALT1	1736.88914676458	-1.05927957261946	0.0846070525091407	12.5199914333976	5.80414126021442e-36	2.05177370676738e-34
COMMD4	522.635183939569	-1.36726765072138	0.166542640006226	8.20971524571887	2.21713670733456e-16	2.38868325195542e-15
COP1-DT	8.74408142083542	3.58471400821385	0.985609752120554	-3.63705208932976	0.000275776177356148	0.000873284296806573
COPB2-DT	63.5760170472459	1.64426618122953	0.278167320493332	-5.91106884271457	3.39894930583117e-09	1.94207176935627e-08
COPRS	344.380522738368	-1.02341680595865	0.149428264788858	6.84888369281902	7.44284757992495e-12	5.4779149485897e-11
CORO1A	88.7956218190253	-1.7572480696487	0.255181390981692	6.88627044036599	5.72740630335655e-12	4.2692253304182e-11
CORO2A	51.6169678057507	-1.2442425728305	0.292839605395689	4.24888761596731	2.1483465772097e-05	8.02829354480321e-05
CORO2B	57.6684770103829	-1.20413143755784	0.274270696498081	4.39030291216791	1.1319286893688e-05	4.37801411297958e-05
CORO6	19.5186127054273	-2.54256934036973	0.536017466750567	4.74344493992562	2.10114071606702e-06	8.92209358058144e-06
CORO7	339.841109246702	-1.16759800251197	0.160693416963347	7.26599772769959	3.70294810684225e-13	3.05758963222468e-12
COX19	913.119047545247	1.21226967247955	0.113001982017709	-10.7278620324516	7.53186003256004e-27	1.5783832032305e-25
CPB2-AS1	247.299000640571	1.24223464669096	0.15428419912998	-8.05159992854751	8.17186545981782e-16	8.35001610341872e-15
CPEB4	359.789010222528	1.42620647152015	0.134012344502167	-10.6423514700698	1.89290904683604e-26	3.85521863874522e-25
CPED1	4.62537334088899	2.51529258826433	1.02131654998162	-2.46279431025533	0.0137858977789515	0.03154711002206
CPM	3.01767811751214	-4.97803770228794	1.71752211775745	2.89838346232636	0.00375091675860537	0.00974653509431946
CPNE2	299.468915188736	-2.56356463627189	0.160391676739505	15.9831525449754	1.67458304758141e-57	1.60561163621527e-55
CPNE4	79.7522046593206	1.6274541006041	0.250218296007066	-6.50413709378847	7.81406112964853e-11	5.31518158731324e-10
CPNE5	14.5111258113448	1.37204039926616	0.560395994460775	-2.44834083902824	0.0143515821410924	0.0327380291913076
CPO	9.06714470630625	2.06332228018383	0.719709643834735	-2.86688152348508	0.00414538166697758	0.0106777139650632
CPOX	514.825346826407	-1.1773573294525	0.117167439085883	10.0485027123406	9.32738008879295e-24	1.62401597930742e-22
CPT1A	981.211566666502	-1.08745773694395	0.0937018613988069	11.6055083720865	3.86384513263973e-31	1.04552860947383e-29
CPXM1	79.1634039568812	-2.06204551977489	0.264766778743143	7.78815805201655	6.79930968854966e-15	6.45442607776518e-14
CRABP1	404.147852985281	-1.06685807142479	0.181435711613241	5.88008866578022	4.10046773417513e-09	2.32393040437812e-08
CREB5	397.127223921706	2.02223683682801	0.178660304692476	-11.3188928022307	1.05799684926263e-29	2.62909086873571e-28
CREBBP	10423.9332382806	1.14599629085964	0.0998542455960899	-11.4766906907012	1.72767322663145e-30	4.55749779055367e-29
CREBRF	262.2065424547	2.14673260243038	0.166449808734665	-12.8971767450478	4.66891007160587e-38	1.84976931478453e-36
CREG2	19.638278142962	2.3431956911139	0.631806648033119	-3.70872275308991	0.000208307359706882	0.000672411673962353
CRISPLD1	544.566253844597	-1.1918479476549	0.11530683250758	10.3363167796371	4.82736022733006e-25	8.99422449454095e-24
CROCC	750.463558701818	-1.30346095069834	0.129027713616864	10.1021781612657	5.40286012390305e-24	9.52554633767559e-23
CROCCP3	143.31822411908	-1.00868010088258	0.250944925969627	4.01952777879506	5.83149061163388e-05	0.000204868060671053
CRTAM	12.9280483024148	2.26787181290003	0.645191279359014	-3.51503792046464	0.000439691199532665	0.00134999792481165
CRTAP	2558.13202303592	-1.55376751703247	0.0791988899029707	19.6185517112177	1.07368729764626e-85	2.81816073449703e-83
CRYBG1	152.714409167338	1.10117789460147	0.240509673467586	-4.57851810584194	4.68281636788382e-06	1.9022978930707e-05
CRYZ	673.500030360595	-1.15831553963835	0.102933365476535	11.2530619617446	2.23689229850774e-29	5.44267259375035e-28
CSF2RB	6.82703626440044	2.49054682169084	0.916530595891742	-2.71736353685788	0.00658042851385069	0.0162598067702797
CSMD3	49.55477157078	1.22113553219211	0.308284669640273	-3.96106473155805	7.46162995873797e-05	0.000258802949906805
CSPG5	150.990948172821	-1.71390697798749	0.182536499231834	9.38939327312673	6.03468684122934e-21	8.91113602616975e-20
CSRNP1	465.954643883932	1.25354626533737	0.126013154988214	-9.94774129299922	2.57971755579401e-23	4.38259783467335e-22
CSRP2	51.5351107861231	-1.49458282012591	0.320266000523524	4.6666921174361	3.06087448037586e-06	1.26995143922016e-05
CTBP1-DT	528.196635135686	-1.0727093624417	0.108225568867814	9.91179232101702	3.69949080106262e-23	6.21455262725703e-22
CTBS	568.5928557637	1.2747812245427	0.117474979875422	-10.8515126020414	1.96152019493105e-27	4.2505677041447e-26
CTDSPL	1069.15199932665	-1.38710869029349	0.102206929398778	13.5715718929531	5.90421185634171e-42	2.87648818003395e-40
CTNS-AS1	23.5439473480062	1.58439116989393	0.434538714309208	-3.64614502165282	0.000266203780868659	0.000844500225212283
CTSA	1426.37371647298	-1.54815900994828	0.092071570962331	16.8147343829038	1.90343783457242e-63	2.20819821272662e-61
CTSF	129.695254185101	-1.70054291569567	0.203383617900149	8.36125806617598	6.20529408586013e-17	6.99402926542625e-16
CTSV	204.471639287068	-2.22152948262518	0.170663879642083	13.0169868825447	9.79606967982412e-39	4.10574593087718e-37
CTSW	2.70537626175585	4.81103626371271	1.62224454933052	-2.9656664685347	0.00302027840425044	0.00800957387376241
CTSZ	19.445359118643	1.40782999737952	0.549883292765403	-2.56023417314507	0.0104601653254279	0.024651240348298
CTXN1	1168.07926719241	-1.30711711994239	0.110074719604207	11.8748167121603	1.59984322786194e-32	4.71157196334433e-31
CTXN2	6.89023295450165	2.01085595053547	0.87375933074297	-2.30138423680765	0.0213699221182265	0.0466402270697974
CUBN	151.941272502896	2.59009829641212	0.524177353878439	-4.94126325230904	7.76180243120867e-07	3.46255210219927e-06
CX3CR1	5.89598014012819	3.34414114486887	1.05484942575422	-3.1702545057346	0.00152305471338125	0.00426927017375244
CXCL11	54.4012537905962	1.05008824328911	0.319900881134839	-3.28254251618174	0.00102875470912302	0.00297381489291923
CXCL8	34.1403347639595	2.38347690456229	0.406098453756672	-5.86920950452678	4.37877838837888e-09	2.47232020971175e-08
CXXC5	10.5200361431456	-1.68960185685281	0.68196900712312	2.47753466683242	0.0132293556396751	0.030432735508534
CYB5A	492.556827511403	-1.17079515825685	0.134605662998078	8.69796360851154	3.37892855123154e-18	4.16622088777216e-17
CYBA	656.800087680335	-1.05426378700763	0.130122609965907	8.10207993279456	5.40274251262469e-16	5.63011351265971e-15
CYBC1	1061.90620163045	-1.21989972385465	0.112107423514694	10.8815249303697	1.41181097165618e-27	3.0944892257658e-26
CYBRD1	439.668865453862	-1.29606035262385	0.119483826576598	10.8471614088537	2.05715067501486e-27	4.45320101793423e-26
CYLD	505.345829316565	1.41169266432566	0.112411206615421	-12.5582911778122	3.57980747361303e-36	1.28274398175642e-34
CYP1B1	28.5072347447516	-1.9410926006514	0.411531108275436	4.71675788687215	2.39632569967672e-06	1.01080849822844e-05
CYP21A1P	4.55536253824559	4.59619363089292	1.43941016929038	-3.19310904490748	0.00140749784743985	0.00396813101511036
CYP24A1	29.3108341158399	-4.26630936681089	0.58524071465977	7.28983691657733	3.10330441121078e-13	2.58379008828723e-12
CYP2E1	8.88049835733452	2.77309899131937	0.83275079635927	-3.33004663993499	0.000868314381885538	0.00253798237622947
CYP4V2	270.037396641421	1.71278304916001	0.159779526516177	-10.7196653194901	8.23005947406127e-27	1.72126283701532e-25
CYP51A1-AS1	2.33327792855069	4.56598220357199	1.73428700452683	-2.63277196430227	0.00846911879967956	0.0203775130692874
DAAM2	408.742981838107	-1.22892188585156	0.133602017787359	9.19837818473305	3.63392818347286e-20	5.10061657731037e-19
DACT1	11.4356313874205	2.88375242517952	0.743633114301599	-3.87792362889577	0.000105351775726865	0.000356914472368731
DANCR	1594.22487423095	-1.25087384867504	0.0843665365383988	14.826658767789	9.85159129500509e-50	6.48475592515727e-48
DBNDD1	843.410946310172	-1.26441768566963	0.0997420416184302	12.6768779258274	7.94332317369854e-37	2.95733865250571e-35
DBT	3346.71477739808	1.17291751137442	0.0718478915102292	-16.3250094988163	6.55305074702793e-60	6.84581888488022e-58
DCAF4L1	46.0926006387951	1.24900218955582	0.321804167587749	-3.88124926696371	0.00010392125795945	0.000352697361343547
DCBLD2	1024.94546838601	-1.08701273313576	0.0967464355492532	11.2356876712255	2.72364810593414e-29	6.5812615567785e-28
DCHS2	7170.51228687676	1.55045887880143	0.0861468020714944	-17.9978692362218	2.02459517360913e-72	3.54270412128704e-70
DCP1A	3010.61204591183	1.09639663350243	0.078083975038731	-14.0412502431977	8.7161257764859e-45	4.68084933643608e-43
DCP2	1553.77529918005	-1.02130995965848	0.0864781338109795	11.8100369960668	3.4640882849301e-32	9.97790477461759e-31
DCST1-AS1	18.7225598135038	-1.85246369341644	0.529285961430542	3.49992977030724	0.000465380749612177	0.00142304717931506
DCT	14.5462042084955	2.87618169956022	0.635346130924984	-4.52695241155063	5.98404089728926e-06	2.40024624185826e-05
DCUN1D4	35.9427498009953	-1.05491089250721	0.360861669238533	2.92331101480858	0.00346330391281478	0.00908917079881075
DDAH1	694.572785684253	-2.21990951712303	0.13647216424102	16.2663905087817	1.70941926353051e-59	1.7681963396854e-57
DDIAS	1650.54195895582	-1.15523153003858	0.0871071189278074	13.2621942300263	3.83507943293454e-40	1.73180640715612e-38
DDIT3	655.784950034832	2.64253934234845	0.116369381902995	-22.7082012393196	3.7174999965205e-114	2.00154012633173e-111
DDX11	1753.17819266068	-1.46571853559396	0.0861399867766578	17.0155416832631	6.29879660030881e-65	7.82616159841919e-63
DDX11L2	23.7880950402955	-1.44985225875132	0.419340732319605	3.45745630464131	0.00054530066484029	0.00164965039047924
DDX12P	126.859967601378	-1.64185870631003	0.235870633320718	6.96084409998408	3.38239918025632e-12	2.5621795810614e-11
DDX19A-DT	73.1639080679597	1.55480243068788	0.262816057789169	-5.91593391882905	3.29997690263977e-09	1.88757600113402e-08
DDX31	2356.79052508843	1.378830147979	0.081324271171843	-16.9547187833439	1.77609108645228e-64	2.14335405938649e-62
DDX50P1	7.4960566901601	-1.9342934939354	0.797086571839719	2.42670440360192	0.0152366645548945	0.0345246015240827
DDX60	335.742184392504	1.8696512462931	0.140989898942573	-13.2608879098114	3.90247661544521e-40	1.75845931268495e-38
DDX60L	26.6751621376964	1.69238651365955	0.432432140628591	-3.91364645375218	9.09127179936537e-05	0.000311366049980548
DEAF1	1463.28324684962	-1.00735678063576	0.0907738228463739	11.0974370038443	1.29092841147778e-28	2.99193319914022e-27
DENND11	1626.20424878419	-1.35323833675297	0.0867626378939871	15.5970169833524	7.62757825656394e-55	6.45822129965039e-53
DENND2B	98.1336668339339	-1.57863794578066	0.255920834580911	6.16846201039395	6.89574123271832e-10	4.22887775714426e-09
DEPDC1B	819.240617042132	-1.19760026288645	0.11198379287911	10.694407039591	1.08108918121339e-26	2.24315322402359e-25
DEPDC4	44.8202652225419	-1.20353071415758	0.326890700111856	3.68175268903568	0.000231636051818765	0.000743260057471032
DEPDC7	142.341531369712	-1.01351454033943	0.195072433102757	5.19558055548293	2.040819384855e-07	9.72167092631248e-07
DEPTOR	24.2867358718462	1.2750980764045	0.439091489476282	-2.9039462320833	0.0036849143724185	0.00959521726091811
DERA	608.645328035952	-1.23840826875847	0.116806525876009	10.6022181506627	2.90995149921263e-26	5.86966009418508e-25
DERL3	12.9090551766265	-4.71178518726828	0.96786194986972	4.86824095926337	1.1259598973902e-06	4.93279906643009e-06
DGCR11	32.4500317152547	-1.15333614356681	0.358538243978752	3.21677300242247	0.00129641127041917	0.00367617067606505
DGCR5	63.7558132806991	-1.45093145165366	0.265182490174564	5.47144515725204	4.46380483579832e-08	2.27061467882978e-07
DGKI	12.9192679034883	-2.07268899431284	0.633461953675715	3.27200233934476	0.00106788692456199	0.00307803564062492
DHCR24	5964.46925532853	-2.30819896020265	0.0844616262099936	27.3283745977595	1.95203959809109e-164	5.12361593508958e-161
DHCR7	1414.07864310159	-1.32743208422021	0.0932580577487621	14.2339666540806	5.6390308818522e-46	3.22339217397752e-44
DHFR	1610.93401979343	-1.46514142145233	0.11317733761714	12.9455370863084	2.49015585285041e-38	1.00554408842602e-36
DHFRP1	26.0111931901179	-1.64623322588964	0.415556096328003	3.9615186503972	7.44745635358828e-05	0.000258396709373177
DHRS2	12.8693028675329	-1.85416331405543	0.62156388073607	2.98306155090558	0.00285380596469911	0.00761135750625579
DIABLO	1394.1809040173	1.2092011599075	0.0954774577978103	-12.6647816960962	9.26778219444268e-37	3.4382489490973e-35
DIRAS1	930.328406151925	-1.32457488533944	0.101619664483246	13.0346315555669	7.774164794301e-39	3.27138100903271e-37
DIRAS2	6.39401235692594	2.34155340826869	0.892553488981304	-2.62343202640008	0.00870488130173036	0.0208730270153859
DIRC3	222.830027915619	1.69235633554015	0.17043002010891	-9.9299192387508	3.08505310438006e-23	5.20739108406532e-22
DISC1	190.409672412225	-1.0986169006206	0.172966306125674	6.3516237655117	2.13053896796715e-10	1.38119966808812e-09
DLC1	1547.06830210261	1.08018691331996	0.0954429062386432	-11.3176238642513	1.07342014901093e-29	2.66426433675313e-28
DLG2-AS2	26.8020441073915	-1.12473032365548	0.386022598032407	2.91363855222036	0.00357243269135573	0.00934171128930109
DLGAP4-AS1	11.5925496275819	1.48249732025223	0.616867846416884	-2.40326567329358	0.0162493773641682	0.0365824408590978
DLL4	5.38190211031384	2.9840494365892	1.14726293415668	-2.60101616442677	0.0092948074264588	0.022135915429373
DLX2	74.6260704960073	2.53412842879934	0.285466212258609	-8.87715715548019	6.85908579140701e-19	8.94022864357321e-18
DMPK	1084.44637410948	1.30773829940715	0.0936864867290556	-13.9586651721627	2.7860296293425e-44	1.46252625392335e-42
DMXL1	2065.72287709556	1.04058904499989	0.0928764152691824	-11.2040181781776	3.89650003065613e-29	9.30815786617945e-28
DNA2	1070.89591025387	-1.31871794861575	0.100884072170263	13.0716169584246	4.78377431689451e-39	2.03751912994221e-37
DNAAF1	4.45350843174683	4.08293823054874	1.41762338368019	-2.8801290085589	0.00397512476868504	0.0102757195485471
DNAAF3	56.8510026544806	-1.32940705221829	0.279685413896308	4.75322267864551	2.00199642296009e-06	8.51659661452918e-06
DNAH1	105.182628739862	1.65827042536132	0.298568407212135	-5.55407198251591	2.79090464277543e-08	1.44969348870677e-07
DNAH11	125.644477637723	1.69197852592666	0.272206435134271	-6.21579179453291	5.10664796916534e-10	3.176226127267e-09
DNAH12	42.2318516564437	4.2987988568179	0.4993446552965	-8.60888128313973	7.37770038839946e-18	8.86759889843228e-17
DNAH17	26.5249935326525	1.34150319722804	0.430404189717511	-3.11684511739655	0.0018279758127322	0.00505649270395874
DNAH9	32.2208830486123	1.63892761492285	0.425284888875151	-3.85371702074273	0.000116338049090564	0.000391359557001549
DNAI3	89.0124592458141	2.0120549487419	0.245924093883721	-8.18160968682169	2.80076990418297e-16	2.97925868531074e-15
DNAI4	286.160169456572	2.7930856633219	0.174143665371017	-16.0389736679263	6.82733255871267e-58	6.69908079756302e-56
DNAI7	25.4688870095546	1.55055644596381	0.423907923239482	-3.65776707855457	0.000254422091119499	0.000810184268930426
DNAJA1	12091.554641612	-1.10638431990358	0.0746315205220777	14.8246252007727	1.01545093358326e-49	6.66326209480666e-48
DNAJB2	1516.52320373288	2.18698847811636	0.0884392690467754	-24.7287036820676	5.25515749927849e-135	5.51738985849249e-132
DNAJC25	518.630663823705	1.17714861698727	0.123127852808605	-9.56037639036132	1.17329211194282e-21	1.80489287667219e-20
DNAJC28	41.7279933767501	-1.52905301610482	0.350998595462153	4.35629383100961	1.32283173584707e-05	5.07339192498937e-05
DNAJC9	1557.77797375171	-1.04774613729767	0.0833325033552261	12.5730788721345	2.9693086118984e-36	1.06580414072894e-34
DNASE1L1	76.9124671721103	-1.1732458198901	0.239536305023051	4.89798746698208	9.68232088702838e-07	4.27659600306735e-06
DNHD1	888.832373479222	2.02748295261627	0.131162075943275	-15.4578443352263	6.67967390082208e-54	5.4364260685838e-52
DNM1P35	6.95554248383747	-2.08707812533574	0.806235764268755	2.58866973884331	0.00963474498953835	0.0228780250243499
DNM1P46	7.87317938017038	2.08148055069198	0.799696308120475	-2.60283876461064	0.00924554234153312	0.0220360837783783
DNTTIP2	5848.96576273818	1.02562412911453	0.0718476415158974	-14.2749867285149	3.13347458295251e-46	1.83277713907623e-44
DOC2B	153.55376029122	-1.80286951527412	0.208817977558282	8.63368918881005	5.94042761521854e-18	7.18531676638013e-17
DOCK10	1027.44739086511	-2.29920454530341	0.101380622546102	22.6789349637094	7.23183122475552e-114	3.79634980143541e-111
DOCK11	200.215215202101	-1.47426286942359	0.186859856982367	7.88967139990218	3.02983244122332e-15	2.94811962932378e-14
DOCK5	233.284088195497	-2.21154761761647	0.167771163678541	13.1819292965859	1.11502404374791e-39	4.90844336910244e-38
DOCK9	38.3185521482942	-2.13997461463413	0.434686074325824	4.92303467037246	8.52123484688501e-07	3.78685480031516e-06
DONSON	1429.98127980876	-1.14289686152245	0.0873447106607808	13.0849006525547	4.01685029509233e-39	1.72839800197436e-37
DOP1A	975.766878190773	1.6393546017795	0.102507973749969	-15.9924593356817	1.44223125032836e-57	1.38917301809151e-55
DPF3	875.584245176178	1.4138632751535	0.117612282739866	-12.021391322543	2.74313228580813e-33	8.50816716948288e-32
DPH5-DT	504.013279791881	1.10765142073713	0.119662380441843	-9.25647155477956	2.11299448824332e-20	2.9898017698203e-19
DPP4	40.725064613153	1.24351375286262	0.334271253713313	-3.72007385932479	0.000199164525346517	0.000644980984458075
DPY19L1	1794.29910122343	-1.1241108791444	0.0992359046786869	11.3276629339363	9.57248582396402e-30	2.38720970702609e-28
DPYSL2	19451.9711026968	-1.49773052174963	0.0617723605602244	24.2459654798108	7.29293148623197e-130	6.65812936295212e-127
DPYSL5	470.860757522496	-1.59772686758211	0.137554091804877	11.615262378734	3.4472850360771e-31	9.36430675129974e-30
DRAXIN	121.219675155121	-2.29335122730932	0.224218756934241	10.2281863420638	1.4827007045393e-24	2.68625965434999e-23
DRC3	24.9498356687058	1.32939122768983	0.465589123207286	-2.85528841080329	0.00429977628184305	0.0110388436686808
DRD2	9.74239686195388	1.7475090203278	0.701749599520699	-2.49021733895019	0.0127664999889587	0.0294907554200391
DRICH1	10.2796369634133	2.90094346014417	0.741794939161927	-3.91070807711579	9.20259426048121e-05	0.000314833700351676
DSCAM	82.480456206844	1.26105935619325	0.233880071538613	-5.39190597940727	6.9714244016228e-08	3.47627569663442e-07
DSCC1	1140.4670333381	-2.30210354264023	0.0891189966003273	25.8317937865087	3.89749137267963e-147	5.84568027453763e-144
DSG2	400.879879544057	-1.45377154217717	0.124425391437045	11.6838816047666	1.54094495793596e-31	4.27434111317559e-30
DTL	2857.60627490179	-1.83940429034514	0.0737597919454752	24.937764082969	2.89893315473478e-137	3.38176657684005e-134
DUOXA1	13.3212323663165	2.42844860439923	0.650284637487515	-3.73443945067187	0.000188133745280395	0.000612660109087737
DUSP23	110.555505587729	-1.4027160287641	0.214308141316861	6.54532310412859	5.93668920513737e-11	4.07647481783762e-10
DUSP8	592.480450101851	3.15933415761774	0.162445041085673	-19.4486340518791	2.99298096614415e-84	7.30774585198778e-82
DUSP9	46.0902626538442	-1.64285496178625	0.354623255906505	4.63267688856645	3.60967683017052e-06	1.48532224338469e-05
DUT	1159.58573779175	-1.49855147714817	0.105268636232726	14.2354981576392	5.51683940856469e-46	3.16509819401752e-44
DUT-AS1	41.0309266311819	-1.86764219483823	0.346200397350072	5.39468530115434	6.86437542856423e-08	3.42696517472638e-07
DYNC1I1	164.703948310191	1.68312782712382	0.175467827830294	-9.59223037029716	8.62010984375649e-22	1.33681733012702e-20
DYNC2I2	2173.54629872764	-2.759067636153	0.101709330362957	27.1269865439786	4.73229764514172e-162	1.10409762169651e-158
DYNC2LI1	638.771619287378	1.06976847844244	0.107222260869759	-9.97711174680295	1.91973551750269e-23	3.29335019579424e-22
DZIP1	2489.2638259443	-1.37428714084288	0.0735351828404577	18.6888382915229	6.10274220340715e-78	1.26876614640736e-75
DZIP1L	75.2437791830881	-1.11235621504561	0.285979878520759	3.88963104956653	0.000100396741713488	0.000341563639419932
DZIP3	614.8593995711	1.31420762130507	0.132078179751741	-9.9502251149683	2.51613392454082e-23	4.27803887834074e-22
E2F1	1801.62428216995	-2.07534976536237	0.0944341879268032	21.9766782658309	4.81423951492853e-107	2.24643114076598e-104
E2F2	2438.4783159816	-2.14373163213934	0.0918667808268331	23.3352209889691	1.94713404955653e-120	1.27768502414337e-117
E2F3	1683.66390326465	-1.1907465052879	0.0801750150049844	14.8518401301687	6.76849398130842e-50	4.51189957522267e-48
E2F7	484.824689787478	-1.61040222025554	0.131122225661224	12.2816876554268	1.13603431708276e-34	3.6983641224967e-33
E2F8	1010.74083944884	-1.70385387945244	0.132216760001271	12.8868222110122	5.33991690090838e-38	2.09976732369427e-36
EBF3	1306.64745364905	1.13043907471111	0.0894362204106803	-12.6396114406476	1.27683366988493e-36	4.68722961542724e-35
EBP	944.601508796745	-1.00195141638062	0.111987762744321	8.94697234614974	3.65365752473554e-19	4.84340282224728e-18
ECE1-AS1	14.3291284176864	2.75096460322751	0.640288889659727	-4.29644282081713	1.73560709936952e-05	6.56535360701876e-05
ECEL1	3.04724884592289	-4.13325892984358	1.5664993848875	2.63853211161039	0.00832658140793282	0.0200736574516387
EEF1DP4	1.83528125627505	4.26060238138754	1.77197106081543	-2.40444241760184	0.0161971577261916	0.0364816868670457
EEF2K	851.890846598533	-1.28633939256686	0.0968362380796757	13.2836572142391	2.87978131572288e-40	1.30322517386959e-38
EEPD1	124.773373666233	-1.02665342260078	0.190761649126112	5.38186489424853	7.3718087394236e-08	3.66634864780712e-07
EFCAB2	53.9058703654404	1.05545301475541	0.299198815856697	-3.5275975666325	0.000419349183242792	0.00129131751719198
EFCAB6	10.1303333538878	3.65528187688219	0.898053335817369	-4.07022804893354	4.69671391767744e-05	0.000167752336865778
EFHD1	28.19404283187	-1.05783118758369	0.398744634540829	2.65290387869877	0.00798025927260524	0.0193297363255468
EFNA4	256.615673397514	-1.61077585466846	0.148661128311161	10.8352188158895	2.34404338019746e-27	5.04822798947551e-26
EFNA5	163.166917351414	-1.00082966665598	0.177052392600381	5.65273166861361	1.57917737444773e-08	8.42468661297091e-08
EFR3B	37.0648402985346	-1.35742158947977	0.444687877496645	3.05252663311024	0.00226923592929684	0.00617300376258258
EFS	1085.27275726075	-1.43381666393076	0.0936333619613677	15.3130960364569	6.25158500775839e-53	4.75618775336633e-51
EGFL7	495.114324703501	-1.24025207373346	0.112418336585187	11.0324713156883	2.66441127657048e-28	6.12114967017799e-27
EGLN3	38.1249037951581	-1.10154934586191	0.332479355899859	3.31313606789376	0.000922560850592382	0.00268644192771306
EGR1	1789.68977785352	1.99474857506746	0.133001147013584	-14.9979802419578	7.56876489819246e-51	5.22792517540281e-49
EGR2	105.792109346899	1.65668992191912	0.232616643784127	-7.12197500130974	1.06391357274238e-12	8.44934084736929e-12
EGR3	136.917188471285	1.07915036576048	0.209198628439463	-5.15849637165647	2.48940931582294e-07	1.17321992335757e-06
EGR4	16.8687974592556	2.36924844058636	0.55317881867395	-4.28297028122984	1.8441481096076e-05	6.95463757283411e-05
EHBP1L1	827.01168780159	-1.66382952028341	0.0994761605946227	16.725912121435	8.48669013938507e-63	9.52959997576512e-61
EHD4	119.072896945388	-1.19205035313055	0.232873722062035	5.11887018670574	3.07371428588816e-07	1.435858789212e-06
EIF1	12523.1076765811	1.35805104013067	0.0817527689524063	-16.6116824852903	5.73615481264287e-62	6.30616642700916e-60
EIF1B	1390.46901477232	1.36731689580166	0.0901497209231925	-15.1671783539586	5.83310441863875e-52	4.22356988215781e-50
EIF1B-AS1	34.59060686936	1.0544725816011	0.365139930474405	-2.88785885518213	0.00387873879741159	0.0100500687645667
EIF2B2	1218.61355949485	1.01303302747937	0.106980632303814	-9.46931239481235	2.81691830817062e-21	4.24620607573343e-20
EIF4EBP2	4910.248849066	-1.4713649246589	0.0731738596236778	20.1077943985175	6.3066431805243e-90	1.86516751414999e-87
ELF4	491.221191916478	-1.37633838074377	0.110201778563245	12.4892574211395	8.54474342744258e-36	2.99037537482399e-34
ELOA-AS1	70.4006191459758	1.01154553144719	0.260265223090465	-3.88659506420339	0.000101660125688004	0.000345525950015653
ELOVL2	876.330270653641	-1.54738289755447	0.112643770520081	13.7369593578956	6.09836447476596e-43	3.1156558939449e-41
ELOVL2-AS1	7.67644459444697	-2.36375522824498	0.808946805086377	2.9220156546543	0.0034777406007161	0.0091224980804293
ELOVL4	389.444860217447	1.11003211744887	0.126808262964462	-8.75362607687448	2.06604841570986e-18	2.59157016923989e-17
ELP3	4548.6881223187	1.18714450644615	0.100073917532769	-11.862676466697	1.84966396402792e-32	5.41690989074731e-31
EMB	6.23157862114899	-3.36020383980714	1.03832993989705	3.23616194688587	0.001211486300064	0.00345166748015521
EMC1-AS1	29.5656480201452	1.08268449794187	0.37833191632042	-2.86173185828952	0.00421333200933718	0.0108394444415661
EMILIN3	108.115696828735	-2.49033900243134	0.230926032233704	10.7841414774366	4.09044844243511e-27	8.73766392617013e-26
EMP2	1144.59828964643	-2.27985828221647	0.0895497828946839	25.4591156842639	5.59559939633677e-143	7.83309307495197e-140
EN2	13.7229033508149	1.85695726591745	0.585104637614227	-3.17371824890882	0.00150499706164701	0.00422372738578774
ENDOV	209.721285451599	1.13462656923829	0.184891060551544	-6.136730277027	8.423722639471e-10	5.11513383411255e-09
ENHO	38.1087388512265	-1.36986817393945	0.358914976207318	3.8166927120594	0.00013525244373005	0.000449941510368124
ENKUR	34.6777428773682	3.96488469051149	0.513575766925581	-7.72015532244927	1.16188033058278e-14	1.0852830596787e-13
ENO4	56.5514815327356	1.30756703619819	0.275475319079538	-4.74658506819137	2.06879738020694e-06	8.79186549070741e-06
ENPP1	425.407559910793	-1.04337415381301	0.117666362189217	8.86722538540949	7.4991026718086e-19	9.76231605100044e-18
ENSG00000111788	246.248286304733	-1.61340178577749	0.147292700487963	10.9537117619033	6.37793675477534e-28	1.42928405524837e-26
ENSG00000176593	1015.09998022132	1.0002824575293	0.102766451381432	-9.73355062944234	2.16887381963858e-22	3.49248561846402e-21
ENSG00000184441	60.4423373222873	-1.67306350378338	0.280396458110697	5.96677830760214	2.41983830500596e-09	1.40441582997554e-08
ENSG00000197332	26.9295352214248	-1.95967240935837	0.422078753739904	4.64290702148437	3.43540974403849e-06	1.41778171787186e-05
ENSG00000198211	690.021584310162	-1.5586902918539	0.104152532361746	14.9654574546512	1.23471968114041e-50	8.47275943287135e-49
ENSG00000205740	25.8276204793451	-1.68528995091299	0.414377025265777	4.06704486049163	4.76130799523492e-05	0.000169914930802078
ENSG00000205959	5.85313370304799	2.66450710431253	0.994364847926925	-2.67960709780475	0.00737086201043346	0.0179906265831782
ENSG00000214888	4.08356196180352	5.40883505087459	1.4904566729918	-3.62897838554234	0.000284545061258171	0.000899018536909281
ENSG00000215022	25.2201988695683	1.75469853124265	0.460523431643137	-3.81022638735651	0.00013883959563559	0.000461217185438398
ENSG00000216775	237.374852123482	-1.20229003081792	0.150962118481782	7.96418361711723	1.66318136320347e-15	1.65592613866982e-14
ENSG00000217275	13.0486656662598	2.56834998488291	0.664061484205846	-3.86763883460944	0.000109894263858982	0.000370751888256894
ENSG00000223612	20.0633751765612	-1.81434972065511	0.478758880708566	3.7896941315634	0.000150832894934245	0.000498455953388303
ENSG00000223969	29.2369530327326	1.77056681178916	0.417878252475941	-4.23703985861551	2.26485942083355e-05	8.4426625454754e-05
ENSG00000224097	50.7277053049479	2.87699483298389	0.361718623593403	-7.95368179941388	1.8104877892982e-15	1.79832651843347e-14
ENSG00000224272	14.0428198324409	-1.33003739950215	0.550341373023077	2.41674979330762	0.0156597773221283	0.035372633843594
ENSG00000224376	11.4229622315207	4.06631430667366	0.903261963742483	-4.50181062626141	6.73770028155793e-06	2.68205176326357e-05
ENSG00000224635	53.0152670824744	1.86445787147048	0.3042955469123	-6.12712834738863	8.94792915099619e-10	5.42090641409746e-09
ENSG00000224738	24.1866403516224	-1.14066259907722	0.419263381386375	2.72063492715581	0.00651566752310992	0.016113059315777
ENSG00000225173	15.0468515301659	-1.97442556313052	0.569151556904973	3.46906819313186	0.000522266871041516	0.00158545030477516
ENSG00000225279	2.11802657720662	4.45195203493451	1.72226100011001	-2.58494620423394	0.0097394192089377	0.0231030642283409
ENSG00000225489	3.86285491536408	3.34784632336575	1.38631587893576	-2.41492316017891	0.0157385295139083	0.0355466970778795
ENSG00000225806	8.92439982077137	2.12095128675546	0.797793089001612	-2.6585230130405	0.00784839903488625	0.0190454966987798
ENSG00000225889	45.2799377053099	-2.36823192517204	0.350124276190907	6.76397521170669	1.34256064133754e-11	9.7076750505529e-11
ENSG00000226266	15.6615469022733	-1.6734267586129	0.517547763409165	3.23337646672413	0.0012233623212837	0.00348219628877796
ENSG00000226849	6.08994190235292	2.55761387290606	0.979699124061298	-2.61061157460629	0.00903804838683925	0.0215838494938927
ENSG00000226954	10.3955113592736	1.82182895971299	0.675943295421895	-2.69523933745934	0.00703380876028625	0.0172602449863843
ENSG00000226971	22.7119177316283	4.12524464887203	0.658260101153982	-6.26689152455109	3.68326542604759e-10	2.3267511256362e-09
ENSG00000227704	34.9072159536707	-1.26567099077823	0.348062414638014	3.636333420529	0.000276546336909428	0.000875591070932475
ENSG00000229321	53.3981568767454	2.60072774546544	0.329881674421182	-7.88382000918583	3.17521561122455e-15	3.08529279983772e-14
ENSG00000229422	22.6560309430497	-1.14364007095189	0.420789150075123	2.71784591106429	0.00657084311328892	0.0162437677999577
ENSG00000229727	5.93485707262126	-2.58109874340067	0.950218445859014	2.71632144655675	0.00660117913650427	0.0162995719083157
ENSG00000229808	35.8075096063299	1.97659247903706	0.368765021027071	-5.36003244974788	8.32070046858374e-08	4.11488620912203e-07
ENSG00000230090	7.13008923461913	2.86486965093334	0.948555333530297	-3.020245155621	0.00252570158153688	0.00680455245177205
ENSG00000230325	22.3750365186531	1.51963498529115	0.448680074475426	-3.38690098299514	0.000706868948210174	0.00209733420580998
ENSG00000230454	5.00351066600757	3.89834895248201	1.32346350480852	-2.94556588702159	0.00322364482869729	0.00850591783274513
ENSG00000230699	390.372124504752	1.04631560152089	0.132102199671028	-7.92050097671731	2.36555518677082e-15	2.32655399586949e-14
ENSG00000231125	13.191240115839	-1.5441671670424	0.622784075334826	2.47945833588024	0.0131582101742017	0.0302923031726661
ENSG00000231305	73.1499548046444	1.3205453192545	0.261032947921442	-5.0589219857867	4.21633309503883e-07	1.94069623694926e-06
ENSG00000232411	2.23655503856462	4.53409539017662	1.66851932948343	-2.71743653792753	0.00657897708097162	0.0162585271404776
ENSG00000232499	8.85883167443762	-1.69242004547474	0.715941775744129	2.36390737740606	0.018083332997863	0.0402288133705743
ENSG00000232528	5.31131600248575	2.97200053769774	1.13216359393247	-2.6250628033134	0.00866329861623182	0.0207926478875642
ENSG00000232611	12.0842830791895	1.43995822316489	0.629159775220161	-2.28870039039131	0.0220967663319206	0.0480269019188146
ENSG00000232855	5.34639148190038	4.37778340993149	1.21638396855771	-3.59901439273514	0.000319425512521107	0.0010025854875812
ENSG00000232906	13.859250060633	-2.33208288402369	0.654488791612404	3.563212867677	0.000366343370739383	0.00113810890646332
ENSG00000233030	28.5529327633643	3.79847369362107	0.542953586276439	-6.99594549079398	2.6347596744945e-12	2.01914903813998e-11
ENSG00000233393	5.32568657101265	5.05782677398745	1.41380534335047	-3.57745625858314	0.000346954256615479	0.0010820355681586
ENSG00000234286	26.1509178789025	1.17483251783141	0.401174316002863	-2.92848388086497	0.00340619493600102	0.00895608330405078
ENSG00000234431	14.765022533338	1.55214134177433	0.556018635616835	-2.79152755384255	0.00524598908860432	0.0132239230351157
ENSG00000235078	18.9568334933186	1.83712387744053	0.502198405419322	-3.65816350194617	0.000254028980209466	0.000809177871122324
ENSG00000235795	1.76170736061778	4.18921386236211	1.7973899011019	-2.33072070772952	0.0197680915415975	0.0435333388768186
ENSG00000236255	61.329714880991	2.69664169423183	0.355458621267118	-7.58637302035042	3.28984441420544e-14	2.95973234830702e-13
ENSG00000236283	2.01219885936583	4.36995101705678	1.76846197264935	-2.47104607542684	0.0134718459998697	0.0308957866213701
ENSG00000236760	2.16348374779292	4.49672108077389	1.70656301482982	-2.63495753845474	0.00841478090239078	0.02026196102067
ENSG00000236814	11.539673228309	1.53788876709033	0.603801976065039	-2.54700850287491	0.0108650785782299	0.0255252763465732
ENSG00000237773	16.2900788042972	1.8345501762032	0.54027596950531	-3.39557981429926	0.00068483403768878	0.0020377136351692
ENSG00000237813	97.6420761994715	1.06271520434628	0.234075776111159	-4.54004776573554	5.62414856544334e-06	2.26150654111795e-05
ENSG00000239300	2.80683117922607	3.81556449279518	1.55950754237251	-2.44664702742667	0.0144191973283372	0.0328638126018044
ENSG00000240207	9.71472802695855	2.49453375472078	0.722831164373353	-3.45106005063212	0.000558389312852336	0.00168732889081628
ENSG00000240219	12.5579875541004	5.1437969179903	1.13604659662878	-4.52780452250334	5.95996759665476e-06	2.39150390969915e-05
ENSG00000240291	48.4824119983172	1.3547014284623	0.30266076504115	-4.47597305279432	7.60640789275952e-06	3.00846398440694e-05
ENSG00000240401	6.72071924601594	3.34784642058878	1.1001428095001	-3.04310166978233	0.00234153208077067	0.00634582997315726
ENSG00000240591	11.4021508506593	2.7471038864496	0.674586676242322	-4.0722771190085	4.65557419660962e-05	0.000166446229593215
ENSG00000242593	91.1932327004953	1.95591549955958	0.265216586428918	-7.37478573981948	1.64609567299018e-13	1.4050697943678e-12
ENSG00000242880	16.6603927772999	2.5367950103819	0.585871522683151	-4.32995104244697	1.49142495671242e-05	5.68881766413214e-05
ENSG00000243176	41.4461610651314	1.89767321067244	0.436527902238696	-4.34719797048572	1.37887753383555e-05	5.27677609904847e-05
ENSG00000243696	73.7246817718788	1.82493231190571	0.291592560403901	-6.25850093492746	3.88695567562893e-10	2.4451256823504e-09
ENSG00000244055	48.6069763469278	1.96064347969082	0.395822896165508	-4.95333518774266	7.29521499713916e-07	3.26689964832433e-06
ENSG00000244061	2.10460590214732	4.44312790957844	1.69874524200556	-2.61553516072417	0.00890877483041506	0.021305974247045
ENSG00000244332	27.065130297125	-1.79041110881843	0.40673539109548	4.40190636963316	1.07303864671632e-05	4.16250979193594e-05
ENSG00000244560	114.395987750831	1.39978688387031	0.244998119909863	-5.71345969669199	1.10702101496391e-08	5.99567378700339e-08
ENSG00000246225	16.4369371535496	2.14086589524984	0.668976152230403	-3.20021257575787	0.0013732626217951	0.00387994732675638
ENSG00000247121	29.3228659397561	-1.11857518134217	0.438129475173178	2.55306991363691	0.0106778060473359	0.0251190422789557
ENSG00000247679	40.790579711079	2.22732468376165	0.352939888573545	-6.3107762989434	2.77639262077707e-10	1.77685742917028e-09
ENSG00000247853	40.7556941211193	2.0496727366937	0.359553379228601	-5.70060762908457	1.1938113044797e-08	6.45408078565002e-08
ENSG00000247934	52.2086685059003	1.08088718328195	0.316984207416706	-3.40990862633426	0.000649846475042927	0.00194158740508699
ENSG00000249388	11.0818342444733	3.65995565579676	0.844552093973771	-4.33360556668092	1.46686890636111e-05	5.60023878104918e-05
ENSG00000250075	8.28294793794398	5.54330595027383	1.3235211439602	-4.18830177029687	2.81049645699784e-05	0.000103425875576657
ENSG00000250397	54.0139767214265	1.19844695361004	0.29365822007242	-4.08109452313131	4.48241202261083e-05	0.000160836786826354
ENSG00000250519	16.2954909887939	1.52968588375642	0.558178709190757	-2.7404948604617	0.00613467414278987	0.0152643545029389
ENSG00000250899	219.83377813777	-1.6782159118761	0.156375230720942	10.7319804046905	7.20355599148278e-27	1.51109159549606e-25
ENSG00000251188	55.0710468718603	-2.52932783783208	0.336263693681834	7.52185824802507	5.40031179979559e-14	4.77858184458946e-13
ENSG00000251615	10.8384963077492	2.04049821423827	0.698509982979791	-2.92121553586631	0.00348668520258136	0.00914198287238175
ENSG00000251689	10.7246365933189	-1.9865559631218	0.648730862761314	3.06221898348732	0.00219702659588638	0.00598976427686604
ENSG00000253111	5.46244394143919	-2.34647127219359	0.938199502774024	2.50103657618199	0.0123830388647632	0.0286933403313063
ENSG00000253223	7.0696240131224	3.66273249834871	1.05708022072097	-3.46495225863802	0.00053032561457145	0.00160828672079308
ENSG00000253477	6.87647538552886	5.2504882182486	1.35342781608552	-3.87940025751387	0.000104714327682332	0.000355101978790956
ENSG00000254288	4.4838638724668	2.87728865871549	1.18239835617056	-2.4334342514093	0.0149563514404744	0.0339700884312689
ENSG00000254459	5.23618638118877	3.81035720957445	1.29087674936713	-2.95175911367412	0.00315969318870839	0.00834871493349676
ENSG00000254510	5.61174204640383	-2.23024114194702	0.934612044479171	2.38627477050102	0.0170200292358431	0.0381456477632868
ENSG00000254595	4.78898055776784	-2.35191197943568	0.998573212093458	2.35527245368921	0.0185091291473519	0.041088349068199
ENSG00000254641	3.48237126107625	3.15316087016929	1.3586765595801	-2.32075901209613	0.0202998538018512	0.0446154835808322
ENSG00000254673	115.216394405752	1.11452789596375	0.208234031185717	-5.35228506895563	8.68504325039025e-08	4.2890060717708e-07
ENSG00000254812	14.1072727048651	2.40039110172042	0.603993924715408	-3.97419742731923	7.06169703707513e-05	0.000245865551955735
ENSG00000254979	371.680250143529	-1.05312682926382	0.163220703411197	6.45216450642727	1.10263789031505e-10	7.38538769404642e-10
ENSG00000255085	4.65777035783116	4.51180004140048	1.44269541431317	-3.12734066847257	0.00176395402109908	0.00489099518487238
ENSG00000255310	242.939624089446	1.93465137106989	0.161992772571312	-11.9428252283183	7.07775342124353e-33	2.13226207086473e-31
ENSG00000255330	2829.91571768277	1.00890796278863	0.0868775767774524	-11.6129846182643	3.54038146853429e-31	9.60477132768515e-30
ENSG00000255449	10.8751886084492	2.22412095087584	0.714816211213681	-3.11145846440657	0.00186165661398188	0.0051395037576113
ENSG00000255730	202.213983384192	1.1670096636219	0.176763848738869	-6.60208335555029	4.05419433099697e-11	2.82636031083248e-10
ENSG00000255931	8.35443786817312	2.59229162637001	0.814484397428939	-3.18273945400676	0.00145888828110393	0.00410200001695505
ENSG00000256552	9.69858637560526	1.68441824324495	0.692966501370164	-2.4307354538992	0.0150682120300313	0.0341797900190772
ENSG00000256663	107.835061233614	-1.73572583702322	0.219490671153242	7.90797088506504	2.61617976366507e-15	2.5574740538845e-14
ENSG00000257027	24.9343388508467	-1.26174828015531	0.404875604565669	3.11638504747367	0.00183083044325987	0.0050623884181684
ENSG00000257176	57.4527970640708	2.42901557857889	0.34207248193833	-7.1008798042305	1.23965157797902e-12	9.76743108232779e-12
ENSG00000257511	64.1309397721434	1.58741686504189	0.275586367018612	-5.76014293528057	8.40427366745969e-09	4.60885187958523e-08
ENSG00000257761	12.2005186902793	4.46968871850357	0.979624049838091	-4.56265719409636	5.05102497798711e-06	2.04593793379192e-05
ENSG00000258365	17.0602233813141	1.91561095621866	0.565063885514659	-3.39007854744412	0.000698726003289938	0.00207610706340486
ENSG00000258561	21.357544280562	3.49174339720664	0.594267802902638	-5.87570684487969	4.21042861591825e-09	2.38239234915256e-08
ENSG00000258610	21.3791729368885	-2.19714752546341	0.49207131023627	4.46509983361647	8.00314247305943e-06	3.15646103774046e-05
ENSG00000258728	118.863446633273	1.23139118876252	0.203614239548941	-6.0476673512146	1.46957986417411e-09	8.71455464217111e-09
ENSG00000258811	4.31825939561813	4.46511741643207	1.48094863252615	-3.01503868423555	0.00256946481527851	0.00691181426994852
ENSG00000258964	141.313092925436	1.32540293488813	0.188536262775837	-7.02996291203661	2.06588443978002e-12	1.59718120274304e-11
ENSG00000259132	23.3284749339217	-1.61719749420478	0.493008799106664	3.28026091448094	0.00103711125469792	0.00299632115109342
ENSG00000259171	10.7042013818796	-2.19638395298621	0.681356388756788	3.22354642772744	0.00126613771859272	0.00359469440440913
ENSG00000259222	45.3446785298712	1.11076478741331	0.311396938569169	-3.56703823909491	0.000361038812341974	0.0011236242747231
ENSG00000259316	300.376698731292	-2.14159128224352	0.151097584261818	14.1735640096842	1.33547034898415e-45	7.47792170345844e-44
ENSG00000259408	4.01310232479025	2.73280429926148	1.17052930414833	-2.33467397149006	0.0195604590009948	0.0431439619855976
ENSG00000259940	19.4595511595622	1.6629031702692	0.509924444451262	-3.26107757406821	0.0011098967120546	0.00318949105785171
ENSG00000260063	11.9682446462695	-1.67729232607877	0.600065463092589	2.7951822413415	0.00518704658165591	0.0130894849322931
ENSG00000260071	18.2878378692175	1.33891902664942	0.495947682252432	-2.69971828594598	0.00693982128714994	0.0170555205275719
ENSG00000260108	60.2442339780438	-1.03036082966277	0.274604061898089	3.75216893202825	0.000175311262766653	0.000573484936465126
ENSG00000260274	10.6026589341975	-1.8179828923202	0.656938163739238	2.76735770985262	0.00565127091137061	0.0141588577254457
ENSG00000260279	7.63279269879779	-2.52552640681648	0.887748403254189	2.8448673042483	0.00444299278395607	0.0113743282109547
ENSG00000260306	17.9271489375839	1.88497211120201	0.504421304115861	-3.73690027725128	0.000186302768049395	0.000607262577382987
ENSG00000260391	9.76221513450101	1.57063113271025	0.677886625535261	-2.31695253091928	0.0205063177291829	0.0450121953721343
ENSG00000260398	45.5696328290579	-1.02464992041983	0.351679973206284	2.91358621043459	0.00357303164870246	0.00934211412768701
ENSG00000260714	21.0881583493458	-1.04718548422346	0.446267254891327	2.34654340587562	0.0189484590177705	0.0419486802973673
ENSG00000260793	40.1534174625106	-2.0457797047021	0.378908152437597	5.39914407103981	6.69595868179495e-08	3.34724754595824e-07
ENSG00000260912	39.7421725778763	-1.36911879474171	0.346467315423519	3.95165354361958	7.76130496098722e-05	0.000268354818987007
ENSG00000260948	91.186650907376	2.2736196567277	0.241219291500024	-9.42552995073149	4.27939030666623e-21	6.37295302548777e-20
ENSG00000260966	174.215638301159	1.13515470030914	0.16510702309595	-6.87526598822785	6.18742996075897e-12	4.59094184862251e-11
ENSG00000260997	1.89005238725528	4.29533666719665	1.74431718809083	-2.46247454105405	0.0137981968532749	0.0315718140487161
ENSG00000261061	135.703089005917	-1.28629105692504	0.217226605923946	5.92142500893924	3.19163838598714e-09	1.82709985902284e-08
ENSG00000261098	183.796631535398	1.26011945543909	0.179291248935551	-7.02833776283225	2.09008455724337e-12	1.61292155578817e-11
ENSG00000261101	15.2319032044956	2.03567842755625	0.572071701522138	-3.55843231213819	0.000373074904729144	0.00115713838249669
ENSG00000261167	61.8088080775	1.26404830932771	0.271736856639954	-4.65173670203505	3.29151174513066e-06	1.36160684838955e-05
ENSG00000261227	3.64245989051928	3.46689556500872	1.40378196438037	-2.46968236733189	0.0135233068927919	0.031000261805114
ENSG00000261305	15.1270687228524	1.28777964030117	0.529302622832797	-2.43297422825726	0.0149753667434185	0.0340059209341734
ENSG00000261335	13.4464411722792	-1.79793153973506	0.584697504638386	3.07497727538109	0.00210518593106452	0.00575881893961606
ENSG00000261342	28.0056471262998	2.00934948438917	0.416685647454723	-4.82221909168952	1.41969883665022e-06	6.15799135963258e-06
ENSG00000261349	5.80696419794221	-2.11368017903695	0.888819251797794	2.37807650403798	0.0174032147945777	0.038879955767267
ENSG00000261402	3.25164469734859	-3.16750715786674	1.38579643116227	2.28569441127089	0.0222721424457531	0.0483730292796776
ENSG00000261451	39.3891805045241	1.31209788072909	0.409654553538033	-3.20293737588657	0.00136033558875553	0.00384549363121819
ENSG00000261654	58.7681877664262	1.08974976320473	0.271413301312651	-4.01509343106736	5.94222504012839e-05	0.000208650897203903
ENSG00000261670	13.1545486704436	2.89839234759515	0.748077305928391	-3.87445565401579	0.000106863300162655	0.000361746828440342
ENSG00000261693	1.73204814585185	-4.30309133433276	1.80955635998434	2.37798138233727	0.0174077048046889	0.0388858495200912
ENSG00000261757	20.2802922894038	-1.20451682333712	0.46661133173033	2.58141356934136	0.00983966265953265	0.0233171466566828
ENSG00000261799	266.033886047829	1.1265724461701	0.141227281040307	-7.97701717310961	1.49911974288678e-15	1.49931549462622e-14
ENSG00000261840	30.1367259100917	-1.48019082958726	0.382293474600041	3.87187050769268	0.00010800332928811	0.000365135068168045
ENSG00000261889	8.14509165963555	1.92052418186763	0.763800414136041	-2.51443197244138	0.0119224301273265	0.0277393005887648
ENSG00000262228	8.76079271049572	-1.91164130936158	0.722350398876338	2.64641829274997	0.00813491549162704	0.0196703080945629
ENSG00000262312	6.11418398872159	3.4801227971701	1.02311577937846	-3.40149459847474	0.000670184529817051	0.00199638739638224
ENSG00000262712	75.8442282240557	1.77233007017238	0.278409617478023	-6.36590821188954	1.9413751040896e-10	1.26481521674445e-09
ENSG00000262877	294.491113352424	-1.24304864376217	0.139372828104739	8.91887364750912	4.71054425274714e-19	6.2013798256542e-18
ENSG00000263033	5.00728063098595	5.70257752466806	1.41775295363665	-4.02226460543812	5.76412498872947e-05	0.000202738855131225
ENSG00000263731	130.908232137391	-1.18197247113608	0.230199754971916	5.13455138681744	2.82817814913689e-07	1.32528642659175e-06
ENSG00000263786	38.5942452985313	-1.49021686288148	0.34871685295368	4.27342943209981	1.92489223593219e-05	7.23315804762065e-05
ENSG00000264112	463.505968144392	1.94063217232516	0.173322657808633	-11.1966444368043	4.23471198780692e-29	1.00588780904943e-27
ENSG00000265579	25.9500583137984	-1.30028475515455	0.417880490231616	3.11161871767176	0.0018606464345948	0.00513739037917443
ENSG00000265728	6.62540819272563	6.11053731545026	1.36602642282006	-4.47322043949599	7.70502728726057e-06	3.04632202933341e-05
ENSG00000266994	5.0844145613448	3.09354287395167	1.12651474559456	-2.7461184028434	0.00603049950817959	0.0150390057806122
ENSG00000267120	9.54812460924103	-1.74792961636177	0.687607554830513	2.54204539214613	0.0110205860155845	0.0258356888640441
ENSG00000267248	85.7931449525676	1.01698600881624	0.236256948902479	-4.30457607084409	1.67305797833804e-05	6.34131253233614e-05
ENSG00000267251	50.4016568638631	-1.43640346366531	0.326302532452714	4.40206042186774	1.07227683689003e-05	4.16032317461508e-05
ENSG00000267277	7.83802195014429	2.19060512640626	0.784517148872474	-2.79229731249935	0.00523352441750295	0.0131956707155051
ENSG00000267317	66.8765870504338	2.12026043663282	0.275106528463641	-7.70705242246929	1.28756920725216e-14	1.19629992096818e-13
ENSG00000267383	121.232171361618	-1.14694647200254	0.208611379738546	5.498005302683	3.84111383160846e-08	1.9662532480769e-07
ENSG00000267422	24.7715324213593	1.26098998645555	0.411530155362621	-3.06414966199604	0.0021828967734406	0.00595510802243805
ENSG00000267629	81.9548467315622	-2.46207435825936	0.280859308105601	8.76621955265103	1.8476555083689e-18	2.33155470941888e-17
ENSG00000267655	29.2589497153166	1.22509267893041	0.381594444651737	-3.21045732216697	0.00132523945941773	0.00375284938217848
ENSG00000267868	10.4567722274801	1.84969555329922	0.652289824344677	-2.83569585829047	0.00457259681953929	0.0116750228619511
ENSG00000267886	26.652755882214	-1.91069823309385	0.430000647363651	4.44347757336741	8.85163867794827e-06	3.47154854238995e-05
ENSG00000268119	58.6388876430474	-1.41622071244548	0.290361639568637	4.87743737275152	1.07472954612473e-06	4.7251195581087e-06
ENSG00000268173	433.593024537382	-1.11805851612693	0.114666936511744	9.75048736923756	1.8358476934268e-22	2.96760045162248e-21
ENSG00000268434	18.4346758597134	1.26374086392194	0.500270422783321	-2.52611548948056	0.0115331560851677	0.0269081346084835
ENSG00000268583	33.1941028676346	1.63609793813202	0.374414761981354	-4.36974741453568	1.24390333256179e-05	4.78554088991069e-05
ENSG00000268858	147.309483338101	-2.40332414236604	0.201317650943702	11.9379703225234	7.50318150996073e-33	2.2539600192583e-31
ENSG00000269068	4.4902128466971	2.91290871625093	1.14184454716207	-2.55105541598517	0.010739724782117	0.0252562146908829
ENSG00000269110	16.074102659672	1.78539666311081	0.545978633411903	-3.27008522651077	0.0010751508619286	0.00309684743467445
ENSG00000269318	16.1150305764236	1.94184271594011	0.539416057050754	-3.59989787207502	0.000318342187842433	0.000999334618076755
ENSG00000269421	5.33298080558236	-2.23822622874186	0.970430241825057	2.30642670876838	0.0210868010223236	0.0460853304823707
ENSG00000269825	527.304161751741	-1.18988978909139	0.148792786368967	7.99695884544275	1.2752984034512e-15	1.28620153101192e-14
ENSG00000269896	94.6185456635286	1.54863087336292	0.275937935637885	-5.61224345533701	1.99720177449126e-08	1.05502497762937e-07
ENSG00000269918	136.654825080141	1.87882897147809	0.198313828908125	-9.47401894170736	2.69279112520501e-21	4.07078675644743e-20
ENSG00000269925	5.74881402757522	-2.10625473028686	0.912035336609644	2.30940035516228	0.0209213753429579	0.0457945417962504
ENSG00000269940	20.5156871665396	-1.22336011536649	0.516036847215965	2.37068364781809	0.0177552208130085	0.039594745818984
ENSG00000269973	333.493163429096	1.06024628394923	0.125859595116121	-8.42404016134825	3.63719510908403e-17	4.18716134323171e-16
ENSG00000270020	10.9308942218444	3.53036578592937	0.824350972969858	-4.28260037494788	1.84721757537868e-05	6.96371178596076e-05
ENSG00000270039	10.5962678093808	1.47784963579545	0.632852825337063	-2.3352185162614	0.0195320083260227	0.0430857349332728
ENSG00000270127	33.1774532743311	2.80444558060538	0.429419296182842	-6.5307861233401	6.54253710042469e-11	4.47492488712435e-10
ENSG00000270299	186.497959220131	-1.37443920876125	0.172522827711151	7.96670925810715	1.62955440567236e-15	1.62398592360267e-14
ENSG00000270574	28.4884103198701	1.34538788435545	0.390189049665605	-3.44804111111899	0.000564668082689526	0.00170431226107728
ENSG00000270977	69.740262372829	1.15025783336433	0.244435253945122	-4.70577715284301	2.52900662063471e-06	1.06442335177566e-05
ENSG00000271046	8.65243800378035	1.69026732295066	0.72065509124185	-2.34545949025068	0.0190036435561854	0.0420438844582006
ENSG00000271344	6.56586889238191	2.71141377968338	0.943207011916653	-2.87467517249859	0.00404443349215899	0.0104433121579383
ENSG00000271452	24.880183818732	1.197192702045	0.419903451686009	-2.8511142197998	0.00435663165927567	0.0111725148487385
ENSG00000271781	11.6539937595055	-1.80606513649043	0.640553547065884	2.81953810850518	0.00480928200235668	0.0122332287686839
ENSG00000271851	40.403294140019	-1.09513311456029	0.337434420972073	3.24546947938937	0.00117257133031102	0.00335034056250794
ENSG00000271862	19.1812196906026	-1.28053678297487	0.469001404999164	2.73034743462475	0.00632676094656069	0.0156809875302032
ENSG00000271971	45.6663958379076	1.21138214165435	0.330633480671726	-3.66382176176855	0.000248479727124376	0.000792824389934302
ENSG00000272077	80.6766044996886	1.23303981151968	0.233481895200022	-5.28109389579583	1.28414854013657e-07	6.23856270820083e-07
ENSG00000272156	15.2151022239059	3.32531555344985	0.67993569286865	-4.89063243528272	1.00512504546261e-06	4.42930025280668e-06
ENSG00000272183	9.56932810307346	2.75768707764531	0.773119042260167	-3.56696307671245	0.000361142343017927	0.00112377992274606
ENSG00000272221	27.5371592444461	-2.15996824231131	0.425982918302107	5.0705513050161	3.96664962606082e-07	1.83098942290669e-06
ENSG00000272293	8.75138697915012	-1.76642190317107	0.72423364652294	2.43902214658445	0.0147270656747972	0.0335109368269822
ENSG00000272316	104.906322293855	1.39606029379933	0.242293403892364	-5.76185843845552	8.31927628950399e-09	4.56940003994258e-08
ENSG00000272338	25.7760799948316	-1.20913120505074	0.398168168815553	3.03673497720219	0.00239155624908218	0.00646637884602466
ENSG00000272343	13.1871996705885	1.40320275745018	0.588845429794903	-2.38297299503356	0.017173454085474	0.0384238880007228
ENSG00000272438	10.2978542588171	1.54721519830107	0.675435324652335	-2.29069333780767	0.021981156220614	0.0478102670727629
ENSG00000272505	128.156357460379	1.19013201780178	0.214851569179105	-5.53932197167087	3.03644942547683e-08	1.57081461040065e-07
ENSG00000272518	45.3484020964006	1.27400061148355	0.303917362793831	-4.19193098996387	2.76590139137119e-05	0.000101874052650434
ENSG00000272529	6.73516486079232	2.41126829644493	0.894839895108602	-2.69463655970802	0.00704654449788759	0.0172854370755425
ENSG00000272599	27.3480039032429	-2.91386533648971	0.482134181944951	6.04368129373247	1.50636933389517e-09	8.9176045314719e-09
ENSG00000272630	40.3494979127692	1.35953372127048	0.335260046613037	-4.05516176175827	5.0099619841525e-05	0.000178303697869888
ENSG00000272647	25.1472768289201	1.36590355467476	0.421701746805916	-3.23902749993446	0.00119938008767178	0.00341856699890485
ENSG00000272657	51.8267602197138	-1.13807651827174	0.297661997997866	3.8233853361419	0.000131631820195362	0.000439149183422658
ENSG00000272720	10.0020181353542	2.64840054539644	0.745904636806141	-3.55058866068526	0.000384370646543911	0.00119023961600487
ENSG00000272733	7.24405593579369	2.58055279777159	0.862313678950399	-2.99259174563092	0.00276619509835098	0.00739459766711317
ENSG00000272821	43.1271706155492	-2.21786311039226	0.392677385695026	5.64805407998406	1.62274134721306e-08	8.64391750603243e-08
ENSG00000272825	1219.6034697437	-2.27749502188855	0.095560749397899	23.8329548087305	1.52143761069146e-125	1.18322766478886e-122
ENSG00000272896	13.5490940072253	1.76456292313376	0.588415989615503	-2.99883577991618	0.00271013339667457	0.0072558180623961
ENSG00000272918	29.8819726303766	-1.22249222551917	0.379543851669132	3.22095120272131	0.00127765900211928	0.00362544374682441
ENSG00000272950	12.0415458758419	1.53311449661086	0.653630778086175	-2.34553596313168	0.0189997455505892	0.0420396898915987
ENSG00000272986	2.38845899060718	-3.73181258511098	1.62591129949112	2.29521289770171	0.0217209263988542	0.0472834348458573
ENSG00000273007	13.7000151779962	2.24787623577304	0.618570650939098	-3.63398462626763	0.000279077498407535	0.000883072530373933
ENSG00000273013	3.55409883472637	4.14405106301041	1.49895576102067	-2.76462532836101	0.00569882106517301	0.0142694782645484
ENSG00000273025	14.7121559914584	1.50452958492727	0.555432030838244	-2.70875552973902	0.00675360831694949	0.0166309683873936
ENSG00000273056	8.19407000320752	1.8832631883925	0.761744664949176	-2.47230243288695	0.0134245893168936	0.0308042319392561
ENSG00000273058	103.719984876667	2.74006091833733	0.292877693124958	-9.35564907351366	8.30879725999411e-21	1.21158420045386e-19
ENSG00000273162	29.8275732961134	-1.69415341593019	0.425375061363107	3.9827285842788	6.81285454837603e-05	0.000237516718922132
ENSG00000273230	85.0191117070124	1.69329538117696	0.256147845011504	-6.61061732180846	3.82720661475093e-11	2.67166504310306e-10
ENSG00000273271	22.3661988846877	2.07101029231005	0.482673012423886	-4.29071076899422	1.78102156519217e-05	6.72865973837806e-05
ENSG00000273275	18.3753205608361	1.42574301144776	0.492308656482258	-2.89603482017819	0.00377910465199995	0.00981734992981503
ENSG00000273420	63.1599978226563	-1.28121086505585	0.26566206585715	4.82270910949241	1.41621433208818e-06	6.14541610770563e-06
ENSG00000273483	19.5665298791379	2.15059586138772	0.538849274923255	-3.99108983062846	6.57703603740008e-05	0.000229676704994723
ENSG00000273486	23.281917586007	1.7847840274284	0.441229700849018	-4.0450224089496	5.23181194761379e-05	0.000185413649410961
ENSG00000273576	39.0438645201069	2.41905987181792	0.373651997128951	-6.47409860085151	9.53796052494957e-11	6.4212278006698e-10
ENSG00000273763	72.5294289629016	1.1581103771759	0.266228820357044	-4.35005637489862	1.36102537154264e-05	5.2122580251053e-05
ENSG00000274184	54.5061785142174	3.04013304656944	0.368599415232425	-8.24779671626023	1.61341519498852e-16	1.75445325035572e-15
ENSG00000274220	12.7472931650156	-1.5516721224717	0.58715203860521	2.64270924811523	0.00822456277765759	0.0198527841367116
ENSG00000274565	37.6351716772119	-1.2952955269371	0.364929911788339	3.54943643997146	0.000386056650405876	0.00119493183154814
ENSG00000274678	4.35246384368249	2.88017118274198	1.18044414540291	-2.43990466974524	0.0146911381761571	0.0334328080007528
ENSG00000274698	18.0687216395771	1.23506256238804	0.487520736048289	-2.53335390900318	0.0112976822569531	0.0264081013569468
ENSG00000274944	72.3631064733991	-1.38243092296267	0.265569485792046	5.20553375640898	1.93439777668108e-07	9.23567178598209e-07
ENSG00000274993	2.63245080266305	3.69030985788593	1.58495913711536	-2.32833123042044	0.0198945221998852	0.0437888026366028
ENSG00000275401	15.7325771550093	1.33891485436594	0.545546328330574	-2.45426425737876	0.0141173195046366	0.0322387683478367
ENSG00000275437	24.4459421272066	-1.77599946493589	0.428676970472452	4.1429784832587	3.42824120669503e-05	0.000124889328345216
ENSG00000275632	25.0948282855318	-1.88486643282713	0.453127454897447	4.15968269513423	3.18690019887815e-05	0.000116481340950467
ENSG00000275720	3.11836822881986	3.97770910068391	1.53203406605378	-2.59635812859547	0.00942178056399723	0.0224154258194895
ENSG00000276148	9.79716862276306	2.07347128755678	0.703632845947258	-2.94680855150443	0.00321071919166784	0.00847500711334273
ENSG00000276216	2.11819120456868	-4.5878952865769	1.7403811880922	2.6361439194859	0.00838541577063737	0.0201992612540832
ENSG00000276334	44.172225938371	1.18735884102387	0.314706337739832	-3.77291048394921	0.000161354191917039	0.000531302386996076
ENSG00000276445	5.74861401296443	2.17804099694373	0.915173721611235	-2.37992082323902	0.0173163582818053	0.0387065032149615
ENSG00000276564	39.8194479169918	1.76668964268901	0.336374359045685	-5.25215312992709	1.50331395266614e-07	7.25001983878817e-07
ENSG00000276672	226.889333674242	-1.39324130341393	0.159057662770925	8.75934726527751	1.96384238706952e-18	2.46926721219675e-17
ENSG00000276846	6.21240581460118	-2.49181714837821	0.949061270766375	2.62555982962623	0.00865066044216149	0.0207691022140987
ENSG00000277135	4.84605091855289	2.99879456681087	1.13840383905653	-2.63420981546951	0.0084333356516135	0.0202983931697135
ENSG00000277159	20.5823543364884	-1.17005902225666	0.450169778863211	2.59915053651834	0.00934547801950892	0.0222490189856744
ENSG00000277182	47.0961293250367	-1.27221990449006	0.319113814957963	3.98672775936588	6.69908182123944e-05	0.000233705466161133
ENSG00000277534	36.5527631885678	-1.11230027707101	0.34790246649978	3.19716122815045	0.00138787328897753	0.00391701119918686
ENSG00000277855	4.85228805740472	2.56597890436769	1.04530332419976	-2.45476967781777	0.0140974879851723	0.0322074913189694
ENSG00000278126	18.2486700192072	-1.44548768863518	0.476407356682131	3.03414224898219	0.00241220661683641	0.00651885644019704
ENSG00000278291	109.981914041744	-1.50806494780978	0.235001918180545	6.41724526967982	1.38762268799839e-10	9.17999407769066e-10
ENSG00000278627	9.44478341511574	2.55739775735727	0.782966531589982	-3.26629256063336	0.00108965609631078	0.00313604697235936
ENSG00000278932	80.4205406182908	1.03293397281203	0.250365774878486	-4.12569958219473	3.69609488158615e-05	0.000134088804981939
ENSG00000278987	25.4113736366114	-1.91870650849716	0.460861590918107	4.16330313983164	3.13676475421982e-05	0.00011472876904565
ENSG00000279117	52.2368522405276	-2.09775619101467	0.325581559727368	6.44310504799861	1.17053615997628e-10	7.81275215740049e-10
ENSG00000279145	53.0398703276103	1.08271860118416	0.29111504375228	-3.71921212737287	0.000199845167425296	0.000646985634535363
ENSG00000279253	46.5096269701046	1.24816551377582	0.301783963785924	-4.13595705390504	3.53478300303897e-05	0.000128614405645144
ENSG00000279254	2.34704350374805	4.60902788364407	1.67927967858336	-2.74464578022658	0.00605762429647439	0.0150976848637827
ENSG00000279347	40.2565491115729	-2.16589772722315	0.366790745646164	5.90499556745237	3.52656232081489e-09	2.01115577437456e-08
ENSG00000279348	390.422969690494	-1.60585956448013	0.142015680060766	11.3076215513175	1.20306589369186e-29	2.97900679666764e-28
ENSG00000279369	113.685424474243	-1.95085081188362	0.24034968505005	8.11671881940421	4.78956733764522e-16	5.01352616928585e-15
ENSG00000279407	26.055270110851	-1.67703967269417	0.41580822658218	4.03320464936189	5.50213226759724e-05	0.000194141780129402
ENSG00000279443	175.206175316402	1.44687534844904	0.172262322067079	-8.39925603630045	4.49316167544953e-17	5.12200916726868e-16
ENSG00000279495	22.7631551188026	-1.00457574744897	0.42131726062125	2.38436883874086	0.017108445468693	0.0383029254666399
ENSG00000279518	19.4412951928608	1.61452490318602	0.508793210402929	-3.17324380548914	0.00150745878138554	0.00422950554403173
ENSG00000279608	14.563190002413	1.97255494833147	0.618863913462896	-3.18738078828009	0.00143567626615106	0.00404052140954831
ENSG00000279667	72.7877489541593	1.4850095672748	0.261718167434355	-5.67407903636369	1.39436748166906e-08	7.48056422587809e-08
ENSG00000279672	34.3005302999413	-1.11415631465615	0.354687954996786	3.14122963286488	0.00168240064396617	0.00468528497639278
ENSG00000279696	424.793929712	2.51894219620765	0.132640209645674	-18.9907887128389	2.03252782802477e-80	4.39989890029526e-78
ENSG00000279744	20.000929606664	-1.3498785436575	0.473336199823841	2.85183880751119	0.00434671364756771	0.0111498037101914
ENSG00000279765	93.4004123889273	1.50722270194689	0.25014561441311	-6.02538127835312	1.68711422343909e-09	9.92881851563173e-09
ENSG00000279900	8.99515204913535	1.89577760666771	0.711516033134655	-2.66442008104254	0.00771211889465636	0.0187386105704691
ENSG00000279996	4.17360811177017	-4.56149735550796	1.46093205637674	3.1223199844221	0.00179431800107446	0.00496797064696223
ENSG00000280033	13.5481820872001	2.0509638327662	0.66191416462512	-3.09853443599862	0.0019448036726492	0.00535356417387099
ENSG00000280063	52.4281863499244	-1.32742148523175	0.309052932251093	4.29512664889806	1.74593634847655e-05	6.6008591007041e-05
ENSG00000280079	147.755285955298	-1.56141123211795	0.179922160135029	8.67825970378596	4.01870554052843e-18	4.91752791025734e-17
ENSG00000280099	31.5772895031394	1.21618557693914	0.376014863847035	-3.23440824784493	0.00121895079375033	0.00347058017181957
ENSG00000280128	495.710812331549	1.01504098491017	0.139861695285709	-7.25746232974405	3.94419777485168e-13	3.24912769228465e-12
ENSG00000280241	12.2631115261839	1.5645611866332	0.624871440510668	-2.5038129208699	0.0122862979902282	0.0284948969883491
ENSG00000280351	34.8690351301155	1.03952494310383	0.362992167164389	-2.86376687195307	0.00418635997032385	0.0107766564492902
ENSG00000280353	8.35068512894267	-1.87692560898467	0.779083232613157	2.40914645626398	0.0159898799010381	0.0360639632827065
ENSG00000280355	52.4628456185668	1.10916171172503	0.317493726528353	-3.4934917418785	0.000476747729008025	0.00145547380251679
ENSG00000280417	15.9701300249344	-1.3607335566449	0.518914973764016	2.62226689427489	0.00873469980470053	0.0209325754963595
ENSG00000282278	98.6539430577427	1.04916304124479	0.231852400121341	-4.52513340683862	6.03574200327615e-06	2.42005939631072e-05
ENSG00000282381	38.792046461868	-1.14905564974452	0.327922489486995	3.50404649446921	0.000458245343402158	0.00140306732586155
ENSG00000282936	251.950002983485	1.09176766980269	0.15997255773328	-6.82471847217061	8.80979089551599e-12	6.45457045443282e-11
ENSG00000282988	90.7249433022748	2.49251172954263	0.257649728267581	-9.67403205236081	3.88752851664421e-22	6.17475974224623e-21
ENSG00000283078	19.4260978089937	-1.70147240900024	0.508415617220638	3.3466171206575	0.000818041140530977	0.00240409067443939
ENSG00000283128	21.7562321764151	1.09353159966265	0.448431512216661	-2.4385699262239	0.014745505545758	0.0335419917072718
ENSG00000283208	21.3200024139598	1.10007747404812	0.452533854887193	-2.43092856405705	0.0150601835331773	0.0341689609756517
ENSG00000283352	13.6859163329738	1.78114458364866	0.585978056340196	-3.0396096993342	0.00236884915928231	0.00640993487714045
ENSG00000283563	5.28975866610649	2.29616808073541	1.01050915835064	-2.27228824376341	0.0230691064061643	0.0499283752130115
ENSG00000283580	39.6213748759042	1.28608030931602	0.331577888846	-3.8786672832498	0.000105030290119176	0.000356058448808921
ENSG00000283782	3998.8257709622	1.07293343517235	0.11123517233073	-9.64563107775161	5.12947068380802e-22	8.05599292584897e-21
ENSG00000283959	12.1113408183819	1.92122576145122	0.627472350119101	-3.06184927684312	0.00219974186759594	0.00599638838579509
ENSG00000284052	36.5901378944083	1.53821764810439	0.391942065746975	-3.92460463556727	8.68722940255471e-05	0.000298452949926119
ENSG00000284128	3.74695342826521	4.20710979784026	1.4752905016759	-2.85171618271865	0.00434839067096912	0.0111527430449505
ENSG00000284428	61.4451507909936	-1.75666895474203	0.275430056132134	6.37791306951372	1.79517355726151e-10	1.17430454441035e-09
ENSG00000284512	9.85389107823588	-1.77876250122654	0.710184001003339	2.50465020151612	0.0122572549097987	0.0284363980329193
ENSG00000284697	24.3989062743422	1.81469493700878	0.437295689528367	-4.14981208473828	3.32748331463085e-05	0.000121387238778003
ENSG00000284740	9.57444862674157	3.01822296769392	0.819896890708926	-3.6812226048134	0.000232118235117678	0.00074446596929907
ENSG00000284747	36.5866204387586	1.27477784829007	0.338957840615022	-3.76087434937941	0.000169320471957517	0.000555051267746767
ENSG00000284874	716.166501522234	-1.04185681505286	0.100426566898907	10.3743147577835	3.24532256120066e-25	6.11168458655528e-24
ENSG00000284879	24.7536710414111	1.4766359145179	0.414751092128294	-3.56029421632272	0.000370439512807841	0.00114981358313955
ENSG00000284934	126.556167077532	1.28459996519834	0.22705854513953	-5.65757155014333	1.53529819174729e-08	8.20101537275747e-08
ENSG00000284959	6.11033182745228	2.13549981831591	0.872694327139229	-2.44701925050467	0.014404314533784	0.0328365105289566
ENSG00000285041	3.86736612590466	4.29509374216572	1.47461584764817	-2.91268654749362	0.00358334095799401	0.00936440490802217
ENSG00000285184	109.403829210521	1.59488147447301	0.211656994533365	-7.53521743039587	4.87521799818121e-14	4.32853393343802e-13
ENSG00000285245	212.508869521381	-1.10356979892145	0.151384344509818	7.28985419525914	3.10290644614841e-13	2.58379008828723e-12
ENSG00000285253	195.658830791781	1.08516657290546	0.206293633587366	-5.26030083446996	1.43819906949509e-07	6.94556211160486e-07
ENSG00000285304	272.744896376188	-1.12027513310893	0.140291011004862	7.98536645423495	1.40105467552199e-15	1.4076242141919e-14
ENSG00000285565	157.626450539857	1.26857750299701	0.184332576064414	-6.88200387626393	5.90164071504045e-12	4.39130587294186e-11
ENSG00000285584	33.2405170943691	-1.43855001599725	0.408077986915041	3.52518406315494	0.000423188636705771	0.00130213233695156
ENSG00000285602	12.2007817396718	1.51178685171169	0.597907351066093	-2.52846339657158	0.0114563031601153	0.0267407129564364
ENSG00000285650	14.4724387751273	2.42545565160104	0.650026829003705	-3.73131622169893	0.000190481943002869	0.000619538388967509
ENSG00000285655	61.007310128912	1.18087274172607	0.275875274695691	-4.28045877989121	1.8650843097388e-05	7.02728159624895e-05
ENSG00000285713	33.4641707646527	1.52552502929167	0.365401265723312	-4.17493088391988	2.98076537302775e-05	0.000109346805211105
ENSG00000285777	52.2090404882603	-1.25139798942159	0.286983508166468	4.36052230811712	1.29752352265739e-05	4.98178806523311e-05
ENSG00000285791	72.266889017993	4.37122216396673	0.976283004139053	-4.47741294833002	7.55530192348858e-06	2.98881367350062e-05
ENSG00000285796	113.20155907854	-1.37347619621731	0.211724789343961	6.4870825965778	8.75143680376431e-11	5.91637701240963e-10
ENSG00000285816	471.111955532235	-1.01932298143515	0.116500954403062	8.74948181032549	2.1433467204941e-18	2.68532186377895e-17
ENSG00000285877	14.3090772733275	2.42212425053161	0.602507991619852	-4.02006991479017	5.81808726374653e-05	0.00020447150745449
ENSG00000286000	5.03152686760552	2.30877218885941	1.0115968867113	-2.28230456141995	0.0224713654351454	0.04878049533828
ENSG00000286010	1.74516492383498	4.17875324954578	1.78152452014124	-2.34560523995173	0.0189962149489654	0.0420363074610998
ENSG00000286068	1.99019506656847	-4.51472261109489	1.78406611232997	2.53058032989524	0.011387400622892	0.0266035423096891
ENSG00000286132	268.678077419175	-1.15384734029047	0.137316665659737	8.4028208429532	4.35879419279617e-17	4.97423698153989e-16
ENSG00000286162	41.8616279648136	2.08416657474791	0.348743330412245	-5.97621916463388	2.28375715761823e-09	1.32727187366918e-08
ENSG00000286207	14.6101885779643	1.9735448753199	0.563041408380752	-3.50515050215508	0.00045634923023043	0.00139766936061531
ENSG00000286230	5.80670968067815	3.97212752777547	1.24321578210713	-3.19504271498477	0.00139810146481393	0.0039437580008279
ENSG00000286288	13.205007079043	3.95698047488173	0.788782894888945	-5.01656476138322	5.2603550205075e-07	2.3903253564297e-06
ENSG00000286340	18.7472275712618	-1.5700167442143	0.526983411088248	2.97925268837616	0.00288952380898606	0.00769586769927567
ENSG00000286348	19.000841427377	2.34725901043984	0.518376602363326	-4.52809598222311	5.95175475434035e-06	2.38866487636924e-05
ENSG00000286369	11.2381427979196	3.002652501698	0.813509169222926	-3.69098790191408	0.00022338476347049	0.000718320561003577
ENSG00000286373	14.2566052893232	-1.98674829148721	0.576600764130678	3.44562202320797	0.000569746670465304	0.00171840571479897
ENSG00000286379	15.2007783926849	2.23623715347818	0.610084940961201	-3.66545214172136	0.000246901982465065	0.000788389268217981
ENSG00000286391	40.5875155963849	1.05728531969696	0.324409253671201	-3.25910962074021	0.00111762474554858	0.00320818652180848
ENSG00000286450	5.3825191661075	3.84447057434466	1.27887292712028	-3.00613961936116	0.00264587478751787	0.00709916672480197
ENSG00000286543	17.6772764261315	3.56441278632404	0.663896404531	-5.36892919135791	7.92055071483797e-08	3.92439178645983e-07
ENSG00000286677	4.5096199771391	3.58658420974666	1.33651715899212	-2.68353023798911	0.0072849387105327	0.0178015993301252
ENSG00000286782	9.62248178945205	2.5963071279038	0.765985205798116	-3.38950035620935	0.000700201179134859	0.00207931330214592
ENSG00000286813	1.89104576023425	-4.43147633685124	1.75243400836787	2.5287550433802	0.0114467886322123	0.0267244460417159
ENSG00000286830	6.03935128849281	-2.35505632710167	0.950210592294473	2.47845724537223	0.013195192428764	0.0303641260952534
ENSG00000286833	144.386258009594	-1.11019972969065	0.224490556733187	4.94541839909171	7.59804935618333e-07	3.39310592048357e-06
ENSG00000286835	8.17713652701067	-1.93102446892364	0.775340722831213	2.49054952495254	0.0127545718656843	0.0294664429569412
ENSG00000286861	23.9465865690998	1.90646716132036	0.44807981882445	-4.25474900057323	2.09283647908346e-05	7.82992623375209e-05
ENSG00000286895	4.44925071522687	2.90706405224665	1.1451349409184	-2.53862138720104	0.0111290188157079	0.0260724240870507
ENSG00000286952	18.8435636579139	3.26806277733299	0.646828913731302	-5.05243768167508	4.36206702170457e-07	2.00382155593421e-06
ENSG00000286964	34.3377031003298	1.53163273792255	0.359176611869507	-4.2642886182105	2.00540090048491e-05	7.51551099560631e-05
ENSG00000286989	6.04002851939715	-2.7078560032398	0.948329374283932	2.85539610674241	0.00429831833259831	0.011036450030313
ENSG00000287104	45.7281963657235	1.20163437554709	0.335035638519982	-3.58658673105733	0.000335034664180493	0.00104750712901459
ENSG00000287124	5.92471488786639	2.47591609338915	0.912020988251079	-2.71475780194165	0.00663242560114766	0.0163632561124308
ENSG00000287166	32.0167510440717	-1.07214417223757	0.372348669074489	2.87940917018046	0.00398421045745718	0.010297938353728
ENSG00000287225	2.40778614409024	3.7297909466904	1.62091228989151	-2.30104427608482	0.0213891285503788	0.0466724432402425
ENSG00000287236	10.0910569118921	3.1136395334796	0.793872905933476	-3.92208817079911	8.77848546765057e-05	0.000301193852695632
ENSG00000287251	38.9564122103606	1.54985687752484	0.336425771110627	-4.60683161224054	4.08850819367083e-06	1.67186942649854e-05
ENSG00000287260	3.60943787606095	-3.40614169219207	1.37924629173645	2.46956740982336	0.013527652857121	0.0310068392854303
ENSG00000287275	44.8755339431108	1.24173080229826	0.324102454862151	-3.83129095034593	0.000127472656568963	0.000426085775650286
ENSG00000287287	3.63422015327925	-3.50359489798566	1.41889214850474	2.4692468005252	0.0135397800003916	0.0310278621028291
ENSG00000287430	162.59515768571	-1.01159690068696	0.175536564923848	5.7628842237275	8.26885201703021e-09	4.5440815140958e-08
ENSG00000287515	4.81934295263222	-2.38983967072827	1.02393694393862	2.3339715251758	0.0195972129754936	0.0432114121662726
ENSG00000287574	17.6058489440117	1.20476120537015	0.498154991923353	-2.41844651745559	0.0155869367210172	0.0352286056506389
ENSG00000287576	19.2505241343958	-1.21628607890219	0.491149570116762	2.47640668526502	0.013271231190562	0.0305190354330764
ENSG00000287707	48.61335015959	1.16627086238424	0.295066167145198	-3.95257400625784	7.73150061814892e-05	0.000267500494282239
ENSG00000287708	38.4305489933368	1.08929531778173	0.327778569588586	-3.32326582286625	0.000889700883928177	0.00259832255364727
ENSG00000287721	5.53823138534217	3.91560787174043	1.25138886149201	-3.1290096885407	0.00175396524931078	0.00486651193248254
ENSG00000287738	6.52578375112694	4.15446925446272	1.22399401479314	-3.39419082467069	0.000688317122019284	0.00204720721362053
ENSG00000287766	3.61320011933198	3.2568735064555	1.35411104400108	-2.40517461317811	0.0161647400312032	0.0364192286668675
ENSG00000287839	7.103031615264	2.83662852616935	0.924307707206696	-3.06892229076158	0.00214832464877551	0.00586765361277162
ENSG00000287868	6.70333147698385	2.74714542541971	0.941451513637538	-2.91798928104689	0.00352296460100528	0.00922499198053485
ENSG00000287870	12.32979895979	2.15621513992111	0.636070763476752	-3.38989820587772	0.000699185809899668	0.00207717934865213
ENSG00000287908	87.7161207454607	-1.42682969786525	0.262673791520378	5.43194541642939	5.57429750854875e-08	2.80491490736896e-07
ENSG00000288018	26.3170085944663	1.15933220955453	0.41366015600594	-2.8026199592157	0.00506893614885085	0.0128214796306668
ENSG00000288093	6.28219172634406	-2.01741214799768	0.868823656659123	2.32200416337097	0.0202327114513189	0.0444865418905545
ENSG00000288253	26.6668369896028	1.14074120656785	0.402813115304903	-2.83193660589819	0.00462670205491019	0.0117988207127768
ENSG00000288538	25.8020175968163	1.16437531219653	0.401098230279841	-2.90296796219758	0.00369644449510553	0.0096216612753472
ENSG00000288632	68.6741956178062	1.33941605400771	0.266744553583773	-5.02134358888438	5.13112782848219e-07	2.33666064069549e-06
ENSG00000288637	274.703059653801	-1.27812905817316	0.146970138074497	8.696522129722	3.42210950638841e-18	4.21204310756998e-17
ENSG00000288640	234.969023395032	1.19920916935999	0.162055984655229	-7.39996842394487	1.36216884442326e-13	1.17128670742013e-12
ENSG00000288746	2.78875547225326	-3.93337167393697	1.57545750230672	2.4966536185063	0.0125371352798684	0.0290087897087246
ENSG00000288756	178.906482893462	1.83604150477924	0.182860177188037	-10.0406853641579	1.00970147355432e-23	1.75656267951066e-22
ENSG00000288759	34.060328647225	1.46280588644195	0.373913752731649	-3.91214785697328	9.14788728620012e-05	0.000313151837684431
ENSG00000288823	43.3530603491942	-1.01778387875996	0.325602874372044	3.12584426879786	0.00177295412857247	0.0049146522497379
ENSG00000288826	15.2233550248357	-1.50581138762432	0.524064079558323	2.87333447637435	0.00406163851865713	0.010485159283841
ENSG00000288852	30.1095336471166	-1.21478552706663	0.37005749353787	3.28269403614255	0.00102820196790433	0.00297303565437278
ENSG00000288873	30.2054050564661	2.69466360646023	0.445412887733592	-6.04981059297941	1.45016227632695e-09	8.60670081354246e-09
ENSG00000288880	30.7615422178911	1.48066392152567	0.376557221970609	-3.93210868132344	8.42039793145038e-05	0.000289902468871282
ENSG00000288908	33.6300467207443	-1.10829993014423	0.351734446461001	3.15095647098391	0.00162736741651305	0.00454286905237184
ENSG00000288919	29.3557227450612	2.67910304341996	0.45153876999382	-5.93327355579374	2.96953463646548e-09	1.70693370644682e-08
ENSG00000288940	10.3148059619747	-4.38091307978556	0.995907621667988	4.39891510464417	1.0879337124909e-05	4.21639573548982e-05
ENSG00000288945	75.4193709306122	1.47168957428704	0.265366204606401	-5.54588168629042	2.92476555912905e-08	1.51527824353792e-07
ENSG00000288953	102.853387400008	-1.00709679216613	0.222138087715412	4.53365202934652	5.79725050464714e-06	2.32932770946385e-05
ENSG00000288966	10.0771986898684	2.08964526509369	0.699022997976631	-2.98937985036588	0.0027954436632186	0.00746803130283259
ENSG00000288983	19.5062381078193	-1.13291089454264	0.457607058554327	2.47572862648085	0.0132964600161648	0.0305636636474469
ENSG00000289044	3.81896648601172	-2.87428866658343	1.24947039065091	2.30040558631091	0.0214252526407275	0.0467415537610385
ENSG00000289109	21.8200942813467	-1.17354257953019	0.445423243488053	2.63466847922064	0.00842194957496699	0.0202733116101292
ENSG00000289154	34.7462083356752	-1.50751522678456	0.372559016374455	4.04637966208655	5.20158451845262e-05	0.000184466934163939
ENSG00000289156	14.5081598950625	2.45612381850125	0.606663451937371	-4.0485771982104	5.15299376885809e-05	0.000182990974392833
ENSG00000289161	14.7416509339378	1.53267082543336	0.550349237459831	-2.78490587632589	0.00535432631362469	0.0134727554144387
ENSG00000289177	18.7458720280268	1.40671846396493	0.487783151756837	-2.88390129691521	0.00392781842529127	0.0101658467433428
ENSG00000289179	35.2303498200837	-1.36302983298094	0.361832685373218	3.76701687846421	0.00016520983540786	0.000542565695733811
ENSG00000289222	4.37397259283739	-2.64569292489367	1.12065011920831	2.36085543520286	0.0182328366655593	0.040535003102532
ENSG00000289346	24.3806612942668	1.20947181356883	0.444504983955701	-2.72094095055043	0.00650963885131509	0.0161003306057156
ENSG00000289407	15.6950268246134	-2.63942593809911	0.590829905083726	4.46731946942509	7.92058027696212e-06	3.12624707999343e-05
ENSG00000289516	10.5525694290346	1.859108428168	0.655115087587488	-2.8378348528261	0.00454206765918614	0.0116083662010212
ENSG00000289519	13.5977339403005	-1.44325996685989	0.549265744574761	2.62761692516845	0.00859852855645658	0.0206533862535433
ENSG00000289523	7.81920042604946	-2.07530972508406	0.796214785805587	2.60646971405375	0.00914809136768931	0.0218285934703114
ENSG00000289558	25.8121595134394	-1.05376667526176	0.400658439275541	2.63008730620314	0.00853629426794549	0.0205156354627812
ENSG00000289584	25.5105292847946	1.1540641946809	0.417577415478417	-2.76371315091045	0.00571477535310621	0.0143026046322436
ENSG00000289727	30.8040372010121	2.37879399421897	0.411034612003321	-5.78733256215355	7.1512911013071e-09	3.96312511336095e-08
ENSG00000289810	77.6863552738381	1.4728372093739	0.244262214529062	-6.02973821478504	1.64225481520485e-09	9.67294996063712e-09
ENSG00000289858	74.9847596028259	-1.05208248554531	0.270426988002916	3.89044929766392	0.000100058783035822	0.000340579401229728
ENSG00000290034	11.8973222125226	5.0313015055114	1.14581688006297	-4.39101709274424	1.12821670192766e-05	4.36606972117157e-05
ENSG00000290046	4.40824836010135	2.89100270287777	1.20685768868717	-2.39547937588451	0.0165986480177739	0.0372998027151545
ENSG00000290107	8.20294424502557	-3.676292330761	0.998731722058638	3.68096081216208	0.000232356718268716	0.000745117038822006
ENSG00000290149	42.335592030019	-1.54079429688964	0.342927070722216	4.49306697673262	7.02046925993777e-06	2.78826959561515e-05
ENTPD3-AS1	38.6495320121894	1.29778797849321	0.335547521517559	-3.86767267009987	0.000109879021265954	0.000370751888256894
ENTPD7	302.22888161383	-1.14239188053904	0.145769775132111	7.83695988762889	4.6158542301997e-15	4.43789867791819e-14
EPB41L4A-AS1	625.523236609626	1.22810389906053	0.127866091111169	-9.60460970057175	7.64470062571103e-22	1.18730343001982e-20
EPCAM	23.8242247964273	-1.3047788046567	0.424738263224856	3.0719596458065	0.00212658472486493	0.00581356933377344
EPDR1	1320.48684857055	-1.24333961383105	0.0950667307254774	13.078598625858	4.36411706118499e-39	1.86634888087093e-37
EPHA1-AS1	2.72931391370398	4.75785254003701	1.67772189518497	-2.8359006064664	0.00456966649357866	0.0116689598725726
EPHA2	190.968777717992	-1.04178315713184	0.165926566165617	6.27857962233725	3.4168003740612e-10	2.16689744048738e-09
EPHA3	108.284772039084	2.441280776107	0.238900238769195	-10.2188293686285	1.63300982064011e-24	2.95094149860595e-23
EPHB3	509.217723572186	1.00302253787461	0.151419370313452	-6.62413623698383	3.49284516257611e-11	2.44720596342253e-10
EPM2A-DT	47.6090224593153	1.73029936651302	0.32148313442268	-5.38223994120344	7.35646141132155e-08	3.65958248554679e-07
EPS8L1	113.064801520398	-1.6325410322287	0.216954899371015	7.52479449397861	5.2803309722987e-14	4.6743840538081e-13
EPS8L2	29.0440574510832	2.40921355249803	0.433169043691598	-5.56183223982486	2.66956858292646e-08	1.39268574172149e-07
ERBB2	473.318449646049	-1.46835888046299	0.122895700016456	11.9480085980744	6.64996099436359e-33	2.01204439423122e-31
ERC2	98.6406901260026	1.56182892109772	0.2278881109008	-6.85349014006962	7.20696215592962e-12	5.31175118814357e-11
ERCC4	1986.5448379987	1.14266863719651	0.0770377001827596	-14.8325902056488	9.01847800285167e-50	5.97381706952301e-48
ERCC6L	641.673270485725	-1.99926560510471	0.107778117228791	18.5498286341437	8.18124003185815e-77	1.62065734140526e-74
ERCC6L2-AS1	113.331011816904	1.22910379590086	0.203297730357303	-6.04583137126353	1.48641501366932e-09	8.80941079791938e-09
ERFE	319.229305985861	-1.41242096006929	0.146861515847316	9.61736607388486	6.75384083190964e-22	1.05440260065754e-20
ERMP1	263.385477312252	-1.18214433001737	0.138661910749075	8.52537170179776	1.52319886933097e-17	1.79585232219044e-16
ERN1	750.180451531897	1.45997636070375	0.0989675402787048	-14.7520728169284	2.98358304594175e-49	1.92767005534415e-47
ERRFI1	1258.53408621171	1.15725285478899	0.0887281544243151	-13.0426792070393	6.99548763510457e-39	2.94962348116317e-37
ESAM	18.3242935978562	1.25444495884216	0.498047569715488	-2.51872518835654	0.0117780542397234	0.0274216191291399
ESCO2	2206.67456720021	-1.08482979737995	0.0827085694246509	13.116292603371	2.65614472867394e-39	1.15473554891709e-37
ESF1	3126.65112438865	1.03112079570109	0.100267944374916	-10.2836534859594	8.35010136463233e-25	1.53668210740184e-23
ESPL1	1380.85734805954	-1.32549864925617	0.081054992209553	16.3530784856451	4.13548668184409e-60	4.36366579624936e-58
ESPNL	11.577474701004	4.06389513401339	0.882815768784296	-4.60333319556545	4.15782227116911e-06	1.69822898366094e-05
ESRRG	28.0251761408873	2.15219671159209	0.477704526143066	-4.50528850745604	6.62828256401811e-06	2.64099956886627e-05
ETFRF1	499.121475283748	1.27859361520082	0.149600012925984	-8.54674802624125	1.26605183093999e-17	1.5019523359366e-16
ETS1	4.03879044711902	2.7011842077295	1.17709433438579	-2.29478991515067	0.0217451668768212	0.0473312961624849
ETV4	47.3929337839801	-3.22972173474747	0.368725027698486	8.75916059972062	1.96709688811418e-18	2.47187914162906e-17
EVA1B	10.9849643033147	-1.40374665265249	0.616739735211302	2.27607623201309	0.0228414473667827	0.0495070924657003
EVI5L	340.424079282962	1.1287295688579	0.132975831025159	-8.48823098269895	2.09806247413043e-17	2.4570616749465e-16
EVL	965.776147190446	-1.12223502980628	0.0972438841051572	11.5404175813538	8.25236256589313e-31	2.20181841370551e-29
EXO1	2607.13005741053	-1.35223579888628	0.0778698441082288	17.3653333247572	1.51020312645812e-67	2.01982453817628e-65
EXOC1	1519.2195657342	1.00075654682686	0.0848930762794337	-11.7884354141293	4.47782305723096e-32	1.28625620459283e-30
EXOC3-AS1	31.1219020197514	-1.03638720255371	0.360913097197025	2.87156994468378	0.00408438383707055	0.0105361046450623
EXOSC9	1626.02877438513	-1.04804254598368	0.0815677247385428	12.8487407162952	8.74217642592454e-38	3.39941149243636e-36
EYA4	7.96131057695812	-1.86388327769882	0.792330627434913	2.3524059441359	0.0186524063307914	0.0413670498662819
FAAHP1	3.37123808354611	5.12756423523026	1.53199908875004	-3.34697603470106	0.000816982730339668	0.0024013162614323
FAAP24	152.160701027481	-1.25086912141347	0.186505780548129	6.70686515848055	1.988498498008e-11	1.41780955725541e-10
FADS2	11329.2749752174	-1.13870084754966	0.067221903134142	16.9394318586514	2.3033842606174e-64	2.73256851437538e-62
FAHD2CP	69.2181380308803	1.24699422212189	0.24950319566144	-4.99790881962884	5.79553757503755e-07	2.62160056011716e-06
FAM107B	1396.78251502514	-1.43489231110728	0.0908979087862321	15.7857571232114	3.89942177102525e-56	3.51416559433425e-54
FAM111B	2204.36082307331	-2.94518757049741	0.121205241911022	24.2991765377566	2.00000875040502e-130	1.90891744277294e-127
FAM114A1	3.9548964957124	-3.17111242720027	1.18944851815711	2.66603588031997	0.00767515009742938	0.0186655843320183
FAM114A2	1163.31692746181	1.13516114070372	0.0990178386829026	-11.4642084275237	1.9957601036531e-30	5.2253080619087e-29
FAM131B	28.5566652540494	2.10842295700288	0.420006535159555	-5.01997654917898	5.1677788031463e-07	2.35131136096351e-06
FAM131B-AS2	19.4900806910546	1.26938394453107	0.473602095584514	-2.68027518536297	0.00735616585769164	0.0179592126343504
FAM151B-DT	52.0511322556329	-1.07290471039994	0.287190446079254	3.73586491141093	0.000187071081026041	0.000609388544738568
FAM161A	917.504138292936	-1.22473734661904	0.0987569682179852	12.4015284057293	2.56386065384744e-35	8.69724491267989e-34
FAM161B	357.835513342125	2.03752141517081	0.135097819148618	-15.0818231412706	2.13296804353995e-51	1.50801558849333e-49
FAM184B	50.9521880534817	-1.65958167857613	0.307020317113242	5.40544578345935	6.4647404027438e-08	3.23591463591929e-07
FAM189A1	6.09217695103922	-2.80268750764492	0.98221184906516	2.85344501831497	0.00432480109566244	0.0110990189937326
FAM189B	2318.53078261358	-1.27580654041324	0.0785616416172659	16.2395606067993	2.64814115483363e-59	2.7124716082535e-57
FAM200A	922.135913501137	1.32579667935645	0.0958263170995062	-13.8354130627783	1.55838690425722e-43	8.07975511496128e-42
FAM201B	18.4877694233793	-1.76179180856214	0.487630423383452	3.61296531979658	0.00030271520403477	0.000952775162968922
FAM20B	2861.42158934103	-1.14854425443058	0.0772317615206482	14.8713978784948	5.05467960195173e-50	3.39099560005695e-48
FAM20C	15.6893242087095	-1.77078159912134	0.610140196503515	2.90225362837759	0.0037048845134224	0.00964243492970297
FAM214A	348.52710896685	1.78963656346451	0.134191490126296	-13.3364385608966	1.42087109588769e-40	6.48596766770644e-39
FAM227A	218.452456472796	1.27581478159653	0.155352640321884	-8.21237913274657	2.16848299331134e-16	2.33866491492303e-15
FAM227B	81.9215960767599	1.60257780309632	0.237144245405528	-6.75781864474862	1.40084716738728e-11	1.01082435810302e-10
FAM229B	221.431138430146	1.05001022100048	0.173221380091086	-6.06166640889451	1.34718405326379e-09	8.03641214500938e-09
FAM238C	30.7748618846755	2.13948459830417	0.522793755077456	-4.09240657051687	4.26919274481135e-05	0.000153579765728197
FAM241A	34.4468410165132	1.82232936935496	0.379569012642209	-4.80104884397593	1.57836761809448e-06	6.80545446504063e-06
FAM24B	50.6458765493715	1.0160182219131	0.3045148609728	-3.33651441071656	0.000848360304128448	0.00248450065077952
FAM53B	535.561130342479	-1.04440338928948	0.118817896597177	8.78995016070911	1.4962632937144e-18	1.90530846824833e-17
FAM78A	122.019850712974	-2.1076162252016	0.214268765829554	9.83632036634851	7.85306345825553e-23	1.29841438186181e-21
FAM83C	1.87999456434879	4.2893799806272	1.74531047066535	-2.45766014283521	0.0139845445374938	0.031973809472811
FAM83E	8.83811132771858	1.67325494490154	0.726515593431435	-2.30312323648626	0.0212719102687083	0.0464407955731271
FAM86HP	140.769697504972	1.25991271551981	0.200813373820122	-6.27404784627729	3.51780328247812e-10	2.22758845975499e-09
FAM90A1	22.5560988619304	-1.23291267719668	0.441163474066903	2.79468439630999	0.00519504042318414	0.0131065071255582
FANCA	2332.74567711408	-1.7997089861725	0.0930213915283414	19.3472593411395	2.14973517790699e-83	5.07192576018999e-81
FANCB	621.951017414652	-1.30788439449353	0.11133381055721	11.7474142665894	7.28128979054431e-32	2.06611517597094e-30
FANCC	608.275367958872	-1.12581358806187	0.134677566725826	8.35932527912225	6.30779693108679e-17	7.09813075878674e-16
FANCD2	1273.43232290623	-1.29732484001893	0.0916162151338096	14.1604282399587	1.61009976309878e-45	8.94414677924554e-44
FANCG	839.739104255273	-1.66875236754698	0.128772118803435	12.9589571333703	2.0907051813905e-38	8.55762717326272e-37
FANCI	3401.52513951637	-1.16931069802559	0.0827240673586125	14.1350726017444	2.30895746767237e-45	1.27253251722269e-43
FANCL	876.468191943828	-1.09408032993795	0.105888308510501	10.3323997269203	5.02865349110128e-25	9.36096329841709e-24
FARP1	153.330241323374	-1.43017647979922	0.258588263713955	5.53070916389791	3.18938743832559e-08	1.64628213937957e-07
FASN	16497.4499032815	-1.0146460363653	0.0786379935571174	12.9027457399244	4.34340746318552e-38	1.72406181308071e-36
FBLN1	1146.27616006283	-1.06718559335709	0.0949474477964903	11.2397501789041	2.60117400140056e-29	6.29256355776601e-28
FBLN7	8.72782847837394	-2.4277269075968	0.794939751460256	3.05397598137119	0.00225830160496906	0.00614564762845261
FBN3	32.4330465428333	-2.43230992487598	0.490344146733195	4.96041390741723	7.03431324087745e-07	3.15747134313691e-06
FBXL19-AS1	310.964968976919	1.04352273122338	0.133209069524187	-7.83372134458086	4.73637880844972e-15	4.54337515851198e-14
FBXL8	93.1450103900381	-1.00933019016818	0.214837020130371	4.69812041498101	2.62566622852931e-06	1.10197300983351e-05
FBXO15	59.1706484858639	1.22536501699377	0.323320027873132	-3.78994467201578	0.000150680843506165	0.000498031851399727
FBXO38-DT	84.5296280825705	1.76781537030779	0.245608651741924	-7.19769176602679	6.12403874268216e-13	4.95539751517688e-12
FBXO4	59.1209168174423	1.33403176654347	0.302499304698003	-4.41003250528224	1.03355103792995e-05	4.01972674466623e-05
FBXO5	1763.99700911055	-1.32777086797078	0.104477016308269	12.7087364751408	5.28819809580898e-37	1.98288542171066e-35
FBXO6	227.46567089098	1.12400079322861	0.156811162683263	-7.16786212151835	7.61779643196625e-13	6.12867775779415e-12
FBXW10B	12.4111882523663	1.4700164372936	0.629673577454817	-2.33456903692149	0.0195659456454862	0.0431515310013569
FDFT1	6477.869975538	-1.02585522658805	0.0670742287002247	15.2943275900035	8.34179207911736e-53	6.2781702536669e-51
FEN1	2749.62809888539	-1.84161491546585	0.106030824206226	17.3686749042333	1.42478337363117e-67	1.91990733116586e-65
FER1L5	125.765695255894	2.61466176620609	0.23204144853675	-11.2680806928853	1.88637038190457e-29	4.61655073184524e-28
FGD1	1442.63606661158	-1.08855737857429	0.0846532347934521	12.8590169203846	7.6543952798615e-38	2.98194790513046e-36
FGF14	70.3952592743579	1.13024132712586	0.298275577834729	-3.78925199082882	0.000151101579810674	0.000499186748405369
FGF14-AS2	31.942831232527	-1.14449962793208	0.359422589871123	3.18427294272867	0.0014511810860594	0.00408142250804651
FGF7P6	9.20618034054644	1.74665414889625	0.698358184596301	-2.50108638721824	0.0123812972878908	0.0286924710794759
FGFBP3	152.785533357924	-1.57600485478156	0.183144393463762	8.605258533854	7.61449361275608e-18	9.13652210746584e-17
FGFR1	1560.52907665609	-1.87585185507624	0.0819485872156771	22.8905941982778	5.76498479253244e-116	3.27170677496206e-113
FGFR3	129.707188762213	-2.66780012538294	0.242996076086099	10.9787786220782	4.83415343019047e-28	1.09619388474233e-26
FGFRL1	145.526165685492	-2.60184188988634	0.206276698599983	12.6133582103323	1.78233312559762e-36	6.47498805731814e-35
FHDC1	14.0959301795688	2.817431073521	0.653630815206267	-4.31043183395797	1.62936050127823e-05	6.18685566109227e-05
FHIT	26.3767575234106	1.98981742711762	0.457398075572419	-4.3502968931984	1.35953331308753e-05	5.20749370817437e-05
FHL2	32.4429146502602	-1.80491424518207	0.481321416789564	3.74991467701755	0.000176894749058873	0.000578032359280768
FHOD1	636.479644590959	-2.11866878145377	0.108105353638522	19.5981855675537	1.60236227365269e-85	4.15387691631596e-83
FIBCD1	7.8999225218164	-2.52081673245126	0.824151663095947	3.05868063528714	0.0022231400791477	0.00605545406433304
FIGNL1	1321.70929527595	-1.37684390223994	0.102551193618689	13.4259178626374	4.26269868192573e-41	1.99349993147164e-39
FKBP4	12681.3399927241	-1.2475671715408	0.0849770980812126	14.6812164655058	8.50508258336785e-49	5.44480866114507e-47
FKBP5	129.911811472498	-1.91197919365093	0.213502956300844	8.95528205687601	3.38868165638821e-19	4.50636715774792e-18
FKBP9	45.8043547498382	-1.45658251400099	0.305581738868055	4.76658886554054	1.8737110725933e-06	8.00654967487057e-06
FLACC1	21.2359267816412	2.19772921529116	0.495429509107538	-4.4360078979755	9.16424869737222e-06	3.59079854725549e-05
FLJ12825	14.6594879958197	1.33157687017205	0.544299080106722	-2.44640661511125	0.0144288170693828	0.0328800488296484
FLNC	251.994042254739	-1.08278026291458	0.144426926541218	7.49708028028669	6.52550163704261e-14	5.73795994031075e-13
FLRT3	27.2972152488637	1.99288600953085	0.416238235075817	-4.7878494611814	1.68578022305439e-06	7.24330123259589e-06
FLT4	263.014836624805	-1.48297226523018	0.16308597801347	9.09319294824778	9.61723714430295e-20	1.32075046145241e-18
FLVCR1-DT	76.7130381342019	-1.41767168486857	0.237999582045237	5.95661417841947	2.57517218967193e-09	1.49085926767938e-08
FMNL1-AS1	16.0421456081797	1.62072996527956	0.616532742738604	-2.62878165737048	0.00856913605192205	0.020585141152987
FMNL3	1271.58270075246	-1.06476370694231	0.0902760397218286	11.7945327489244	4.16505909893782e-32	1.19805357478762e-30
FMO5	6.88509565526762	2.15939711660627	0.859748548179018	-2.51166125395613	0.0120164372595435	0.0279301693132494
FNBP4	6537.37741169071	1.00654353621363	0.108105944254511	-9.31071406993087	1.2697578164134e-20	1.82869510487301e-19
FNDC10	101.981521338153	-2.54625434475179	0.245363847841809	10.3774633759144	3.14007590161251e-25	5.92410725804667e-24
FNDC5	12.8871951374426	-1.38021899290238	0.575111943251972	2.39991363263632	0.016398940563215	0.0368954199021096
FOSB	153.578294022114	1.25995451754662	0.190497512824639	-6.61402082822186	3.74019081450865e-11	2.61526895514661e-10
FOXA1	307.609981320107	-1.17383706163887	0.145187334227478	8.08498253573358	6.21731057676792e-16	6.43425763878624e-15
FOXD2	6.75613112473833	-2.33131501188385	0.849366946219275	2.74476776175605	0.0060553733052631	0.0150938661756784
FOXD2-AS1	25.3542055330529	-1.35195035643574	0.414196677364537	3.26402994113322	0.00109839557204297	0.00315860178331393
FOXD4	3.31281885622289	5.10496406119573	1.52753735223339	-3.34195694379051	0.000831899639198548	0.00244140162458296
FOXG1-AS1	24.4150018105547	1.88369054776031	0.540179405139881	-3.48715728485154	0.000488184161791251	0.00148800856863009
FOXM1	5053.90735685513	-1.66135030663107	0.0917854456249582	18.1003676053333	3.16548133952805e-73	5.77989366673131e-71
FOXN4	35.5839138296413	-1.14918070568667	0.352123874409865	3.26356941179468	0.00110018230918796	0.00316287351154557
FOXP2	14.3975680048854	3.91982102284068	0.762189941680544	-5.14284013535774	2.70615888184752e-07	1.27094440172297e-06
FOXP4-AS1	42.2448612613374	1.01420134163176	0.314498483166176	-3.22482109109528	0.00126051415123499	0.00357921246080221
FOXRED2	2791.99587194125	-1.05604799069623	0.0754887010176207	13.9894842070434	1.80717816019123e-44	9.63125050956736e-43
FREM1	94.9975326362793	-1.06797169815419	0.224245827489409	4.76250421294741	1.91205204535285e-06	8.15544766368456e-06
FRMD3	12.8203918805685	2.05156560054502	0.711895599197662	-2.88183492475192	0.00395366803354913	0.0102240297251804
FRMD6	12.3980432817721	-2.24130887580279	0.659855171477939	3.3966678942331	0.000682116977606835	0.00203020443597283
FSBP	1018.59912394825	-1.06262899174978	0.101054991390446	10.5153538398128	7.34047453079248e-26	1.43917165450589e-24
FSD1	223.33305976091	-1.01588026905613	0.167389126962057	6.06897405759456	1.28729936116778e-09	7.69229140176466e-09
FSTL1	274.890670732196	-1.37272076702481	0.157317773101451	8.72578310741515	2.64344901433687e-18	3.29028704226708e-17
FSTL3	74.0739214974269	-1.34388441208977	0.251540276287421	5.34262119738705	9.16120786082964e-08	4.50930714162449e-07
FTL	19758.0529607469	-1.11470028715691	0.0859360310287435	12.9712796112736	1.78033150294535e-38	7.33007860761696e-37
FUCA1	323.2220564462	-1.10304159680581	0.147200660100009	7.49345550527013	6.70835819094518e-14	5.89381193696515e-13
FUT11	59.3499325935483	-1.53754379492631	0.274541679650016	5.60040208425317	2.1385517764125e-08	1.12742430833818e-07
FUT3	8.4822618602954	6.44741620327689	1.32814989677528	-4.85443414100403	1.20730983958214e-06	5.2759816881469e-06
FUT5	2.8616981568664	3.85213892934293	1.55140044345268	-2.48300749532462	0.0130278346360224	0.0300382641580321
FUT6	2.18696903342802	4.4497324198361	1.72349531226702	-2.58180709176579	0.00982845059052767	0.0232932060383634
FXYD5	68.2137145240811	-1.32577048638815	0.284813320965125	4.65487527723637	3.24176881701286e-06	1.34182262210992e-05
FXYD6	171.102177888404	-2.47677288728486	0.193387358889663	12.8073153359418	1.49208013185385e-37	5.70686677753501e-36
FXYD6-FXYD2	2.86940786901302	-5.02113942007181	1.60183661473087	3.13461396368157	0.00172080398289103	0.00478018812445373
FZD4	880.391263495815	-1.53480771263062	0.0964136748139008	15.9189836461802	4.67915963339174e-57	4.40596385569326e-55
FZD9	37.4482739718062	-1.71935996731986	0.368191662037341	4.66974172583377	3.01578649385139e-06	1.25282449816998e-05
G0S2	52.7466242829655	-1.83884085091986	0.310008449695115	5.93158300274818	3.00027823002769e-09	1.72224828524116e-08
G6PD	1567.46624760914	-1.18900382215271	0.0817409806846922	14.5459940924758	6.19246838686608e-48	3.82439562315924e-46
GAB2	101.620946381092	-1.55963125303783	0.221240702778219	7.04947703317175	1.79591472162031e-12	1.39668953054012e-11
GABBR2	19.243204833185	-2.79909335583468	0.59854931931668	4.6764623490512	2.91866157380307e-06	1.21478802233334e-05
GABPB1-AS1	3129.26821256203	1.3121068536564	0.100598254110212	-13.0430380254801	6.96263575471588e-39	2.94167858304877e-37
GABRD	27.798315659821	-2.16679000072245	0.470398353418008	4.60628738382718	4.0992177665987e-06	1.67559615851741e-05
GABRE	107.127559242096	-1.06923024686719	0.230952948393877	4.62964536414437	3.66292513386818e-06	1.50605251538994e-05
GABRR2	13.8060815830391	1.50494518871582	0.572326824009483	-2.62952062629671	0.0085505344669576	0.0205428058051688
GADD45B	124.696336027885	1.07543194728461	0.196513778946623	-5.47255237291387	4.43599599238797e-08	2.25865770727843e-07
GAL	57.5610206979684	-1.97150415042183	0.290657176685271	6.78291922086828	1.17771495442787e-11	8.53629914155212e-11
GAL3ST1	21.9574977478192	4.01924253497491	0.654910064476261	-6.13709080526827	8.4046350321202e-10	5.10501956622678e-09
GAL3ST2	12.6902816785476	1.8368400525294	0.60653950469843	-3.02839310267627	0.00245858042022058	0.00663649205087951
GALK2	356.345713808986	1.06879670199041	0.130262538047917	-8.20494301744109	2.30700280045547e-16	2.48041192032586e-15
GALNT13	202.195494587691	-1.31427768975937	0.160629460341921	8.18204635041264	2.79063663893348e-16	2.9714902710104e-15
GALNT14	104.242156645165	-1.7721563746334	0.226197091597533	7.83456746555589	4.70459412153074e-15	4.51494823418202e-14
GALNT16	14.7882716759611	-1.3062608630804	0.554011185005857	2.35782399062321	0.0183824064394972	0.0408459016313823
GALNT16-AS1	3.10267232440003	3.45693208474117	1.45718255350033	-2.37233974318262	0.0176758291601184	0.0394302624778675
GALNT17	20.5029283536674	-1.45260154243805	0.526812960560311	2.75733827978166	0.00582740307686225	0.0145655221914647
GALNT3	54.1814029865747	2.44863327157366	0.341654476118124	-7.16698724218402	7.66661735013396e-13	6.16323243178074e-12
GAP43	262.189143946493	-2.2525634463572	0.176060398572285	12.7942652897742	1.76513911302974e-37	6.72674974508141e-36
GAPDHP35	11.8323672502035	3.399960653275	0.795469328297808	-4.27415681827788	1.9186196863367e-05	7.21087814098764e-05
GARIN1A	27.4711540007764	2.35194657858936	0.5630949376656	-4.17682067670458	2.95611888350671e-05	0.00010851850404873
GARIN1B	20.9914221306883	1.78429822099934	0.472972615106211	-3.77251909309519	0.000161607595209362	0.000531803210187461
GAS1	3582.64998806855	-1.28827986862643	0.0743101852572447	17.336518058281	2.49394449140088e-67	3.31442066015416e-65
GAS5	7236.87755560746	1.38755471179978	0.0876175149681796	-15.8364992696233	1.7425570475005e-56	1.61190365125179e-54
GAS6	9.49237118845946	-3.19320295619687	0.850935591604586	3.75257891161366	0.000175024711815548	0.00057281310765319
GASAL1	19.3522159981313	-1.72486757609094	0.52562594708579	3.28154952329515	0.0010323839355188	0.00298348443132724
GASK1A	23.3385207759117	1.14238027047135	0.451674881438856	-2.52920921090891	0.0114319860812244	0.0266984939013515
GATA2-AS1	33.0812545456269	1.02893093215746	0.370212480480883	-2.77929833921576	0.00544764667255603	0.0136878885760837
GATA3	4.27141885313393	3.77082211170609	1.38473728173337	-2.7231317892921	0.00646662558159794	0.0160106360054703
GATM	497.140465534883	-1.40526241666315	0.116936121344168	12.0173510161771	2.88058681474097e-33	8.9081829066172e-32
GCAWKR	21.0067255986118	2.18617373834484	0.496159775459333	-4.40618898684587	1.05205182895179e-05	4.08940842360785e-05
GCLC	826.370850035651	-1.04434269770119	0.104755741486968	9.96931225799316	2.07661764151784e-23	3.55667351032558e-22
GCSH	112.661987490692	-1.84948189302068	0.214539581635861	8.62070243131082	6.65446311568249e-18	8.03510158154692e-17
GDPD3	37.6152920072696	1.51784894865987	0.355920709252352	-4.26457047652065	2.00287119292677e-05	7.50737045859983e-05
GEM	397.80506101818	1.18424378396142	0.118761537171837	-9.97161044023816	2.02911638478781e-23	3.47815394675709e-22
GEMIN8	576.610861138761	1.3312137309582	0.116360973525	-11.4403797994367	2.62732848100928e-30	6.80254543085485e-29
GFOD1	75.5836475030556	-1.06026075373693	0.259355433332343	4.08806069768469	4.34994351666735e-05	0.000156350759950327
GGT1	46.1318632655096	2.75110589719966	0.36673895244087	-7.50153720756788	6.30737202667473e-14	5.55080460251953e-13
GHRLOS	43.5899645067948	1.37831027901883	0.361116493543516	-3.81680234401352	0.000135192385657441	0.000449812979565037
GIHCG	225.634186151653	1.40119375758922	0.160950165588087	-8.70576151611574	3.15449514126385e-18	3.90094752510355e-17
GIN1	263.350851114124	1.0118828109181	0.141877584288385	-7.13208373256	9.88606993937829e-13	7.87510229844709e-12
GINS1	1944.79124278529	-1.96083171663291	0.0870373673595429	22.5286193289016	2.17634633417998e-112	1.11460781280759e-109
GINS2	1028.41733182585	-2.27858238554956	0.101747666873927	22.3944435833886	4.45846822955297e-111	2.17718409032914e-108
GINS3	636.219214484858	-1.56894686881374	0.10783700962206	14.5492431059846	5.90528134602056e-48	3.65779049273568e-46
GINS4	1715.29614436154	-1.6156861080926	0.121210210849192	13.3296204731696	1.55687664985821e-40	7.07603807223435e-39
GIPR	21.5228795418899	1.4384017716041	0.440003488826894	-3.26906901451864	0.00107901979605997	0.00310756517318162
GJC1	1712.33460273104	-1.04271644495125	0.091099972890911	11.4458480267592	2.46680346286981e-30	6.39480729794325e-29
GJC2	46.5254759417454	1.90341336444585	0.359304785180583	-5.29748960479114	1.17405586859328e-07	5.72788687934983e-07
GK	204.315451618051	-1.24762190641803	0.15779188773367	7.90675569154627	2.6418336501526e-15	2.5813505344767e-14
GLB1	640.222924513407	-1.07538009841614	0.109216129597014	9.84634872508371	7.10793879636993e-23	1.17707018017489e-21
GLB1L2	1477.29780450545	-1.43946988799486	0.0943878504087499	15.2505844953687	1.63165951306931e-52	1.20216092826068e-50
GLB1L3	144.351135226915	-1.17048074155436	0.196621050106375	5.95297777588467	2.63307064953053e-09	1.52269946292597e-08
GLI1	152.882301497844	-2.11828119565996	0.216195973576213	9.79796783732989	1.14873398080751e-22	1.88593558475341e-21
GLI2	290.556121607994	-1.43108466800135	0.186877258729204	7.65788559685089	1.89019145355167e-14	1.73017611777149e-13
GLIDR	26.9640205100907	1.29571039493632	0.40815169813715	-3.1745804338193	0.00150053296592126	0.00421232502919983
GLIPR1-AS1	39.9623874852801	1.77249637391275	0.335716221526585	-5.27974598859944	1.29363098438492e-07	6.27916398754383e-07
GLIPR1L2	16.0312906043503	2.11939012937736	0.569540196288019	-3.72123011367854	0.000198254675034523	0.000642232592776137
GLIPR2	227.786617420079	-1.33205788210432	0.158189112442477	8.42066727309506	3.74346018997447e-17	4.30241801144411e-16
GLMP	442.139893152365	-1.49120763218946	0.137256983662614	10.8643479726682	1.70436286722885e-27	3.70095258387501e-26
GLS2	9.01403762695127	-3.22385716818148	0.841009949865283	3.83331632247382	0.000126427209997354	0.000423197601709619
GLT8D2	13.7850844624037	2.03363914192158	0.58088553371081	-3.50092922598759	0.000463638953914708	0.00141834072760796
GLYATL2	34.0637586429565	-1.94491926520125	0.368795451806197	5.27370729675731	1.33695081274348e-07	6.48194254582952e-07
GLYCTK	53.5922936806338	-1.25280381071873	0.292813723378423	4.27850100830025	1.88156137909718e-05	7.08554982752557e-05
GM2A	162.91907649615	-1.17168469693813	0.199890453992185	5.8616340777531	4.58334172655455e-09	2.58573373385794e-08
GMNN	980.121694905331	-1.75647255200098	0.0924545783242471	18.9982214384328	1.76422260036385e-80	3.89948906973054e-78
GNAI1	124.011825115761	1.11831065236845	0.210163704364608	-5.32114075429659	1.0311857750238e-07	5.06025681326236e-07
GNAO1	54.634569228714	-1.80927022090593	0.300865330344356	6.01355503086753	1.81498277469792e-09	1.0660421902967e-08
GNG12	2296.6997682948	1.45414575824391	0.0900706266566473	-16.144505841923	1.24138698545175e-58	1.24720784308688e-56
GNG12-AS1	8.07912552254392	3.00808435860808	0.958367797327196	-3.13875775771824	0.00169665643211255	0.0047206031219689
GOLIM4	4.97449740594125	-4.89717133252144	1.42247282975065	3.44271695746898	0.000575901715193208	0.00173597246850804
GORAB-AS1	10.7237077758131	1.60288399483843	0.70546624301288	-2.27209169923268	0.0230809723691194	0.0499489083589373
GOSR1	2351.54347721857	1.01579014981915	0.0855709296983178	-11.8707387356937	1.67977744923223e-32	4.94005138361041e-31
GP1BB	130.098638440537	-1.30459753771447	0.199137790236505	6.55123036247951	5.7064950056782e-11	3.92482745264431e-10
GPANK1	875.617999018179	-1.07317447468381	0.101376025416201	10.5860776280967	3.45778778645678e-26	6.94800267368608e-25
GPATCH2	1452.72791275997	1.2092809027861	0.103861215752852	-11.6432384699185	2.48401118355318e-31	6.80930376400125e-30
GPC1	271.176862629463	-1.35344512317382	0.172718678426895	7.83612482159351	4.64663974518834e-15	4.46545269425468e-14
GPM6B	17.5597645732022	-2.05730828690385	0.541771893848871	3.79736990837281	0.000146239480158543	0.000484114236854658
GPN2	1904.95836147858	1.51949169894144	0.0913400630538462	-16.6355446683421	3.85236848043077e-62	4.25747543958343e-60
GPR137C	72.0818602617786	1.04674026386165	0.243494297163505	-4.29882866274595	1.71703140738902e-05	6.50094220922371e-05
GPR153	417.383679960086	-2.07112315396017	0.12566013555656	16.4819427003399	4.94693633005472e-61	5.2997841356372e-59
GPR155	3.53589429250545	4.66806203143974	1.70085570851975	-2.74453735731783	0.0060596257158424	0.015100880700363
GPR155-DT	4.35253897093262	2.51963866754616	1.08933010639313	-2.31301664459537	0.0207217240301936	0.0454048587275388
GPR161	424.178766007578	-2.03121158257607	0.130326734534195	15.5855326985357	9.12990859592346e-55	7.69918958623297e-53
GPR162	306.130990313153	-1.46933033719501	0.143273183780685	10.2554455650555	1.11858914843414e-24	2.04778857356758e-23
GPR174	10.5392153292987	2.17062865095948	0.690916698824527	-3.14166476892572	0.0016799025644952	0.00467956938833514
GPR35	67.1030605369839	4.01699446631814	0.379741770455521	-10.5782265182456	3.76007866886615e-26	7.51944113227157e-25
GPR37	96.4915417211594	1.50868039382888	0.219126409015992	-6.88497749131996	5.77966728208916e-12	4.30512428482824e-11
GPR75	219.765352154366	1.31983768069159	0.181633381876806	-7.26649290484926	3.68940584659017e-13	3.04880535091304e-12
GPR85	6.12319693074648	-4.46576423474961	1.24801026640726	3.57830729037633	0.000345826715232442	0.0010788396028006
GPRC5B	596.372504689867	-1.20655002247935	0.110143230710375	10.954372907873	6.33153714499415e-28	1.42192103711858e-26
GPRIN1	1060.10451870993	-1.48213072151425	0.112385150177633	13.1879587220522	1.02934857527066e-39	4.540811215028e-38
GPRIN3	20.7907922600569	-1.14231927575294	0.461199470178001	2.47684429323403	0.0132549713996828	0.030484982415174
GPT	23.8229569640929	2.75510673507017	0.517241179491957	-5.32654174552824	1.00100282478457e-07	4.915588707864e-07
GPX8	858.697710365907	-1.19076058151449	0.0967641372054975	12.3058047733705	8.42920360018383e-35	2.75695353888879e-33
GRAMD2B	7.08259788590239	1.81974727464582	0.798462653756155	-2.27906373088998	0.0226632771237684	0.0491665970704504
GRASLND	310.291614154353	-1.3456874259916	0.144689209609776	9.30053754264673	1.39737408039993e-20	2.00423913526213e-19
GREM1	49.9817627307703	-1.08307246689854	0.306458826162355	3.5341532840198	0.000409083759001942	0.00126211295496955
GRIA1	448.564937454945	1.22511001339703	0.121782752598172	-10.0597990048668	8.31679695659371e-24	1.45287938847383e-22
GRIA2	32.5993788118584	1.55259976360766	0.375533744100765	-4.13438149832699	3.55911838318491e-05	0.000129382924281271
GRIA3	86.599198857513	1.05377574156557	0.240075523678073	-4.38935100680495	1.13689439186532e-05	4.39560089125171e-05
GRIK2	83.5462037868594	1.00168027352837	0.232860590638201	-4.30163073443672	1.69545692732543e-05	6.42389111511717e-05
GRIN1	143.315676625538	-1.2359013953847	0.194741876234671	6.34635661975132	2.20473831857372e-10	1.42621981557027e-09
GRK7	11.3513128076193	2.3310997221405	0.682641309324415	-3.41482370067452	0.000638233069253419	0.00191015079649135
GRM2	1046.85151448882	-1.37115062130472	0.0917935392508737	14.9373325453476	1.8836572228643e-50	1.28837245490894e-48
GRM4	9.84449824411911	-1.76099539185648	0.662626373291898	2.65759930910679	0.00786993998752442	0.0190889453457362
GRP	107.509358045185	-1.96258213476564	0.218172427670471	8.99555528496906	2.35041018491881e-19	3.15562103982897e-18
GSDMB	136.479697294717	1.05393305979061	0.205204961105259	-5.13600184963364	2.80644896520646e-07	1.3153976645403e-06
GSDMD	41.246444880845	-2.18235137596693	0.352342099804378	6.19384222657066	5.87150017238709e-10	3.62830372630324e-09
GSDME	36.5758358738665	-1.49986898877492	0.359753713739597	4.16915498434739	3.05731045004974e-05	0.000111978728118166
GSTO2	38.9951572629026	2.09841122928776	0.364159902632451	-5.7623346615558	8.29582963953306e-09	4.55771404424163e-08
GTDC1	732.834022813421	-1.03964539875144	0.107173592451459	9.70057432032353	2.99806240935015e-22	4.78732429441326e-21
GTPBP10	2740.44189193654	1.01080837167972	0.0810455054976452	-12.4721089155165	1.05983492590319e-35	3.68465847094731e-34
GTPBP2	661.838830169426	-1.37922042718183	0.107673293790125	12.8093084053895	1.4542489577754e-37	5.58250815637438e-36
GTPBP3	639.595105401951	-1.10836697244438	0.106076402226747	10.4487609796112	1.48451916790974e-25	2.84675191669121e-24
GUCA1B	46.3968349256358	2.01538781657056	0.335174730348045	-6.01294678294448	1.82180857148512e-09	1.06975213601914e-08
GUCD1	833.347714095226	-1.44963513319533	0.0945678654686643	15.3290457177092	4.89119423391523e-53	3.74836848626832e-51
GUCY2C	2.21545246759997	4.52387300819642	1.68037162453876	-2.69218602726535	0.00709853383374215	0.0174007720570765
GYPC	41.9935096747575	-1.13878022384578	0.334701989757284	3.4023706422289	0.000668039717080829	0.00199056307354381
H1-0	4166.98009715329	1.32550231916598	0.112651891503022	-11.7663565296675	5.81835366880429e-32	1.6599699774124e-30
H1-6	2.73120182364241	3.77511742796425	1.57618744499404	-2.39509421290849	0.0166160951592329	0.0373319886746814
H2AC14	6.12284867755309	-2.43207070260245	0.997333668565401	2.43857274577006	0.0147453905120979	0.0335419917072718
H2AC6	907.543059086462	2.26476979792197	0.104151944145603	-21.744863396461	7.72622174448141e-105	3.24470408381241e-102
H2AC7	14.3777191310726	1.68094765289107	0.580863908826245	-2.89387518719793	0.00380519385145479	0.00987779212422396
H2AX	4997.40911328448	-1.63346924341035	0.0785264538796262	20.8015154474479	4.19348204734309e-96	1.49245315305272e-93
H2AZ1-DT	11.3999979704631	1.56215878851431	0.633135748611337	-2.4673362575729	0.0136122462285298	0.0311769138641654
H2BC11	31.5404271097275	1.19243885997367	0.365797622196697	-3.25983217936959	0.00111478153995096	0.00320106798586133
H2BC18	35.4352318654745	1.03933984353334	0.358215696277077	-2.90143579506751	0.00371456891035862	0.00966404633622974
H2BC20P	574.941191037382	1.12838486112492	0.123241685019738	-9.15587011768138	5.39214896120257e-20	7.50824561587079e-19
H2BC21	815.938409551047	1.48880963976281	0.109554585731319	-13.589660622825	4.61214013154826e-42	2.26804961316745e-40
H2BC4	76.3612381148578	1.94741681231127	0.262164875441392	-7.42821405435232	1.10073729034832e-13	9.52732136139078e-13
H2BC5	537.172784402755	2.10466958415863	0.116286012727947	-18.0990777375999	3.24048240844527e-73	5.86583186314946e-71
H2BC6	48.9019447492175	1.35746311771373	0.334163778978974	-4.06226887265105	4.85980557458957e-05	0.000173341595813202
H2BC7	23.2699440592593	1.09235986165425	0.434909209689365	-2.51169632032964	0.0120152434062539	0.0279301693132494
H3C10	61.4382515536438	1.00753946947509	0.267233163835988	-3.77026359682462	0.000163075212823239	0.000536128592275305
H3C4	6.01027708462201	2.8951427846986	0.999947483754064	-2.89529483471419	0.00378802559770885	0.00983809047627588
H3C6	254.461221865836	2.58405506214888	0.195457248688748	-13.2205639825812	6.67614756077067e-40	2.98267545704388e-38
H4C8	283.949674205097	2.53222787639956	0.177121440614713	-14.2965632371285	2.29885100269444e-46	1.34835959091e-44
HAPLN4	82.9250024084456	-2.29059335776449	0.287322232698155	7.972210630045	1.55860865740786e-15	1.55549736636171e-14
HAR1B	34.8667440186155	1.16248052193853	0.348619061674999	-3.33452943265119	0.000854438574684916	0.00250055765731482
HARBI1	177.449983643127	1.02284286285059	0.167635821095086	-6.10157695514503	1.05027051696944e-09	6.32995990680949e-09
HAS3	78.1001716301873	2.89991858815891	0.289691045710918	-10.0103839283066	1.37218984215276e-23	2.37929333654201e-22
HASPIN	437.736809369528	-1.00635472783911	0.11674961556072	8.61976909307865	6.70892619680036e-18	8.09620875174793e-17
HAUS4	487.541536815987	-1.6393851642233	0.121420670305359	13.5016975289334	1.52814050324256e-41	7.29270324706529e-40
HAUS5	682.837814384536	-1.12555024370133	0.0977165400005004	11.5185233093145	1.06419136766864e-30	2.82145080029119e-29
HAUS8	273.228988456974	-1.52276721261461	0.142453483115097	10.6895751463253	1.13891485755499e-26	2.35847477109858e-25
HAVCR2	6.25468076982949	4.16548358584114	1.25889786891533	-3.3088336144616	0.000936854948621013	0.00272617519555765
HBEGF	27.8988656453933	1.4632578687698	0.398117102442322	-3.6754458921588	0.000237434360374446	0.000760354842022666
HCCS-DT	21.1588573903662	1.05393974823805	0.460672125065898	-2.28783052173449	0.0221473926526356	0.0481219940935473
HCFC1R1	384.378192309712	-1.0645599247908	0.153319062951814	6.94342832714399	3.8269681368899e-12	2.89059988987101e-11
HCFC2	560.273497726413	1.50843467046301	0.114846619580488	-13.1343410539468	2.09305458249271e-39	9.11824898821201e-38
HEATR5B	2179.31558294428	1.35026467377766	0.0759779930540808	-17.7717865331946	1.16907539484719e-70	1.85971554098495e-68
HECTD4	4225.4818267036	1.05530106683249	0.0924774045812915	-11.4114477110442	3.66576796406868e-30	9.43306319969536e-29
HEG1	356.051046599557	-1.51314924965686	0.155081584141926	9.75711757156203	1.71973547581329e-22	2.79232874300572e-21
HELLPAR	87.0217828040886	-1.02715778936437	0.307715732496554	3.33800869078369	0.000843811101046368	0.0024735928381644
HELLS	2172.09145596157	-1.62983158103436	0.0888041676881547	18.3530978721369	3.11816411687709e-75	5.79426638284823e-73
HES6	256.427516422802	-1.748661792541	0.231745786704997	7.54560338465603	4.50198205589915e-14	4.01242017019399e-13
HES7	7.81932887078857	-1.76481472424622	0.767541906037823	2.2993073216764	0.0214874943670796	0.0468530017362345
HEXD-IT1	7.03007069089504	-2.04161084172463	0.839514698716695	2.43189409887104	0.0150200982018142	0.0340927491127117
HFM1	25.5687473080703	3.53504141489961	0.534711113376179	-6.61112388814827	3.81413111721029e-11	2.66342285331499e-10
HHEX	9.65754460006736	-2.09732485190035	0.707479768851839	2.96450152250158	0.00303173742867742	0.00803894715587428
HHIPL1	9.5919190030227	2.17777028880512	0.727521918267135	-2.99340849275345	0.00275880224670754	0.00737765277335263
HHIPL2	5.95905238026163	3.06094597268618	1.06660874923595	-2.86979267222293	0.00410741018576607	0.010590299494194
HHLA3	250.098243640311	1.35300364583293	0.167282898537975	-8.08811694236509	6.05942145318033e-16	6.28945781877808e-15
HILPDA	835.23830471927	-1.10499753093001	0.0947347239761702	11.6641236133011	1.94394455909703e-31	5.35681730340151e-30
HINT3	1005.05215934358	1.26738982754425	0.096643793628141	-13.1140322618213	2.73653046820537e-39	1.18722452006976e-37
HLA-DMA	20.5496937966352	2.49916957610247	0.554524564582555	-4.50686901126525	6.57912198884598e-06	2.62585535411135e-05
HLA-DOB	12.1932522461993	1.58567756805574	0.615242382875076	-2.57732173886614	0.00995692240741828	0.0235737351122978
HLF	251.892040222247	1.06823515093288	0.152946320946345	-6.98437951513476	2.86117663785292e-12	2.18628046003041e-11
HMG20B	1089.06032234049	-1.09735365418189	0.101675149871756	10.7927419390677	3.72506753245213e-27	7.97339123816817e-26
HMGA1	13707.0399950093	-1.32505482823293	0.124957112431916	10.6040768904203	2.85267060448636e-26	5.75965166855812e-25
HMGB1	11062.0339652295	-1.11494408797427	0.0787408137750339	14.1596718972161	1.62752244600715e-45	9.01707554650612e-44
HMGB1P5	1364.0563762209	-1.00385678564148	0.10559327457938	9.50682502877425	1.96570447593589e-21	2.99317350150122e-20
HMGB1P6	180.692276369	-1.37634486220928	0.17739774636288	7.75852506826029	8.59227619537834e-15	8.09787322937856e-14
HMGB2	8405.99664449401	-1.0758201448794	0.0962053915256077	11.1825348644109	4.96511876203222e-29	1.17672193865861e-27
HMGB3	1620.52923042469	-1.11123820028111	0.111775490692261	9.9416982506528	2.74113545621958e-23	4.64930228672849e-22
HMGCL	615.633730770761	1.83168299991802	0.126917814603392	-14.4320401800321	3.25313958802946e-47	1.95729011660294e-45
HMGCS1	911.703594022755	-1.86705439898437	0.0955355352484681	19.5430359407999	4.72843507630026e-85	1.21082536258723e-82
HMGN5	646.501721218849	-1.48602892282072	0.134336389744901	11.0619983583199	1.91776463858224e-28	4.4251892176868e-27
HNRNPA1	19680.8523521432	-1.43383698301704	0.0855224342584744	16.7656240780467	4.35418307952422e-63	5.02357891779393e-61
HNRNPA1L3	40.786570393926	-1.16833624649833	0.318941071079778	3.66317276901003	0.000249110395137744	0.000794456735478768
HNRNPA1P16	36.4330044504578	-1.51703732082445	0.358285495864485	4.23415778292695	2.29409838034457e-05	8.54255679916215e-05
HNRNPA3	14756.9600574861	-1.60225751778417	0.0930045420158306	17.2277340768093	1.6446903542811e-66	2.13180296661695e-64
HNRNPA3P6	18.7262198268652	-1.52785255422611	0.485428875571721	3.14742824564496	0.00164713527489174	0.00459194722546159
HNRNPD-DT	36.5525217796859	1.21061065204178	0.338194431646863	-3.57962916818771	0.000344082139656581	0.00107361362667492
HNRNPL	6861.03116786131	-1.28804250782928	0.0663562109256886	19.4110316104658	6.22643660280981e-84	1.5027898366184e-81
HNRNPR	13915.3688443835	-1.19584944952109	0.104288564176103	11.466736156246	1.93832877836368e-30	5.08762846101006e-29
HOMER2	323.705983411755	-1.90589125066664	0.173273688033707	10.9993113916747	3.85061067533023e-28	8.79816354304508e-27
HOTAIRM1	4.37033237975337	2.87127560021203	1.20271062101139	-2.38733702858423	0.0169709252673801	0.0380459859847178
HOXC5	20.674768150331	1.20552003088293	0.493520174546708	-2.44269655640763	0.0145779888082336	0.0331968993596453
HOXD-AS2	64.0523664432155	1.13423527051273	0.260401746467237	-4.35571299309792	1.32634472736726e-05	5.08407933283274e-05
HP	1.89843348665127	4.30260565438488	1.77909011211161	-2.41843042412174	0.0155876262072619	0.0352286056506389
HPCAL4	202.752886160728	1.49570439061034	0.158015638088964	-9.46554663006361	2.92029589169453e-21	4.39257687204884e-20
HPDL	493.79631250529	-1.41283630702024	0.141351768926094	9.99517952802523	1.59997057050569e-23	2.76284391772027e-22
HPRT1	637.153277736059	-1.17318089545705	0.10077983150666	11.6410285462674	2.54922657884661e-31	6.96987756544545e-30
HPSE	37.1142100146295	-1.28086463492176	0.355474526280073	3.60325294846188	0.000314259435472456	0.000987256078104523
HPX	12.0490304661136	1.71643509597159	0.638365725233069	-2.68879582365566	0.00717102655682031	0.017555997896415
HR	634.711004955506	-1.03359847390247	0.117618867376725	8.78769279925072	1.52662741348541e-18	1.94044324626917e-17
HROB	251.955928394763	-1.01117629743904	0.158561542716357	6.37718503564183	1.80372488694931e-10	1.17915987472483e-09
HSCB	259.716980211655	1.54877857985697	0.145332112741785	-10.6568228496666	1.62038651132262e-26	3.31950009412219e-25
HSD3B7	24.7487539836557	1.85504952553257	0.43127336292236	-4.30133109302771	1.69775161404746e-05	6.43142493086209e-05
HSDL2-AS1	41.2881174018013	1.69322422914214	0.330313675456263	-5.12610998258938	2.95789858993834e-07	1.38298718752004e-06
HSP90AA1	67723.2303332948	-1.78025494889934	0.0664353615879833	26.7967977647216	3.52118617793363e-158	6.72162430584094e-155
HSP90AA2P	16.8150980135594	-1.3373853357814	0.506268033518561	2.64165471101657	0.00825021174467282	0.0199044909017496
HSP90AB1	51069.5481621104	-1.3643166296237	0.0718235338440199	18.9953982574375	1.86169874341602e-80	4.07207814731766e-78
HSP90AB2P	27.3019423399558	-1.75595014995021	0.411566621219817	4.26650281975214	1.98560986334424e-05	7.44532784116112e-05
HSP90AB3P	37.762225457415	-1.49137277768923	0.351176805369417	4.24678610570649	2.16858806822784e-05	8.10105181580649e-05
HSPA1A	1299.15052307827	-1.54230662217347	0.124303297820736	12.4076082389842	2.37646128875815e-35	8.08767165986122e-34
HSPA2	67.0002020587751	-1.97901490451744	0.275715123667185	7.17775245041074	7.0866723416974e-13	5.7167094057227e-12
HSPA4L	518.476249255857	-1.22351977628359	0.121757903826613	10.0487913953079	9.30009961424621e-24	1.62060988962607e-22
HSPA6	200.820176057531	1.63532492943972	0.172638500731422	-9.47253899049917	2.73122755236714e-21	4.12592202479175e-20
HSPA8	90128.3159642921	-2.11110966415291	0.0922937844915565	22.8738010450319	8.47226499065311e-116	4.68159527036142e-113
HSPA8P1	10.875248506008	-2.90818008847831	0.75028971500238	3.87607617474682	0.000106154463358844	0.000359405259853114
HSPB1	5547.02141174192	-1.60589475954642	0.112743731052494	14.2437610016534	4.90164372849548e-46	2.8198552057794e-44
HSPD1	45520.1343552666	-1.16884135467389	0.0783557524171008	14.9171097030879	2.55085583295161e-50	1.73342623884524e-48
HSPE1	7078.74131195918	-1.50377481104171	0.0850973137133643	17.6712371451221	6.98481600459041e-70	1.07056325886416e-67
HSPG2	406.240969249509	-1.22060327737646	0.161444165339479	7.5605288974663	4.01433685533344e-14	3.59152302037885e-13
HTR7P1	37.9081852187819	-1.2904957675136	0.356113746452447	3.62383025190498	0.000290272150703737	0.000916286022320665
HUNK	509.610285008201	-1.45372211369283	0.130938417539482	11.1023345249647	1.22209353275503e-28	2.83552707191052e-27
HYAL1	8.99080807285183	1.98677302596196	0.759236496856091	-2.61680389995601	0.00887573160752047	0.0212372083352712
HYAL2	563.258763505521	-1.2285088470092	0.118484408203348	10.3685275188342	3.44796677092199e-25	6.48168363973322e-24
HYDIN	17.373679990976	2.33809677584059	0.552063064395861	-4.23519870578417	2.28349691064351e-05	8.50760612663104e-05
ICAM5	470.393291075731	-1.04441180761327	0.114809698098424	9.09689533995569	9.29508555526194e-20	1.27818078905953e-18
ICMT-DT	20.8224229710912	-1.98290857154899	0.472220061170409	4.19911972107729	2.67954627680734e-05	9.886433683539e-05
ID3	904.177549228098	-1.34062034340575	0.112951787524397	11.8689608441671	1.71585645564884e-32	5.0320605943735e-31
IDH1	2510.84608125439	-1.53348212235278	0.0830564281292234	18.4631359293095	4.08897014460414e-76	7.95001806448128e-74
IDH2	1110.28964719243	-1.24333050350179	0.0923889553558091	13.4575664235348	2.77919558603138e-41	1.31140559360645e-39
IDI2-AS1	26.7006599201584	2.30595860509122	0.491073655082794	-4.69574895990386	2.65631615105849e-06	1.11400592573673e-05
IDNK	63.573124267002	1.57917452760845	0.290423094259707	-5.43749639343865	5.40344437471409e-08	2.72155253010906e-07
IDO1	3.40933116205765	-4.33641785817947	1.50671475181839	2.87806159257818	0.0040012700795757	0.0103394867254406
IER5L	81.936711101882	-1.54082724245661	0.249545792593014	6.1745270334794	6.6361826442824e-10	4.07684503114809e-09
IFI27	16.2042495768049	1.50546743494957	0.594689709075092	-2.53151754936367	0.0113570134079993	0.0265355032314643
IFI44L	40.6924510860355	-1.36061111398504	0.378318696650615	3.59646807316422	0.000322567153205639	0.00101093508701672
IFIH1	72.7484525459841	1.78766473992815	0.256248476853115	-6.97629411062943	3.03067940820225e-12	2.31159484974322e-11
IFIT1	138.724250463134	1.4427302776448	0.196681960609927	-7.33534622682617	2.21149026905338e-13	1.86493464536477e-12
IFIT2	498.017564480711	3.49809952449564	0.138868626226261	-25.1899915737348	5.15654805523747e-140	6.36924682728684e-137
IFIT3	186.651736278496	1.11082045474845	0.166261844884072	-6.68115078070366	2.37073146503095e-11	1.68089610168838e-10
IFITM10	23.8687682522329	3.33739457648641	0.551199069951229	-6.05478992695272	1.40601027676804e-09	8.36357047919981e-09
IFRD1	1655.18355432437	1.2167914272075	0.0809023119775516	-15.0402553087126	4.0000439903273e-51	2.7812226393673e-49
IGFBP3	2.67125907095135	3.8619079615979	1.59039074928481	-2.42827617259129	0.0151707860895418	0.0343938853712156
IGFBPL1	715.038813639521	-1.6384349696196	0.106043699155977	15.4505640849973	7.47860938422874e-54	6.03983999423212e-52
IGFLR1	36.7562762150576	-2.60537794641774	0.406656925830526	6.40682054313156	1.48585534853356e-10	9.8020705650354e-10
IGLON5	230.75947978122	-1.02811350069283	0.188274641278056	5.46071151013079	4.74230126504062e-08	2.40586716509599e-07
IGSF9	341.770971268853	-2.87240928451427	0.1447673932432	19.8415487090301	1.30379838090246e-87	3.65028778695864e-85
IL10RA	10.5433949355974	1.82174481054579	0.789736923368581	-2.30677426449207	0.021067407661639	0.046056577415835
IL11	20.8759951674113	2.21148365257787	0.514525205401927	-4.29810557259356	1.72264114159462e-05	6.5198303336705e-05
IL11RA	163.299261459289	1.22492571424134	0.192263049588296	-6.37109271315703	1.87686134895746e-10	1.22582689285874e-09
IL12RB2	52.8329644105968	-2.24766533921574	0.36421734535814	6.17121992640294	6.77650843538495e-10	4.15940146525032e-09
IL16	9.90341831366715	3.76640870467464	0.888837202415311	-4.23745618932226	2.26066513341901e-05	8.42852387633741e-05
IL17RD	227.546832843218	-1.06165289683477	0.176969850545172	5.99906082061015	1.98462019245483e-09	1.16080932593778e-08
IL17RE	20.0444367093805	2.34369526925346	0.494473388630598	-4.73978038685586	2.13949983507788e-06	9.068473463255e-06
IL21R-AS1	13.5419138785337	3.5590467116818	0.761628243700711	-4.67294476159206	2.96911641309848e-06	1.2343200641901e-05
IL4R	3.06249092429444	-4.10454499354651	1.55247912358	2.64386485538141	0.00819653749603478	0.0198033476402875
IL7R	41.8237346791925	2.76029136094701	0.37813808972794	-7.29969139827455	2.88428498995771e-13	2.41003645917756e-12
ILDR2	310.038759048324	-2.43220281937769	0.170684185899099	14.2497256354815	4.50045884602285e-46	2.60332327407129e-44
IMPA2	329.72664586312	-2.27970685878589	0.153669466334586	14.8351322690368	8.68326076966159e-50	5.76997182409349e-48
IMPG2	6.30338225291931	2.37313579348107	0.916438065004147	-2.58952119527066	0.00961095060811833	0.0228318521178039
INAVA	24.3004060008891	-1.66480503739853	0.427271014902427	3.89636783056466	9.76460550174599e-05	0.000333068853680413
INF2	1016.53436771589	-1.34207944210363	0.108091404578881	12.4161532300585	2.13586843668497e-35	7.29251470463594e-34
INHCAP	3.64883628250485	5.24276804352911	1.49757833968223	-3.50083057734501	0.000463810602342489	0.00141865914464495
INPP5D	28.0654598058746	1.16885934966046	0.415600968790195	-2.81245578676822	0.0049164782010182	0.0124842148482288
INSIG1	623.131478569095	-1.73932844760637	0.115203662364046	15.0978572374727	1.67281705892455e-51	1.18668285821952e-49
INSIG1-DT	14.2745081730121	-2.56787519149887	0.625027443984768	4.10841990413696	3.98375315001748e-05	0.000143804106316086
INTS12	935.490835343272	1.18184949829677	0.101470948529973	-11.6471710910209	2.37202872572517e-31	6.519353296175e-30
INTS6-AS1	179.237845875035	1.69024059304128	0.191838443586347	-8.81075013664036	1.24311171419102e-18	1.58873157483767e-17
IPO5P1	130.317469326114	-1.9927538663552	0.273407128492085	7.28859513409829	3.13203696919577e-13	2.60667904396246e-12
IQCA1L	2.44262747199585	4.63857721934973	1.64437962832403	-2.82086760225644	0.00478939650684287	0.0121915078010288
IQCC	281.743629959337	-1.0448964439688	0.147973974763711	7.06135281989501	1.64889333023874e-12	1.28472957878861e-11
IQCN	19.271176910087	1.97474185529245	0.536405183974357	-3.68143693291908	0.000231923161393122	0.000744067615421356
IQUB	18.7284355196266	1.31750633730121	0.522122462465325	-2.52336651267653	0.0116237181874527	0.0270983495614669
IRAK1BP1	38.4878742092993	-1.07144878117369	0.341085281676163	3.14129292213481	0.00168203709335343	0.0046848938700405
IRAK3	17.9621416758151	1.45643274174487	0.525276902851927	-2.77269518959875	0.00555941674555063	0.0139443977624569
IRF1	63.4720033882473	-1.23706877520241	0.308329581275339	4.0121637699683	6.01647364550797e-05	0.000211048970277943
IRX3	35.5291787835478	-2.04876936541092	0.364986362249874	5.6132764873234	1.98530994396512e-08	1.04927103456782e-07
ISG15	606.406239905184	1.03641069129776	0.153653699404143	-6.74510731155109	1.52913963961985e-11	1.09924252491399e-10
ISG20	28.0888772302792	2.56336237366271	0.447994748560071	-5.72185808405519	1.05365305099018e-08	5.71843028293922e-08
ITGA10	50.8699324607111	1.96723367558748	0.388542075548076	-5.06311619613527	4.12458283639444e-07	1.90013142603358e-06
ITGA3	13.4911637716992	1.34143702485627	0.576314871933909	-2.32761132877742	0.0199327513455128	0.0438683484700847
ITGA6	57.4155625989295	-1.67357725525709	0.302546027510786	5.53164511537809	3.17241249125753e-08	1.63872859757505e-07
ITGA9	8.92543987191966	1.9857084774202	0.851364066023692	-2.33238464796204	0.019680465001859	0.0433676570583518
ITGB1-DT	8.65388781189054	2.882371351544	0.847703170805256	-3.40021301183285	0.00067333376688133	0.00200548403361336
ITGB2-AS1	436.216827078609	-1.0900107295029	0.113981338951045	9.5630630376351	1.14322070150016e-21	1.76121410785769e-20
ITGB3	35.8474460302408	-4.32122011034414	0.519632511625308	8.31591560125486	9.10465987493328e-17	1.00833147707726e-15
ITIH4	78.3527657463335	1.91546508034803	0.283601069385009	-6.7540827137984	1.4374173373479e-11	1.03565142721108e-10
ITK	5.90158690603553	3.66549766835036	1.13760125809919	-3.22212870481087	0.00127241963897942	0.0036115527952541
ITPRIPL1	1138.03342842054	-1.34540320629518	0.0944344147492877	14.2469586947414	4.68233071520304e-46	2.70108737246795e-44
ITSN2	1127.75913898122	1.0324700163062	0.106814290101838	-9.66602891169185	4.2037417744828e-22	6.66693125231041e-21
IVNS1ABP	8666.19442600855	-1.21941818479871	0.07167283792682	17.0136724046531	6.50305949234392e-65	8.03242607177869e-63
JADE2	804.834403117628	-1.06075616653489	0.100068334341844	10.6003180078049	2.96968687772953e-26	5.98440355648413e-25
JAK3	56.6155553408049	-1.44003112169208	0.301692919947444	4.77316843213601	1.81350000670542e-06	7.7603165153455e-06
JAKMIP1	75.9956676530858	-1.2096807933302	0.259729491022083	4.65746415075889	3.20128146516254e-06	1.32558683110793e-05
JAKMIP1-DT	30.5025680088259	-1.35168814914496	0.383950533893648	3.52047472219266	0.000430775050436949	0.0013241713525216
JAKMIP2	3314.36464643105	-1.1243375233162	0.0910463680096475	12.3490650741506	4.9280787900009e-35	1.63993341414325e-33
JHY	208.276891718916	1.12022999829705	0.172685708692778	-6.48710311222124	8.75024568830248e-11	5.91637701240963e-10
JPT2	4874.12390242821	-1.23796509079252	0.0696404146419516	17.776532451126	1.07421818296152e-70	1.73511026198662e-68
JRK	1146.82770933346	-1.51319814914257	0.168727103583844	8.96831698643263	3.0107950515436e-19	4.01911471661237e-18
JUN	2971.59217252444	2.04076894411268	0.0822349664893286	-24.8163163582915	5.97679163943564e-136	6.60529846551945e-133
KANK2	979.077419602897	-2.10833870887068	0.123074954633594	17.1305259883898	8.78568176075092e-66	1.11133581694125e-63
KANK3	4.6259918835214	3.58887660288634	1.23449400534053	-2.9071640586026	0.00364721860102654	0.00950885227022041
KAT6B	926.683671662525	1.67669035070685	0.132553676529131	-12.6491425557583	1.13102428565484e-36	4.15923781964628e-35
KAZALD1	26.2939665856716	-1.3580486829271	0.443293350710516	3.06354399575451	0.00218732039694646	0.00596562588583994
KAZN	631.9387905114	-1.15592368778206	0.109268255869216	10.5787694567542	3.73835606476013e-26	7.4831268491738e-25
KBTBD11-AS1	102.518115593783	-2.76445268748808	0.253202108024201	10.9179686893596	9.45875827855569e-28	2.09730735304237e-26
KBTBD8	101.961173952503	1.15548969545863	0.225402753562411	-5.1263335393935	2.95439026099559e-07	1.38165449221348e-06
KCNAB3	753.910598492612	-1.39127181466605	0.104057822950158	13.3701799174912	9.03221125798672e-41	4.15917482445625e-39
KCNC1	391.675454544772	-1.05554409446078	0.137392446438691	7.68269378573004	1.55777640325283e-14	1.43970901916826e-13
KCNC4	61.8207745194092	-1.5732144114879	0.301300946708278	5.22140547076042	1.77570264938111e-07	8.51283201637089e-07
KCNE3	717.878937125877	-1.71636871925964	0.112141472556131	15.305387740477	7.03812992242878e-53	5.33525819895882e-51
KCNG1	125.904491397844	-1.162859214685	0.206371810012192	5.63477741759548	1.75284581689363e-08	9.31096798966165e-08
KCNH8	53.1390676703482	1.78165263446959	0.366241737609214	-4.86469031656529	1.1463615487499e-06	5.01708099328444e-06
KCNJ14	122.920048842235	1.91762344870147	0.298605596888165	-6.42192734726156	1.34559645328102e-10	8.91882396653876e-10
KCNJ5-AS1	24.9710479033665	1.08714575849071	0.419306670643911	-2.59272230709143	0.00952196197936997	0.0226394499210021
KCNK18	7.4864380931033	2.59330450944639	0.883347899671786	-2.93576801440287	0.00332723047183044	0.00875613303014107
KCNK2	11.2179131019893	-3.93753921272904	0.836465131267244	4.70735606965908	2.50950347393331e-06	1.05685025964002e-05
KCNK9	121.652534988736	1.02796151825431	0.191988626170103	-5.35428342168314	8.58961343187494e-08	4.24287703699153e-07
KCNQ2	726.717530659592	-1.48197648332281	0.120244153406276	12.3247279916851	6.66680596972778e-35	2.20456050003691e-33
KCTD12	508.040927608566	-1.13623858843968	0.114407128937665	9.93153660082464	3.03541323195791e-23	5.12772381694708e-22
KCTD15	32.3259338602361	-1.62814499412139	0.374785364944667	4.34420643495982	1.39780026248234e-05	5.34529410154873e-05
KCTD5	1740.65643101651	1.13920576105448	0.0977284786191387	-11.6568453448879	2.11742905728173e-31	5.82723136891243e-30
KDELR3	11.6812314023602	-1.52246732881529	0.611587302285527	2.48937040243603	0.0127969564385678	0.0295476527623033
KDM2B	1689.68423987495	-1.23044001144646	0.0792589701802064	15.5242997562153	2.3758340657849e-54	1.97184836811665e-52
KDM4C	456.460059504867	1.00931785299878	0.121483612975295	-8.30826338037902	9.71127917922037e-17	1.07155775199826e-15
KDM5B	7032.2738741428	1.51343367982613	0.0642424494869437	-23.5581565135326	1.03557303015681e-122	7.24832082907755e-120
KDM7A	4856.81471151857	1.61830886696645	0.0940722255169446	-17.2028338659316	2.52856800014998e-66	3.2573540409294e-64
KDSR-DT	60.2342357933869	1.65410520958015	0.280237213131576	-5.90251805281664	3.57994929572656e-09	2.04104738831567e-08
KHK	222.667884396148	-1.18879677182271	0.151415679812517	7.85121311937228	4.1203209642664e-15	3.97969179428086e-14
KIAA0930	890.045310762293	-1.23851117069883	0.0978071548783554	12.6627870142955	9.50634937510619e-37	3.5205348179626e-35
KIAA1109	3367.33648832753	1.09719641464467	0.0823074693823621	-13.3304598340597	1.53945841246278e-40	7.012049402363e-39
KIAA1522	251.992118536112	-1.55112107688257	0.151822213237958	10.2166938803048	1.66937601305818e-24	3.01147401393434e-23
KIAA1549	657.344793410222	-1.152186334952	0.110147829509539	10.4603634958801	1.31350788252757e-25	2.53037050617559e-24
KIAA1549L	59.3392678174682	-2.80349129679025	0.319720357031931	8.76857302054828	1.80944811852537e-18	2.28746487614664e-17
KIDINS220	5095.39976819209	1.29542854221929	0.0737668842372528	-17.5611123556861	4.89073599996258e-69	7.28338117214286e-67
KIF18B	1609.99582494957	-1.61601902233328	0.0820553162140772	19.6942635394541	2.41483086389714e-86	6.50084852309131e-84
KIF1A	94.6289669023564	-2.82245569064866	0.320180840618784	8.81519233066528	1.1947977428924e-18	1.53071159275501e-17
KIF26A	301.938632544334	-2.21611204776133	0.151222659038194	14.6546295499381	1.25841097205786e-48	8.00730714887001e-47
KIFC1	1607.12946901065	-1.1319982637913	0.0808338053238459	14.0040204621835	1.47296596995431e-44	7.87006092547086e-43
KIRREL1	3942.86914780602	-1.21083755771709	0.0692110797669834	17.4948514283215	1.56820887812157e-68	2.24008503556441e-66
KLC4	318.188509477446	1.83294371267604	0.147976821968055	-12.386694674871	3.08498515114294e-35	1.03811727890544e-33
KLF11	400.180387874264	-1.33957596696109	0.128333236132362	10.4382621940543	1.65818356682231e-25	3.16532168510318e-24
KLF13	599.546639403517	-1.86029036739612	0.14502926153902	12.8270002043388	1.15760066983905e-37	4.46005483766613e-36
KLF4	10.7516174764726	1.77547610817305	0.658806364602171	-2.69498930728333	0.00703908899036852	0.0172691658628062
KLHDC1	37.9269478762759	2.98792396249675	0.402323826988158	-7.42666419949493	1.1137062083495e-13	9.63560072637937e-13
KLHDC3	1469.44777070926	-1.07614162502421	0.0950280943883755	11.3244575927837	9.92915686665114e-30	2.47321988002302e-28
KLK14	12.6307378292403	1.40328268741271	0.581985801694318	-2.41119746105037	0.0159002373464481	0.0358887653230913
KLKB1	10.3077787893605	4.98330532986183	1.1926913872683	-4.17820182409083	2.93822874053217e-05	0.000107937241241593
KLRD1	11.0258096964646	3.87666657203486	0.86556307344311	-4.47877998839984	7.50708574738834e-06	2.97029935036104e-05
KMT2E-AS1	17.5401494246578	-1.36388028829878	0.5380924895631	2.53465773032099	0.011255724178356	0.0263222737829513
KMT5C	171.274180726063	-1.20753434033451	0.172386969077102	7.00478897447538	2.4735837650636e-12	1.90048708008802e-11
KPNA2P3	18.4140609076118	1.76993100182301	0.501684682555242	-3.52797496787859	0.000418751754537352	0.00128966696124601
KPNA5	1352.78000025243	1.07970987397969	0.0892007451090493	-12.1042696746505	1.00257700088892e-33	3.17528082423311e-32
KRCC1	819.32403732288	1.03387257090081	0.134478487132274	-7.68801458841431	1.49435774421529e-14	1.38231382876796e-13
KREMEN2	4.92633275876788	-3.31836236440634	1.14593746197129	2.89576218120835	0.00378238924606575	0.00982466716834346
KRT10-AS1	339.46811326669	1.53239606605173	0.147925489470889	-10.359242829163	3.79957830751278e-25	7.11717620884509e-24
KRT18P59	4.33610454280503	-2.70320334048886	1.09542561482517	2.46771967343514	0.013597675978938	0.0311469401337123
KRTAP5-AS1	10.1442561908843	4.7182587731208	1.00346837933624	-4.70195062473394	2.57687821195517e-06	1.08261882142126e-05
LAMA5	93.0078560786326	3.93770782788735	0.381539120095911	-10.3205873801289	5.68741449931393e-25	1.05685247483711e-23
LAMC3	12.697181184938	-2.36756441645354	0.69138234387532	3.4243923603587	0.000616175885942393	0.00184993726808956
LAMP3	98.112708576127	-1.32692103886766	0.243583287760438	5.44750442884521	5.10814437691541e-08	2.58210918696365e-07
LAMTOR5-AS1	54.0553158646576	1.11155419741193	0.302998360865905	-3.66851554653741	0.000243962861576702	0.000779715702798719
LARGE2	85.3860436068095	-2.18491203359991	0.290105906076559	7.53142899828904	5.01879998433032e-14	4.4522501931123e-13
LATS1	3151.90830859258	1.02125343049308	0.0846630034462748	-12.0625702954319	1.66504147171995e-33	5.21051279033914e-32
LAYN	83.2512494611921	-1.32964807875026	0.232541849061992	5.71788727110277	1.0785665392048e-08	5.84910645408634e-08
LBX2-AS1	26.4126110318163	2.03365281792691	0.435766201533481	-4.66684385060243	3.05861592423946e-06	1.26926516160435e-05
LCA5L	37.5635463555878	1.19858592191765	0.366046626272994	-3.27440778274994	0.00105883692384404	0.003053626936805
LDAF1	106.787692509796	-1.14337275596004	0.222122035226136	5.14749810749755	2.63983666926047e-07	1.24090643342582e-06
LDLR	1096.42831975762	-2.05595370338181	0.0941604739171263	21.8345725956235	1.08956869777203e-105	4.86782202464195e-103
LDLRAD3	316.308261284622	-1.06011207569955	0.151586922370156	6.99342699966484	2.68251471198326e-12	2.05499612996076e-11
LEAP2	17.9829570501601	1.87644559840713	0.53195647525453	-3.52744197259614	0.000419595721296997	0.00129188723691999
LEKR1	17.3309231607597	2.60669441948778	0.584498795530477	-4.45970879567341	8.20710859462888e-06	3.23204925487654e-05
LENG9	91.203131016325	-1.46465387113184	0.232896966715509	6.28884906397668	3.19828237998228e-10	2.03261299681804e-09
LFNG	7.67996813100693	-3.94029766522814	1.11338865601172	3.53901366243725	0.000401625065835637	0.00124019457829658
LGALS3BP	3188.18857351199	-1.39523183023055	0.0726901274479328	19.1942410780603	4.13478187553656e-82	9.54089558489195e-80
LGALS4	7.44359661556573	2.23552111213778	0.81720540783177	-2.73556818238528	0.00622726840100585	0.0154635976684391
LGALS9	19.328436908309	1.35126097809717	0.472583867050992	-2.8593040776641	0.00424571591902527	0.0109147334558879
LGI2	22.5524915502587	-1.67708862628921	0.449419690214863	3.73167589850683	0.000190210123447955	0.000618750142859825
LGR5	351.522065944099	-1.78038349246582	0.132840513830352	13.4024134740965	5.85284265077043e-41	2.71717395522259e-39
LHFPL2	56.7851846213314	-1.45015393706677	0.30248846184861	4.79408017153575	1.63422914473355e-06	7.03043302215019e-06
LHX2	10.898468592133	-3.04726980668587	0.742785113033208	4.10249176136846	4.08724413447441e-05	0.000147261414440106
LHX5	11.5481385710937	2.20803741818092	0.668535797289726	-3.30279609129743	0.000957259682782465	0.00277977303541228
LHX6	15.0620059910988	-1.96173078119371	0.600963907790249	3.26430715016983	0.00109732136538403	0.00315637726442931
LHX9	22.4108110211903	-1.23993259341947	0.496173214804817	2.49899139337305	0.0124547335814069	0.0288371921647792
LIF	25.0506523374785	-2.30047367622878	0.497774022636884	4.62152215987962	3.80934633427685e-06	1.56288890830686e-05
LIG1	1559.67237439672	-1.86383645618211	0.0887153392515406	21.0091791555624	5.40611661542969e-98	1.99153748580338e-95
LIG4	1422.44112745002	1.12124087808447	0.0929950485777842	-12.0569954554798	1.78164573735994e-33	5.558840593326e-32
LIMD2	1891.21336824891	-1.26488348764334	0.0977914314540365	12.9345022241325	2.87478965859872e-38	1.15061754831946e-36
LIMK1	1848.08387287509	-1.43922262130485	0.0876361110704059	16.4227120958002	1.31552875947537e-60	1.39512489350828e-58
LIMK2	318.442316864045	-1.32426397820523	0.138845753295522	9.53766281484058	1.46087424500838e-21	2.23581905223659e-20
LIN7A	211.644686954315	1.31068965558037	0.171813997964796	-7.62853825128336	2.37430398773312e-14	2.16293427915054e-13
LINC00174	213.23392750326	1.90203187349076	0.197980236199398	-9.60718054490602	7.45627004753335e-22	1.15975376635633e-20
LINC00235	42.872484824388	-1.55715844304	0.338811703657468	4.59594053638201	4.30801554554649e-06	1.75752303138498e-05
LINC00299	8.47870086546268	-2.58379666866519	0.83657375405052	3.08854617558221	0.00201138433522254	0.00552236509819598
LINC00304	2.7346644886254	3.56640708205376	1.56590383830266	-2.27753901281673	0.022754057694569	0.0493380528160429
LINC00659	22.6675946208512	1.2734266064893	0.462195580602554	-2.75516828791214	0.00586619540734404	0.0146571122279165
LINC00700	2.40011978168772	4.6197060395223	1.72008042836268	-2.68575001688713	0.00723672099531037	0.0176927996494806
LINC00862	7.08268412819228	2.16752383104795	0.845494731980413	-2.5636160097307	0.0103588076683493	0.0244343117748818
LINC00886	5.91452833000775	2.17379666993172	0.95497298461965	-2.2762912720484	0.0228285821584362	0.0494843159040821
LINC00888	33.807837236409	1.19574549369417	0.381242413033131	-3.13644403879653	0.00171010069351652	0.00475359999503042
LINC00997	32.1898049487611	-1.37042911644863	0.38100363186698	3.59689252759429	0.000322041461949591	0.00100958892475627
LINC01036	143.192391033176	-1.83865346451075	0.215150614407987	8.54588990865783	1.27549563948733e-17	1.51230137989581e-16
LINC01119	3.08400827361029	-3.39842894483468	1.4241890905013	2.38622031828545	0.0170225497011116	0.0381472250399084
LINC01145	5.05162443250268	3.46245583590665	1.09980372681038	-3.14824886613939	0.00164251790218574	0.00458089931067821
LINC01252	44.4355153066391	1.2930177184383	0.359593767736943	-3.59577343783164	0.000323429199460107	0.00101348549921852
LINC01301	18.5731033846352	1.21242213836923	0.497235206847704	-2.43832721752661	0.0147554106963957	0.0335608875436435
LINC01341	25.3303559050639	1.15437648584351	0.428487299495736	-2.69407398352773	0.0070584495174316	0.0173126180314249
LINC01359	10.4759756231685	-2.09425442629803	0.720254941568965	2.90765714392187	0.00364147335496368	0.00949977109051153
LINC01422	8.81899630130907	2.40638588472613	0.848409197835374	-2.83635053800191	0.00456323311394659	0.0116553666131432
LINC01424	39.2798666583505	-1.10650527546013	0.361889020457425	3.0575817803522	0.00223130747223029	0.00607691236081603
LINC01535	127.855464754613	1.18450244635019	0.211474278410842	-5.60116556609784	2.12915248347496e-08	1.12275097559033e-07
LINC01547	147.975409385785	-1.05219469654636	0.189957695221767	5.53910014183935	3.0402976626671e-08	1.57241798819418e-07
LINC01550	332.306973768799	1.1234546193594	0.161335833031217	-6.96345379852489	3.32030085925336e-12	2.51877447408244e-11
LINC01572	53.0820024037013	-1.16282708481361	0.315505764292811	3.6855969570636	0.0002281671960839	0.000732913382800939
LINC01623	1.80669901208284	-4.33879183515705	1.79468778497579	2.41757472886326	0.0156243254041467	0.0352963512465059
LINC01679	21.9382698329568	-1.25160862654901	0.44900218481788	2.7875334884098	0.00531109646082663	0.0133703876614839
LINC01694	38.059820104393	-1.9227779046862	0.368651637582612	5.2157042276947	1.83120174372074e-07	8.76289293861627e-07
LINC01772	24.3389457959526	2.00705997173397	0.440046881478761	-4.56101396512418	5.09071948032883e-06	2.05923574740791e-05
LINC01786	11.6867789499293	-1.56374646542366	0.593120226243213	2.6364746913595	0.00837724491010456	0.0201885070219046
LINC01844	57.8259730941875	-1.56087665586753	0.307294288201759	5.07941968268122	3.78589536820462e-07	1.7502472686385e-06
LINC01869	2.58696261358537	4.74219106237962	1.63109613217308	-2.9073645439044	0.00364488162747665	0.00950393945284424
LINC01881	57.6745547477029	-1.79737589934502	0.311412324946463	5.77169159780049	7.84796553252646e-09	4.33433930173568e-08
LINC01963	843.996144415042	-1.61634942986198	0.115677733676088	13.9728656371153	2.28254377461863e-44	1.21338871340359e-42
LINC01979	6.04557027770527	2.27161217611125	0.904986225667276	-2.51010690735797	0.0120694615590794	0.0280427983579728
LINC02019	25.8171531223117	1.13296926628814	0.402770404848909	-2.81294070430312	0.00490907026507593	0.0124689315865567
LINC02145	2.28119031841827	4.47882027612207	1.74994607531419	-2.5594047378391	0.0104851588331284	0.0247018248825345
LINC02175	33.0699515586246	1.23363568810414	0.369319026816019	-3.34029822059152	0.000836884704387641	0.00245500209873312
LINC02197	36.9841835788371	2.54941703339673	0.405325006567954	-6.28980939267389	3.17856007303428e-10	2.02191470504616e-09
LINC02245	21.9542977484668	-1.14289640828091	0.477523318382308	2.39338345225247	0.0166937840918137	0.0374784644883892
LINC02268	113.282859282152	1.81294337545952	0.236728852424447	-7.65831184873475	1.88392984235981e-14	1.72519663453429e-13
LINC02340	1.83640574127849	4.26036080467556	1.7718791814865	-2.40443075870521	0.0161976743814395	0.0364816868670457
LINC02348	5.07977803855473	3.01364191731696	1.13252361868	-2.66099696960799	0.00779096583175131	0.0189148688328262
LINC02427	3.10399482605419	4.93923624767546	1.66136022640235	-2.97300740031035	0.00294897341198304	0.00784028155290199
LINC02447	4.55563694918021	2.57560815135835	1.08260329468854	-2.3790876713518	0.017355547611728	0.038785843843238
LINC02593	61.6597135105616	-1.18741062909743	0.328262206931015	3.61726267607457	0.000297735110770667	0.00093829233918092
LINC02604	309.767205679482	2.0737360471392	0.164407242036361	-12.6134105861381	1.78114873484745e-36	6.47498805731814e-35
LINC02610	47.2603823183753	1.91501087599059	0.324238947467815	-5.90617163960749	3.50149167201286e-09	1.99902996544117e-08
LINC02688	761.210878928891	-1.23856554290334	0.110926642814677	11.1656272242241	6.00657289149908e-29	1.41238541518139e-27
LINC02783	10.7717331942616	-2.1011260985439	0.849124345328886	2.47446220344805	0.0133436939243933	0.0306453992151821
LINC02870	9.89072592080462	-2.92541924161744	0.76060316055444	3.84618338883178	0.000119971982240773	0.000402938528965412
LINC02878	29.3402221266784	1.12501439397822	0.384354755921553	-2.92702087497478	0.00342225909685099	0.00899494261054913
LINC02907	9.53055307508734	-2.193969041901	0.71885137221465	3.05204820732522	0.00227285595301753	0.00618124974763142
LINC02916	11.2490605392971	-1.36988439040562	0.598830574466773	2.2875992790205	0.0221608679312493	0.048146291238528
LINC02980	64.4779119096948	-1.78003945375715	0.289533952405985	6.14794720607128	7.84921484357679e-10	4.78148573499929e-09
LINC03006	13.4224265369909	1.5812572682112	0.653056454571153	-2.42131787710387	0.015464347839201	0.0349725768365689
LINC03014	51.8092111660697	-1.69409065340229	0.325910359996234	5.19802639419582	2.01415534865776e-07	9.59900908105211e-07
LINC03022	30.4361295008983	1.24030452484781	0.380370638190458	-3.26077883074341	0.00111106666914325	0.00319197946622931
LINGO3	85.1337336768512	1.51819660152077	0.234168228984922	-6.48335860121538	8.97029464692255e-11	6.05069858644651e-10
LINS1	697.286213397143	1.50274409931581	0.110328642733792	-13.6206162069965	3.02008699462329e-42	1.50631322358907e-40
LITAF	861.751888416261	-1.26330581521628	0.106548179915911	11.8566625559751	1.98739969336196e-32	5.81217531493239e-31
LMBRD2	1569.03827404378	1.08885281978497	0.115851354917046	-9.39870595872298	5.52382239778676e-21	8.16825512033285e-20
LMF1	533.708372977882	1.0048773315547	0.118089126606218	-8.50948229048711	1.747116747727e-17	2.05293550468783e-16
LMNB1	3444.57495336412	-1.56371484668621	0.0772586719836911	20.239991272647	4.35246344392548e-91	1.34401510875805e-88
LMNTD2-AS1	40.7763124401989	-1.02238383623456	0.383291152882828	2.66738177634666	0.0076444779073902	0.0185957770040986
LMX1B	21.0555690376689	3.04890389441272	0.546249949089127	-5.58151794704378	2.38428445490114e-08	1.25006754017514e-07
LOXL3	20.2855258267642	1.32216960923899	0.478482119200833	-2.76325813689192	0.00572274874895566	0.014318218440228
LPAR3	7.5138843098582	-2.34575592025881	0.875614105536402	2.67898370461015	0.00738459875427204	0.0180199656760261
LPAR4	68.5516326290326	-1.12150152582033	0.266158469554561	4.21366086037864	2.51264485195748e-05	9.31835333829093e-05
LPAR5	13.0184450109238	3.15237739125667	0.711235048375029	-4.43225822245257	9.32512430598801e-06	3.64906746509758e-05
LPCAT1	2493.00081697164	-1.97880219681914	0.0836044227904572	23.6686305672934	7.58972971075874e-124	5.49548774022455e-121
LPCAT3	903.210724829848	-1.13683631635411	0.0961068771963428	11.8288758257288	2.76824324129991e-32	8.02867010784745e-31
LPCAT4	427.634927732328	-1.48513415501373	0.13045423462825	11.3843307520515	5.00510193167912e-30	1.27545061118202e-28
LPIN1	945.874335666615	1.09126322194711	0.125000330549591	-8.73008268977481	2.54486493534728e-18	3.1713396980666e-17
LPIN3	17.314720653821	-1.60118044501221	0.52802479514089	3.03239631878457	0.00242620429082041	0.00655331074075726
LPL	130.627268770702	-2.23865358631515	0.218589040195938	10.2413807403541	1.29376653390624e-24	2.35820396518777e-23
LPXN	166.709681390156	2.52615382839753	0.204127616794992	-12.3753653134283	3.55274128643249e-35	1.19170066345862e-33
LRCH2	974.255033649337	1.15952385584872	0.121962493007089	-9.50721674557213	1.95831869288897e-21	2.98409114029628e-20
LRFN2	5.995030892221	2.51005547610218	0.957120895927936	-2.62250619204031	0.00872856816791015	0.0209202687352788
LRFN5-DT	14.1344087754181	3.15138536391035	0.77470991607769	-4.06782629021405	4.74537346657826e-05	0.000169432668000698
LRP12	1196.70655608232	1.10448497944329	0.085245473446228	-12.9565234937664	2.15808558766192e-38	8.78206999413274e-37
LRP1B	3544.26288711376	1.15625099381716	0.0852528686575956	-13.5626051301694	6.67235426567111e-42	3.24319664052227e-40
LRP2	3.18848604556519	-3.44527866230487	1.40569063537024	2.45095085334863	0.014247940554119	0.0325229107245777
LRP2BP	15.5807945722321	1.62859411919869	0.561357251445856	-2.90117231941693	0.00371769376262898	0.00967095533901979
LRP3	1220.4290334688	-1.06768031383959	0.0978148160712664	10.9153230228608	9.73824935354852e-28	2.15472876634154e-26
LRP4	1075.90756884212	-1.22168964975536	0.0984165045926514	12.4134631158866	2.2088776559258e-35	7.52954756804059e-34
LRP8	1739.53864198179	-1.21682311567585	0.0853275644974922	14.2606099546134	3.85074009800609e-46	2.23364200491525e-44
LRRC10B	426.062403462554	-2.75120473337395	0.139370305730458	19.7402503994989	9.72946719716307e-87	2.65323834033805e-84
LRRC17	53.5753276279925	-1.67536823040898	0.2972668021513	5.63590760315128	1.7413873347816e-08	9.25478391691826e-08
LRRC3	82.6528380548173	-2.40413036537004	0.272714792209087	8.81554808925371	1.19100965318924e-18	1.52679003038264e-17
LRRC37A3	162.591372007356	1.91137804659075	0.230135476010268	-8.30544720756339	9.94441799876919e-17	1.09613065164386e-15
LRRC39	50.5851159041396	2.15432335558751	0.326859918912623	-6.59096827397614	4.36967265751139e-11	3.03386149165067e-10
LRRC3C	3.07122720901485	3.94349332258862	1.53464283639296	-2.56964893007772	0.0101801623320942	0.0240480423725181
LRRC45	652.950809681144	-2.55609802296028	0.14536504006149	17.5839942112564	3.2672751210257e-69	4.93570093462573e-67
LRRC66	11.6893666545198	3.9902754890572	0.883303953128634	-4.51744325939421	6.25907925600871e-06	2.5048245896259e-05
LRRC69	21.2816695191912	1.60913739950152	0.485798066516265	-3.31235859179288	0.000925128817162939	0.00269317273017987
LRRC70	21.9043320471301	1.24418969672316	0.444960586784406	-2.79617955764249	0.00517106621225812	0.0130538649104347
LRRC8B	151.05089838422	-1.33514079949471	0.192868382764943	6.92254884058368	4.43588781350119e-12	3.33254999312694e-11
LRRC8D-DT	21.5650248376046	-1.41206591279683	0.448298531885146	3.14983389943065	0.00163363312436195	0.00455793626698807
LRRTM2	18.5597826618166	4.00513947514969	0.655647956412412	-6.10867377222541	1.00462437300216e-09	6.06181108744237e-09
LSS	1377.91841476853	-1.35753563696508	0.0833039966054629	16.2961645573203	1.05082857067102e-59	1.09234150133417e-57
LTA	10.4714506259333	3.1400288932968	0.842233040273794	-3.72821860832726	0.000192838068515652	0.000626037996705575
LTB4R	308.405707207712	1.29794350535089	0.138340599827188	-9.38223129704696	6.45911024010474e-21	9.51778223310311e-20
LTB4R2	119.59685163085	1.16807986651989	0.237652463041784	-4.91507578574736	8.8748121785118e-07	3.93731895466703e-06
LTBP1	89.5988936773553	-1.08459247205021	0.221401652931943	4.89875508013304	9.64457732519806e-07	4.26082126392823e-06
LTBP2	34.7249630501268	3.69377514508809	0.518481419863842	-7.12421892776429	1.04672555964061e-12	8.32543306868698e-12
LTN1	5646.73695391064	1.0109395260385	0.0751125157390703	-13.4590023525554	2.72571516413351e-41	1.28906682469539e-39
LTO1	1634.59228787446	1.32867500983963	0.0863552969561506	-15.3861437187149	2.02761760301885e-53	1.60663828030905e-51
LUNAR1	12.1491290778492	1.63811324997945	0.638459442124442	-2.56572797252197	0.0102959538617382	0.0242942397110663
LY6E-DT	16.7787312516697	1.6785400217557	0.513294092431486	-3.27013313908293	0.00107496876578114	0.00309674772175503
LY6G5C	61.7951084383471	1.73886756399486	0.2981090415079	-5.83299169726386	5.4442278163202e-09	3.04522897408342e-08
LYG1	30.9637212025116	1.22038173229645	0.37493147623156	-3.25494606257793	0.0011341390298535	0.00324892924268266
LYN	101.949383659278	-1.5611816636485	0.217926888697547	7.16378631833363	7.8478700091738e-13	6.30652791628899e-12
LYNX1	17.3575035174387	-3.35440021178781	0.581890559783246	5.76465824267252	8.18234748047902e-09	4.50243533530132e-08
LYPD5	11.5174029082659	2.1785395411546	0.670693906311528	-3.24818746771601	0.00116142721798442	0.00332030615700979
LYPD6	49.3366623926406	-4.98134884743988	0.512695019211033	9.71600788146039	2.57686889207844e-22	4.13046511418802e-21
LYPLAL1	404.218752601357	1.25656909768238	0.126220312857686	-9.95536351664065	2.3894799970314e-23	4.07258936507024e-22
LYRM4-AS1	156.207129913202	1.30401176261584	0.189369256667466	-6.88607953352056	5.73509350766314e-12	4.27343837735665e-11
LYRM9	91.2796390553677	1.00076127185847	0.236652562265845	-4.22882077538743	2.34919390696003e-05	8.73996698411528e-05
LYSMD2	117.597892277553	1.03243863031352	0.19663646886778	-5.2504941543053	1.51691718811929e-07	7.31394422873222e-07
LYST	671.506213506115	1.75721633331658	0.124126958345915	-14.156605114093	1.70011063261475e-45	9.39445343780118e-44
LZTS1	334.850538540757	-2.34231063687641	0.144472168986947	16.212884829659	4.08914858616689e-59	4.1480165223349e-57
M6PR	2495.21005025637	-1.12266490918205	0.088594944502513	12.6718845582685	8.46558212617022e-37	3.14619988469597e-35
MACROD2	66.9580276193534	1.98913661194065	0.278115279267275	-7.15220183940001	8.53968759007101e-13	6.84413587848515e-12
MAGEC1	8.22878601702141	3.14287585222925	0.885409453240659	-3.54962988109751	0.000385773112924568	0.00119438842623397
MAGOH-DT	24.470986467165	1.02914458965406	0.405993330722699	-2.53488053072719	0.0112485681314724	0.0263084688822297
MAMDC4	103.079298713677	-1.31135942785369	0.247211684470865	5.30460132036451	1.12919511104692e-07	5.51671450483092e-07
MAML3	47.2726255110526	-1.12370522465171	0.33569788338159	3.34737059802782	0.00081582065933727	0.00239857213732344
MAN1C1	91.3045642679222	-1.77710132543227	0.235401216657568	7.54924443749743	4.37790535899743e-14	3.90847179966956e-13
MANBA	53.0645211654781	-1.22410413928792	0.286141081508934	4.27797411274446	1.88601948086974e-05	7.10106456146724e-05
MAP1A	5156.68401326184	-1.23669674288999	0.0872276560343497	14.1778055162114	1.257167265724e-45	7.07721132591759e-44
MAP2K6	737.408145618804	-1.15613988314357	0.113642866823585	10.1734487650537	2.60517738926002e-24	4.65165942344234e-23
MAP3K7CL	24.3014140017201	1.64017411655031	0.480385850965973	-3.4142848155336	0.000639496866450038	0.00191366042492773
MAP4K2	717.2648729775	-1.04684899397402	0.110436915578519	9.4791582007715	2.56342626668535e-21	3.88080928247001e-20
MAP6D1	57.4125559452387	-1.3883822028238	0.280689662147804	4.94632467829441	7.56277787944386e-07	3.37807296133934e-06
MAP7D2	167.41294793487	-1.80978648598068	0.210035604395432	8.61656999150204	6.89896313214414e-18	8.32075978453548e-17
MAPK12	199.355217473098	-1.0390694190918	0.180762121251726	5.7482696700865	9.01613596703832e-09	4.93408452009045e-08
MAPK8IP2	898.853671696638	1.12673499633345	0.099916239298471	-11.2767954863438	1.70856901913608e-29	4.19118367567983e-28
MAPRE3	74.0472853915903	1.76374689686689	0.258874306000276	-6.81314002968302	9.54911085550489e-12	6.97191341251362e-11
MARCHF3	24.3623738891452	-1.11720440703407	0.425667535546808	2.62459387606087	0.00867523742624907	0.0208114515567666
MARCKS	1256.01406743223	-1.1084142467713	0.0859468977060896	12.8965009366798	4.71002509392985e-38	1.86254438648473e-36
MARCKSL1	10342.6106405449	-1.09374127109303	0.0653217933571677	16.7438953353998	6.2744426675144e-63	7.14763948356358e-61
MARVELD1	1114.43563748079	-1.73583266826373	0.102128166414659	16.996610525797	8.70074744485086e-65	1.06841108097648e-62
MASP2	50.4128514914545	3.03387850386708	0.357155958113622	-8.49454820771018	1.98704308540085e-17	2.32834434750262e-16
MASTL	2317.92236999743	-1.22037666641751	0.0835656672768144	14.6038044831852	2.65600525244884e-48	1.65984518722979e-46
MAT2A	9104.82286165944	-1.13787020410113	0.0638477501149445	17.8216178651969	4.80271924876189e-71	7.94074793586632e-69
MATK	450.882874360915	-1.18437119307506	0.151829197347416	7.80068138254711	6.1573795614159e-15	5.8662729596466e-14
MBNL2	1263.98442240607	1.18060508352096	0.113913839255005	-10.3640180266253	3.61451836416377e-25	6.78263240488926e-24
MBOAT1	54.5408510302351	-3.63981767413756	0.381964340557535	9.5292080638331	1.58487605992005e-21	2.4220689596944e-20
MCAM	528.564904982727	-1.19844998612866	0.114120188255342	10.5016474687822	8.48855336618968e-26	1.65345680503943e-24
MCCC1	517.873584639374	1.16957039058551	0.110209860742979	-10.6122118538292	2.61484531685659e-26	5.28455456817659e-25
MCF2	9.7306419709868	1.83036048099236	0.697280720294511	-2.62499797817336	0.0086649481783402	0.0207938950684328
MCF2L2	42.0220819946643	2.62663063398269	0.362601876826269	-7.24384180515748	4.36150119498776e-13	3.56769778310686e-12
MCM10	2723.02532954552	-1.59349137613052	0.0839563656974311	18.9799947019298	2.49621156933008e-80	5.34851536048909e-78
MCM2	4824.07746627858	-1.47810729574194	0.0847963263181449	17.431265715407	4.7776692222027e-68	6.68809988852082e-66
MCM3	5721.38411540306	-1.97860553551531	0.0743538898414385	26.6106526468855	5.11075514705901e-156	8.94296971482876e-153
MCM4	18930.7725800982	-1.85675536515001	0.0619603966434021	29.9668088930436	2.65767973365406e-197	1.3951489761817e-193
MCM5	3208.56748913631	-1.50854100089798	0.0876952707667808	17.2020792878311	2.56171589294841e-66	3.27993355610553e-64
MCM6	6202.53388677275	-1.22908363067158	0.0838362808640451	14.6605218886647	1.15382677580807e-48	7.36415034602369e-47
MCM7	10151.1008810416	-1.37250040003023	0.0775703029790454	17.6936320643352	4.69493103904062e-70	7.30253051539073e-68
MCM8	1821.35143336323	-1.27920298296979	0.0847226610674169	15.0987110986975	1.65129719793234e-51	1.17538774787062e-49
MCTP1	107.474505524223	1.26347040367249	0.210237103684427	-6.00974034330781	1.85820697787813e-09	1.08990586931522e-08
MCUB	259.977701316136	-1.77464749063736	0.168237105625588	10.5484903822992	5.16197902590128e-26	1.02255882628184e-24
ME3	11.2143726645647	1.75984737471456	0.637257485519166	-2.76159545349371	0.0057519700108954	0.0143836925436205
MED10	1006.87694635182	1.20290372359791	0.0911701140646074	-13.1940574599421	9.49348306633329e-40	4.1967191037235e-38
MED29	2607.22740188065	1.05247389803871	0.0990083496248214	-10.6301529318176	2.1575838400357e-26	4.38576432459531e-25
MEF2B	94.4097972785868	2.04927913840297	0.235106894801622	-8.71637193001979	2.87258572644936e-18	3.56703459988077e-17
MEF2C-AS2	9.93854918875296	1.67978575855031	0.717131188153149	-2.34236885286821	0.0191617670343834	0.042344641568931
MEGF11	67.0131941547236	-1.50049895680291	0.261651196310408	5.734729968606	9.76678241430803e-09	5.32544526449338e-08
MEIG1	43.2696831248509	3.35585358409146	0.417334930305564	-8.04115193912565	8.8997822726772e-16	9.07613541338882e-15
MELK	2032.20852490836	-1.62728348684943	0.0816650421171155	19.9263166302633	2.40633644829967e-88	6.82814226235088e-86
MESP2	7.47174757979765	-2.82056905239543	0.864979144527898	3.26085209133555	0.00111077965599341	0.00319159157314582
MEST	141.483365599039	-1.26677881105177	0.181792665865938	6.96826137081871	3.20881677704664e-12	2.4403743094685e-11
METTL21EP	3.32336864681996	3.31932189324039	1.39906321429681	-2.37253174790157	0.0176666447920062	0.0394181497548131
METTL25B	282.598893500263	1.11716624283812	0.139980021253313	-7.98089779409628	1.45272722064011e-15	1.45536098182257e-14
METTL7B	10.2825063429823	-2.62871316386593	0.718417536160638	3.65903257027143	0.0002531691660532	0.000806561394141267
METTL9	3604.28315386772	-1.06857820330214	0.09002178928071	11.8702173311625	1.69027959662638e-32	4.96398475104347e-31
MEX3B	186.30701164265	-2.02383173400321	0.170964118741637	11.837757237597	2.49023271357068e-32	7.26248701660515e-31
MEX3D	859.41938897621	-1.10151489980622	0.10036350533017	10.9752533670732	5.02647442592602e-28	1.13734816805598e-26
MFAP2	85.9324733111615	-1.68948199573407	0.266828604679235	6.33171244051989	2.42455044685402e-10	1.56215741893344e-09
MFGE8	252.800306829604	-1.5508829166785	0.156462263745868	9.91218508251612	3.68497331765333e-23	6.20008571507089e-22
MFSD13A	439.783661313994	-1.43952388794729	0.120729212228626	11.9235755901501	8.91965752050606e-33	2.66801949594852e-31
MFSD8	429.09280806822	1.47738349980048	0.12105452266675	-12.2042817340048	2.94899328572823e-34	9.48284242170312e-33
MGAM	39.1644027943457	4.10773171079414	0.484264247256631	-8.48241788251878	2.20561763653265e-17	2.58158077658375e-16
MGAM2	17.8718655673442	4.08153001045759	0.719746794176611	-5.67078595345028	1.42143900715664e-08	7.61995820073401e-08
MGAT3	405.986203035871	-1.25082331848755	0.118666960430315	10.5406198486231	5.6127728257906e-26	1.109764630847e-24
MGAT5	1333.38707512126	-1.57122290435009	0.113371807917068	13.8590266241449	1.12185225940428e-43	5.83085488687402e-42
MIA	6.80797896452042	4.22934173371693	1.23644371428254	-3.42056956160843	0.000624901521398932	0.00187452602090497
MIA-RAB4B	20.1933101641402	1.28627111242668	0.46263494142812	-2.78031553011551	0.00543061038335977	0.0136499828620767
MICA	188.878946756526	-1.62283953266295	0.180615695780248	8.98504155827866	2.58636537043316e-19	3.4657626067872e-18
MICB	301.863382856691	-1.59606684649585	0.139397059266853	11.4497885026429	2.35719927721768e-30	6.11822872966834e-29
MICU3	481.817089110141	1.44291880597876	0.123316206248241	-11.7009665629358	1.26009951208602e-31	3.50457874897779e-30
MID1IP1	3533.12180352921	-1.08894529283258	0.0768690198349432	14.1662440235457	1.48218687730836e-45	8.27738299194705e-44
MIR4435-2HG	57.1559696992157	1.1740131728877	0.292786361911101	-4.00979459980505	6.07715887801598e-05	0.000213070933579194
MIR600HG	120.39075109885	-1.13741185987428	0.210828922440477	5.39495173009484	6.85419763387985e-08	3.42269778635456e-07
MIR924HG	112.825461300155	-1.7336586691491	0.220436474230717	7.86466339202374	3.7009124307719e-15	3.58283813837475e-14
MKRN7P	6.53315229954037	4.1214482466903	1.23437528550968	-3.33889400984607	0.000841126510091065	0.00246641173842929
MKX	30.4725137776602	1.99129940233551	0.399761219048138	-4.9812220582	6.31839852532613e-07	2.84768689063744e-06
MLEC	3749.74138516191	-1.28789763230995	0.069382886851779	18.5621799660954	6.50122454157515e-77	1.3126222396538e-74
MLH3	903.555130678863	1.07415738898424	0.0959085375766825	-11.1998099035283	4.08609344420561e-29	9.72786736297385e-28
MLLT6	3678.95747494182	-1.07900899113327	0.0695566533752445	15.5126639764025	2.84812789470698e-54	2.35452714697076e-52
MMD	872.133609375034	-1.06781803712246	0.0926590798157729	11.5241597396124	9.96799018521028e-31	2.64611704056948e-29
MMP11	63.4473063204068	-1.03159228958648	0.275336554062584	3.74665940415596	0.0001792051427047	0.000585106094351892
MMP14	1375.00481408179	-1.20070295927084	0.0988240683305476	12.149904163576	5.74328793162663e-34	1.83000849754622e-32
MMP21	8.00747212687433	3.45117791427068	0.956100322829737	-3.60963994244489	0.000306622319170186	0.00096456261542106
MMRN1	1.81628719672562	-4.35736468682927	1.79896044353925	2.422157031011	0.0154286818777675	0.0349069563699344
MMS22L	1720.01176030671	-1.30178133535335	0.0846091416922861	15.3858236747961	2.03766863563764e-53	1.60853255680899e-51
MND1	162.75723868733	-1.50568402518659	0.171341696795572	8.7876100992686	1.5277513030033e-18	1.94069702725125e-17
MNS1	23.3633301940522	-1.72866707937488	0.446769866027018	3.86925621181072	0.000109167876493943	0.000368597374275578
MOBP	27.8959322272058	1.1916279317453	0.426836025597584	-2.79176981389279	0.00524206329228774	0.0132156135204056
MOCS1	31.1364880247043	-1.67766755015767	0.386417883361753	4.34158878870285	1.41456092991119e-05	5.40643436590375e-05
MOSPD1	269.175052536069	1.82430529475596	0.148157439679933	-12.3132884767517	7.6827773227718e-35	2.52461593464104e-33
MOV10	1538.89798303106	-1.39600219474805	0.0953223115266997	14.6450728312126	1.44845967576644e-48	9.13356044196507e-47
MPP2	317.757173100243	-1.7085977998014	0.156136050815439	10.9430063773103	7.17794536209251e-28	1.60343081609807e-26
MPPED2	60.8695008324041	-1.30741789041572	0.275709898411272	4.74200562964722	2.11612742178437e-06	8.97846910540074e-06
MPV17L2	273.65627438039	-1.18913894042758	0.146575127432508	8.11282897212645	4.94546553708606e-16	5.17080520668943e-15
MR1	449.279574027917	1.79668654317067	0.1220139650173	-14.7252533176503	4.43803537708609e-49	2.85858487263969e-47
MRC2	661.37275747717	-1.44251111783664	0.132676035236813	10.8724315982303	1.55987186440295e-27	3.40345625128306e-26
MRGPRF	13.7410679979266	-5.46750241856219	1.13427031831327	4.82028166503792	1.43355673992201e-06	6.21424946839025e-06
MRPL58	1015.93927158483	1.0886155242221	0.101609382077369	-10.7137303855778	8.77529764031184e-27	1.83164711581777e-25
MRPS31	1719.53616521072	1.09837448475665	0.0884535265425514	-12.4175318688766	2.09938690204317e-35	7.17962966923493e-34
MRPS31P5	223.240947062728	1.17293301788846	0.167174500816738	-7.01621965166963	2.27951603326006e-12	1.75523570467161e-11
MSANTD1	14.0226479222782	2.91759615909941	0.724763861402224	-4.0255817301026	5.68346355291632e-05	0.000200170022952259
MSH2	4270.04548496359	-1.10155839683887	0.0832861821152578	13.2261843304865	6.19536134707423e-40	2.77377819969861e-38
MSH4	17.7802265481213	2.02537238382273	0.529291143859754	-3.82657523617927	0.000129938447546232	0.000433706488885038
MSH6	7856.71713758767	-1.09154289581702	0.0713364500636444	15.3013346591143	7.49046516978047e-53	5.65772617392268e-51
MSI1	18.8357000015392	-2.07532726986577	0.582168012685213	3.56482531613761	0.000364098600983984	0.0011319725234619
MSMO1	877.087155928835	-1.61978692296198	0.101109837828153	16.020072405961	9.25424543593944e-58	8.99632618814149e-56
MSN	5396.13143118245	-1.11962501888826	0.0967990537489926	11.5664872281865	6.09263872689137e-31	1.6297226495193e-29
MSTN	5.52306502115909	2.4647019251731	0.985125229033208	-2.50191737307544	0.0123522749517253	0.0286283741099699
MT-ATP6	105301.749081246	-1.46420080820647	0.435832258706632	3.35955124696735	0.000780691704144743	0.00230173608587915
MT-ATP8	36328.2387949427	-1.66808858536483	0.516056148759674	3.23237808400119	0.00122764508270669	0.00349391318062823
MT-CO1	363657.695299428	-1.03083500021855	0.339644499545496	3.0350410549795	0.00240502946309663	0.00650113396834488
MT-CO2	218039.469553399	-1.0469697853576	0.372945017488516	2.80730331888626	0.00499581767644545	0.0126632278573155
MT-CO3	162962.354446476	-1.35621846485713	0.335343308876691	4.04426875073217	5.24866849645037e-05	0.000185979650841149
MT-ND1	147328.859775935	-1.03625499899034	0.442718776377642	2.34066196032854	0.0192495872534772	0.0425163388186088
MT-ND3	20869.0887618808	-1.47653463838969	0.392130402276416	3.7654173964019	0.000166271087504631	0.000545866212542566
MT-ND4	297854.582952142	-1.26169608661256	0.448334611873648	2.81418398936403	0.00489012308804184	0.0124253151745768
MT-ND4L	30778.1429351179	-1.30920278771297	0.384176095706263	3.40781949305346	0.000654841977758177	0.00195595616628253
MT-ND5	149316.397710911	-1.64857265615316	0.470517987098086	3.50373992356958	0.000458773176013351	0.00140446385749987
MT-ND6	5922.17804953802	-2.10554880571287	0.280996628836969	7.49314614352362	6.72419564366965e-14	5.90278679455583e-13
MT-RNR2	477722.045844438	-1.04684689458025	0.344028728286493	3.0429054567457	0.00234305933928596	0.00634751128968217
MT2A	24.8365739627621	-1.91290835970433	0.432785557945841	4.41999120484449	9.87049183878934e-06	3.85099568247675e-05
MTA1-DT	89.7802411982607	-1.60918179562131	0.239412646341401	6.72137341202365	1.80019593648775e-11	1.28660702091116e-10
MTATP6P1	8541.63595774482	-1.41750474808277	0.451744266603632	3.1378477888387	0.00170193232115962	0.00473340064631917
MTCL1	75.3484064922159	-1.13534301960335	0.25626859940802	4.43028534212147	9.41084823417645e-06	3.68124052200516e-05
MTCO1P12	230.704989320904	-1.04574231834415	0.151157349488792	6.91823667112986	4.57299860243632e-12	3.42942230906992e-11
MTCO2P12	30.5347496944991	-1.16264739452732	0.387445574582691	3.00080184366433	0.00269269730644351	0.00721741869296665
MTCO3P12	22.0921509740294	-1.40570191375455	0.454379421373603	3.09367424586499	0.00197694423609291	0.00543704977989247
MTHFD2	4234.69152783881	-1.05194798317391	0.0842780888533346	12.4818680333933	9.3760768429856e-36	3.27041298254172e-34
MTMR10	817.217950568859	1.13922148174573	0.101922858652326	-11.1772913045128	5.26731927146061e-29	1.24553119439335e-27
MTMR11	7.64924903721995	2.28022972823125	0.823243118191844	-2.76981328825378	0.00560884348069738	0.0140592688799909
MTMR4	2600.42769749321	-1.0868478457761	0.0755841716118857	14.3793048544199	6.9792025753203e-47	4.17519360901925e-45
MTND4P12	1182.55556764571	-1.17939095509887	0.391713229444191	3.01085300788111	0.00260514932853471	0.00700152637918492
MTRR	1663.06051071641	1.15239072468721	0.079742039388921	-14.4514829758331	2.45345848790913e-47	1.48466055703504e-45
MTSS1	2201.86949067771	-1.31216553218952	0.106626709047894	12.3061617854128	8.39201174841132e-35	2.74907118086023e-33
MTUS1	162.189865970602	-1.30838652908654	0.191990165081756	6.81486225364402	9.43541282772863e-12	6.89609462431764e-11
MUC20	86.7113946240344	2.75333940712536	0.273968447525902	-10.0498412572311	9.20155249396288e-24	1.60476909691223e-22
MUC20P1	25.6138903176913	2.50223696440406	0.481079315126541	-5.20129817625993	1.97901300479826e-07	9.43795482052098e-07
MVP	271.952012904614	2.81162043222126	0.183864080841936	-15.2918417743504	8.66641355783888e-53	6.49919113883931e-51
MXD1	111.212089193952	1.47473301559058	0.244513022017082	-6.03130664953931	1.62639234654558e-09	9.58758744883888e-09
MXRA7P1	13.3957164140025	-1.84605488856905	0.590905934360663	3.12410957687608	0.00178344026948449	0.00494111080335603
MYB	295.675836795499	-1.91499582072317	0.170666278948336	11.2207041281006	3.22690810469162e-29	7.77048353008194e-28
MYBL2	5575.14679173185	-2.17546038630698	0.0669049646372297	32.5156794881023	6.40179173711414e-232	4.48082742986409e-228
MYCBP	703.042426362174	-1.0522222377065	0.0982470788315218	10.7099595247091	9.14017660627196e-27	1.90461611288533e-25
MYCBPAP	45.900108014332	1.50833105016868	0.322493224895425	-4.67709376114116	2.90969237360013e-06	1.21129501310182e-05
MYCL	42.9978465621994	-1.28438424289007	0.325504997107224	3.94582035392525	7.95272248343055e-05	0.000274656688662952
MYCN	157.559083629189	-1.12354424047731	0.173438062114958	6.47807192248608	9.29020713134031e-11	6.25844624138222e-10
MYEOV	4236.84462455827	-1.062841388316	0.0846391834127396	12.5573209175838	3.62396841896294e-36	1.29635585794521e-34
MYH3	149.089282124664	1.68907257364107	0.208970741762109	-8.08281848166048	6.32867883176299e-16	6.54306243768386e-15
MYL10	12.3845066316336	-1.48579312908995	0.605357474182626	2.45440618552884	0.0141117480905001	0.0322306813833766
MYLK	626.61339214301	-1.14864241052413	0.114146119752591	10.0629124582928	8.05786007802857e-24	1.40881720165232e-22
MYLK-AS1	39.8791881545226	1.39476978328948	0.341973476098557	-4.07859053632425	4.53095574334762e-05	0.000162439830457253
MYNN	1007.53277139222	1.04760611240525	0.0928882132800656	-11.2781382633191	1.68269353126018e-29	4.13253786776622e-28
MYO15A	14.6390829551291	4.16522231303871	0.817723975656524	-5.09367761865437	3.51183729094913e-07	1.62964772232817e-06
MYO15B	185.495282475632	1.28249140473348	0.218080442962276	-5.88081804728969	4.08243748173573e-09	2.31433645360386e-08
MYO18B	12.8746449184346	-2.42274084435092	0.689681268930551	3.5128412985722	0.000443342199504449	0.00136001453691664
MYO19	1325.7769236109	-1.24977726013371	0.0885616473043558	14.1119468548124	3.20603251365738e-45	1.75770941832318e-43
MYO1E	79.0780578833002	-1.30112781585005	0.257721673979912	5.04857738876655	4.45112159788314e-07	2.04160444107362e-06
MYO1H	18.2802597529991	1.26136302481154	0.541160546089194	-2.33084808921685	0.0197613713469775	0.0435231042105971
MYO5B	9.65288670571113	3.61140466535232	0.864646691199293	-4.17674028260396	2.95716341875526e-05	0.00010853787356585
MYO9B	2211.43753716039	-1.14751654284104	0.0848205127548844	13.5287621539987	1.05790002122669e-41	5.11838355892122e-40
MYORG	151.016294997376	-1.36295041135979	0.193785588028378	7.03329089240733	2.01718199169246e-12	1.56067750411048e-11
MYOZ3	97.2101112511082	-1.82053149140835	0.228333099194927	7.97313879515194	1.54694275099017e-15	1.54532368626506e-14
MYRF	662.8993997624	-1.41081445060652	0.104406590992059	13.5126952925206	1.31613203883543e-41	6.30962113047176e-40
MYT1	435.989923885202	2.02667566991232	0.127570600514113	-15.8866985163099	7.83466580406164e-57	7.31165833571939e-55
MZF1-AS1	69.7945233230079	1.1416067157424	0.273290333523536	-4.17726708816826	2.95032517688604e-05	0.000108343700706983
NABP2	591.881836742841	-1.09128008692578	0.12921491385537	8.44546542164045	3.02836469038137e-17	3.50935992100596e-16
NACAD	70.3530679477709	-1.01683708141604	0.273759934707933	3.71433855907687	0.000203735884624294	0.000658667606672966
NAGA	448.208740088429	-1.45264857470562	0.121258060997474	11.9798103545123	4.53359588788204e-33	1.38770330107503e-31
NAP1L3	229.327024138068	1.10032315035313	0.148508782362886	-7.40914532357048	1.27115952654218e-13	1.09572281356046e-12
NAP1L4	4641.35498819546	-1.04333772148801	0.0681325781680315	15.313345678992	6.22763119711503e-53	4.75519272280078e-51
NARF-AS2	41.102158688966	1.03585160160151	0.339500908409823	-3.05110111914959	0.00228003773252557	0.00619917548978012
NASP	10347.1240966185	-1.88696890651237	0.0791856228325506	23.8296907824119	1.6447332857831e-125	1.23343248338834e-122
NAT16	9.10258264603076	2.54846730117387	0.763898150076208	-3.33613492966258	0.000849519216816479	0.00248754769414481
NATD1	12.5973858765763	-2.68107676710287	0.667010262648671	4.01954350215906	5.83110146800991e-05	0.000204868060671053
NAV1	2376.82027869231	-1.19104793538688	0.0832771538759111	14.3022171142115	2.11948010031306e-46	1.25013604343746e-44
NAV2	3.33897538651905	4.27850422145836	1.51038435565273	-2.83272546186388	0.00461530057643411	0.0117711747241544
NBEA	1745.31647431846	1.16084947051337	0.0982056123885238	-11.8206021252715	3.0548707513278e-32	8.81128791708531e-31
NBEAL2	1041.1082603304	-1.18381180048191	0.0914801472351762	12.9406416174493	2.65403635711213e-38	1.06761408863296e-36
NBL1	599.07609710678	-1.22904464599744	0.124743396756484	9.85258280561894	6.68047721163541e-23	1.10803049360127e-21
NBR1	3315.52611095904	1.27870715057609	0.0753103419296645	-16.9791706930547	1.17129435361488e-64	1.42166698480955e-62
NCAPG2	3418.49683668054	-1.37109839091853	0.0781798436252068	17.5377479327223	7.37944146208067e-69	1.0760660543109e-66
NDNF	30.9160131427123	-1.14272251068996	0.421495150463168	2.71111662716465	0.00670570354382967	0.0165285083945692
NDRG4	28.798367599912	-1.03378733238793	0.390112629802356	2.6499714528896	0.00804985723150954	0.0194848302187017
NDUFV3	725.56087898464	1.30858058932653	0.109789597346964	-11.918985231279	9.42494902585737e-33	2.80716425028302e-31
NEB	135.628086455853	3.01417020150451	0.256174406163729	-11.7660864199606	5.83700693129709e-32	1.66303217833618e-30
NECTIN1	180.276106679644	-2.99322362052644	0.214310981617678	13.966730019772	2.48789920463637e-44	1.31258561555162e-42
NEFH	11851.9113399635	-1.10429235485175	0.105572218479579	10.4600658275013	1.31764093302307e-25	2.53600589474047e-24
NEK11	41.5825363435455	2.23569627102087	0.35323278375068	-6.32924341642898	2.46366196747617e-10	1.58444024481055e-09
NEMP2	371.684220814439	-1.21655421851839	0.128847718311623	9.44179869430138	3.66434236619146e-21	5.48033198043364e-20
NEPRO-AS1	54.5827609215028	2.06885955363101	0.310284183894999	-6.66762813257384	2.59970468512723e-11	1.83923851005059e-10
NES	44.6065581769127	-1.56435135092119	0.315152279830333	4.96379512711565	6.91288646263839e-07	3.10562237788791e-06
NETO1	199.143726964943	-1.26008126236051	0.164472690247675	7.66134037488529	1.84002476194374e-14	1.6864618049452e-13
NETO1-DT	62.4851977092665	1.23238252779275	0.268650884846021	-4.58730120505315	4.49012642655219e-06	1.82720299815393e-05
NETO2	953.213024665177	-2.34440587569172	0.101896872209776	23.0076333537036	3.90931414194227e-117	2.41434642213246e-114
NEURL1B	668.188037940772	-1.60758984773806	0.12588537435345	12.7702670464673	2.40328510240329e-37	9.14206169932325e-36
NEUROD2	9.44575516212026	1.83793211758947	0.700149328827232	-2.62505731551304	0.00866343824975234	0.0207926478875642
NFATC4	128.834830513424	-1.00843363823131	0.191123760346552	5.27633841236057	1.3179061494905e-07	6.39403727518517e-07
NFIC	3087.63908674192	-1.18992128426579	0.127870768477754	9.3056552207458	1.33168691480438e-20	1.91394673764972e-19
NFKB1	307.579780062457	1.22769079184277	0.149059407466632	-8.23625165769959	1.77689966222894e-16	1.92524969594857e-15
NFKB2	336.729874347285	-1.0438429403902	0.126153171953326	8.27440899208148	1.29094327922824e-16	1.41183473839763e-15
NFXL1	1064.70454323737	1.07838784817352	0.0854277632907295	-12.6233885406028	1.56920886444177e-36	5.74046127797009e-35
NGEF	22.9267334836314	-1.10021987053996	0.420006800436569	2.61952870619322	0.00880513615982014	0.0210869353425985
NHLH1	37.6334712891696	2.46509633940561	0.385594403178575	-6.39297748900152	1.62686220262508e-10	1.07020214695242e-09
[truncated: 1,167 more rows]
