# Supplementary material for: MS0621, a novel small-molecule modulator of Ewing sarcoma chromatin accessibility, interacts with an RNA-associated macromolecular complex and influences RNA splicing
Source: Front Oncol. 2023 Jan 30;13:1099550. doi: 10.3389/fonc.2023.1099550 (PMC9924231; doi:10.3389/fonc.2023.1099550)
Supplement: Supplementary file 7 [file Table_2.xlsx]

## Sheet: GO Downreg by EWSFLI andUNC0621
ID	Description	GeneRatio	BgRatio	pvalue	p.adjust	qvalue	geneID	Count
GO:0006260	DNA replication	48/198	260/18722	3.77019939597365e-46	9.03339775275287e-43	7.94519914814658e-43	CCNE2/PCLAF/RRM2/CDC45/GINS2/BLM/TIMELESS/MCM3/GINS1/RMI2/PCNA/LIG1/MCM4/CDK2/FEN1/DTL/CHAF1B/GMNN/CDC6/E2F8/GINS4/CDT1/E2F7/MCM10/ORC1/GINS3/MCM5/RAD51/MCM2/POLE2/RFC5/MCM7/FBXO5/DNA2/WDHD1/RRM1/POLA2/RFC4/POLD3/PRIM2/RNASEH2A/MCM6/RFC2/TICRR/DONSON/RPA1/PRIM1/RFC3	48
GO:0006261	DNA-dependent DNA replication	39/198	151/18722	1.4047759801216e-43	1.68292162418567e-40	1.48019026958076e-40	CCNE2/CDC45/BLM/TIMELESS/MCM3/GINS1/PCNA/LIG1/MCM4/FEN1/GMNN/CDC6/E2F8/GINS4/CDT1/E2F7/MCM10/ORC1/GINS3/MCM5/RAD51/MCM2/POLE2/RFC5/MCM7/FBXO5/DNA2/WDHD1/POLA2/RFC4/POLD3/PRIM2/MCM6/RFC2/TICRR/DONSON/RPA1/PRIM1/RFC3	39
GO:0044786	cell cycle DNA replication	19/198	41/18722	2.39803976245146e-27	1.91523442361124e-24	1.68451775593959e-24	CDC45/BLM/MCM3/GINS1/PCNA/LIG1/MCM4/FEN1/GMNN/E2F8/CDT1/E2F7/GINS3/RAD51/MCM2/FBXO5/DNA2/MCM6/DONSON	19
GO:0032392	DNA geometric change	22/198	90/18722	2.97511936609568e-24	1.78209650029131e-21	1.56741815024304e-21	RAD54L/BLM/ERCC6L/MCM3/MCM4/RAD54B/MCM5/RAD51/MCM2/RFC5/MCM7/DNA2/MCM8/RFC4/MCM6/BRIP1/RFC2/HMGB1/HMGB3/HMGB2/RPA1/RFC3	22
GO:0006310	DNA recombination	33/198	305/18722	6.72553102343463e-24	3.22287446642988e-21	2.83463433871919e-21	RAD54L/CDC45/GINS2/BLM/TIMELESS/MCM3/RMI2/MCM4/FEN1/TRIP13/GINS4/RAD54B/MCM5/MND1/RAD51/MCM2/FIGNL1/MCM7/EXO1/FANCD2/MCM8/RAD51AP1/MCM6/BRIP1/HSPD1/AUNIP/HMGB1/HMGB3/MSH2/MSH6/HMGB2/RPA1/PSMC3IP	33
GO:0006302	double-strand break repair	30/198	251/18722	4.72306429384618e-23	1.88607700800924e-20	1.65887275724211e-20	RAD54L/CDC45/GINS2/BLM/TIMELESS/MCM3/RMI2/MCM4/FEN1/TRIP13/CDCA5/FOXM1/GINS4/RAD54B/MCM5/RAD51/MCM2/FIGNL1/MCM7/DNA2/FANCD2/MCM8/RAD51AP1/MCM6/BRIP1/AUNIP/HMGB1/MSH2/HMGB2/RPA1	30
GO:0033260	nuclear DNA replication	16/198	37/18722	1.40375379244633e-22	4.80484869528774e-20	4.22603773304896e-20	CDC45/BLM/MCM3/GINS1/PCNA/LIG1/MCM4/FEN1/GMNN/CDT1/GINS3/RAD51/MCM2/DNA2/MCM6/DONSON	16
GO:0006270	DNA replication initiation	15/198	34/18722	2.10630818197242e-21	6.3083930050074e-19	5.54845918461682e-19	CCNE2/CDC45/MCM3/MCM4/CDC6/CDT1/MCM10/ORC1/GINS3/MCM5/MCM2/MCM7/POLA2/MCM6/TICRR	15
GO:0071103	DNA conformation change	30/198	290/18722	3.27915905447673e-21	8.72985010502916e-19	7.67821804334785e-19	RAD54L/ASF1B/BLM/ERCC6L/MCM3/MCM4/CHAF1B/CDCA5/HELLS/RAD54B/MCM5/RAD51/MCM2/RFC5/MCM7/NCAPG2/DNA2/MCM8/RFC4/MCM6/BRIP1/SUV39H1/RFC2/HMGB1/HMGB3/HMGB2/RPA1/DNAJC9/NAP1L4/RFC3	30
GO:0032508	DNA duplex unwinding	19/198	84/18722	2.18512666279134e-20	5.23556348404804e-18	4.60486692516658e-18	RAD54L/BLM/ERCC6L/MCM3/MCM4/RAD54B/MCM5/RAD51/MCM2/RFC5/MCM7/DNA2/MCM8/RFC4/MCM6/BRIP1/RFC2/RPA1/RFC3	19
GO:0000724	double-strand break repair via homologous recombination	21/198	138/18722	1.28496550292325e-18	2.79888849545828e-16	2.4617233845477e-16	RAD54L/CDC45/GINS2/BLM/TIMELESS/MCM3/RMI2/MCM4/FEN1/GINS4/RAD54B/MCM5/RAD51/MCM2/FIGNL1/MCM7/MCM8/RAD51AP1/MCM6/AUNIP/RPA1	21
GO:0000725	recombinational repair	21/198	140/18722	1.74861091364841e-18	3.49139312425133e-16	3.07080618344221e-16	RAD54L/CDC45/GINS2/BLM/TIMELESS/MCM3/RMI2/MCM4/FEN1/GINS4/RAD54B/MCM5/RAD51/MCM2/FIGNL1/MCM7/MCM8/RAD51AP1/MCM6/AUNIP/RPA1	21
GO:0090329	regulation of DNA-dependent DNA replication	14/198	46/18722	2.45474021760853e-17	4.5242750472231e-15	3.97926308959698e-15	BLM/TIMELESS/PCNA/GMNN/E2F8/CDT1/E2F7/RFC5/FBXO5/RFC4/RFC2/TICRR/DONSON/RFC3	14
GO:0006271	DNA strand elongation involved in DNA replication	10/198	15/18722	3.99470393421762e-17	6.83665044741815e-15	6.01308065887494e-15	MCM3/GINS1/PCNA/LIG1/MCM4/MCM7/DNA2/RFC4/POLD3/RFC3	10
GO:0010948	negative regulation of cell cycle process	26/198	294/18722	8.50750349602604e-17	1.35893189176523e-14	1.19522961396801e-14	CDC45/E2F1/BLM/TIMELESS/CDK2/DTL/TRIP13/ZWINT/CDC6/E2F8/CDT1/E2F7/ORC1/AURKB/WDR76/WEE1/APBB2/FBXO5/ESPL1/DNA2/FANCD2/BRIP1/CCNF/TICRR/DONSON/MSH2	26
GO:0000727	double-strand break repair via break-induced replication	9/198	12/18722	2.95161908874911e-16	4.42004958540179e-14	3.88759303662876e-14	CDC45/GINS2/MCM3/MCM4/GINS4/MCM5/MCM2/MCM7/MCM6	9
GO:1901988	negative regulation of cell cycle phase transition	23/198	249/18722	2.21302196198526e-15	3.11905918877452e-13	2.74332505751981e-13	CDC45/E2F1/BLM/TIMELESS/CDK2/DTL/TRIP13/ZWINT/CDC6/CDT1/E2F7/ORC1/AURKB/WDR76/WEE1/APBB2/FBXO5/DNA2/FANCD2/BRIP1/TICRR/DONSON/MSH2	23
GO:1902969	mitotic DNA replication	9/198	14/18722	2.6373721492972e-15	3.51063537206449e-13	3.08773043444034e-13	CDC45/MCM3/GINS1/LIG1/MCM4/GINS3/RAD51/MCM2/MCM6	9
GO:0045786	negative regulation of cell cycle	27/198	385/18722	6.85117169905599e-15	8.63968810049377e-13	7.59891730831584e-13	CDC45/E2F1/BLM/TIMELESS/CDK2/DTL/TRIP13/ZWINT/GMNN/CDC6/E2F8/CDT1/E2F7/ORC1/AURKB/WDR76/WEE1/APBB2/FBXO5/ESPL1/DNA2/FANCD2/BRIP1/CCNF/TICRR/DONSON/MSH2	27
GO:0022616	DNA strand elongation	10/198	22/18722	8.06691955962895e-15	9.66416963243548e-13	8.49998576756693e-13	MCM3/GINS1/PCNA/LIG1/MCM4/MCM7/DNA2/RFC4/POLD3/RFC3	10
GO:0000075	cell cycle checkpoint signaling	19/198	169/18722	1.86518742268519e-14	2.1280900308351e-12	1.87173193995777e-12	CDC45/E2F1/BLM/TIMELESS/CDK2/DTL/TRIP13/ZWINT/CDC6/CDT1/ORC1/AURKB/WDR76/DNA2/FANCD2/BRIP1/TICRR/DONSON/MSH2	19
GO:0006275	regulation of DNA replication	16/198	107/18722	2.48118716793097e-14	2.70223838834664e-12	2.37671612928125e-12	BLM/TIMELESS/PCNA/GMNN/CDC6/E2F8/CDT1/E2F7/RFC5/FBXO5/DNA2/RFC4/RFC2/TICRR/DONSON/RFC3	16
GO:1901987	regulation of cell cycle phase transition	26/198	390/18722	7.4044569651365e-14	7.71351256020306e-12	6.7843125145095e-12	CDC45/E2F1/BLM/TIMELESS/CDK2/DTL/TRIP13/ZWINT/CDC6/CDCA5/CDT1/E2F7/ORC1/AURKB/WDR76/WEE1/APBB2/FBXO5/ESPL1/DNA2/FANCD2/CDC25A/BRIP1/TICRR/DONSON/MSH2	26
GO:0000086	G2/M transition of mitotic cell cycle	17/198	137/18722	8.99664144426032e-14	8.98164704185322e-12	7.89968253131981e-12	BLM/CDK2/DTL/PKMYT1/CDC6/FOXM1/MELK/ORC1/AURKB/WEE1/FBXO5/CALM1/CDC25A/MASTL/TICRR/DONSON/SKP2	17
GO:0031570	DNA integrity checkpoint signaling	16/198	123/18722	2.33723517180033e-13	2.24000618865343e-11	1.97016623745021e-11	CDC45/E2F1/BLM/TIMELESS/CDK2/DTL/CDC6/CDT1/ORC1/WDR76/DNA2/FANCD2/BRIP1/TICRR/DONSON/MSH2	16
GO:0007059	chromosome segregation	24/198	346/18722	3.07212874222832e-13	2.83108479476118e-11	2.49004119106927e-11	CCNE2/SPC25/RMI2/FEN1/TRIP13/ZWINT/CDC6/CDCA5/PLSCR1/KIF18B/CDT1/AURKB/SKA1/NCAPG2/SKA3/CENPH/FBXO5/ESPL1/FANCD2/BRIP1/BIRC5/CENPN/TUBG1/PSMC3IP	24
GO:0044839	cell cycle G2/M phase transition	17/198	148/18722	3.27390818055236e-13	2.90529037059387e-11	2.55530767152663e-11	BLM/CDK2/DTL/PKMYT1/CDC6/FOXM1/MELK/ORC1/AURKB/WEE1/FBXO5/CALM1/CDC25A/MASTL/TICRR/DONSON/SKP2	17
GO:0044772	mitotic cell cycle phase transition	26/198	424/18722	5.1323979002847e-13	4.39186620324362e-11	3.86280473547743e-11	CCNE2/E2F1/BLM/CDK2/DTL/TRIP13/PKMYT1/ZWINT/CDC6/CDCA5/FOXM1/MELK/CDT1/E2F7/ORC1/AURKB/WEE1/FBXO5/ESPL1/CALM1/CDC25A/MASTL/CCNF/TICRR/DONSON/SKP2	26
GO:0051321	meiotic cell cycle	21/198	261/18722	5.89830365807074e-13	4.87321916025431e-11	4.28617202303362e-11	CCNE2/RAD54L/CDK2/FANCA/TRIP13/PKMYT1/RAD54B/MND1/RAD51/FIGNL1/EXO1/FBXO5/ESPL1/FANCD2/CDC25A/RAD51AP1/BRIP1/MSH6/RPA1/TUBG1/PSMC3IP	21
GO:0051052	regulation of DNA metabolic process	23/198	359/18722	5.1002703230731e-12	4.07341589802771e-10	3.58271620589205e-10	BLM/TIMELESS/RMI2/PCNA/HSP90AA1/FOXM1/CDT1/AURKB/RAD51/FIGNL1/RFC5/HSP90AB1/RFC4/PRIM2/RAD51AP1/RFC2/TICRR/AUNIP/HMGB1/MSH2/MSH6/DCP2/RFC3	23
GO:0071897	DNA biosynthetic process	17/198	180/18722	8.09909852429347e-12	6.25981937555069e-10	5.50573692551291e-10	PCLAF/TK1/TYMS/PCNA/LIG1/DTL/HSP90AA1/AURKB/POLE2/RFC5/HSP90AB1/RFC4/POLD3/RFC2/RPA1/DCP2/RFC3	17
GO:0000280	nuclear division	24/198	439/18722	4.76565498429871e-11	3.56828416949366e-09	3.13843463110724e-09	CCNE2/RAD54L/MYBL2/FANCA/TRIP13/PKMYT1/ZWINT/CDC6/CDCA5/KIF18B/CDT1/RAD54B/AURKB/MND1/RAD51/FIGNL1/NCAPG2/FBXO5/ESPL1/FANCD2/RAD51AP1/BRIP1/TUBG1/PSMC3IP	24
GO:1903046	meiotic cell cycle process	17/198	202/18722	5.12516094814964e-11	3.72117746417168e-09	3.27290979846749e-09	CCNE2/RAD54L/FANCA/TRIP13/RAD54B/MND1/RAD51/FIGNL1/FBXO5/ESPL1/FANCD2/CDC25A/RAD51AP1/BRIP1/MSH6/TUBG1/PSMC3IP	17
GO:0048285	organelle fission	25/198	488/18722	7.30666585491086e-11	5.14905040834306e-09	4.52877555465373e-09	CCNE2/RAD54L/MYBL2/FANCA/TRIP13/PKMYT1/ZWINT/CDC6/CDCA5/KIF18B/CDT1/RAD54B/AURKB/MND1/RAD51/FIGNL1/NCAPG2/FBXO5/ESPL1/FANCD2/MYO19/RAD51AP1/BRIP1/TUBG1/PSMC3IP	25
GO:0006298	mismatch repair	9/198	35/18722	7.67951581505784e-11	5.25717711225102e-09	4.62387689075061e-09	PCNA/LIG1/EXO1/POLD3/RNASEH2A/HMGB1/MSH2/MSH6/RPA1	9
GO:0006268	DNA unwinding involved in DNA replication	7/198	15/18722	7.97072059425778e-11	5.30495737328934e-09	4.66590135371464e-09	BLM/MCM4/RAD51/MCM2/MCM7/MCM6/RPA1	7
GO:0061982	meiosis I cell cycle process	14/198	135/18722	1.71642368684229e-10	1.11150031180382e-08	9.77604614810315e-09	CCNE2/RAD54L/TRIP13/RAD54B/MND1/RAD51/FBXO5/ESPL1/FANCD2/CDC25A/RAD51AP1/BRIP1/MSH6/PSMC3IP	14
GO:0000076	DNA replication checkpoint signaling	7/198	17/18722	2.36613249788629e-10	1.49190880656199e-08	1.31218760686104e-08	CDC45/TIMELESS/CDC6/CDT1/ORC1/DNA2/TICRR	7
GO:0007093	mitotic cell cycle checkpoint signaling	13/198	129/18722	1.12263491253254e-09	6.89700833443068e-08	6.06616759754425e-08	BLM/CDK2/DTL/TRIP13/ZWINT/CDC6/CDT1/ORC1/AURKB/FANCD2/TICRR/DONSON/MSH2	13
GO:1901990	regulation of mitotic cell cycle phase transition	18/198	299/18722	3.18406469965908e-09	1.90725475509579e-07	1.67749934966249e-07	E2F1/BLM/CDK2/DTL/TRIP13/ZWINT/CDC6/CDCA5/CDT1/E2F7/ORC1/AURKB/WEE1/FBXO5/ESPL1/CDC25A/TICRR/DONSON	18
GO:0051054	positive regulation of DNA metabolic process	15/198	201/18722	3.84476346319522e-09	2.19334601376566e-07	1.92912693065585e-07	TIMELESS/PCNA/HSP90AA1/FOXM1/AURKB/RAD51/RFC5/HSP90AB1/RFC4/PRIM2/RAD51AP1/RFC2/HMGB1/MSH2/RFC3	15
GO:0065004	protein-DNA complex assembly	15/198	201/18722	3.84476346319522e-09	2.19334601376566e-07	1.92912693065585e-07	CDC45/ASF1B/CHAF1B/GMNN/HELLS/CDT1/RAD51/MCM2/CENPO/CENPH/CENPN/HMGB1/HMGB2/DNAJC9/NAP1L4	15
GO:0045930	negative regulation of mitotic cell cycle	16/198	235/18722	4.3114704137205e-09	2.40239142122658e-07	2.11298990655286e-07	BLM/CDK2/DTL/TRIP13/ZWINT/CDC6/CDT1/E2F7/ORC1/AURKB/WEE1/FBXO5/FANCD2/TICRR/DONSON/MSH2	16
GO:0071824	protein-DNA complex subunit organization	16/198	241/18722	6.18782933490137e-09	3.36955433782356e-07	2.9636445761896e-07	CDC45/ASF1B/CHAF1B/GMNN/HELLS/CDT1/RAD51/MCM2/CENPO/CENPH/CENPN/HMGB1/HMGB2/ANP32E/DNAJC9/NAP1L4	16
GO:1901991	negative regulation of mitotic cell cycle phase transition	14/198	179/18722	7.07965432964815e-09	3.76952261640821e-07	3.31543110361534e-07	BLM/CDK2/DTL/TRIP13/ZWINT/CDC6/CDT1/E2F7/ORC1/AURKB/WEE1/FBXO5/TICRR/DONSON	14
GO:0098813	nuclear chromosome segregation	17/198	281/18722	8.25475587885545e-09	4.29965110559514e-07	3.78169823099968e-07	CCNE2/RMI2/FEN1/TRIP13/ZWINT/CDC6/CDCA5/KIF18B/CDT1/AURKB/NCAPG2/FBXO5/ESPL1/FANCD2/BRIP1/TUBG1/PSMC3IP	17
GO:0007131	reciprocal meiotic recombination	9/198	58/18722	9.39146701086503e-09	4.68790728292346e-07	4.12318354292802e-07	RAD54L/TRIP13/RAD54B/MND1/RAD51/FANCD2/RAD51AP1/BRIP1/PSMC3IP	9
GO:0140527	reciprocal homologous recombination	9/198	58/18722	9.39146701086503e-09	4.68790728292346e-07	4.12318354292802e-07	RAD54L/TRIP13/RAD54B/MND1/RAD51/FANCD2/RAD51AP1/BRIP1/PSMC3IP	9
GO:0140013	meiotic nuclear division	14/198	185/18722	1.08133859171164e-08	5.28752503212469e-07	4.65056898089519e-07	CCNE2/RAD54L/FANCA/TRIP13/RAD54B/MND1/RAD51/FIGNL1/FBXO5/ESPL1/FANCD2/RAD51AP1/BRIP1/PSMC3IP	14
GO:0007127	meiosis I	12/198	129/18722	1.24469306082219e-08	5.96456914745991e-07	5.24605370056003e-07	CCNE2/RAD54L/TRIP13/RAD54B/MND1/RAD51/FBXO5/ESPL1/FANCD2/RAD51AP1/BRIP1/PSMC3IP	12
GO:0035825	homologous recombination	9/198	60/18722	1.28021772759988e-08	6.014513088881e-07	5.28998119846225e-07	RAD54L/TRIP13/RAD54B/MND1/RAD51/FANCD2/RAD51AP1/BRIP1/PSMC3IP	9
GO:0000723	telomere maintenance	12/198	131/18722	1.48200634368503e-08	6.82862922974874e-07	6.0060257086183e-07	CCNE2/BLM/PCNA/FEN1/HSP90AA1/AURKB/RAD51/HSP90AB1/EXO1/DNA2/RPA1/DCP2	12
GO:0007346	regulation of mitotic cell cycle	21/198	457/18722	1.80155721028998e-08	8.14439825632982e-07	7.16329202582036e-07	E2F1/BLM/CDK2/DTL/TRIP13/PKMYT1/ZWINT/CDC6/CDCA5/CDT1/E2F7/ORC1/AURKB/WEE1/FBXO5/ESPL1/FANCD2/CDC25A/TICRR/DONSON/MSH2	21
GO:0090068	positive regulation of cell cycle process	15/198	236/18722	3.35364489887493e-08	1.48802466253784e-06	1.30877136209505e-06	FEN1/DTL/CDC6/E2F8/CDCA5/PLSCR1/CDT1/E2F7/AURKB/FBXO5/ESPL1/CENPJ/CDC25A/RAD51AP1/PLK4	15
GO:0010389	regulation of G2/M transition of mitotic cell cycle	10/198	94/18722	5.83152183321701e-08	2.54042296588872e-06	2.23439362872736e-06	BLM/CDK2/DTL/CDC6/ORC1/AURKB/FBXO5/CDC25A/TICRR/DONSON	10
GO:1902749	regulation of cell cycle G2/M phase transition	10/198	102/18722	1.27691950483284e-07	5.40441397017804e-06	4.75337701796698e-06	BLM/CDK2/DTL/CDC6/ORC1/AURKB/FBXO5/CDC25A/TICRR/DONSON	10
GO:0032200	telomere organization	12/198	159/18722	1.28569113647808e-07	5.40441397017804e-06	4.75337701796698e-06	CCNE2/BLM/PCNA/FEN1/HSP90AA1/AURKB/RAD51/HSP90AB1/EXO1/DNA2/RPA1/DCP2	12
GO:0036297	interstrand cross-link repair	7/198	39/18722	1.53679413239222e-07	6.34854955381337e-06	5.58377831769369e-06	FANCA/FANCG/RAD51/FANCD2/MCM8/RAD51AP1/MSH6	7
GO:0000819	sister chromatid segregation	13/198	202/18722	2.45504249433803e-07	9.96996918039648e-06	8.76894749984788e-06	RMI2/FEN1/TRIP13/ZWINT/CDC6/CDCA5/KIF18B/CDT1/AURKB/NCAPG2/FBXO5/ESPL1/TUBG1	13
GO:0044774	mitotic DNA integrity checkpoint signaling	9/198	85/18722	2.83984310445194e-07	1.13404401304448e-05	9.97432613177683e-06	BLM/CDK2/DTL/CDC6/ORC1/FANCD2/TICRR/DONSON/MSH2	9
GO:0042770	signal transduction in response to DNA damage	12/198	172/18722	3.02725779634785e-07	1.18906716066385e-05	1.0458274561326e-05	E2F1/BLM/CDK2/DTL/FOXM1/E2F7/WDR76/FANCD2/BRIP1/TICRR/DONSON/MSH2	12
GO:2000104	negative regulation of DNA-dependent DNA replication	5/198	15/18722	3.46580887912378e-07	1.33936743135171e-05	1.17802196536601e-05	BLM/TIMELESS/GMNN/FBXO5/DONSON	5
GO:0000077	DNA damage checkpoint signaling	10/198	115/18722	3.96758380578171e-07	1.50894139661158e-05	1.32716838415622e-05	E2F1/BLM/CDK2/DTL/WDR76/FANCD2/BRIP1/TICRR/DONSON/MSH2	10
GO:0009314	response to radiation	19/198	456/18722	4.03605449090717e-07	1.51099790003337e-05	1.32897715309147e-05	RAD54L/PCLAF/BLM/PCNA/FEN1/DTL/FANCG/RAD54B/AURKB/RAD51/FIGNL1/RRM1/FANCD2/POLD3/CDC25A/RAD51AP1/TICRR/MSH2/MSH6	19
GO:2000573	positive regulation of DNA biosynthetic process	8/198	66/18722	4.61558429968327e-07	1.70137538185248e-05	1.49642101505521e-05	PCNA/HSP90AA1/AURKB/RFC5/HSP90AB1/RFC4/RFC2/RFC3	8
GO:0051983	regulation of chromosome segregation	9/198	91/18722	5.11878290580521e-07	1.8582733094408e-05	1.63441840150272e-05	RMI2/TRIP13/ZWINT/CDC6/PLSCR1/CDT1/AURKB/FBXO5/ESPL1	9
GO:0033044	regulation of chromosome organization	12/198	187/18722	7.42750696361494e-07	2.65616517683901e-05	2.33619307795084e-05	RMI2/FEN1/TRIP13/ZWINT/CDC6/CDCA5/CDT1/AURKB/MCM2/FBXO5/ESPL1/DCP2	12
GO:0033045	regulation of sister chromatid segregation	8/198	72/18722	9.11135240510957e-07	3.1638841105279e-05	2.78275019298694e-05	RMI2/TRIP13/ZWINT/CDC6/CDT1/AURKB/FBXO5/ESPL1	8
GO:1905818	regulation of chromosome separation	8/198	72/18722	9.11135240510957e-07	3.1638841105279e-05	2.78275019298694e-05	TRIP13/ZWINT/CDC6/PLSCR1/CDT1/AURKB/FBXO5/ESPL1	8
GO:0008156	negative regulation of DNA replication	6/198	32/18722	9.34726858050993e-07	3.19943650270026e-05	2.81401980423773e-05	BLM/TIMELESS/GMNN/CDC6/FBXO5/DONSON	6
GO:0045787	positive regulation of cell cycle	15/198	313/18722	1.27520132237181e-06	4.30335544845473e-05	3.78495633415621e-05	FEN1/DTL/CDC6/E2F8/CDCA5/PLSCR1/CDT1/E2F7/AURKB/FBXO5/ESPL1/CENPJ/CDC25A/RAD51AP1/PLK4	15
GO:0000731	DNA synthesis involved in DNA repair	6/198	35/18722	1.63065964082678e-06	5.42647291586243e-05	4.77277865633802e-05	PCLAF/PCNA/DTL/POLE2/POLD3/RFC3	6
GO:0000070	mitotic sister chromatid segregation	11/198	168/18722	1.78388669770952e-06	5.85505825713975e-05	5.14973492258755e-05	TRIP13/ZWINT/CDC6/CDCA5/KIF18B/CDT1/AURKB/NCAPG2/FBXO5/ESPL1/TUBG1	11
GO:2000278	regulation of DNA biosynthetic process	9/198	106/18722	1.87132427254246e-06	6.05904453650233e-05	5.32914821284495e-05	PCNA/HSP90AA1/AURKB/RFC5/HSP90AB1/RFC4/RFC2/DCP2/RFC3	9
GO:0010972	negative regulation of G2/M transition of mitotic cell cycle	7/198	60/18722	3.19883998579452e-06	0.000100847639552154	8.86991364482082e-05	BLM/DTL/CDC6/ORC1/AURKB/TICRR/DONSON	7
GO:0030071	regulation of mitotic metaphase/anaphase transition	7/198	60/18722	3.19883998579452e-06	0.000100847639552154	8.86991364482082e-05	TRIP13/ZWINT/CDC6/CDT1/AURKB/FBXO5/ESPL1	7
GO:2001251	negative regulation of chromosome organization	8/198	86/18722	3.56006408137543e-06	0.000110778097908773	9.74333327534328e-05	TRIP13/ZWINT/CDT1/AURKB/MCM2/FBXO5/ESPL1/DCP2	8
GO:2001020	regulation of response to DNA damage stimulus	12/198	219/18722	3.88656844098757e-06	0.000118599623673895	0.000104312646777584	TIMELESS/RMI2/PCNA/FOXM1/WDR76/RAD51/FIGNL1/FBXO5/RAD51AP1/DDIAS/AUNIP/HMGB1	12
GO:0007091	metaphase/anaphase transition of mitotic cell cycle	7/198	62/18722	4.00137395921382e-06	0.000118599623673895	0.000104312646777584	TRIP13/ZWINT/CDC6/CDT1/AURKB/FBXO5/ESPL1	7
GO:1902750	negative regulation of cell cycle G2/M phase transition	7/198	62/18722	4.00137395921382e-06	0.000118599623673895	0.000104312646777584	BLM/DTL/CDC6/ORC1/AURKB/TICRR/DONSON	7
GO:0010212	response to ionizing radiation	10/198	148/18722	4.00941966510245e-06	0.000118599623673895	0.000104312646777584	RAD54L/BLM/RAD54B/RAD51/FIGNL1/RRM1/FANCD2/RAD51AP1/TICRR/MSH2	10
GO:0007051	spindle organization	11/198	184/18722	4.3165499379655e-06	0.000126127483553236	0.00011093367106299	MYBL2/SPC25/HAUS4/AURKB/HAUS8/CENPH/FBXO5/ESPL1/CENPJ/AUNIP/TUBG1	11
GO:1902099	regulation of metaphase/anaphase transition of cell cycle	7/198	63/18722	4.46157382582629e-06	0.000128794348032287	0.000113279274563148	TRIP13/ZWINT/CDC6/CDT1/AURKB/FBXO5/ESPL1	7
GO:0010965	regulation of mitotic sister chromatid separation	7/198	65/18722	5.51483723889654e-06	0.000155453529698778	0.000136726986405831	TRIP13/ZWINT/CDC6/CDT1/AURKB/FBXO5/ESPL1	7
GO:0044784	metaphase/anaphase transition of cell cycle	7/198	65/18722	5.51483723889654e-06	0.000155453529698778	0.000136726986405831	TRIP13/ZWINT/CDC6/CDT1/AURKB/FBXO5/ESPL1	7
GO:0006284	base-excision repair	6/198	43/18722	5.7087076313022e-06	0.000159047249820931	0.000139887792874749	PCNA/LIG1/FEN1/DNA2/HMGB1/RPA1	6
GO:0051306	mitotic sister chromatid separation	7/198	67/18722	6.76712258891647e-06	0.000186368111759125	0.000163917476382466	TRIP13/ZWINT/CDC6/CDT1/AURKB/FBXO5/ESPL1	7
GO:0051304	chromosome separation	8/198	96/18722	8.13025047319986e-06	0.000221364546974851	0.000194698103437154	TRIP13/ZWINT/CDC6/PLSCR1/CDT1/AURKB/FBXO5/ESPL1	8
GO:0044818	mitotic G2/M transition checkpoint	6/198	46/18722	8.5429748097031e-06	0.000229988400494928	0.000202283093660859	BLM/DTL/CDC6/ORC1/TICRR/DONSON	6
GO:0006323	DNA packaging	11/198	199/18722	9.11994591106228e-06	0.000242793226698947	0.000213545400163119	ASF1B/CHAF1B/CDCA5/HELLS/MCM2/NCAPG2/SUV39H1/HMGB1/HMGB2/DNAJC9/NAP1L4	11
GO:1904029	regulation of cyclin-dependent protein kinase activity	8/198	98/18722	9.47648003234912e-06	0.000249512595137456	0.000219455327064927	CCNE2/BLM/PKMYT1/CDC6/ACTB/HSP90AB1/CDC25A/CCNF	8
GO:0006282	regulation of DNA repair	9/198	130/18722	1.00897692034149e-05	0.000262772684906327	0.000231118054293325	TIMELESS/RMI2/PCNA/FOXM1/RAD51/FIGNL1/RAD51AP1/AUNIP/HMGB1	9
GO:0045005	DNA-dependent DNA replication maintenance of fidelity	6/198	48/18722	1.09973740999614e-05	0.000283330197242017	0.000249199127879149	BLM/TIMELESS/PCNA/RAD51/DNA2/DONSON	6
GO:0140014	mitotic nuclear division	13/198	287/18722	1.21439665673007e-05	0.000309541956332472	0.000272253315428174	MYBL2/TRIP13/PKMYT1/ZWINT/CDC6/CDCA5/KIF18B/CDT1/AURKB/NCAPG2/FBXO5/ESPL1/TUBG1	13
GO:0006301	postreplication repair	5/198	31/18722	1.70891530626578e-05	0.000431006428822402	0.000379085700071369	PCLAF/PCNA/DTL/POLE2/MSH2	5
GO:0000018	regulation of DNA recombination	8/198	107/18722	1.81009870755102e-05	0.000451770469092942	0.000397348422425125	BLM/TIMELESS/RMI2/RAD51/FIGNL1/RAD51AP1/MSH2/MSH6	8
GO:0044773	mitotic DNA damage checkpoint signaling	7/198	81/18722	2.38854016608275e-05	0.000589994045147862	0.000518921043135937	BLM/CDK2/DTL/FANCD2/TICRR/DONSON/MSH2	7
GO:0008340	determination of adult lifespan	4/198	17/18722	2.59303658927085e-05	0.000633970986519689	0.000557600349271776	RAD54L/RAD54B/MSH2/MSH6	4
GO:0009411	response to UV	9/198	149/18722	3.00777015637862e-05	0.000727941140877089	0.000640250489427964	PCLAF/PCNA/FEN1/DTL/AURKB/POLD3/CDC25A/MSH2/MSH6	9
GO:2000779	regulation of double-strand break repair	7/198	85/18722	3.27193337606781e-05	0.000783955236905847	0.000689516907251343	TIMELESS/RMI2/FOXM1/RAD51/FIGNL1/RAD51AP1/AUNIP	7
GO:0051782	negative regulation of cell division	4/198	18/18722	3.30637190795896e-05	0.000784363078363333	0.000689875618523589	BLM/E2F8/E2F7/AURKB	4
GO:0031497	chromatin assembly	9/198	151/18722	3.34145551327511e-05	0.000784914451941879	0.000690360571473351	ASF1B/CHAF1B/HELLS/MCM2/SUV39H1/HMGB1/HMGB2/DNAJC9/NAP1L4	9
GO:0046653	tetrahydrofolate metabolic process	4/198	19/18722	4.15349573701692e-05	0.000966191823873063	0.000849800558559824	TYMS/SHMT1/DHFR/MTHFD2	4
GO:0045143	homologous chromosome segregation	6/198	63/18722	5.3386572145066e-05	0.0012299444890344	0.00108178054083423	CCNE2/TRIP13/ESPL1/FANCD2/BRIP1/PSMC3IP	6
GO:0032465	regulation of cytokinesis	7/198	92/18722	5.45682818404391e-05	0.00124519622180659	0.00109519498992039	CDC6/E2F8/E2F7/AURKB/CALM1/MYO19/PLK4	7
GO:1901992	positive regulation of mitotic cell cycle phase transition	7/198	93/18722	5.84877101485776e-05	0.00132204295769804	0.00116278446591313	DTL/CDC6/CDCA5/CDT1/FBXO5/ESPL1/CDC25A	7
GO:0006730	one-carbon metabolic process	5/198	40/18722	6.12647899216635e-05	0.00134670125369088	0.00118447232663612	TYMS/SHMT1/DHFR/MAT2A/MTHFD2	5
GO:0045740	positive regulation of DNA replication	5/198	40/18722	6.12647899216635e-05	0.00134670125369088	0.00118447232663612	PCNA/E2F8/CDT1/E2F7/DNA2	5
GO:0045841	negative regulation of mitotic metaphase/anaphase transition	5/198	40/18722	6.12647899216635e-05	0.00134670125369088	0.00118447232663612	TRIP13/ZWINT/CDT1/AURKB/FBXO5	5
GO:0000079	regulation of cyclin-dependent protein serine/threonine kinase activity	7/198	94/18722	6.26344872230854e-05	0.00136163548423571	0.00119760752106137	CCNE2/BLM/PKMYT1/CDC6/ACTB/CDC25A/CCNF	7
GO:0019985	translesion synthesis	4/198	21/18722	6.30807757721884e-05	0.00136163548423571	0.00119760752106137	PCLAF/PCNA/DTL/POLE2	4
GO:0002562	somatic diversification of immune receptors via germline recombination within a single locus	6/198	66/18722	6.95393176778104e-05	0.00147447969164632	0.00129685807164394	EXO1/HSPD1/HMGB1/MSH2/MSH6/HMGB2	6
GO:0016444	somatic cell DNA recombination	6/198	66/18722	6.95393176778104e-05	0.00147447969164632	0.00129685807164394	EXO1/HSPD1/HMGB1/MSH2/MSH6/HMGB2	6
GO:0007098	centrosome cycle	8/198	130/18722	7.33499385919649e-05	0.00154163555145919	0.00135592407258646	PCLAF/CDK2/HAUS4/HAUS8/CENPJ/SLC16A1/CCNF/PLK4	8
GO:1902100	negative regulation of metaphase/anaphase transition of cell cycle	5/198	42/18722	7.78574464392769e-05	0.0016221429710305	0.00142673325191243	TRIP13/ZWINT/CDT1/AURKB/FBXO5	5
GO:0033046	negative regulation of sister chromatid segregation	5/198	43/18722	8.73507015455898e-05	0.00177366339748503	0.00156000093215228	TRIP13/ZWINT/CDT1/AURKB/FBXO5	5
GO:0033048	negative regulation of mitotic sister chromatid segregation	5/198	43/18722	8.73507015455898e-05	0.00177366339748503	0.00156000093215228	TRIP13/ZWINT/CDT1/AURKB/FBXO5	5
GO:2000816	negative regulation of mitotic sister chromatid separation	5/198	43/18722	8.73507015455898e-05	0.00177366339748503	0.00156000093215228	TRIP13/ZWINT/CDT1/AURKB/FBXO5	5
GO:0070192	chromosome organization involved in meiotic cell cycle	6/198	69/18722	8.93715042739504e-05	0.00179944642218811	0.00158267803234364	CCNE2/TRIP13/RAD51/FANCD2/BRIP1/PSMC3IP	6
GO:0051985	negative regulation of chromosome segregation	5/198	45/18722	0.00010898638431281	0.00215811055217763	0.00189813607128531	TRIP13/ZWINT/CDT1/AURKB/FBXO5	5
GO:1905819	negative regulation of chromosome separation	5/198	45/18722	0.00010898638431281	0.00215811055217763	0.00189813607128531	TRIP13/ZWINT/CDT1/AURKB/FBXO5	5
GO:0006333	chromatin assembly or disassembly	9/198	177/18722	0.000114407947013451	0.0022286296019856	0.00196016011913504	ASF1B/CHAF1B/HELLS/MCM2/SUV39H1/HMGB1/HMGB2/DNAJC9/NAP1L4	9
GO:0051302	regulation of cell division	9/198	177/18722	0.000114407947013451	0.0022286296019856	0.00196016011913504	BLM/CDC6/E2F8/KIF18B/E2F7/AURKB/CALM1/MYO19/PLK4	9
GO:0051783	regulation of nuclear division	8/198	139/18722	0.00011726844513713	0.00226592898829486	0.00199296627474137	TRIP13/PKMYT1/ZWINT/CDT1/AURKB/FBXO5/ESPL1/RAD51AP1	8
GO:0033047	regulation of mitotic sister chromatid segregation	5/198	46/18722	0.000121235580593677	0.00232384360881961	0.00204390427240878	TRIP13/ZWINT/CDT1/AURKB/FBXO5	5
GO:0033314	mitotic DNA replication checkpoint signaling	3/198	10/18722	0.000132364446339844	0.00249720640496272	0.0021963831046197	CDC6/ORC1/TICRR	3
GO:0035999	tetrahydrofolate interconversion	3/198	10/18722	0.000132364446339844	0.00249720640496272	0.0021963831046197	TYMS/SHMT1/MTHFD2	3
GO:0031023	microtubule organizing center organization	8/198	143/18722	0.000142792749685691	0.00267290178317902	0.00235091352689764	PCLAF/CDK2/HAUS4/HAUS8/CENPJ/SLC16A1/CCNF/PLK4	8
GO:0010569	regulation of double-strand break repair via homologous recombination	5/198	48/18722	0.000148874976966603	0.00274388034470754	0.00241334173187967	TIMELESS/RMI2/RAD51/FIGNL1/RAD51AP1	5
GO:0045839	negative regulation of mitotic nuclear division	5/198	48/18722	0.000148874976966603	0.00274388034470754	0.00241334173187967	TRIP13/ZWINT/CDT1/AURKB/FBXO5	5
GO:0006760	folic acid-containing compound metabolic process	4/198	26/18722	0.000151182427289736	0.00276513813577257	0.00243203872586622	TYMS/SHMT1/DHFR/MTHFD2	4
GO:0002200	somatic diversification of immune receptors	6/198	77/18722	0.00016481754228678	0.00299168811605397	0.00263129760492929	EXO1/HSPD1/HMGB1/MSH2/MSH6/HMGB2	6
GO:0007088	regulation of mitotic nuclear division	7/198	110/18722	0.000168936162733227	0.00304339132262264	0.00267677243998354	TRIP13/PKMYT1/ZWINT/CDT1/AURKB/FBXO5/ESPL1	7
GO:0010833	telomere maintenance via telomere lengthening	6/198	81/18722	0.000217860142336039	0.00387564584655384	0.00340877031227519	HSP90AA1/AURKB/RAD51/HSP90AB1/RPA1/DCP2	6
GO:0007129	homologous chromosome pairing at meiosis	5/198	52/18722	0.000218369027247399	0.00387564584655384	0.00340877031227519	CCNE2/TRIP13/FANCD2/BRIP1/PSMC3IP	5
GO:1901989	positive regulation of cell cycle phase transition	7/198	115/18722	0.000222513079211945	0.00392015689552808	0.00344791938531202	DTL/CDC6/CDCA5/CDT1/FBXO5/ESPL1/CDC25A	7
GO:0051095	regulation of helicase activity	3/198	12/18722	0.000238904776702655	0.00411809960416951	0.0036220171371353	MCM2/MSH2/MSH6	3
GO:0072711	cellular response to hydroxyurea	3/198	12/18722	0.000238904776702655	0.00411809960416951	0.0036220171371353	BLM/TIMELESS/RAD51	3
GO:2000105	positive regulation of DNA-dependent DNA replication	3/198	12/18722	0.000238904776702655	0.00411809960416951	0.0036220171371353	E2F8/CDT1/E2F7	3
GO:0034508	centromere complex assembly	4/198	30/18722	0.000268122059772258	0.00458871753724521	0.0040359425839403	HELLS/CENPO/CENPH/CENPN	4
GO:0045931	positive regulation of mitotic cell cycle	7/198	121/18722	0.000304063222093075	0.00512527128949742	0.00450786096194264	DTL/CDC6/CDCA5/CDT1/FBXO5/ESPL1/CDC25A	7
GO:0001833	inner cell mass cell proliferation	3/198	13/18722	0.000308160326428608	0.00512527128949742	0.00450786096194264	GINS1/GINS4/NCAPG2	3
GO:0060707	trophoblast giant cell differentiation	3/198	13/18722	0.000308160326428608	0.00512527128949742	0.00450786096194264	E2F8/E2F7/PLK4	3
GO:0072710	response to hydroxyurea	3/198	13/18722	0.000308160326428608	0.00512527128949742	0.00450786096194264	BLM/TIMELESS/RAD51	3
GO:0051784	negative regulation of nuclear division	5/198	56/18722	0.000310168754998801	0.00512527128949742	0.00450786096194264	TRIP13/ZWINT/CDT1/AURKB/FBXO5	5
GO:0010639	negative regulation of organelle organization	12/198	347/18722	0.000337159058482511	0.00553310345290476	0.00486656405971151	TMSB15A/TRIP13/ZWINT/CDT1/AURKB/MCM2/FBXO5/ESPL1/CCNF/PPIF/ADD2/DCP2	12
GO:0000212	meiotic spindle organization	3/198	14/18722	0.000389154715221273	0.00615638554971022	0.00541476314494327	FBXO5/ESPL1/TUBG1	3
GO:0006287	base-excision repair, gap-filling	3/198	14/18722	0.000389154715221273	0.00615638554971022	0.00541476314494327	PCNA/LIG1/FEN1	3
GO:0046655	folic acid metabolic process	3/198	14/18722	0.000389154715221273	0.00615638554971022	0.00541476314494327	SHMT1/DHFR/MTHFD2	3
GO:0051984	positive regulation of chromosome segregation	3/198	14/18722	0.000389154715221273	0.00615638554971022	0.00541476314494327	CDC6/CDT1/AURKB	3
GO:0010259	multicellular organism aging	4/198	33/18722	0.000390555343721183	0.00615638554971022	0.00541476314494327	RAD54L/RAD54B/MSH2/MSH6	4
GO:0042558	pteridine-containing compound metabolic process	4/198	33/18722	0.000390555343721183	0.00615638554971022	0.00541476314494327	TYMS/SHMT1/DHFR/MTHFD2	4
GO:0006338	chromatin remodeling	10/198	255/18722	0.000398240585911377	0.00623649963296509	0.00548522637079172	ASF1B/MYB/CHAF1B/HELLS/MCM2/ACTB/HMGB2/ANP32E/DNAJC9/NAP1L4	10
GO:0006325	chromatin organization	13/198	409/18722	0.000429808105040342	0.00668714428361467	0.00588158459528889	ASF1B/MYB/CHAF1B/HELLS/HMGN5/MCM2/ACTB/SUV39H1/HMGB1/HMGB2/ANP32E/DNAJC9/NAP1L4	13
GO:0034502	protein localization to chromosome	6/198	92/18722	0.000434875309864503	0.00672233059635709	0.00591253222647698	CDCA5/CDT1/AURKB/MCM8/MSH2/RPA1	6
GO:0007095	mitotic G2 DNA damage checkpoint signaling	4/198	34/18722	0.000438992736233836	0.00674247817959148	0.00593025275263252	BLM/DTL/TICRR/DONSON	4
GO:0045132	meiotic chromosome segregation	6/198	93/18722	0.000460833075362153	0.00703284107367973	0.00618563739104948	CCNE2/TRIP13/ESPL1/FANCD2/BRIP1/PSMC3IP	6
GO:0001325	formation of extrachromosomal circular DNA	3/198	15/18722	0.000482663230633846	0.0070948533779061	0.00624017944933135	BLM/EXO1/DNA2	3
GO:0009263	deoxyribonucleotide biosynthetic process	3/198	15/18722	0.000482663230633846	0.0070948533779061	0.00624017944933135	RRM2/TYMS/RRM1	3
GO:0016446	somatic hypermutation of immunoglobulin genes	3/198	15/18722	0.000482663230633846	0.0070948533779061	0.00624017944933135	EXO1/MSH2/MSH6	3
GO:0035435	phosphate ion transmembrane transport	3/198	15/18722	0.000482663230633846	0.0070948533779061	0.00624017944933135	SLC37A4/SLC20A1/ANKH	3
GO:0090656	t-circle formation	3/198	15/18722	0.000482663230633846	0.0070948533779061	0.00624017944933135	BLM/EXO1/DNA2	3
GO:0090737	telomere maintenance via telomere trimming	3/198	15/18722	0.000482663230633846	0.0070948533779061	0.00624017944933135	BLM/EXO1/DNA2	3
GO:0051098	regulation of binding	12/198	363/18722	0.000504522998902276	0.00737095795957227	0.00648302338769163	PLAUR/E2F1/GMNN/CDT1/AURKB/ACTB/HSP90AB1/CALM1/BAG2/HMGB1/HMGB2/ADD2	12
GO:0000910	cytokinesis	8/198	173/18722	0.000518738560959098	0.00748733489191566	0.00658538109727403	CDC6/E2F8/E2F7/AURKB/ESPL1/CALM1/MYO19/PLK4	8
GO:0051099	positive regulation of binding	8/198	173/18722	0.000518738560959098	0.00748733489191566	0.00658538109727403	PLAUR/GMNN/CDT1/HSP90AB1/CALM1/HMGB1/HMGB2/ADD2	8
GO:0002566	somatic diversification of immune receptors via somatic mutation	3/198	16/18722	0.000589432990040085	0.00840643716747646	0.00739376469962563	EXO1/MSH2/MSH6	3
GO:0006266	DNA ligation	3/198	16/18722	0.000589432990040085	0.00840643716747646	0.00739376469962563	LIG1/RAD51/HMGB1	3
GO:0007094	mitotic spindle assembly checkpoint signaling	4/198	38/18722	0.000676065589313953	0.00947282545027035	0.00833169165778106	TRIP13/ZWINT/CDT1/AURKB	4
GO:0071173	spindle assembly checkpoint signaling	4/198	38/18722	0.000676065589313953	0.00947282545027035	0.00833169165778106	TRIP13/ZWINT/CDT1/AURKB	4
GO:0071174	mitotic spindle checkpoint signaling	4/198	38/18722	0.000676065589313953	0.00947282545027035	0.00833169165778106	TRIP13/ZWINT/CDT1/AURKB	4
GO:0031577	spindle checkpoint signaling	4/198	39/18722	0.000747151031071583	0.0104079876188809	0.00915420051533237	TRIP13/ZWINT/CDT1/AURKB	4
GO:0007004	telomere maintenance via telomerase	5/198	69/18722	0.00081685145415189	0.0113131565557684	0.00995032924376077	HSP90AA1/AURKB/HSP90AB1/RPA1/DCP2	5
GO:0031297	replication fork processing	4/198	40/18722	0.000823360613421572	0.011337770285966	0.00997197790725945	BLM/PCNA/RAD51/DNA2	4
GO:0071478	cellular response to radiation	8/198	186/18722	0.000834239060801894	0.0114219245124648	0.0100459945848144	BLM/PCNA/AURKB/RAD51/FIGNL1/POLD3/CDC25A/RAD51AP1	8
GO:1905820	positive regulation of chromosome separation	3/198	18/18722	0.000845607519012938	0.0115117932701989	0.0101250373987075	PLSCR1/CDT1/ESPL1	3
GO:0009124	nucleoside monophosphate biosynthetic process	4/198	42/18722	0.000991950257706892	0.0134118270442304	0.0117961856350713	TK1/PRPS2/TYMS/UCK2	4
GO:0000729	DNA double-strand break processing	3/198	19/18722	0.000996371124320959	0.0134118270442304	0.0117961856350713	BLM/DNA2/BRIP1	3
GO:0097193	intrinsic apoptotic signaling pathway	10/198	288/18722	0.00101793646649976	0.0136255629817509	0.0119841741013379	PLAUR/E2F2/E2F1/HELLS/MELK/FIGNL1/DDIAS/MSH2/MSH6/PPIF	10
GO:0045739	positive regulation of DNA repair	5/198	73/18722	0.00105520535955812	0.014045955786118	0.0123539247358792	TIMELESS/PCNA/FOXM1/RAD51AP1/HMGB1	5
GO:0001832	blastocyst growth	3/198	20/18722	0.00116311481543618	0.0153968126949452	0.0135420521110976	GINS1/GINS4/NCAPG2	3
GO:0006278	RNA-dependent DNA biosynthetic process	5/198	75/18722	0.00119206447935815	0.0156933323766051	0.0138028518662523	HSP90AA1/AURKB/HSP90AB1/RPA1/DCP2	5
GO:0045910	negative regulation of DNA recombination	4/198	45/18722	0.0012882556571878	0.0168669975662403	0.0148351327333332	BLM/RMI2/MSH2/MSH6	4
GO:0007063	regulation of sister chromatid cohesion	3/198	21/18722	0.00134645382204684	0.0174383965276986	0.0153376987296602	FEN1/CDCA5/ESPL1	3
GO:0009070	serine family amino acid biosynthetic process	3/198	21/18722	0.00134645382204684	0.0174383965276986	0.0153376987296602	SHMT1/DHFR/CBS	3
GO:0032069	regulation of nuclease activity	3/198	22/18722	0.00154697871596773	0.019927747330423	0.0175271725487685	PCNA/HMGB1/HMGB2	3
GO:0051101	regulation of DNA binding	6/198	118/18722	0.00160295089699355	0.0205383441133505	0.0180642144428994	PLAUR/E2F1/CDT1/CALM1/HMGB1/HMGB2	6
GO:0042026	protein refolding	3/198	23/18722	0.00176525596079162	0.0218942510469318	0.0192567834970378	HSPA8/HSP90AA1/HSPD1	3
GO:0051131	chaperone-mediated protein complex assembly	3/198	23/18722	0.00176525596079162	0.0218942510469318	0.0192567834970378	HSP90AA1/HSP90AB1/HSPD1	3
GO:0051383	kinetochore organization	3/198	23/18722	0.00176525596079162	0.0218942510469318	0.0192567834970378	CDT1/CENPH/CENPN	3
GO:0002204	somatic recombination of immunoglobulin genes involved in immune response	4/198	49/18722	0.00177273985939264	0.0218942510469318	0.0192567834970378	EXO1/HSPD1/MSH2/MSH6	4
GO:0002208	somatic diversification of immunoglobulins involved in immune response	4/198	49/18722	0.00177273985939264	0.0218942510469318	0.0192567834970378	EXO1/HSPD1/MSH2/MSH6	4
GO:0045190	isotype switching	4/198	49/18722	0.00177273985939264	0.0218942510469318	0.0192567834970378	EXO1/HSPD1/MSH2/MSH6	4
GO:0051445	regulation of meiotic cell cycle	4/198	49/18722	0.00177273985939264	0.0218942510469318	0.0192567834970378	TRIP13/FBXO5/CDC25A/RAD51AP1	4
GO:0140694	non-membrane-bounded organelle assembly	11/198	367/18722	0.00188142971474512	0.0231174645975862	0.0203326439347894	MYBL2/CDK2/HAUS4/AURKB/HAUS8/CENPH/FBXO5/SQLE/CENPJ/CENPN/PLK4	11
GO:0031109	microtubule polymerization or depolymerization	6/198	122/18722	0.00189928292718244	0.0232177647629037	0.0204208615479014	KIF18B/SKA1/SKA3/FBXO5/CENPJ/TUBG1	6
GO:0006817	phosphate ion transport	3/198	24/18722	0.0020018284517552	0.0243471115249008	0.0214141627593583	SLC37A4/SLC20A1/ANKH	3
GO:0034728	nucleosome organization	7/198	167/18722	0.00203010196093217	0.0245184755581697	0.0215648836075282	ASF1B/CHAF1B/MCM2/HMGB2/ANP32E/DNAJC9/NAP1L4	7
GO:0000082	G1/S transition of mitotic cell cycle	8/198	214/18722	0.00203638423876284	0.0245184755581697	0.0215648836075282	CCNE2/E2F1/CDK2/CDC6/E2F7/WEE1/CDC25A/SKP2	8
GO:0051053	negative regulation of DNA metabolic process	6/198	125/18722	0.00214743670267232	0.0257262916980144	0.0226272014671052	BLM/RMI2/AUNIP/MSH2/MSH6/DCP2	6
GO:0051291	protein heterooligomerization	3/198	25/18722	0.00225721604597329	0.0267737111195644	0.0235484446276109	RRM2/RRM1/MAT2A	3
GO:0060706	cell differentiation involved in embryonic placenta development	3/198	25/18722	0.00225721604597329	0.0267737111195644	0.0235484446276109	E2F8/E2F7/PLK4	3
GO:0051262	protein tetramerization	5/198	87/18722	0.00230496359323614	0.027205383100462	0.0239281157047381	RRM2/TK1/SHMT1/RRM1/CRYZ	5
GO:0006334	nucleosome assembly	6/198	129/18722	0.00251546119532918	0.0295443383529839	0.0259853112128433	ASF1B/CHAF1B/MCM2/HMGB2/DNAJC9/NAP1L4	6
GO:0010971	positive regulation of G2/M transition of mitotic cell cycle	3/198	27/18722	0.00282640389721636	0.0330344572572215	0.0290549966738237	DTL/FBXO5/CDC25A	3
GO:0043388	positive regulation of DNA binding	4/198	56/18722	0.00290169586111664	0.033749821763279	0.0296841855593026	PLAUR/CALM1/HMGB1/HMGB2	4
GO:0016447	somatic recombination of immunoglobulin gene segments	4/198	57/18722	0.00309525003267752	0.0358271453057746	0.0315112665416751	EXO1/HSPD1/MSH2/MSH6	4
GO:0032481	positive regulation of type I interferon production	4/198	58/18722	0.00329743368882277	0.0379838996077854	0.0334082097420202	HSP90AA1/HSPD1/HMGB1/HMGB2	4
GO:0006289	nucleotide-excision repair	4/198	60/18722	0.00372841756928246	0.0427430071578984	0.0375940164880558	POLD3/BRIP1/HMGB1/RPA1	4
GO:1902751	positive regulation of cell cycle G2/M phase transition	3/198	30/18722	0.00383302773287071	0.0436148923403129	0.0383608709539173	DTL/FBXO5/CDC25A	3
GO:0009410	response to xenobiotic stimulus	12/198	462/18722	0.00384087741394242	0.0436148923403129	0.0383608709539173	RAD54L/E2F1/TYMS/PCNA/RAD54B/RAD51/MCM7/GRM2/HSP90AB1/LRP8/HSPD1/CRYZ	12
GO:2001243	negative regulation of intrinsic apoptotic signaling pathway	5/198	98/18722	0.00385983531595105	0.0436234217783902	0.0383683729023535	PLAUR/HELLS/FIGNL1/DDIAS/PPIF	5
GO:0044843	cell cycle G1/S phase transition	8/198	241/18722	0.00420713604530486	0.0471474272977239	0.0414678628635635	CCNE2/E2F1/CDK2/CDC6/E2F7/WEE1/CDC25A/SKP2	8
GO:0071168	protein localization to chromatin	3/198	31/18722	0.00421099726281841	0.0471474272977239	0.0414678628635635	CDCA5/MCM8/MSH2	3
GO:0032070	regulation of deoxyribonuclease activity	2/198	10/18722	0.00473585434312467	0.0522908156964364	0.0459916584765248	PCNA/HMGB1	2
GO:0045835	negative regulation of meiotic nuclear division	2/198	10/18722	0.00473585434312467	0.0522908156964364	0.0459916584765248	TRIP13/FBXO5	2
GO:1903867	extraembryonic membrane development	2/198	10/18722	0.00473585434312467	0.0522908156964364	0.0459916584765248	E2F8/E2F7	2
GO:1902850	microtubule cytoskeleton organization involved in mitosis	6/198	147/18722	0.00478383877075733	0.0525783380492411	0.0462445447564277	MYBL2/SPC25/AURKB/CENPH/ESPL1/TUBG1	6
GO:0010165	response to X-ray	3/198	33/18722	0.00503284472151082	0.054812254330636	0.0482093547007878	BLM/RAD51/MSH2	3
GO:0040020	regulation of meiotic nuclear division	3/198	33/18722	0.00503284472151082	0.054812254330636	0.0482093547007878	TRIP13/FBXO5/RAD51AP1	3
GO:2001022	positive regulation of response to DNA damage stimulus	5/198	105/18722	0.00517327758764809	0.0560867561086191	0.0493303249843842	TIMELESS/PCNA/FOXM1/RAD51AP1/HMGB1	5
GO:0001824	blastocyst development	5/198	106/18722	0.00538378620348212	0.0581060889348791	0.0511064010401669	RRM2/ASF1B/GINS1/GINS4/NCAPG2	5
GO:0009112	nucleobase metabolic process	3/198	34/18722	0.00547741104266666	0.058588735974238	0.0515309065198245	TYMS/SHMT1/RRM1	3
GO:0051973	positive regulation of telomerase activity	3/198	34/18722	0.00547741104266666	0.058588735974238	0.0515309065198245	HSP90AA1/AURKB/HSP90AB1	3
GO:0016445	somatic diversification of immunoglobulins	4/198	67/18722	0.00553484801960817	0.0589399815776941	0.051839839697102	EXO1/HSPD1/MSH2/MSH6	4
GO:0048608	reproductive structure development	11/198	424/18722	0.00560460541512027	0.0594187370558768	0.0522609224083409	FANCA/E2F8/FANCG/E2F7/HSP90AB1/RRM1/BRIP1/CCNF/MSH2/PLK4/HMGB2	11
GO:0007144	female meiosis I	2/198	11/18722	0.00574813664478335	0.0606719621185062	0.0533631790533562	TRIP13/FBXO5	2
GO:0061458	reproductive system development	11/198	427/18722	0.00589977328811122	0.0619993719224319	0.0545306838541027	FANCA/E2F8/FANCG/E2F7/HSP90AB1/RRM1/BRIP1/CCNF/MSH2/PLK4/HMGB2	11
GO:1901293	nucleoside phosphate biosynthetic process	8/198	256/18722	0.00601231697862847	0.0629061636715887	0.0553282399044551	IDO1/RRM2/TK1/PRPS2/TYMS/RRM1/UCK2/ACOT7	8
GO:0002381	immunoglobulin production involved in immunoglobulin-mediated immune response	4/198	70/18722	0.00646106665040755	0.0673074595407673	0.0591993383712399	EXO1/HSPD1/MSH2/MSH6	4
GO:0090305	nucleic acid phosphodiester bond hydrolysis	8/198	261/18722	0.00672899442301743	0.0697951109850639	0.0613873175433169	FEN1/PLSCR1/EXO1/DNA2/RNASEH2A/TREX2/EXOSC9/DCP2	8
GO:0002424	T cell mediated immune response to tumor cell	2/198	12/18722	0.00684998301839948	0.0701391423593382	0.0616899055458199	HSPD1/HMGB1	2
GO:0006563	L-serine metabolic process	2/198	12/18722	0.00684998301839948	0.0701391423593382	0.0616899055458199	SHMT1/CBS	2
GO:1904667	negative regulation of ubiquitin protein ligase activity	2/198	12/18722	0.00684998301839948	0.0701391423593382	0.0616899055458199	FBXO5/BAG2	2
GO:0071479	cellular response to ionizing radiation	4/198	72/18722	0.00713243051465443	0.0727204404813277	0.0639602503486592	BLM/RAD51/FIGNL1/RAD51AP1	4
GO:0009416	response to light stimulus	9/198	320/18722	0.00716609932314252	0.0727541270264808	0.0639898788801575	PCLAF/PCNA/FEN1/DTL/AURKB/POLD3/CDC25A/MSH2/MSH6	9
GO:0051298	centrosome duplication	4/198	73/18722	0.00748473342219623	0.0756684442176463	0.0665531259659643	CDK2/CENPJ/CCNF/PLK4	4
GO:0043279	response to alkaloid	5/198	115/18722	0.00755831771721394	0.076091299371616	0.0669250423257953	BLM/RAD51/GRM2/HSP90AB1/HSPD1	5
GO:0072331	signal transduction by p53 class mediator	6/198	163/18722	0.00782712014012696	0.0784676981411891	0.0690151707576929	E2F2/E2F1/FOXM1/E2F7/AURKB/MSH2	6
GO:0043928	exonucleolytic catabolism of deadenylated mRNA	2/198	13/18722	0.00803940532603055	0.0796898774133672	0.0700901215102193	EXOSC9/DCP2	2
GO:1902947	regulation of tau-protein kinase activity	2/198	13/18722	0.00803940532603055	0.0796898774133672	0.0700901215102193	HSP90AA1/HSP90AB1	2
GO:0032728	positive regulation of interferon-beta production	3/198	39/18722	0.00804881065694277	0.0796898774133672	0.0700901215102193	HSP90AA1/HMGB1/HMGB2	3
GO:0051225	spindle assembly	5/198	117/18722	0.00811378257175215	0.0800025639585109	0.0703651406049288	MYBL2/HAUS4/AURKB/HAUS8/FBXO5	5
GO:0009123	nucleoside monophosphate metabolic process	4/198	76/18722	0.00860987390181687	0.0841001644992442	0.0739691280763935	TK1/PRPS2/TYMS/UCK2	4
GO:0009069	serine family amino acid metabolic process	3/198	40/18722	0.00863465795776881	0.0841001644992442	0.0739691280763935	SHMT1/DHFR/CBS	3
GO:2000781	positive regulation of double-strand break repair	3/198	40/18722	0.00863465795776881	0.0841001644992442	0.0739691280763935	TIMELESS/FOXM1/RAD51AP1	3
GO:0007052	mitotic spindle organization	5/198	120/18722	0.0089991784198967	0.0872956740650708	0.0767796939980106	MYBL2/SPC25/AURKB/CENPH/TUBG1	5
GO:0007099	centriole replication	3/198	41/18722	0.00924490249658024	0.088561171581028	0.0778927447083815	CDK2/CENPJ/PLK4	3
GO:0009071	serine family amino acid catabolic process	2/198	14/18722	0.00931444709449877	0.088561171581028	0.0778927447083815	SHMT1/CBS	2
GO:0009130	pyrimidine nucleoside monophosphate biosynthetic process	2/198	14/18722	0.00931444709449877	0.088561171581028	0.0778927447083815	TYMS/UCK2	2
GO:0035563	positive regulation of chromatin binding	2/198	14/18722	0.00931444709449877	0.088561171581028	0.0778927447083815	GMNN/CDT1	2
GO:0048291	isotype switching to IgG isotypes	2/198	14/18722	0.00931444709449877	0.088561171581028	0.0778927447083815	HSPD1/MSH2	2
GO:0007568	aging	9/198	339/18722	0.0102311463287576	0.0968925952715539	0.0852205323493765	RAD54L/TYMS/CDK2/FOXM1/RAD54B/AURKB/FBXO5/MSH2/MSH6	9
GO:0045842	positive regulation of mitotic metaphase/anaphase transition	2/198	15/18722	0.0106731830735549	0.0979806384836688	0.086177505598939	CDT1/ESPL1	2
GO:0051290	protein heterotetramerization	2/198	15/18722	0.0106731830735549	0.0979806384836688	0.086177505598939	RRM2/RRM1	2
GO:0051315	attachment of mitotic spindle microtubules to kinetochore	2/198	15/18722	0.0106731830735549	0.0979806384836688	0.086177505598939	CDT1/AURKB	2
GO:0051791	medium-chain fatty acid metabolic process	2/198	15/18722	0.0106731830735549	0.0979806384836688	0.086177505598939	ABHD3/ACOT7	2
GO:0098760	response to interleukin-7	2/198	15/18722	0.0106731830735549	0.0979806384836688	0.086177505598939	HSPD1/HMGB1	2
GO:0098761	cellular response to interleukin-7	2/198	15/18722	0.0106731830735549	0.0979806384836688	0.086177505598939	HSPD1/HMGB1	2
GO:1901970	positive regulation of mitotic sister chromatid separation	2/198	15/18722	0.0106731830735549	0.0979806384836688	0.086177505598939	CDT1/ESPL1	2
GO:1905168	positive regulation of double-strand break repair via homologous recombination	2/198	15/18722	0.0106731830735549	0.0979806384836688	0.086177505598939	TIMELESS/RAD51AP1	2
GO:2001021	negative regulation of response to DNA damage stimulus	4/198	81/18722	0.0107208163187952	0.098042274426845	0.0862317166341023	RMI2/FBXO5/DDIAS/AUNIP	4
GO:0002312	B cell activation involved in immune response	4/198	82/18722	0.0111795357414732	0.101462756199128	0.0892401537257947	EXO1/HSPD1/MSH2/MSH6	4
GO:0072527	pyrimidine-containing compound metabolic process	4/198	82/18722	0.0111795357414732	0.101462756199128	0.0892401537257947	TK1/TYMS/RRM1/UCK2	4
GO:0009262	deoxyribonucleotide metabolic process	3/198	44/18722	0.011223952054019	0.101481468382753	0.0892566117662207	RRM2/TYMS/RRM1	3
GO:0035303	regulation of dephosphorylation	5/198	128/18722	0.0116817908044222	0.105223950253367	0.0925482595585801	PPP1R16B/HSP90AB1/CALM1/MASTL/MTMR4	5
GO:0010824	regulation of centrosome duplication	3/198	45/18722	0.0119336446537927	0.105928723519168	0.0931681330662397	CENPJ/CCNF/PLK4	3
GO:0035307	positive regulation of protein dephosphorylation	3/198	45/18722	0.0119336446537927	0.105928723519168	0.0931681330662397	PPP1R16B/HSP90AB1/CALM1	3
GO:0098534	centriole assembly	3/198	45/18722	0.0119336446537927	0.105928723519168	0.0931681330662397	CDK2/CENPJ/PLK4	3
GO:0006206	pyrimidine nucleobase metabolic process	2/198	16/18722	0.0121137187997713	0.105928723519168	0.0931681330662397	TYMS/RRM1	2
GO:0006544	glycine metabolic process	2/198	16/18722	0.0121137187997713	0.105928723519168	0.0931681330662397	SHMT1/DHFR	2
GO:0061684	chaperone-mediated autophagy	2/198	16/18722	0.0121137187997713	0.105928723519168	0.0931681330662397	HSPA8/HSP90AA1	2
GO:0070365	hepatocyte differentiation	2/198	16/18722	0.0121137187997713	0.105928723519168	0.0931681330662397	E2F8/E2F7	2
GO:1902101	positive regulation of metaphase/anaphase transition of cell cycle	2/198	16/18722	0.0121137187997713	0.105928723519168	0.0931681330662397	CDT1/ESPL1	2
GO:0045911	positive regulation of DNA recombination	3/198	47/18722	0.0134289233477688	0.116494981892823	0.102461538419045	TIMELESS/RAD51AP1/MSH2	3
GO:0051972	regulation of telomerase activity	3/198	47/18722	0.0134289233477688	0.116494981892823	0.102461538419045	HSP90AA1/AURKB/HSP90AB1	3
GO:0051259	protein complex oligomerization	7/198	238/18722	0.013530248573776	0.116494981892823	0.102461538419045	RRM2/TK1/BLM/SHMT1/RRM1/CRYZ/MAT2A	7
GO:0008334	histone mRNA metabolic process	2/198	17/18722	0.0136341901660932	0.116494981892823	0.102461538419045	SLBP/DCP2	2
GO:0031573	mitotic intra-S DNA damage checkpoint signaling	2/198	17/18722	0.0136341901660932	0.116494981892823	0.102461538419045	FANCD2/MSH2	2
GO:0033151	V(D)J recombination	2/198	17/18722	0.0136341901660932	0.116494981892823	0.102461538419045	HMGB1/HMGB2	2
GO:0150104	transport across blood-brain barrier	4/198	87/18722	0.0136623914490331	0.116494981892823	0.102461538419045	SLC29A1/SLC16A1/SLC1A4/SLC5A6	4
GO:0010232	vascular transport	4/198	88/18722	0.0141975910276262	0.120348245613474	0.105850622844291	SLC29A1/SLC16A1/SLC1A4/SLC5A6	4
GO:0048146	positive regulation of fibroblast proliferation	3/198	48/18722	0.0142147552206232	0.120348245613474	0.105850622844291	E2F1/MYB/CDC6	3
GO:0071900	regulation of protein serine/threonine kinase activity	9/198	359/18722	0.0144308872221706	0.12174790769127	0.107081676125966	CCNE2/BLM/PKMYT1/CDC6/ACTB/HSP90AB1/CALM1/CDC25A/CCNF	9
GO:1903320	regulation of protein modification by small protein conjugation or removal	7/198	242/18722	0.0147064432838387	0.123637326695008	0.108743488288994	HSP90AA1/HSP90AB1/FBXO5/BAG2/FANCI/SAE1/SKP2	7
GO:0046605	regulation of centrosome cycle	3/198	49/18722	0.0150261910050512	0.125883754014345	0.110719302142483	CENPJ/CCNF/PLK4	3
GO:0051382	kinetochore assembly	2/198	18/18722	0.0152327629969782	0.126471216234473	0.111235996354194	CENPH/CENPN	2
GO:0051447	negative regulation of meiotic cell cycle	2/198	18/18722	0.0152327629969782	0.126471216234473	0.111235996354194	TRIP13/FBXO5	2
GO:0034644	cellular response to UV	4/198	90/18722	0.0153074510467434	0.126471216234473	0.111235996354194	PCNA/AURKB/POLD3/CDC25A	4
GO:0035304	regulation of protein dephosphorylation	4/198	90/18722	0.0153074510467434	0.126471216234473	0.111235996354194	PPP1R16B/HSP90AB1/CALM1/MASTL	4
GO:0007080	mitotic metaphase plate congression	3/198	50/18722	0.0158633216565533	0.129877148440534	0.114231636577607	CDCA5/CDT1/AURKB	3
GO:0007140	male meiotic nuclear division	3/198	50/18722	0.0158633216565533	0.129877148440534	0.114231636577607	FANCA/TRIP13/FIGNL1	3
GO:0098661	inorganic anion transmembrane transport	4/198	91/18722	0.0158823057149735	0.129877148440534	0.114231636577607	SLC37A4/SLC20A1/ANKH/SLC5A6	4
GO:0001701	in utero embryonic development	9/198	367/18722	0.0164260908363381	0.133867053210428	0.117740901734152	RRM2/ASF1B/GINS1/E2F8/GINS4/E2F7/NCAPG2/MSH2/PLK4	9
GO:0000291	nuclear-transcribed mRNA catabolic process, exonucleolytic	2/198	19/18722	0.0169076326290555	0.135487250097716	0.11916592333522	EXOSC9/DCP2	2
GO:0009148	pyrimidine nucleoside triphosphate biosynthetic process	2/198	19/18722	0.0169076326290555	0.135487250097716	0.11916592333522	TYMS/UCK2	2
GO:0034501	protein localization to kinetochore	2/198	19/18722	0.0169076326290555	0.135487250097716	0.11916592333522	CDT1/AURKB	2
GO:0051444	negative regulation of ubiquitin-protein transferase activity	2/198	19/18722	0.0169076326290555	0.135487250097716	0.11916592333522	FBXO5/BAG2	2
GO:1903083	protein localization to condensed chromosome	2/198	19/18722	0.0169076326290555	0.135487250097716	0.11916592333522	CDT1/AURKB	2
GO:0008584	male gonad development	5/198	141/18722	0.0171204546459538	0.136735364439018	0.12026368491649	FANCA/RRM1/BRIP1/MSH2/HMGB2	5
GO:0002285	lymphocyte activation involved in immune response	6/198	194/18722	0.0173145711591962	0.137826287366891	0.121223190979929	MYB/EXO1/HSPD1/HMGB1/MSH2/MSH6	6
GO:0046546	development of primary male sexual characteristics	5/198	142/18722	0.0175977201600807	0.139155569318658	0.122392342402229	FANCA/RRM1/BRIP1/MSH2/HMGB2	5
GO:2000045	regulation of G1/S transition of mitotic cell cycle	5/198	142/18722	0.0175977201600807	0.139155569318658	0.122392342402229	E2F1/CDK2/CDC6/E2F7/WEE1	5
GO:1990830	cellular response to leukemia inhibitory factor	4/198	94/18722	0.0176876687659523	0.139406757773755	0.122613271708575	MYBL2/SHMT1/HELLS/MAT2A	4
GO:0032479	regulation of type I interferon production	4/198	95/18722	0.0183166770878674	0.142473172238218	0.125310293832226	HSP90AA1/HSPD1/HMGB1/HMGB2	4
GO:0032606	type I interferon production	4/198	95/18722	0.0183166770878674	0.142473172238218	0.125310293832226	HSP90AA1/HSPD1/HMGB1/HMGB2	4
GO:1990823	response to leukemia inhibitory factor	4/198	95/18722	0.0183166770878674	0.142473172238218	0.125310293832226	MYBL2/SHMT1/HELLS/MAT2A	4
GO:0001890	placenta development	5/198	144/18722	0.018578507841717	0.142473172238218	0.125310293832226	E2F8/E2F7/HSP90AB1/CCNF/PLK4	5
GO:0000083	regulation of transcription involved in G1/S transition of mitotic cell cycle	2/198	20/18722	0.0186570234972354	0.142473172238218	0.125310293832226	E2F1/E2F7	2
GO:0002834	regulation of response to tumor cell	2/198	20/18722	0.0186570234972354	0.142473172238218	0.125310293832226	HSPD1/HMGB1	2
GO:0002837	regulation of immune response to tumor cell	2/198	20/18722	0.0186570234972354	0.142473172238218	0.125310293832226	HSPD1/HMGB1	2
GO:0009129	pyrimidine nucleoside monophosphate metabolic process	2/198	20/18722	0.0186570234972354	0.142473172238218	0.125310293832226	TYMS/UCK2	2
GO:0060252	positive regulation of glial cell proliferation	2/198	20/18722	0.0186570234972354	0.142473172238218	0.125310293832226	E2F1/MYB	2
GO:0009165	nucleotide biosynthetic process	7/198	254/18722	0.0186713589661104	0.142473172238218	0.125310293832226	IDO1/RRM2/PRPS2/TYMS/RRM1/UCK2/ACOT7	7
GO:0046700	heterocycle catabolic process	10/198	445/18722	0.0203311697223741	0.154302315056546	0.135714451604958	IDO1/E2F1/FEN1/DNA2/RNASEH2A/HNRNPR/TREX2/ACOT7/EXOSC9/DCP2	10
GO:0042220	response to cocaine	3/198	55/18722	0.0204367466685191	0.154302315056546	0.135714451604958	GRM2/HSP90AB1/HSPD1	3
GO:0032516	positive regulation of phosphoprotein phosphatase activity	2/198	21/18722	0.0204791887262027	0.154302315056546	0.135714451604958	HSP90AB1/CALM1	2
GO:0046599	regulation of centriole replication	2/198	21/18722	0.0204791887262027	0.154302315056546	0.135714451604958	CENPJ/PLK4	2
GO:0051384	response to glucocorticoid	5/198	148/18722	0.0206467290084386	0.155076999072786	0.136395814139231	TYMS/PCNA/CALM1/HSPD1/HMGB1	5
GO:0008630	intrinsic apoptotic signaling pathway in response to DNA damage	4/198	99/18722	0.0209709292354434	0.157019832650383	0.138104606346571	E2F1/DDIAS/MSH2/MSH6	4
GO:0032608	interferon-beta production	3/198	56/18722	0.0214292967142211	0.159455263749298	0.140246655841356	HSP90AA1/HMGB1/HMGB2	3
GO:0032648	regulation of interferon-beta production	3/198	56/18722	0.0214292967142211	0.159455263749298	0.140246655841356	HSP90AA1/HMGB1/HMGB2	3
GO:0044270	cellular nitrogen compound catabolic process	10/198	451/18722	0.0220621076776041	0.163655758500122	0.143941142481875	IDO1/E2F1/FEN1/DNA2/RNASEH2A/HNRNPR/TREX2/ACOT7/EXOSC9/DCP2	10
GO:0032727	positive regulation of interferon-alpha production	2/198	22/18722	0.0223724097272262	0.164480306581704	0.144666362260158	HSPD1/HMGB1	2
GO:0035561	regulation of chromatin binding	2/198	22/18722	0.0223724097272262	0.164480306581704	0.144666362260158	GMNN/CDT1	2
GO:0051289	protein homotetramerization	3/198	57/18722	0.0224478548631958	0.164480306581704	0.144666362260158	TK1/SHMT1/CRYZ	3
GO:0051785	positive regulation of nuclear division	3/198	57/18722	0.0224478548631958	0.164480306581704	0.144666362260158	CDT1/ESPL1/RAD51AP1	3
GO:0090501	RNA phosphodiester bond hydrolysis	5/198	152/18722	0.0228600647588912	0.166989985250924	0.146873715171053	FEN1/EXO1/RNASEH2A/EXOSC9/DCP2	5
GO:0043666	regulation of phosphoprotein phosphatase activity	3/198	58/18722	0.0234924232908888	0.171087678434558	0.15047778412529	HSP90AB1/CALM1/MASTL	3
GO:0009162	deoxyribonucleoside monophosphate metabolic process	2/198	23/18722	0.02433499580022	0.175095044856838	0.154002407434931	TK1/TYMS	2
GO:0050765	negative regulation of phagocytosis	2/198	23/18722	0.02433499580022	0.175095044856838	0.154002407434931	PLSCR1/HMGB1	2
GO:0051446	positive regulation of meiotic cell cycle	2/198	23/18722	0.02433499580022	0.175095044856838	0.154002407434931	CDC25A/RAD51AP1	2
GO:1904666	regulation of ubiquitin protein ligase activity	2/198	23/18722	0.02433499580022	0.175095044856838	0.154002407434931	FBXO5/BAG2	2
GO:0031396	regulation of protein ubiquitination	6/198	210/18722	0.024449499260939	0.175157543364361	0.154057377126549	HSP90AA1/HSP90AB1/FBXO5/BAG2/FANCI/SKP2	6
GO:0006767	water-soluble vitamin metabolic process	3/198	59/18722	0.0245629943950022	0.175157543364361	0.154057377126549	SHMT1/DHFR/MTHFD2	3
GO:0035306	positive regulation of dephosphorylation	3/198	59/18722	0.0245629943950022	0.175157543364361	0.154057377126549	PPP1R16B/HSP90AB1/CALM1	3
GO:0071214	cellular response to abiotic stimulus	8/198	331/18722	0.0248724067074268	0.176314457014777	0.155074924410677	BLM/PCNA/AURKB/RAD51/FIGNL1/POLD3/CDC25A/RAD51AP1	8
GO:0104004	cellular response to environmental stimulus	8/198	331/18722	0.0248724067074268	0.176314457014777	0.155074924410677	BLM/PCNA/AURKB/RAD51/FIGNL1/POLD3/CDC25A/RAD51AP1	8
GO:0006457	protein folding	6/198	212/18722	0.0254610182483023	0.179954571454078	0.158276536354918	HSPA8/HSP90AA1/HSP90AB1/BAG2/HSPD1/PPIF	6
GO:1903670	regulation of sprouting angiogenesis	3/198	60/18722	0.0256595510700401	0.18082436577593	0.1590415518335	E2F2/PPP1R16B/HMGB1	3
GO:0051000	positive regulation of nitric-oxide synthase activity	2/198	24/18722	0.0263652837409895	0.185252844115574	0.1629365582635	DHFR/CALM1	2
GO:0019439	aromatic compound catabolic process	10/198	467/18722	0.0271998714152258	0.190558163482108	0.16760277800333	IDO1/E2F1/FEN1/DNA2/RNASEH2A/HNRNPR/TREX2/ACOT7/EXOSC9/DCP2	10
GO:0007062	sister chromatid cohesion	3/198	62/18722	0.0279305068047134	0.195106397388027	0.17160311377332	FEN1/CDCA5/ESPL1	3
GO:0006312	mitotic recombination	2/198	25/18722	0.0284616374535995	0.195960009594323	0.172353896497599	RAD54B/RAD51	2
GO:0009147	pyrimidine nucleoside triphosphate metabolic process	2/198	25/18722	0.0284616374535995	0.195960009594323	0.172353896497599	TYMS/UCK2	2
GO:0021846	cell proliferation in forebrain	2/198	25/18722	0.0284616374535995	0.195960009594323	0.172353896497599	AKNA/RRM1	2
GO:0071459	protein localization to chromosome, centromeric region	2/198	25/18722	0.0284616374535995	0.195960009594323	0.172353896497599	CDT1/AURKB	2
GO:1904385	cellular response to angiotensin	2/198	25/18722	0.0284616374535995	0.195960009594323	0.172353896497599	CDC6/BRIP1	2
GO:0045088	regulation of innate immune response	6/198	218/18722	0.0286619882995323	0.196773994171001	0.173069825292305	HSP90AA1/PLSCR1/HSP90AB1/LRP8/HMGB1/HMGB2	6
GO:0006401	RNA catabolic process	7/198	278/18722	0.0287445469558573	0.196776955732097	0.173072430092109	E2F1/FEN1/DNA2/RNASEH2A/HNRNPR/EXOSC9/DCP2	7
GO:0034655	nucleobase-containing compound catabolic process	9/198	407/18722	0.0295295462192471	0.201574908094918	0.17729240225201	E2F1/FEN1/DNA2/RNASEH2A/HNRNPR/TREX2/ACOT7/EXOSC9/DCP2	9
GO:0006470	protein dephosphorylation	7/198	281/18722	0.0302196360372203	0.205699568026079	0.180920189433358	PPP1R16B/HSP90AB1/CALM1/CDC25A/MASTL/MTMR4/PTPN5	7
GO:0008406	gonad development	6/198	221/18722	0.0303576666930557	0.205770008808359	0.180982144642094	FANCA/FANCG/RRM1/BRIP1/MSH2/HMGB2	6
GO:2001242	regulation of intrinsic apoptotic signaling pathway	5/198	164/18722	0.0304017458756924	0.205770008808359	0.180982144642094	PLAUR/HELLS/FIGNL1/DDIAS/PPIF	5
GO:0001556	oocyte maturation	2/198	26/18722	0.0306224475678001	0.206099394304632	0.181271851066635	TRIP13/FBXO5	2
GO:0002418	immune response to tumor cell	2/198	26/18722	0.0306224475678001	0.206099394304632	0.181271851066635	HSPD1/HMGB1	2
GO:0046661	male sex differentiation	5/198	165/18722	0.0310928254647524	0.208679019085565	0.183540724105659	FANCA/RRM1/BRIP1/MSH2/HMGB2	5
GO:0051310	metaphase plate congression	3/198	65/18722	0.0315308875692359	0.211027951441031	0.185606694835667	CDCA5/CDT1/AURKB	3
GO:2001234	negative regulation of apoptotic signaling pathway	6/198	224/18722	0.0321178869405577	0.21435781924673	0.188535433675404	PLAUR/HELLS/FIGNL1/DDIAS/HMGB2/PPIF	6
GO:0031960	response to corticosteroid	5/198	167/18722	0.0325044277786507	0.216335024882353	0.19027445734754	TYMS/PCNA/CALM1/HSPD1/HMGB1	5
GO:0006303	double-strand break repair via nonhomologous end joining	3/198	66/18722	0.032782499534153	0.217581354248838	0.191370648979076	AUNIP/HMGB1/HMGB2	3
GO:0002833	positive regulation of response to biotic stimulus	5/198	168/18722	0.0332250138876987	0.219303397451587	0.192885248088075	HSP90AA1/PLSCR1/HSPD1/HMGB1/HMGB2	5
GO:1902806	regulation of cell cycle G1/S phase transition	5/198	168/18722	0.0332250138876987	0.219303397451587	0.192885248088075	E2F1/CDK2/CDC6/E2F7/WEE1	5
GO:0045137	development of primary sexual characteristics	6/198	227/18722	0.0339433980912922	0.223429620403121	0.196514410002218	FANCA/FANCG/RRM1/BRIP1/MSH2/HMGB2	6
GO:0006513	protein monoubiquitination	3/198	67/18722	0.0340597331988972	0.223581152724816	0.196647688144751	DTL/UHRF1/UBE2T	3
GO:0032607	interferon-alpha production	2/198	28/18722	0.0351311308878549	0.227497809749461	0.200092529267384	HSPD1/HMGB1	2
GO:0032647	regulation of interferon-alpha production	2/198	28/18722	0.0351311308878549	0.227497809749461	0.200092529267384	HSPD1/HMGB1	2
GO:0090200	positive regulation of release of cytochrome c from mitochondria	2/198	28/18722	0.0351311308878549	0.227497809749461	0.200092529267384	PLAUR/PPIF	2
GO:0090344	negative regulation of cell aging	2/198	28/18722	0.0351311308878549	0.227497809749461	0.200092529267384	FOXM1/FBXO5	2
GO:1990776	response to angiotensin	2/198	28/18722	0.0351311308878549	0.227497809749461	0.200092529267384	CDC6/BRIP1	2
GO:1901607	alpha-amino acid biosynthetic process	3/198	68/18722	0.0353625046903341	0.228378871261565	0.200867454646188	SHMT1/DHFR/CBS	3
GO:0034605	cellular response to heat	3/198	69/18722	0.0366907228719162	0.235755527183858	0.207355489597611	HSP90AA1/HSP90AB1/HSPD1	3
GO:1903313	positive regulation of mRNA metabolic process	4/198	118/18722	0.0367015073620947	0.235755527183858	0.207355489597611	HSPA8/HNRNPR/EXOSC9/DCP2	4
GO:0007143	female meiotic nuclear division	2/198	29/18722	0.0374759156080249	0.240086347050341	0.211164601878035	TRIP13/FBXO5	2
GO:1901361	organic cyclic compound catabolic process	10/198	495/18722	0.0381622964342295	0.24383163268377	0.214458715680919	IDO1/E2F1/FEN1/DNA2/RNASEH2A/HNRNPR/TREX2/ACOT7/EXOSC9/DCP2	10
GO:0072655	establishment of protein localization to mitochondrion	4/198	120/18722	0.0386644193389937	0.246382842383588	0.216702596631202	HSP90AA1/CALM1/HSPD1/SAE1	4
GO:0006221	pyrimidine nucleotide biosynthetic process	2/198	30/18722	0.0398789790276788	0.252777867064334	0.22232725149934	TYMS/UCK2	2
GO:0090151	establishment of protein localization to mitochondrial membrane	2/198	30/18722	0.0398789790276788	0.252777867064334	0.22232725149934	HSP90AA1/CALM1	2
GO:0071482	cellular response to light stimulus	4/198	123/18722	0.0417196258670037	0.263747291760794	0.231975256174813	PCNA/AURKB/POLD3/CDC25A	4
GO:0015698	inorganic anion transport	5/198	180/18722	0.0426513278027199	0.268927845829781	0.236531740335305	SLC37A4/SLC1A4/SLC20A1/ANKH/SLC5A6	5
GO:0070585	protein localization to mitochondrion	4/198	125/18722	0.0438303442103066	0.275636495348805	0.242432239560806	HSP90AA1/CALM1/HSPD1/SAE1	4
GO:0006335	DNA replication-dependent nucleosome assembly	2/198	32/18722	0.0448540412673557	0.279870528324438	0.246156224279732	ASF1B/CHAF1B	2
GO:0034723	DNA replication-dependent nucleosome organization	2/198	32/18722	0.0448540412673557	0.279870528324438	0.246156224279732	ASF1B/CHAF1B	2
GO:0072337	modified amino acid transport	2/198	32/18722	0.0448540412673557	0.279870528324438	0.246156224279732	SLC1A4/SLC5A6	2
GO:0017148	negative regulation of translation	6/198	245/18722	0.0463032023547238	0.287415732751083	0.25279250372009	TYMS/SHMT1/DHFR/HNRNPR/EXOSC9/DCP2	6
GO:0098656	anion transmembrane transport	6/198	245/18722	0.0463032023547238	0.287415732751083	0.25279250372009	SLC37A4/SLC16A1/SLC1A4/SLC20A1/ANKH/SLC5A6	6
GO:0008652	cellular amino acid biosynthetic process	3/198	76/18722	0.0466916784292689	0.288333148238475	0.253599403731406	SHMT1/DHFR/CBS	3
GO:0072332	intrinsic apoptotic signaling pathway by p53 class mediator	3/198	76/18722	0.0466916784292689	0.288333148238475	0.253599403731406	E2F2/E2F1/MSH2	3
GO:0002040	sprouting angiogenesis	5/198	185/18722	0.0470088610599796	0.289124348930625	0.25429529327788	E2F2/PPP1R16B/E2F8/E2F7/HMGB1	5
GO:0009156	ribonucleoside monophosphate biosynthetic process	2/198	33/18722	0.0474231507219263	0.289124348930625	0.25429529327788	PRPS2/UCK2	2
GO:0071353	cellular response to interleukin-4	2/198	33/18722	0.0474231507219263	0.289124348930625	0.25429529327788	MCM2/HSP90AB1	2
GO:1901976	regulation of cell cycle checkpoint	2/198	33/18722	0.0474231507219263	0.289124348930625	0.25429529327788	CDT1/WDR76	2
GO:1904031	positive regulation of cyclin-dependent protein kinase activity	2/198	33/18722	0.0474231507219263	0.289124348930625	0.25429529327788	CDC6/HSP90AB1	2
GO:0006575	cellular modified amino acid metabolic process	5/198	188/18722	0.0497459201374548	0.301274481524384	0.264981773135847	TYMS/SHMT1/PLSCR1/DHFR/MTHFD2	5
GO:0010922	positive regulation of phosphatase activity	2/198	34/18722	0.0500447594518801	0.301274481524384	0.264981773135847	HSP90AB1/CALM1	2
GO:0032770	positive regulation of monooxygenase activity	2/198	34/18722	0.0500447594518801	0.301274481524384	0.264981773135847	DHFR/CALM1	2
GO:0035308	negative regulation of protein dephosphorylation	2/198	34/18722	0.0500447594518801	0.301274481524384	0.264981773135847	PPP1R16B/MASTL	2
GO:2000780	negative regulation of double-strand break repair	2/198	34/18722	0.0500447594518801	0.301274481524384	0.264981773135847	RMI2/AUNIP	2
GO:0045089	positive regulation of innate immune response	4/198	131/18722	0.0505167166822822	0.303353516718667	0.266810359577705	HSP90AA1/PLSCR1/HMGB1/HMGB2	4
GO:0022412	cellular process involved in reproduction in multicellular organism	8/198	384/18722	0.0520046375679846	0.310179020606949	0.272813636435775	FANCA/TRIP13/FANCG/FIGNL1/FBXO5/BRIP1/MSH2/HMGB2	8
GO:0050821	protein stabilization	5/198	191/18722	0.0525751339688467	0.310179020606949	0.272813636435775	HSP90AA1/HSP90AB1/MCM8/BAG2/HSPD1	5
GO:0007020	microtubule nucleation	2/198	35/18722	0.0527174822063398	0.310179020606949	0.272813636435775	CENPJ/TUBG1	2
GO:0008608	attachment of spindle microtubules to kinetochore	2/198	35/18722	0.0527174822063398	0.310179020606949	0.272813636435775	CDT1/AURKB	2
GO:0021955	central nervous system neuron axonogenesis	2/198	35/18722	0.0527174822063398	0.310179020606949	0.272813636435775	HSP90AA1/HSP90AB1	2
GO:0044273	sulfur compound catabolic process	2/198	35/18722	0.0527174822063398	0.310179020606949	0.272813636435775	CBS/ACOT7	2
GO:0072528	pyrimidine-containing compound biosynthetic process	2/198	35/18722	0.0527174822063398	0.310179020606949	0.272813636435775	TYMS/UCK2	2
GO:0097421	liver regeneration	2/198	35/18722	0.0527174822063398	0.310179020606949	0.272813636435775	TYMS/PCNA	2
GO:0048145	regulation of fibroblast proliferation	3/198	80/18722	0.052947921297263	0.310179020606949	0.272813636435775	E2F1/MYB/CDC6	3
GO:0051303	establishment of chromosome localization	3/198	80/18722	0.052947921297263	0.310179020606949	0.272813636435775	CDCA5/CDT1/AURKB	3
GO:0048144	fibroblast proliferation	3/198	81/18722	0.0545720407195118	0.318913681863293	0.280496086060238	E2F1/MYB/CDC6	3
GO:0045738	negative regulation of DNA repair	2/198	36/18722	0.0554399568991037	0.320855402730078	0.282203899598285	RMI2/AUNIP	2
GO:0060251	regulation of glial cell proliferation	2/198	36/18722	0.0554399568991037	0.320855402730078	0.282203899598285	E2F1/MYB	2
GO:0070670	response to interleukin-4	2/198	36/18722	0.0554399568991037	0.320855402730078	0.282203899598285	MCM2/HSP90AB1	2
GO:0070873	regulation of glycogen metabolic process	2/198	36/18722	0.0554399568991037	0.320855402730078	0.282203899598285	PASK/HMGB1	2
GO:0001892	embryonic placenta development	3/198	82/18722	0.0562198573642474	0.32225545034626	0.283435291974876	E2F8/E2F7/PLK4	3
GO:0050000	chromosome localization	3/198	82/18722	0.0562198573642474	0.32225545034626	0.283435291974876	CDCA5/CDT1/AURKB	3
GO:0090502	RNA phosphodiester bond hydrolysis, endonucleolytic	3/198	82/18722	0.0562198573642474	0.32225545034626	0.283435291974876	FEN1/EXO1/RNASEH2A	3
GO:2001252	positive regulation of chromosome organization	3/198	82/18722	0.0562198573642474	0.32225545034626	0.283435291974876	FEN1/CDT1/AURKB	3
GO:0043393	regulation of protein binding	5/198	196/18722	0.0574954925510071	0.328780907284518	0.289174666718041	AURKB/ACTB/HSP90AB1/BAG2/ADD2	5
GO:0006986	response to unfolded protein	4/198	137/18722	0.0577315742978109	0.329344885756083	0.289670706125858	HSPA8/HSP90AA1/HSP90AB1/HSPD1	4
GO:0046785	microtubule polymerization	3/198	83/18722	0.0578912000392717	0.329471057705689	0.289781678906418	FBXO5/CENPJ/TUBG1	3
GO:0051567	histone H3-K9 methylation	2/198	37/18722	0.0582108442777237	0.330505172723758	0.290691220364188	MYB/SUV39H1	2
GO:0002831	regulation of response to biotic stimulus	7/198	327/18722	0.0594437190087275	0.335135681096317	0.294763919495135	HSP90AA1/PLSCR1/HSP90AB1/LRP8/HSPD1/HMGB1/HMGB2	7
GO:0010921	regulation of phosphatase activity	3/198	84/18722	0.059585893216624	0.335135681096317	0.294763919495135	HSP90AB1/CALM1/MASTL	3
GO:0061157	mRNA destabilization	3/198	84/18722	0.059585893216624	0.335135681096317	0.294763919495135	HNRNPR/EXOSC9/DCP2	3
GO:2000134	negative regulation of G1/S transition of mitotic cell cycle	3/198	84/18722	0.059585893216624	0.335135681096317	0.294763919495135	CDK2/E2F7/WEE1	3
GO:0002347	response to tumor cell	2/198	39/18722	0.0638926122963967	0.356015579214341	0.313128543004617	HSPD1/HMGB1	2
GO:0016572	histone phosphorylation	2/198	39/18722	0.0638926122963967	0.356015579214341	0.313128543004617	CDK2/AURKB	2
GO:0031507	heterochromatin assembly	2/198	39/18722	0.0638926122963967	0.356015579214341	0.313128543004617	HELLS/SUV39H1	2
GO:1901021	positive regulation of calcium ion transmembrane transporter activity	2/198	39/18722	0.0638926122963967	0.356015579214341	0.313128543004617	KCNE3/CALM1	2
GO:0061014	positive regulation of mRNA catabolic process	3/198	87/18722	0.0648082588699735	0.359445806139945	0.316145551310153	HNRNPR/EXOSC9/DCP2	3
GO:1901606	alpha-amino acid catabolic process	3/198	87/18722	0.0648082588699735	0.359445806139945	0.316145551310153	IDO1/SHMT1/CBS	3
GO:0050779	RNA destabilization	3/198	88/18722	0.0665945177349974	0.367098664989922	0.322876516698807	HNRNPR/EXOSC9/DCP2	3
GO:0035329	hippo signaling	2/198	40/18722	0.0668009256826403	0.367098664989922	0.322876516698807	TEAD4/TEAD2	2
GO:0045429	positive regulation of nitric oxide biosynthetic process	2/198	40/18722	0.0668009256826403	0.367098664989922	0.322876516698807	HSP90AA1/HSP90AB1	2
GO:0055081	anion homeostasis	2/198	40/18722	0.0668009256826403	0.367098664989922	0.322876516698807	KCNE3/GRM2	2
GO:0048545	response to steroid hormone	7/198	339/18722	0.0692064371023434	0.377261918307359	0.331815464568725	TYMS/PCNA/CALM1/HSPD1/HMGB1/HMGB2/SKP2	7
GO:0042542	response to hydrogen peroxide	4/198	146/18722	0.0695305218840263	0.377261918307359	0.331815464568725	MYB/PCNA/HSPD1/PPIF	4
GO:0032733	positive regulation of interleukin-10 production	2/198	41/18722	0.0697525166152587	0.377261918307359	0.331815464568725	HSPD1/HMGB1	2
GO:0032735	positive regulation of interleukin-12 production	2/198	41/18722	0.0697525166152587	0.377261918307359	0.331815464568725	HSPD1/HMGB1	2
GO:0071634	regulation of transforming growth factor beta production	2/198	41/18722	0.0697525166152587	0.377261918307359	0.331815464568725	MYB/HSP90AB1	2
GO:1901385	regulation of voltage-gated calcium channel activity	2/198	41/18722	0.0697525166152587	0.377261918307359	0.331815464568725	KCNE3/CALM1	2
GO:1904407	positive regulation of nitric oxide metabolic process	2/198	41/18722	0.0697525166152587	0.377261918307359	0.331815464568725	HSP90AA1/HSP90AB1	2
GO:0034249	negative regulation of cellular amide metabolic process	6/198	273/18722	0.0704834967455027	0.380356887842848	0.334537601907294	TYMS/SHMT1/DHFR/HNRNPR/EXOSC9/DCP2	6
GO:0001889	liver development	4/198	147/18722	0.0709127406057698	0.381813317958257	0.335818584725609	TYMS/PCNA/E2F8/E2F7	4
GO:0002366	leukocyte activation involved in immune response	6/198	275/18722	0.0724448186742668	0.388195518602414	0.341431960391017	MYB/EXO1/HSPD1/HMGB1/MSH2/MSH6	6
GO:0032467	positive regulation of cytokinesis	2/198	42/18722	0.0727461551971969	0.388195518602414	0.341431960391017	CDC6/AURKB	2
GO:0071312	cellular response to alkaloid	2/198	42/18722	0.0727461551971969	0.388195518602414	0.341431960391017	BLM/RAD51	2
GO:0090503	RNA phosphodiester bond hydrolysis, exonucleolytic	2/198	42/18722	0.0727461551971969	0.388195518602414	0.341431960391017	EXOSC9/DCP2	2
GO:0007548	sex differentiation	6/198	276/18722	0.0734371753201679	0.391012160149161	0.343909298224506	FANCA/FANCG/RRM1/BRIP1/MSH2/HMGB2	6
GO:0046474	glycerophospholipid biosynthetic process	5/198	211/18722	0.073788968141415	0.392014118995189	0.344790557169128	IMPA2/ABHD3/PLSCR1/PI4K2B/MTMR4	5
GO:0043523	regulation of neuron apoptotic process	5/198	212/18722	0.0749563099262728	0.395924302830918	0.348229704888629	MYBL2/MYB/HSP90AB1/HSPD1/MSH2	5
GO:0061008	hepaticobiliary system development	4/198	150/18722	0.075143525958637	0.395924302830918	0.348229704888629	TYMS/PCNA/E2F8/E2F7	4
GO:0007281	germ cell development	6/198	278/18722	0.0754452501976613	0.395924302830918	0.348229704888629	TRIP13/FANCG/FBXO5/BRIP1/MSH2/HMGB2	6
GO:0006458	'de novo' protein folding	2/198	43/18722	0.0757806324691442	0.395924302830918	0.348229704888629	HSPA8/HSPD1	2
GO:0045840	positive regulation of mitotic nuclear division	2/198	43/18722	0.0757806324691442	0.395924302830918	0.348229704888629	CDT1/ESPL1	2
GO:0071604	transforming growth factor beta production	2/198	43/18722	0.0757806324691442	0.395924302830918	0.348229704888629	MYB/HSP90AB1	2
GO:0097306	cellular response to alcohol	3/198	93/18722	0.0758580014925076	0.395924302830918	0.348229704888629	BLM/RAD51/LRP8	3
GO:1902807	negative regulation of cell cycle G1/S phase transition	3/198	93/18722	0.0758580014925076	0.395924302830918	0.348229704888629	CDK2/E2F7/WEE1	3
GO:0016311	dephosphorylation	8/198	417/18722	0.0760121783398256	0.395924302830918	0.348229704888629	IMPA2/PPP1R16B/HSP90AB1/CALM1/CDC25A/MASTL/MTMR4/PTPN5	8
GO:0002263	cell activation involved in immune response	6/198	279/18722	0.0764609546830766	0.397163641458325	0.349319747912998	MYB/EXO1/HSPD1/HMGB1/MSH2/MSH6	6
GO:0071456	cellular response to hypoxia	4/198	151/18722	0.0765816370424649	0.397163641458325	0.349319747912998	E2F1/SLC29A1/BRIP1/SUV39H1	4
GO:0032091	negative regulation of protein binding	3/198	94/18722	0.0777757047692072	0.402485072628554	0.354000138565313	AURKB/ACTB/BAG2	3
GO:0021762	substantia nigra development	2/198	44/18722	0.0788547601079597	0.405442071284703	0.356600925539045	ACTB/CALM1	2
GO:0032881	regulation of polysaccharide metabolic process	2/198	44/18722	0.0788547601079597	0.405442071284703	0.356600925539045	PASK/HMGB1	2
GO:0050999	regulation of nitric-oxide synthase activity	2/198	44/18722	0.0788547601079597	0.405442071284703	0.356600925539045	DHFR/CALM1	2
GO:0043648	dicarboxylic acid metabolic process	3/198	96/18722	0.0816744297935449	0.418750146757537	0.36830585792487	SHMT1/DHFR/MTHFD2	3
GO:0035305	negative regulation of dephosphorylation	2/198	45/18722	0.0819673701290837	0.418750146757537	0.36830585792487	PPP1R16B/MASTL	2
GO:0048599	oocyte development	2/198	45/18722	0.0819673701290837	0.418750146757537	0.36830585792487	TRIP13/FBXO5	2
GO:0034614	cellular response to reactive oxygen species	4/198	155/18722	0.0824716717082398	0.420430054070091	0.369783396998648	MYB/PCNA/DHFR/PPIF	4
GO:0035335	peptidyl-tyrosine dephosphorylation	3/198	97/18722	0.0836550176605149	0.425557159903596	0.374292871508215	CDC25A/MTMR4/PTPN5	3
GO:0042398	cellular modified amino acid biosynthetic process	2/198	46/18722	0.0851173145928843	0.430255455199474	0.378425191683221	PLSCR1/DHFR	2
GO:0043462	regulation of ATPase activity	2/198	46/18722	0.0851173145928843	0.430255455199474	0.378425191683221	PPIF/DNAJC9	2
GO:0070828	heterochromatin organization	2/198	46/18722	0.0851173145928843	0.430255455199474	0.378425191683221	HELLS/SUV39H1	2
GO:0070301	cellular response to hydrogen peroxide	3/198	98/18722	0.0856561292030997	0.432067548569741	0.380018993162561	MYB/PCNA/PPIF	3
GO:1903311	regulation of mRNA metabolic process	6/198	288/18722	0.0859507162027491	0.43264268071804	0.380524842631366	HSPA8/E2F1/HNRNPL/HNRNPR/EXOSC9/DCP2	6
GO:0043488	regulation of mRNA stability	4/198	158/18722	0.0870317982161172	0.436985467174869	0.38434447995962	E2F1/HNRNPR/EXOSC9/DCP2	4
GO:0000302	response to reactive oxygen species	5/198	222/18722	0.0871782359388929	0.436985467174869	0.38434447995962	MYB/PCNA/DHFR/HSPD1/PPIF	5
GO:0035966	response to topologically incorrect protein	4/198	159/18722	0.0885786268992314	0.443078058560665	0.389703133836417	HSPA8/HSP90AA1/HSP90AB1/HSPD1	4
GO:0006626	protein targeting to mitochondrion	3/198	100/18722	0.0897190303410715	0.447847493119182	0.393898023558827	HSP90AA1/HSPD1/SAE1	3
GO:0030261	chromosome condensation	2/198	48/18722	0.0915247135798575	0.4540123883642	0.399320271287729	CDCA5/NCAPG2	2
GO:0061647	histone H3-K9 modification	2/198	48/18722	0.0915247135798575	0.4540123883642	0.399320271287729	MYB/SUV39H1	2
GO:0090199	regulation of release of cytochrome c from mitochondria	2/198	48/18722	0.0915247135798575	0.4540123883642	0.399320271287729	PLAUR/PPIF	2
GO:0036294	cellular response to decreased oxygen levels	4/198	161/18722	0.0917120183506981	0.4540123883642	0.399320271287729	E2F1/SLC29A1/BRIP1/SUV39H1	4
GO:0071241	cellular response to inorganic substance	5/198	226/18722	0.0923425307916628	0.456191141807885	0.401236563526661	BLM/TIMELESS/CDK2/RAD51/PPIF	5
GO:0051100	negative regulation of binding	4/198	162/18722	0.0932984273654702	0.458682863476066	0.403428122607453	E2F1/AURKB/ACTB/BAG2	4
GO:1904063	negative regulation of cation transmembrane transport	3/198	102/18722	0.0938613269739388	0.458682863476066	0.403428122607453	KCNE3/CALM1/PPIF	3
GO:0009409	response to cold	2/198	49/18722	0.0947799698596365	0.458682863476066	0.403428122607453	HSP90AA1/HSPD1	2
GO:0009994	oocyte differentiation	2/198	49/18722	0.0947799698596365	0.458682863476066	0.403428122607453	TRIP13/FBXO5	2
GO:0031146	SCF-dependent proteasomal ubiquitin-dependent protein catabolic process	2/198	49/18722	0.0947799698596365	0.458682863476066	0.403428122607453	CCNF/SKP2	2
GO:0051258	protein polymerization	6/198	296/18722	0.0949077526689942	0.458682863476066	0.403428122607453	TMSB15A/HSP90AA1/FBXO5/CENPJ/ADD2/TUBG1	6
GO:0014013	regulation of gliogenesis	3/198	103/18722	0.095961675869658	0.458682863476066	0.403428122607453	E2F1/MYB/DAAM2	3
GO:0031647	regulation of protein stability	6/198	298/18722	0.0972228020402432	0.458682863476066	0.403428122607453	HSPA8/HSP90AA1/HSP90AB1/MCM8/BAG2/HSPD1	6
GO:0048511	rhythmic process	6/198	298/18722	0.0972228020402432	0.458682863476066	0.403428122607453	TIMELESS/TYMS/PCNA/DTL/SUV39H1/HNRNPR	6
GO:0006220	pyrimidine nucleotide metabolic process	2/198	50/18722	0.098068163534765	0.458682863476066	0.403428122607453	TYMS/UCK2	2
GO:0045814	negative regulation of gene expression, epigenetic	2/198	50/18722	0.098068163534765	0.458682863476066	0.403428122607453	HELLS/SUV39H1	2
GO:0007286	spermatid development	4/198	165/18722	0.0981355551704296	0.458682863476066	0.403428122607453	TRIP13/FANCG/BRIP1/HMGB2	4
GO:0061013	regulation of mRNA catabolic process	4/198	166/18722	0.0997736254544931	0.458682863476066	0.403428122607453	E2F1/HNRNPR/EXOSC9/DCP2	4
GO:0040029	regulation of gene expression, epigenetic	3/198	105/18722	0.100219614510754	0.458682863476066	0.403428122607453	HELLS/SUV39H1/CDCA4	3
GO:0000098	sulfur amino acid catabolic process	1/198	10/18722	0.100887257534176	0.458682863476066	0.403428122607453	CBS	1
GO:0000290	deadenylation-dependent decapping of nuclear-transcribed mRNA	1/198	10/18722	0.100887257534176	0.458682863476066	0.403428122607453	DCP2	1
GO:0006222	UMP biosynthetic process	1/198	10/18722	0.100887257534176	0.458682863476066	0.403428122607453	UCK2	1
GO:0009113	purine nucleobase biosynthetic process	1/198	10/18722	0.100887257534176	0.458682863476066	0.403428122607453	SHMT1	1
GO:0009174	pyrimidine ribonucleoside monophosphate biosynthetic process	1/198	10/18722	0.100887257534176	0.458682863476066	0.403428122607453	UCK2	1
GO:0009396	folic acid-containing compound biosynthetic process	1/198	10/18722	0.100887257534176	0.458682863476066	0.403428122607453	DHFR	1
GO:0015808	L-alanine transport	1/198	10/18722	0.100887257534176	0.458682863476066	0.403428122607453	SLC1A4	1
GO:0015824	proline transport	1/198	10/18722	0.100887257534176	0.458682863476066	0.403428122607453	SLC1A4	1
GO:0019062	virion attachment to host cell	1/198	10/18722	0.100887257534176	0.458682863476066	0.403428122607453	HSP90AB1	1
GO:0030953	astral microtubule organization	1/198	10/18722	0.100887257534176	0.458682863476066	0.403428122607453	CENPJ	1
GO:0031055	chromatin remodeling at centromere	1/198	10/18722	0.100887257534176	0.458682863476066	0.403428122607453	HELLS	1
GO:0031125	rRNA 3'-end processing	1/198	10/18722	0.100887257534176	0.458682863476066	0.403428122607453	EXOSC9	1
GO:0034085	establishment of sister chromatid cohesion	1/198	10/18722	0.100887257534176	0.458682863476066	0.403428122607453	CDCA5	1
GO:0035524	proline transmembrane transport	1/198	10/18722	0.100887257534176	0.458682863476066	0.403428122607453	SLC1A4	1
GO:0036363	transforming growth factor beta activation	1/198	10/18722	0.100887257534176	0.458682863476066	0.403428122607453	HSP90AB1	1
GO:0042989	sequestering of actin monomers	1/198	10/18722	0.100887257534176	0.458682863476066	0.403428122607453	TMSB15A	1
GO:0045898	regulation of RNA polymerase II transcription preinitiation complex assembly	1/198	10/18722	0.100887257534176	0.458682863476066	0.403428122607453	HMGB1	1
GO:0051342	regulation of cyclic-nucleotide phosphodiesterase activity	1/198	10/18722	0.100887257534176	0.458682863476066	0.403428122607453	CALM1	1
GO:0060368	regulation of Fc receptor mediated stimulatory signaling pathway	1/198	10/18722	0.100887257534176	0.458682863476066	0.403428122607453	PLSCR1	1
GO:0061299	retina vasculature morphogenesis in camera-type eye	1/198	10/18722	0.100887257534176	0.458682863476066	0.403428122607453	COL4A1	1
GO:0070091	glucagon secretion	1/198	10/18722	0.100887257534176	0.458682863476066	0.403428122607453	PASK	1
GO:0070092	regulation of glucagon secretion	1/198	10/18722	0.100887257534176	0.458682863476066	0.403428122607453	PASK	1
GO:0097278	complement-dependent cytotoxicity	1/198	10/18722	0.100887257534176	0.458682863476066	0.403428122607453	HSP90AB1	1
GO:0098903	regulation of membrane repolarization during action potential	1/198	10/18722	0.100887257534176	0.458682863476066	0.403428122607453	KCNE3	1
GO:1901993	regulation of meiotic cell cycle phase transition	1/198	10/18722	0.100887257534176	0.458682863476066	0.403428122607453	CDC25A	1
GO:1990700	nucleolar chromatin organization	1/198	10/18722	0.100887257534176	0.458682863476066	0.403428122607453	SUV39H1	1
GO:2000121	regulation of removal of superoxide radicals	1/198	10/18722	0.100887257534176	0.458682863476066	0.403428122607453	DHFR	1
GO:2000425	regulation of apoptotic cell clearance	1/198	10/18722	0.100887257534176	0.458682863476066	0.403428122607453	HMGB1	1
GO:0014009	glial cell proliferation	2/198	51/18722	0.101388242619768	0.459217824795773	0.403898640383595	E2F1/MYB	2
GO:0043370	regulation of CD4-positive, alpha-beta T cell differentiation	2/198	51/18722	0.101388242619768	0.459217824795773	0.403898640383595	MYB/HMGB1	2
GO:0006766	vitamin metabolic process	3/198	106/18722	0.102376735546475	0.4592381986406	0.403916559914982	SHMT1/DHFR/MTHFD2	3
GO:2000241	regulation of reproductive process	4/198	168/18722	0.103087803053615	0.4592381986406	0.403916559914982	TRIP13/FBXO5/CDC25A/RAD51AP1	4
GO:0008637	apoptotic mitochondrial changes	3/198	107/18722	0.104552309607815	0.4592381986406	0.403916559914982	PLAUR/HSPD1/PPIF	3
GO:0002218	activation of innate immune response	2/198	52/18722	0.104739173492102	0.4592381986406	0.403916559914982	HSP90AA1/HMGB1	2
GO:0043487	regulation of RNA stability	4/198	170/18722	0.106452119252711	0.4592381986406	0.403916559914982	E2F1/HNRNPR/EXOSC9/DCP2	4
GO:0001666	response to hypoxia	6/198	307/18722	0.108009865978322	0.4592381986406	0.403916559914982	E2F1/MYB/SLC29A1/BRIP1/SUV39H1/HSPD1	6
GO:0031279	regulation of cyclase activity	2/198	53/18722	0.108119940624699	0.4592381986406	0.403916559914982	GRM2/CALM1	2
GO:0032210	regulation of telomere maintenance via telomerase	2/198	53/18722	0.108119940624699	0.4592381986406	0.403916559914982	AURKB/DCP2	2
GO:0051438	regulation of ubiquitin-protein transferase activity	2/198	53/18722	0.108119940624699	0.4592381986406	0.403916559914982	FBXO5/BAG2	2
GO:0048469	cell maturation	4/198	171/18722	0.108152858233713	0.4592381986406	0.403916559914982	TYMS/CNTNAP2/TRIP13/FBXO5	4
GO:0002456	T cell mediated immunity	3/198	109/18722	0.108957864953963	0.4592381986406	0.403916559914982	EMP2/HSPD1/HMGB1	3
GO:0032410	negative regulation of transporter activity	3/198	109/18722	0.108957864953963	0.4592381986406	0.403916559914982	KCNE3/CALM1/PPIF	3
GO:0034766	negative regulation of ion transmembrane transport	3/198	109/18722	0.108957864953963	0.4592381986406	0.403916559914982	KCNE3/CALM1/PPIF	3
GO:0048515	spermatid differentiation	4/198	172/18722	0.109865864205698	0.4592381986406	0.403916559914982	TRIP13/FANCG/BRIP1/HMGB2	4
GO:0001765	membrane raft assembly	1/198	11/18722	0.110401169623116	0.4592381986406	0.403916559914982	EMP2	1
GO:0003093	regulation of glomerular filtration	1/198	11/18722	0.110401169623116	0.4592381986406	0.403916559914982	EMP2	1
GO:0006020	inositol metabolic process	1/198	11/18722	0.110401169623116	0.4592381986406	0.403916559914982	IMPA2	1
GO:0006568	tryptophan metabolic process	1/198	11/18722	0.110401169623116	0.4592381986406	0.403916559914982	IDO1	1
GO:0007042	lysosomal lumen acidification	1/198	11/18722	0.110401169623116	0.4592381986406	0.403916559914982	CLN6	1
GO:0009120	deoxyribonucleoside metabolic process	1/198	11/18722	0.110401169623116	0.4592381986406	0.403916559914982	TK1	1
GO:0015937	coenzyme A biosynthetic process	1/198	11/18722	0.110401169623116	0.4592381986406	0.403916559914982	ACOT7	1
GO:0032329	serine transport	1/198	11/18722	0.110401169623116	0.4592381986406	0.403916559914982	SLC1A4	1
GO:0033148	positive regulation of intracellular estrogen receptor signaling pathway	1/198	11/18722	0.110401169623116	0.4592381986406	0.403916559914982	SKP2	1
GO:0034163	regulation of toll-like receptor 9 signaling pathway	1/198	11/18722	0.110401169623116	0.4592381986406	0.403916559914982	HMGB1	1
GO:0034379	very-low-density lipoprotein particle assembly	1/198	11/18722	0.110401169623116	0.4592381986406	0.403916559914982	SOAT1	1
GO:0034427	nuclear-transcribed mRNA catabolic process, exonucleolytic, 3'-5'	1/198	11/18722	0.110401169623116	0.4592381986406	0.403916559914982	EXOSC9	1
GO:0035404	histone-serine phosphorylation	1/198	11/18722	0.110401169623116	0.4592381986406	0.403916559914982	AURKB	1
GO:0044771	meiotic cell cycle phase transition	1/198	11/18722	0.110401169623116	0.4592381986406	0.403916559914982	CDC25A	1
GO:0045161	neuronal ion channel clustering	1/198	11/18722	0.110401169623116	0.4592381986406	0.403916559914982	CNTNAP2	1
GO:0045654	positive regulation of megakaryocyte differentiation	1/198	11/18722	0.110401169623116	0.4592381986406	0.403916559914982	HMGB2	1
GO:0045793	positive regulation of cell size	1/198	11/18722	0.110401169623116	0.4592381986406	0.403916559914982	HSP90AB1	1
GO:0048096	chromatin-mediated maintenance of transcription	1/198	11/18722	0.110401169623116	0.4592381986406	0.403916559914982	CDCA4	1
GO:0048715	negative regulation of oligodendrocyte differentiation	1/198	11/18722	0.110401169623116	0.4592381986406	0.403916559914982	DAAM2	1
GO:0051574	positive regulation of histone H3-K9 methylation	1/198	11/18722	0.110401169623116	0.4592381986406	0.403916559914982	MYB	1
GO:0060315	negative regulation of ryanodine-sensitive calcium-release channel activity	1/198	11/18722	0.110401169623116	0.4592381986406	0.403916559914982	CALM1	1
GO:0061635	regulation of protein complex stability	1/198	11/18722	0.110401169623116	0.4592381986406	0.403916559914982	HSPA8	1
GO:0070189	kynurenine metabolic process	1/198	11/18722	0.110401169623116	0.4592381986406	0.403916559914982	IDO1	1
GO:0070341	fat cell proliferation	1/198	11/18722	0.110401169623116	0.4592381986406	0.403916559914982	E2F1	1
GO:0070344	regulation of fat cell proliferation	1/198	11/18722	0.110401169623116	0.4592381986406	0.403916559914982	E2F1	1
GO:0070778	L-aspartate transmembrane transport	1/198	11/18722	0.110401169623116	0.4592381986406	0.403916559914982	SLC1A4	1
GO:0071044	histone mRNA catabolic process	1/198	11/18722	0.110401169623116	0.4592381986406	0.403916559914982	DCP2	1
GO:0090657	telomeric loop disassembly	1/198	11/18722	0.110401169623116	0.4592381986406	0.403916559914982	BLM	1
GO:0140042	lipid droplet formation	1/198	11/18722	0.110401169623116	0.4592381986406	0.403916559914982	SQLE	1
GO:1901533	negative regulation of hematopoietic progenitor cell differentiation	1/198	11/18722	0.110401169623116	0.4592381986406	0.403916559914982	MYB	1
GO:1901844	regulation of cell communication by electrical coupling involved in cardiac conduction	1/198	11/18722	0.110401169623116	0.4592381986406	0.403916559914982	CALM1	1
GO:1902065	response to L-glutamate	1/198	11/18722	0.110401169623116	0.4592381986406	0.403916559914982	PCNA	1
GO:2000343	positive regulation of chemokine (C-X-C motif) ligand 2 production	1/198	11/18722	0.110401169623116	0.4592381986406	0.403916559914982	HMGB1	1
GO:0009063	cellular amino acid catabolic process	3/198	110/18722	0.111187367518383	0.459515285667061	0.404160267948974	IDO1/SHMT1/CBS	3
GO:0009408	response to heat	3/198	110/18722	0.111187367518383	0.459515285667061	0.404160267948974	HSP90AA1/HSP90AB1/HSPD1	3
GO:0070228	regulation of lymphocyte apoptotic process	2/198	54/18722	0.111529546322076	0.459515285667061	0.404160267948974	IDO1/AURKB	2
GO:0070839	metal ion export	2/198	54/18722	0.111529546322076	0.459515285667061	0.404160267948974	KCNE3/CALM1	2
GO:0072348	sulfur compound transport	2/198	54/18722	0.111529546322076	0.459515285667061	0.404160267948974	SLC1A4/SLC5A6	2
GO:0032886	regulation of microtubule-based process	5/198	240/18722	0.111618487586907	0.459515285667061	0.404160267948974	SKA1/SKA3/CENPJ/CCNF/PLK4	5
GO:0001938	positive regulation of endothelial cell proliferation	3/198	111/18722	0.113434365850891	0.466189949534707	0.410030875568265	PPP1R16B/HMGB1/HMGB2	3
GO:0098900	regulation of action potential	2/198	55/18722	0.114967010459946	0.469079303281601	0.412572166404431	KCNE3/CALM1	2
GO:0045860	positive regulation of protein kinase activity	7/198	386/18722	0.116130194636707	0.469079303281601	0.412572166404431	EMP2/HSP90AA1/CDC6/HSP90AB1/CALM1/LRP8/HMGB1	7
GO:0000288	nuclear-transcribed mRNA catabolic process, deadenylation-dependent decay	2/198	56/18722	0.118431370228307	0.469079303281601	0.412572166404431	EXOSC9/DCP2	2
GO:0010332	response to gamma radiation	2/198	56/18722	0.118431370228307	0.469079303281601	0.412572166404431	RAD51/FANCD2	2
GO:0031122	cytoplasmic microtubule organization	2/198	56/18722	0.118431370228307	0.469079303281601	0.412572166404431	CENPJ/TUBG1	2
GO:0071453	cellular response to oxygen levels	4/198	177/18722	0.118611654595993	0.469079303281601	0.412572166404431	E2F1/SLC29A1/BRIP1/SUV39H1	4
GO:0071466	cellular response to xenobiotic stimulus	4/198	177/18722	0.118611654595993	0.469079303281601	0.412572166404431	E2F1/PCNA/MCM7/CRYZ	4
GO:0002903	negative regulation of B cell apoptotic process	1/198	12/18722	0.119814913859908	0.469079303281601	0.412572166404431	AURKB	1
GO:0006534	cysteine metabolic process	1/198	12/18722	0.119814913859908	0.469079303281601	0.412572166404431	CBS	1
GO:0009176	pyrimidine deoxyribonucleoside monophosphate metabolic process	1/198	12/18722	0.119814913859908	0.469079303281601	0.412572166404431	TYMS	1
GO:0009265	2'-deoxyribonucleotide biosynthetic process	1/198	12/18722	0.119814913859908	0.469079303281601	0.412572166404431	TYMS	1
GO:0010826	negative regulation of centrosome duplication	1/198	12/18722	0.119814913859908	0.469079303281601	0.412572166404431	CCNF	1
GO:0031223	auditory behavior	1/198	12/18722	0.119814913859908	0.469079303281601	0.412572166404431	CNTNAP2	1
GO:0032780	negative regulation of ATPase activity	1/198	12/18722	0.119814913859908	0.469079303281601	0.412572166404431	PPIF	1
GO:0033235	positive regulation of protein sumoylation	1/198	12/18722	0.119814913859908	0.469079303281601	0.412572166404431	SAE1	1
GO:0034145	positive regulation of toll-like receptor 4 signaling pathway	1/198	12/18722	0.119814913859908	0.469079303281601	0.412572166404431	HMGB1	1
GO:0034333	adherens junction assembly	1/198	12/18722	0.119814913859908	0.469079303281601	0.412572166404431	ACTB	1
GO:0038063	collagen-activated tyrosine kinase receptor signaling pathway	1/198	12/18722	0.119814913859908	0.469079303281601	0.412572166404431	COL4A1	1
GO:0043471	regulation of cellular carbohydrate catabolic process	1/198	12/18722	0.119814913859908	0.469079303281601	0.412572166404431	HMGB1	1
GO:0044650	adhesion of symbiont to host cell	1/198	12/18722	0.119814913859908	0.469079303281601	0.412572166404431	HSP90AB1	1
GO:0046385	deoxyribose phosphate biosynthetic process	1/198	12/18722	0.119814913859908	0.469079303281601	0.412572166404431	TYMS	1
GO:0046606	negative regulation of centrosome cycle	1/198	12/18722	0.119814913859908	0.469079303281601	0.412572166404431	CCNF	1
GO:0051013	microtubule severing	1/198	12/18722	0.119814913859908	0.469079303281601	0.412572166404431	FIGNL1	1
GO:0051255	spindle midzone assembly	1/198	12/18722	0.119814913859908	0.469079303281601	0.412572166404431	AURKB	1
GO:0071635	negative regulation of transforming growth factor beta production	1/198	12/18722	0.119814913859908	0.469079303281601	0.412572166404431	HSP90AB1	1
GO:0072520	seminiferous tubule development	1/198	12/18722	0.119814913859908	0.469079303281601	0.412572166404431	BRIP1	1
GO:0072537	fibroblast activation	1/198	12/18722	0.119814913859908	0.469079303281601	0.412572166404431	MYB	1
GO:0098974	postsynaptic actin cytoskeleton organization	1/198	12/18722	0.119814913859908	0.469079303281601	0.412572166404431	ACTB	1
GO:1990034	calcium ion export across plasma membrane	1/198	12/18722	0.119814913859908	0.469079303281601	0.412572166404431	CALM1	1
GO:0051261	protein depolymerization	3/198	114/18722	0.120277914101777	0.469960092847709	0.413346852596921	HSPA8/KIF18B/ADD2	3
GO:0051402	neuron apoptotic process	5/198	246/18722	0.12043217738251	0.469960092847709	0.413346852596921	MYBL2/MYB/HSP90AB1/HSPD1/MSH2	5
GO:0007006	mitochondrial membrane organization	3/198	116/18722	0.124923306801809	0.477460458043628	0.419943694316556	HSP90AA1/CALM1/PPIF	3
GO:0002931	response to ischemia	2/198	58/18722	0.125437010470342	0.477460458043628	0.419943694316556	HSPD1/PPIF	2
GO:0009161	ribonucleoside monophosphate metabolic process	2/198	58/18722	0.125437010470342	0.477460458043628	0.419943694316556	PRPS2/UCK2	2
GO:0043525	positive regulation of neuron apoptotic process	2/198	58/18722	0.125437010470342	0.477460458043628	0.419943694316556	MYBL2/MYB	2
GO:0036293	response to decreased oxygen levels	6/198	322/18722	0.127295486283383	0.477460458043628	0.419943694316556	E2F1/MYB/SLC29A1/BRIP1/SUV39H1/HSPD1	6
GO:0051260	protein homooligomerization	4/198	182/18722	0.127649931935704	0.477460458043628	0.419943694316556	TK1/BLM/SHMT1/CRYZ	4
GO:0001836	release of cytochrome c from mitochondria	2/198	59/18722	0.12897644963088	0.477460458043628	0.419943694316556	PLAUR/PPIF	2
GO:0032768	regulation of monooxygenase activity	2/198	59/18722	0.12897644963088	0.477460458043628	0.419943694316556	DHFR/CALM1	2
GO:0051353	positive regulation of oxidoreductase activity	2/198	59/18722	0.12897644963088	0.477460458043628	0.419943694316556	DHFR/CALM1	2
GO:2001258	negative regulation of cation channel activity	2/198	59/18722	0.12897644963088	0.477460458043628	0.419943694316556	KCNE3/CALM1	2
GO:0005513	detection of calcium ion	1/198	13/18722	0.129129539571065	0.477460458043628	0.419943694316556	CALM1	1
GO:0006264	mitochondrial DNA replication	1/198	13/18722	0.129129539571065	0.477460458043628	0.419943694316556	DNA2	1
GO:0006586	indolalkylamine metabolic process	1/198	13/18722	0.129129539571065	0.477460458043628	0.419943694316556	IDO1	1
GO:0009650	UV protection	1/198	13/18722	0.129129539571065	0.477460458043628	0.419943694316556	FEN1	1
GO:0016078	tRNA catabolic process	1/198	13/18722	0.129129539571065	0.477460458043628	0.419943694316556	EXOSC9	1
GO:0021794	thalamus development	1/198	13/18722	0.129129539571065	0.477460458043628	0.419943694316556	CNTNAP2	1
GO:0021819	layer formation in cerebral cortex	1/198	13/18722	0.129129539571065	0.477460458043628	0.419943694316556	LRP8	1
GO:0032042	mitochondrial DNA metabolic process	1/198	13/18722	0.129129539571065	0.477460458043628	0.419943694316556	DNA2	1
GO:0033145	positive regulation of intracellular steroid hormone receptor signaling pathway	1/198	13/18722	0.129129539571065	0.477460458043628	0.419943694316556	SKP2	1
GO:0033262	regulation of nuclear cell cycle DNA replication	1/198	13/18722	0.129129539571065	0.477460458043628	0.419943694316556	CDT1	1
GO:0034112	positive regulation of homotypic cell-cell adhesion	1/198	13/18722	0.129129539571065	0.477460458043628	0.419943694316556	PLAUR	1
GO:0034135	regulation of toll-like receptor 2 signaling pathway	1/198	13/18722	0.129129539571065	0.477460458043628	0.419943694316556	HMGB1	1
GO:0044794	positive regulation by host of viral process	1/198	13/18722	0.129129539571065	0.477460458043628	0.419943694316556	HSPA8	1
GO:0048302	regulation of isotype switching to IgG isotypes	1/198	13/18722	0.129129539571065	0.477460458043628	0.419943694316556	MSH2	1
GO:0051280	negative regulation of release of sequestered calcium ion into cytosol	1/198	13/18722	0.129129539571065	0.477460458043628	0.419943694316556	CALM1	1
GO:0051988	regulation of attachment of spindle microtubules to kinetochore	1/198	13/18722	0.129129539571065	0.477460458043628	0.419943694316556	AURKB	1
GO:0070234	positive regulation of T cell apoptotic process	1/198	13/18722	0.129129539571065	0.477460458043628	0.419943694316556	IDO1	1
GO:0070914	UV-damage excision repair	1/198	13/18722	0.129129539571065	0.477460458043628	0.419943694316556	POLD3	1
GO:0071027	nuclear RNA surveillance	1/198	13/18722	0.129129539571065	0.477460458043628	0.419943694316556	EXOSC9	1
GO:0071028	nuclear mRNA surveillance	1/198	13/18722	0.129129539571065	0.477460458043628	0.419943694316556	EXOSC9	1
GO:1901387	positive regulation of voltage-gated calcium channel activity	1/198	13/18722	0.129129539571065	0.477460458043628	0.419943694316556	KCNE3	1
GO:1902260	negative regulation of delayed rectifier potassium channel activity	1/198	13/18722	0.129129539571065	0.477460458043628	0.419943694316556	KCNE3	1
GO:2001023	regulation of response to drug	1/198	13/18722	0.129129539571065	0.477460458043628	0.419943694316556	GRM2	1
GO:2001198	regulation of dendritic cell differentiation	1/198	13/18722	0.129129539571065	0.477460458043628	0.419943694316556	HMGB1	1
GO:0045017	glycerolipid biosynthetic process	5/198	252/18722	0.129563094310975	0.478325383619561	0.420704427557491	IMPA2/ABHD3/PLSCR1/PI4K2B/MTMR4	5
GO:0008654	phospholipid biosynthetic process	5/198	253/18722	0.131114989027536	0.482567609385524	0.424435618131016	IMPA2/ABHD3/PLSCR1/PI4K2B/MTMR4	5
GO:0097305	response to alcohol	5/198	253/18722	0.131114989027536	0.482567609385524	0.424435618131016	BLM/TYMS/RAD51/CALM1/LRP8	5
GO:0090342	regulation of cell aging	2/198	61/18722	0.136124085519931	0.496727551027413	0.436889797538389	FOXM1/FBXO5	2
GO:1904356	regulation of telomere maintenance via telomere lengthening	2/198	61/18722	0.136124085519931	0.496727551027413	0.436889797538389	AURKB/DCP2	2
GO:0006241	CTP biosynthetic process	1/198	14/18722	0.138346085146185	0.496727551027413	0.436889797538389	UCK2	1
GO:0007638	mechanosensory behavior	1/198	14/18722	0.138346085146185	0.496727551027413	0.436889797538389	CNTNAP2	1
GO:0009173	pyrimidine ribonucleoside monophosphate metabolic process	1/198	14/18722	0.138346085146185	0.496727551027413	0.436889797538389	UCK2	1
GO:0043173	nucleotide salvage	1/198	14/18722	0.138346085146185	0.496727551027413	0.436889797538389	UCK2	1
GO:0046049	UMP metabolic process	1/198	14/18722	0.138346085146185	0.496727551027413	0.436889797538389	UCK2	1
GO:0048368	lateral mesoderm development	1/198	14/18722	0.138346085146185	0.496727551027413	0.436889797538389	TEAD2	1
GO:0050667	homocysteine metabolic process	1/198	14/18722	0.138346085146185	0.496727551027413	0.436889797538389	CBS	1
GO:0055057	neuroblast division	1/198	14/18722	0.138346085146185	0.496727551027413	0.436889797538389	AKNA	1
GO:0060576	intestinal epithelial cell development	1/198	14/18722	0.138346085146185	0.496727551027413	0.436889797538389	TYMS	1
GO:0072531	pyrimidine-containing compound transmembrane transport	1/198	14/18722	0.138346085146185	0.496727551027413	0.436889797538389	SLC29A1	1
GO:0099188	postsynaptic cytoskeleton organization	1/198	14/18722	0.138346085146185	0.496727551027413	0.436889797538389	ACTB	1
GO:1902916	positive regulation of protein polyubiquitination	1/198	14/18722	0.138346085146185	0.496727551027413	0.436889797538389	SKP2	1
GO:0009116	nucleoside metabolic process	2/198	62/18722	0.139730538143772	0.496727551027413	0.436889797538389	TK1/PRPS2	2
GO:0032613	interleukin-10 production	2/198	62/18722	0.139730538143772	0.496727551027413	0.436889797538389	HSPD1/HMGB1	2
GO:0032615	interleukin-12 production	2/198	62/18722	0.139730538143772	0.496727551027413	0.436889797538389	HSPD1/HMGB1	2
GO:0032653	regulation of interleukin-10 production	2/198	62/18722	0.139730538143772	0.496727551027413	0.436889797538389	HSPD1/HMGB1	2
GO:0032655	regulation of interleukin-12 production	2/198	62/18722	0.139730538143772	0.496727551027413	0.436889797538389	HSPD1/HMGB1	2
GO:0045428	regulation of nitric oxide biosynthetic process	2/198	62/18722	0.139730538143772	0.496727551027413	0.436889797538389	HSP90AA1/HSP90AB1	2
GO:0046173	polyol biosynthetic process	2/198	62/18722	0.139730538143772	0.496727551027413	0.436889797538389	IMPA2/DHFR	2
GO:0048488	synaptic vesicle endocytosis	2/198	62/18722	0.139730538143772	0.496727551027413	0.436889797538389	ACTB/CALM1	2
GO:0140238	presynaptic endocytosis	2/198	62/18722	0.139730538143772	0.496727551027413	0.436889797538389	ACTB/CALM1	2
GO:1904589	regulation of protein import	2/198	63/18722	0.143357610655578	0.502599609175947	0.442054484478624	HSPA8/HSP90AB1	2
GO:2000242	negative regulation of reproductive process	2/198	63/18722	0.143357610655578	0.502599609175947	0.442054484478624	TRIP13/FBXO5	2
GO:0030837	negative regulation of actin filament polymerization	2/198	64/18722	0.147004469912708	0.502599609175947	0.442054484478624	TMSB15A/ADD2	2
GO:0046854	phosphatidylinositol phosphate biosynthetic process	2/198	64/18722	0.147004469912708	0.502599609175947	0.442054484478624	IMPA2/PI4K2B	2
GO:0048857	neural nucleus development	2/198	64/18722	0.147004469912708	0.502599609175947	0.442054484478624	ACTB/CALM1	2
GO:0080164	regulation of nitric oxide metabolic process	2/198	64/18722	0.147004469912708	0.502599609175947	0.442054484478624	HSP90AA1/HSP90AB1	2
GO:0000722	telomere maintenance via recombination	1/198	15/18722	0.147465578151373	0.502599609175947	0.442054484478624	RAD51	1
GO:0002070	epithelial cell maturation	1/198	15/18722	0.147465578151373	0.502599609175947	0.442054484478624	TYMS	1
GO:0002836	positive regulation of response to tumor cell	1/198	15/18722	0.147465578151373	0.502599609175947	0.442054484478624	HSPD1	1
GO:0002839	positive regulation of immune response to tumor cell	1/198	15/18722	0.147465578151373	0.502599609175947	0.442054484478624	HSPD1	1
GO:0006878	cellular copper ion homeostasis	1/198	15/18722	0.147465578151373	0.502599609175947	0.442054484478624	ANKRD9	1
GO:0007000	nucleolus organization	1/198	15/18722	0.147465578151373	0.502599609175947	0.442054484478624	SUV39H1	1
GO:0007216	G protein-coupled glutamate receptor signaling pathway	1/198	15/18722	0.147465578151373	0.502599609175947	0.442054484478624	GRM2	1
GO:0009209	pyrimidine ribonucleoside triphosphate biosynthetic process	1/198	15/18722	0.147465578151373	0.502599609175947	0.442054484478624	UCK2	1
GO:0014048	regulation of glutamate secretion	1/198	15/18722	0.147465578151373	0.502599609175947	0.442054484478624	GRM2	1
GO:0023035	CD40 signaling pathway	1/198	15/18722	0.147465578151373	0.502599609175947	0.442054484478624	FANCA	1
GO:0032328	alanine transport	1/198	15/18722	0.147465578151373	0.502599609175947	0.442054484478624	SLC1A4	1
GO:0036124	histone H3-K9 trimethylation	1/198	15/18722	0.147465578151373	0.502599609175947	0.442054484478624	SUV39H1	1
GO:0042559	pteridine-containing compound biosynthetic process	1/198	15/18722	0.147465578151373	0.502599609175947	0.442054484478624	DHFR	1
GO:0042754	negative regulation of circadian rhythm	1/198	15/18722	0.147465578151373	0.502599609175947	0.442054484478624	SUV39H1	1
GO:0044406	adhesion of symbiont to host	1/198	15/18722	0.147465578151373	0.502599609175947	0.442054484478624	HSP90AB1	1
GO:0045176	apical protein localization	1/198	15/18722	0.147465578151373	0.502599609175947	0.442054484478624	ACTB	1
GO:0045836	positive regulation of meiotic nuclear division	1/198	15/18722	0.147465578151373	0.502599609175947	0.442054484478624	RAD51AP1	1
GO:0046500	S-adenosylmethionine metabolic process	1/198	15/18722	0.147465578151373	0.502599609175947	0.442054484478624	MAT2A	1
GO:0051284	positive regulation of sequestering of calcium ion	1/198	15/18722	0.147465578151373	0.502599609175947	0.442054484478624	CALM1	1
GO:0071025	RNA surveillance	1/198	15/18722	0.147465578151373	0.502599609175947	0.442054484478624	EXOSC9	1
GO:0110156	methylguanosine-cap decapping	1/198	15/18722	0.147465578151373	0.502599609175947	0.442054484478624	DCP2	1
GO:1901660	calcium ion export	1/198	15/18722	0.147465578151373	0.502599609175947	0.442054484478624	CALM1	1
GO:1901841	regulation of high voltage-gated calcium channel activity	1/198	15/18722	0.147465578151373	0.502599609175947	0.442054484478624	CALM1	1
GO:0070936	protein K48-linked ubiquitination	2/198	65/18722	0.150670297923612	0.512065296205638	0.450379897638031	UBE2T/SKP2	2
GO:0090307	mitotic spindle assembly	2/198	65/18722	0.150670297923612	0.512065296205638	0.450379897638031	MYBL2/AURKB	2
GO:0030048	actin filament-based movement	3/198	127/18722	0.151566743243001	0.512223673384955	0.450519196079729	EMP2/KCNE3/MYO19	3
GO:1901605	alpha-amino acid metabolic process	4/198	195/18722	0.152427555705638	0.512223673384955	0.450519196079729	IDO1/SHMT1/DHFR/CBS	4
GO:0014015	positive regulation of gliogenesis	2/198	66/18722	0.154354291623283	0.512223673384955	0.450519196079729	E2F1/MYB	2
GO:0042093	T-helper cell differentiation	2/198	66/18722	0.154354291623283	0.512223673384955	0.450519196079729	MYB/HMGB1	2
GO:0050918	positive chemotaxis	2/198	66/18722	0.154354291623283	0.512223673384955	0.450519196079729	HMGB1/HMGB2	2
GO:0071300	cellular response to retinoic acid	2/198	66/18722	0.154354291623283	0.512223673384955	0.450519196079729	MYB/TEAD2	2
GO:0001977	renal system process involved in regulation of blood volume	1/198	16/18722	0.15648903544148	0.512223673384955	0.450519196079729	EMP2	1
GO:0005980	glycogen catabolic process	1/198	16/18722	0.15648903544148	0.512223673384955	0.450519196079729	HMGB1	1
GO:0006978	DNA damage response, signal transduction by p53 class mediator resulting in transcription of p21 class mediator	1/198	16/18722	0.15648903544148	0.512223673384955	0.450519196079729	FOXM1	1
GO:0009074	aromatic amino acid family catabolic process	1/198	16/18722	0.15648903544148	0.512223673384955	0.450519196079729	IDO1	1
GO:0010649	regulation of cell communication by electrical coupling	1/198	16/18722	0.15648903544148	0.512223673384955	0.450519196079729	CALM1	1
GO:0035751	regulation of lysosomal lumen pH	1/198	16/18722	0.15648903544148	0.512223673384955	0.450519196079729	CLN6	1
GO:0044849	estrous cycle	1/198	16/18722	0.15648903544148	0.512223673384955	0.450519196079729	PCNA	1
GO:0046036	CTP metabolic process	1/198	16/18722	0.15648903544148	0.512223673384955	0.450519196079729	UCK2	1
GO:0060330	regulation of response to interferon-gamma	1/198	16/18722	0.15648903544148	0.512223673384955	0.450519196079729	HSP90AB1	1
GO:0060334	regulation of interferon-gamma-mediated signaling pathway	1/198	16/18722	0.15648903544148	0.512223673384955	0.450519196079729	HSP90AB1	1
GO:0070230	positive regulation of lymphocyte apoptotic process	1/198	16/18722	0.15648903544148	0.512223673384955	0.450519196079729	IDO1	1
GO:0071639	positive regulation of monocyte chemotactic protein-1 production	1/198	16/18722	0.15648903544148	0.512223673384955	0.450519196079729	HMGB1	1
GO:0071732	cellular response to nitric oxide	1/198	16/18722	0.15648903544148	0.512223673384955	0.450519196079729	CDK2	1
GO:0090231	regulation of spindle checkpoint	1/198	16/18722	0.15648903544148	0.512223673384955	0.450519196079729	CDT1	1
GO:0090266	regulation of mitotic cell cycle spindle assembly checkpoint	1/198	16/18722	0.15648903544148	0.512223673384955	0.450519196079729	CDT1	1
GO:0098915	membrane repolarization during ventricular cardiac muscle cell action potential	1/198	16/18722	0.15648903544148	0.512223673384955	0.450519196079729	KCNE3	1
GO:1903504	regulation of mitotic spindle checkpoint	1/198	16/18722	0.15648903544148	0.512223673384955	0.450519196079729	CDT1	1
GO:2000001	regulation of DNA damage checkpoint	1/198	16/18722	0.15648903544148	0.512223673384955	0.450519196079729	WDR76	1
GO:2001044	regulation of integrin-mediated signaling pathway	1/198	16/18722	0.15648903544148	0.512223673384955	0.450519196079729	EMP2	1
GO:2001212	regulation of vasculogenesis	1/198	16/18722	0.15648903544148	0.512223673384955	0.450519196079729	EMP2	1
GO:2001267	regulation of cysteine-type endopeptidase activity involved in apoptotic signaling pathway	1/198	16/18722	0.15648903544148	0.512223673384955	0.450519196079729	PLAUR	1
GO:0006753	nucleoside phosphate metabolic process	8/198	497/18722	0.157667496950762	0.515239956072835	0.453172125497678	IDO1/RRM2/TK1/PRPS2/TYMS/RRM1/UCK2/ACOT7	8
GO:1902117	positive regulation of organelle assembly	2/198	67/18722	0.158055662651725	0.515239956072835	0.453172125497678	CENPJ/PLK4	2
GO:2000514	regulation of CD4-positive, alpha-beta T cell activation	2/198	67/18722	0.158055662651725	0.515239956072835	0.453172125497678	MYB/HMGB1	2
GO:0043467	regulation of generation of precursor metabolites and energy	3/198	130/18722	0.159126840266243	0.515677325500675	0.453556807684892	PASK/HMGB1/PPIF	3
GO:0006661	phosphatidylinositol biosynthetic process	3/198	131/18722	0.161672390037742	0.515677325500675	0.453556807684892	IMPA2/PI4K2B/MTMR4	3
GO:0046683	response to organophosphorus	3/198	131/18722	0.161672390037742	0.515677325500675	0.453556807684892	TYMS/HSPD1/RFC3	3
GO:0002294	CD4-positive, alpha-beta T cell differentiation involved in immune response	2/198	68/18722	0.161773637135404	0.515677325500675	0.453556807684892	MYB/HMGB1	2
GO:0034394	protein localization to cell surface	2/198	68/18722	0.161773637135404	0.515677325500675	0.453556807684892	EMP2/HSP90AB1	2
GO:0046637	regulation of alpha-beta T cell differentiation	2/198	68/18722	0.161773637135404	0.515677325500675	0.453556807684892	MYB/HMGB1	2
GO:0046686	response to cadmium ion	2/198	68/18722	0.161773637135404	0.515677325500675	0.453556807684892	PCNA/CYB5A	2
GO:1901016	regulation of potassium ion transmembrane transporter activity	2/198	68/18722	0.161773637135404	0.515677325500675	0.453556807684892	NETO2/KCNE3	2
GO:0070482	response to oxygen levels	6/198	347/18722	0.162832517108443	0.515677325500675	0.453556807684892	E2F1/MYB/SLC29A1/BRIP1/SUV39H1/HSPD1	6
GO:0007569	cell aging	3/198	132/18722	0.164230291606827	0.515677325500675	0.453556807684892	CDK2/FOXM1/FBXO5	3
GO:0000097	sulfur amino acid biosynthetic process	1/198	17/18722	0.165417463271192	0.515677325500675	0.453556807684892	CBS	1
GO:0001780	neutrophil homeostasis	1/198	17/18722	0.165417463271192	0.515677325500675	0.453556807684892	HMGB1	1
GO:0007076	mitotic chromosome condensation	1/198	17/18722	0.165417463271192	0.515677325500675	0.453556807684892	CDCA5	1
GO:0007096	regulation of exit from mitosis	1/198	17/18722	0.165417463271192	0.515677325500675	0.453556807684892	CDCA5	1
GO:0009200	deoxyribonucleoside triphosphate metabolic process	1/198	17/18722	0.165417463271192	0.515677325500675	0.453556807684892	TYMS	1
GO:0009251	glucan catabolic process	1/198	17/18722	0.165417463271192	0.515677325500675	0.453556807684892	HMGB1	1
GO:0010224	response to UV-B	1/198	17/18722	0.165417463271192	0.515677325500675	0.453556807684892	MSH2	1
GO:0016264	gap junction assembly	1/198	17/18722	0.165417463271192	0.515677325500675	0.453556807684892	CNTNAP2	1
GO:0021756	striatum development	1/198	17/18722	0.165417463271192	0.515677325500675	0.453556807684892	CNTNAP2	1
GO:0030002	cellular anion homeostasis	1/198	17/18722	0.165417463271192	0.515677325500675	0.453556807684892	KCNE3	1
GO:0030903	notochord development	1/198	17/18722	0.165417463271192	0.515677325500675	0.453556807684892	TEAD2	1
GO:0038065	collagen-activated signaling pathway	1/198	17/18722	0.165417463271192	0.515677325500675	0.453556807684892	COL4A1	1
GO:0042772	DNA damage response, signal transduction resulting in transcription	1/198	17/18722	0.165417463271192	0.515677325500675	0.453556807684892	FOXM1	1
GO:0045815	positive regulation of gene expression, epigenetic	1/198	17/18722	0.165417463271192	0.515677325500675	0.453556807684892	CDCA4	1
GO:0046855	inositol phosphate dephosphorylation	1/198	17/18722	0.165417463271192	0.515677325500675	0.453556807684892	IMPA2	1
GO:0048339	paraxial mesoderm development	1/198	17/18722	0.165417463271192	0.515677325500675	0.453556807684892	TEAD2	1
GO:0055064	chloride ion homeostasis	1/198	17/18722	0.165417463271192	0.515677325500675	0.453556807684892	KCNE3	1
GO:0055083	monovalent inorganic anion homeostasis	1/198	17/18722	0.165417463271192	0.515677325500675	0.453556807684892	KCNE3	1
GO:0061298	retina vasculature development in camera-type eye	1/198	17/18722	0.165417463271192	0.515677325500675	0.453556807684892	COL4A1	1
GO:0070875	positive regulation of glycogen metabolic process	1/198	17/18722	0.165417463271192	0.515677325500675	0.453556807684892	HMGB1	1
GO:1901569	fatty acid derivative catabolic process	1/198	17/18722	0.165417463271192	0.515677325500675	0.453556807684892	ACOT7	1
GO:1904355	positive regulation of telomere capping	1/198	17/18722	0.165417463271192	0.515677325500675	0.453556807684892	AURKB	1
GO:0002287	alpha-beta T cell activation involved in immune response	2/198	69/18722	0.165507455471627	0.515677325500675	0.453556807684892	MYB/HMGB1	2
GO:0002293	alpha-beta T cell differentiation involved in immune response	2/198	69/18722	0.165507455471627	0.515677325500675	0.453556807684892	MYB/HMGB1	2
GO:0002449	lymphocyte mediated immunity	6/198	350/18722	0.167361361019778	0.52077639091349	0.458041619633076	EMP2/EXO1/HSPD1/HMGB1/MSH2/MSH6	6
GO:0022898	regulation of transmembrane transporter activity	5/198	278/18722	0.172510812524076	0.527155871644325	0.463652603036613	NETO2/KCNE3/ACTB/CALM1/PPIF	5
GO:0031349	positive regulation of defense response	5/198	278/18722	0.172510812524076	0.527155871644325	0.463652603036613	HSP90AA1/PLSCR1/HSPD1/HMGB1/HMGB2	5
GO:0002643	regulation of tolerance induction	1/198	18/18722	0.174251857404969	0.527155871644325	0.463652603036613	HMGB1	1
GO:0009208	pyrimidine ribonucleoside triphosphate metabolic process	1/198	18/18722	0.174251857404969	0.527155871644325	0.463652603036613	UCK2	1
GO:0015936	coenzyme A metabolic process	1/198	18/18722	0.174251857404969	0.527155871644325	0.463652603036613	ACOT7	1
GO:0033189	response to vitamin A	1/198	18/18722	0.174251857404969	0.527155871644325	0.463652603036613	TYMS	1
GO:0034134	toll-like receptor 2 signaling pathway	1/198	18/18722	0.174251857404969	0.527155871644325	0.463652603036613	HMGB1	1
GO:0034162	toll-like receptor 9 signaling pathway	1/198	18/18722	0.174251857404969	0.527155871644325	0.463652603036613	HMGB1	1
GO:0034433	steroid esterification	1/198	18/18722	0.174251857404969	0.527155871644325	0.463652603036613	SOAT1	1
GO:0034434	sterol esterification	1/198	18/18722	0.174251857404969	0.527155871644325	0.463652603036613	SOAT1	1
GO:0034435	cholesterol esterification	1/198	18/18722	0.174251857404969	0.527155871644325	0.463652603036613	SOAT1	1
GO:0044247	cellular polysaccharide catabolic process	1/198	18/18722	0.174251857404969	0.527155871644325	0.463652603036613	HMGB1	1
GO:0046112	nucleobase biosynthetic process	1/198	18/18722	0.174251857404969	0.527155871644325	0.463652603036613	SHMT1	1
GO:0046838	phosphorylated carbohydrate dephosphorylation	1/198	18/18722	0.174251857404969	0.527155871644325	0.463652603036613	IMPA2	1
GO:0055070	copper ion homeostasis	1/198	18/18722	0.174251857404969	0.527155871644325	0.463652603036613	ANKRD9	1
GO:0090493	catecholamine uptake	1/198	18/18722	0.174251857404969	0.527155871644325	0.463652603036613	ACTB	1
GO:0097094	craniofacial suture morphogenesis	1/198	18/18722	0.174251857404969	0.527155871644325	0.463652603036613	TMEM107	1
GO:0110154	RNA decapping	1/198	18/18722	0.174251857404969	0.527155871644325	0.463652603036613	DCP2	1
GO:1900006	positive regulation of dendrite development	1/198	18/18722	0.174251857404969	0.527155871644325	0.463652603036613	LRP8	1
GO:1900242	regulation of synaptic vesicle endocytosis	1/198	18/18722	0.174251857404969	0.527155871644325	0.463652603036613	CALM1	1
GO:1902170	cellular response to reactive nitrogen species	1/198	18/18722	0.174251857404969	0.527155871644325	0.463652603036613	CDK2	1
GO:1904872	regulation of telomerase RNA localization to Cajal body	1/198	18/18722	0.174251857404969	0.527155871644325	0.463652603036613	DCP2	1
GO:0043624	cellular protein complex disassembly	3/198	136/18722	0.174580557054608	0.52717550981176	0.463669875513199	HSPA8/KIF18B/ADD2	3
GO:0017038	protein import	4/198	206/18722	0.174698395154648	0.52717550981176	0.463669875513199	HSPA8/HSP90AA1/HSP90AB1/HSPD1	4
GO:0002460	adaptive immune response based on somatic recombination of immune receptors built from immunoglobulin superfamily domains	6/198	356/18722	0.176577133707382	0.529505778617421	0.46571943097798	EMP2/EXO1/HSPD1/HMGB1/MSH2/MSH6	6
GO:2001233	regulation of apoptotic signaling pathway	6/198	356/18722	0.176577133707382	0.529505778617421	0.46571943097798	PLAUR/HELLS/FIGNL1/DDIAS/HMGB2/PPIF	6
GO:0016064	immunoglobulin mediated immune response	4/198	207/18722	0.176776778762207	0.529505778617421	0.46571943097798	EXO1/HSPD1/MSH2/MSH6	4
GO:0005977	glycogen metabolic process	2/198	72/18722	0.176796587184448	0.529505778617421	0.46571943097798	PASK/HMGB1	2
GO:0030330	DNA damage response, signal transduction by p53 class mediator	2/198	72/18722	0.176796587184448	0.529505778617421	0.46571943097798	FOXM1/E2F7	2
GO:0070227	lymphocyte apoptotic process	2/198	72/18722	0.176796587184448	0.529505778617421	0.46571943097798	IDO1/AURKB	2
GO:0008203	cholesterol metabolic process	3/198	137/18722	0.177196579056626	0.530041202771132	0.466190355833321	SQLE/CLN6/SOAT1	3
GO:1903322	positive regulation of protein modification by small protein conjugation or removal	3/198	138/18722	0.179823502127818	0.531207666498014	0.467216302754163	FANCI/SAE1/SKP2	3
GO:0006073	cellular glucan metabolic process	2/198	73/18722	0.180586462935922	0.531207666498014	0.467216302754163	PASK/HMGB1	2
GO:0044042	glucan metabolic process	2/198	73/18722	0.180586462935922	0.531207666498014	0.467216302754163	PASK/HMGB1	2
GO:0051865	protein autoubiquitination	2/198	73/18722	0.180586462935922	0.531207666498014	0.467216302754163	UHRF1/UBE2T	2
GO:0051937	catecholamine transport	2/198	73/18722	0.180586462935922	0.531207666498014	0.467216302754163	ACTB/GRM2	2
GO:1904427	positive regulation of calcium ion transmembrane transport	2/198	73/18722	0.180586462935922	0.531207666498014	0.467216302754163	KCNE3/CALM1	2
GO:0043281	regulation of cysteine-type endopeptidase activity involved in apoptotic process	4/198	209/18722	0.180958831916662	0.531207666498014	0.467216302754163	PLAUR/BIRC5/HSPD1/HMGB1	4
GO:0002281	macrophage activation involved in immune response	1/198	19/18722	0.182993203225853	0.531207666498014	0.467216302754163	HMGB1	1
GO:0002902	regulation of B cell apoptotic process	1/198	19/18722	0.182993203225853	0.531207666498014	0.467216302754163	AURKB	1
GO:0006144	purine nucleobase metabolic process	1/198	19/18722	0.182993203225853	0.531207666498014	0.467216302754163	SHMT1	1
GO:0030050	vesicle transport along actin filament	1/198	19/18722	0.182993203225853	0.531207666498014	0.467216302754163	MYO19	1
GO:0035461	vitamin transmembrane transport	1/198	19/18722	0.182993203225853	0.531207666498014	0.467216302754163	SLC5A6	1
GO:0044827	modulation by host of viral genome replication	1/198	19/18722	0.182993203225853	0.531207666498014	0.467216302754163	HSPA8	1
GO:0051571	positive regulation of histone H3-K4 methylation	1/198	19/18722	0.182993203225853	0.531207666498014	0.467216302754163	MYB	1
GO:0070262	peptidyl-serine dephosphorylation	1/198	19/18722	0.182993203225853	0.531207666498014	0.467216302754163	PPP1R16B	1
GO:0071545	inositol phosphate catabolic process	1/198	19/18722	0.182993203225853	0.531207666498014	0.467216302754163	IMPA2	1
GO:0090670	RNA localization to Cajal body	1/198	19/18722	0.182993203225853	0.531207666498014	0.467216302754163	DCP2	1
GO:0090671	telomerase RNA localization to Cajal body	1/198	19/18722	0.182993203225853	0.531207666498014	0.467216302754163	DCP2	1
GO:0090672	telomerase RNA localization	1/198	19/18722	0.182993203225853	0.531207666498014	0.467216302754163	DCP2	1
GO:0090685	RNA localization to nucleus	1/198	19/18722	0.182993203225853	0.531207666498014	0.467216302754163	DCP2	1
GO:0097623	potassium ion export across plasma membrane	1/198	19/18722	0.182993203225853	0.531207666498014	0.467216302754163	KCNE3	1
GO:2000042	negative regulation of double-strand break repair via homologous recombination	1/198	19/18722	0.182993203225853	0.531207666498014	0.467216302754163	RMI2	1
GO:0007623	circadian rhythm	4/198	210/18722	0.183062271565391	0.531207666498014	0.467216302754163	TIMELESS/TYMS/SUV39H1/HNRNPR	4
GO:0019724	B cell mediated immunity	4/198	210/18722	0.183062271565391	0.531207666498014	0.467216302754163	EXO1/HSPD1/MSH2/MSH6	4
GO:0015850	organic hydroxy compound transport	5/198	284/18722	0.183129187198397	0.531207666498014	0.467216302754163	MYB/ACTB/GRM2/SLC16A1/SOAT1	5
GO:0002437	inflammatory response to antigenic stimulus	2/198	74/18722	0.184388591243862	0.533568918623543	0.4692931091663	HMGB1/HMGB2	2
GO:0010822	positive regulation of mitochondrion organization	2/198	74/18722	0.184388591243862	0.533568918623543	0.4692931091663	PLAUR/PPIF	2
GO:0007292	female gamete generation	3/198	140/18722	0.18510909538276	0.533720087288921	0.469426067459986	TRIP13/FBXO5/MCM8	3
GO:0015748	organophosphate ester transport	3/198	140/18722	0.18510909538276	0.533720087288921	0.469426067459986	SLC37A4/SLC29A1/PLSCR1	3
GO:0031333	negative regulation of protein-containing complex assembly	3/198	140/18722	0.18510909538276	0.533720087288921	0.469426067459986	TMSB15A/HMGB1/ADD2	3
GO:0002292	T cell differentiation involved in immune response	2/198	75/18722	0.188202293762785	0.534374523056079	0.470001667321971	MYB/HMGB1	2
GO:0036465	synaptic vesicle recycling	2/198	75/18722	0.188202293762785	0.534374523056079	0.470001667321971	ACTB/CALM1	2
GO:2001259	positive regulation of cation channel activity	2/198	75/18722	0.188202293762785	0.534374523056079	0.470001667321971	KCNE3/CALM1	2
GO:0034599	cellular response to oxidative stress	5/198	288/18722	0.19034006670715	0.534374523056079	0.470001667321971	MYB/PCNA/MELK/DHFR/PPIF	5
GO:0000272	polysaccharide catabolic process	1/198	20/18722	0.191642475843149	0.534374523056079	0.470001667321971	HMGB1	1
GO:0006346	DNA methylation-dependent heterochromatin assembly	1/198	20/18722	0.191642475843149	0.534374523056079	0.470001667321971	HELLS	1
GO:0007194	negative regulation of adenylate cyclase activity	1/198	20/18722	0.191642475843149	0.534374523056079	0.470001667321971	GRM2	1
GO:0010523	negative regulation of calcium ion transport into cytosol	1/198	20/18722	0.191642475843149	0.534374523056079	0.470001667321971	CALM1	1
GO:0010801	negative regulation of peptidyl-threonine phosphorylation	1/198	20/18722	0.191642475843149	0.534374523056079	0.470001667321971	CALM1	1
GO:0014047	glutamate secretion	1/198	20/18722	0.191642475843149	0.534374523056079	0.470001667321971	GRM2	1
GO:0017121	plasma membrane phospholipid scrambling	1/198	20/18722	0.191642475843149	0.534374523056079	0.470001667321971	PLSCR1	1
GO:0021516	dorsal spinal cord development	1/198	20/18722	0.191642475843149	0.534374523056079	0.470001667321971	DAAM2	1
GO:0032211	negative regulation of telomere maintenance via telomerase	1/198	20/18722	0.191642475843149	0.534374523056079	0.470001667321971	DCP2	1
GO:0032793	positive regulation of CREB transcription factor activity	1/198	20/18722	0.191642475843149	0.534374523056079	0.470001667321971	LRP8	1
GO:0045063	T-helper 1 cell differentiation	1/198	20/18722	0.191642475843149	0.534374523056079	0.470001667321971	HMGB1	1
GO:0061003	positive regulation of dendritic spine morphogenesis	1/198	20/18722	0.191642475843149	0.534374523056079	0.470001667321971	LRP8	1
GO:0071243	cellular response to arsenic-containing substance	1/198	20/18722	0.191642475843149	0.534374523056079	0.470001667321971	PPIF	1
GO:0071397	cellular response to cholesterol	1/198	20/18722	0.191642475843149	0.534374523056079	0.470001667321971	LRP8	1
GO:0071625	vocalization behavior	1/198	20/18722	0.191642475843149	0.534374523056079	0.470001667321971	CNTNAP2	1
GO:0071731	response to nitric oxide	1/198	20/18722	0.191642475843149	0.534374523056079	0.470001667321971	CDK2	1
GO:0072567	chemokine (C-X-C motif) ligand 2 production	1/198	20/18722	0.191642475843149	0.534374523056079	0.470001667321971	HMGB1	1
GO:0090201	negative regulation of release of cytochrome c from mitochondria	1/198	20/18722	0.191642475843149	0.534374523056079	0.470001667321971	PPIF	1
GO:1901386	negative regulation of voltage-gated calcium channel activity	1/198	20/18722	0.191642475843149	0.534374523056079	0.470001667321971	CALM1	1
GO:1903817	negative regulation of voltage-gated potassium channel activity	1/198	20/18722	0.191642475843149	0.534374523056079	0.470001667321971	KCNE3	1
GO:2000010	positive regulation of protein localization to cell surface	1/198	20/18722	0.191642475843149	0.534374523056079	0.470001667321971	HSP90AB1	1
GO:2000341	regulation of chemokine (C-X-C motif) ligand 2 production	1/198	20/18722	0.191642475843149	0.534374523056079	0.470001667321971	HMGB1	1
GO:0006809	nitric oxide biosynthetic process	2/198	76/18722	0.192026904988015	0.534374523056079	0.470001667321971	HSP90AA1/HSP90AB1	2
GO:0031100	animal organ regeneration	2/198	76/18722	0.192026904988015	0.534374523056079	0.470001667321971	TYMS/PCNA	2
GO:0086001	cardiac muscle cell action potential	2/198	76/18722	0.192026904988015	0.534374523056079	0.470001667321971	KCNE3/CALM1	2
GO:0140115	export across plasma membrane	2/198	76/18722	0.192026904988015	0.534374523056079	0.470001667321971	KCNE3/CALM1	2
GO:0030010	establishment of cell polarity	3/198	143/18722	0.193113290642674	0.53615231098476	0.471565295928077	HSP90AA1/WEE1/HSP90AB1	3
GO:0034763	negative regulation of transmembrane transport	3/198	143/18722	0.193113290642674	0.53615231098476	0.471565295928077	KCNE3/CALM1/PPIF	3
GO:0010821	regulation of mitochondrion organization	3/198	144/18722	0.195800627070689	0.541899313927532	0.476619992304244	PLAUR/MYO19/PPIF	3
GO:0002377	immunoglobulin production	4/198	216/18722	0.195849421088723	0.541899313927532	0.476619992304244	EXO1/HSPD1/MSH2/MSH6	4
GO:0006367	transcription initiation from RNA polymerase II promoter	2/198	77/18722	0.195861772062288	0.541899313927532	0.476619992304244	E2F2/HMGB1	2
GO:0043524	negative regulation of neuron apoptotic process	3/198	145/18722	0.198497208973596	0.542012128719542	0.47671921698292	HSP90AB1/HSPD1/MSH2	3
GO:0061351	neural precursor cell proliferation	3/198	145/18722	0.198497208973596	0.542012128719542	0.47671921698292	MELK/AKNA/RRM1	3
GO:0034637	cellular carbohydrate biosynthetic process	2/198	78/18722	0.199706254584978	0.542012128719542	0.47671921698292	IMPA2/PASK	2
GO:0043154	negative regulation of cysteine-type endopeptidase activity involved in apoptotic process	2/198	78/18722	0.199706254584978	0.542012128719542	0.47671921698292	PLAUR/BIRC5	2
GO:0007163	establishment or maintenance of cell polarity	4/198	218/18722	0.200172457863801	0.542012128719542	0.47671921698292	HSP90AA1/WEE1/ACTB/HSP90AB1	4
GO:0000002	mitochondrial genome maintenance	1/198	21/18722	0.200200640198996	0.542012128719542	0.47671921698292	DNA2	1
GO:0007289	spermatid nucleus differentiation	1/198	21/18722	0.200200640198996	0.542012128719542	0.47671921698292	HMGB2	1
GO:0010878	cholesterol storage	1/198	21/18722	0.200200640198996	0.542012128719542	0.47671921698292	SOAT1	1
GO:0016075	rRNA catabolic process	1/198	21/18722	0.200200640198996	0.542012128719542	0.47671921698292	EXOSC9	1
GO:0031145	anaphase-promoting complex-dependent catabolic process	1/198	21/18722	0.200200640198996	0.542012128719542	0.47671921698292	CDK2	1
GO:0034312	diol biosynthetic process	1/198	21/18722	0.200200640198996	0.542012128719542	0.47671921698292	DHFR	1
GO:0043576	regulation of respiratory gaseous exchange	1/198	21/18722	0.200200640198996	0.542012128719542	0.47671921698292	PASK	1
GO:0071605	monocyte chemotactic protein-1 production	1/198	21/18722	0.200200640198996	0.542012128719542	0.47671921698292	HMGB1	1
GO:0071637	regulation of monocyte chemotactic protein-1 production	1/198	21/18722	0.200200640198996	0.542012128719542	0.47671921698292	HMGB1	1
GO:0090026	positive regulation of monocyte chemotaxis	1/198	21/18722	0.200200640198996	0.542012128719542	0.47671921698292	HMGB1	1
GO:0099515	actin filament-based transport	1/198	21/18722	0.200200640198996	0.542012128719542	0.47671921698292	MYO19	1
GO:0150105	protein localization to cell-cell junction	1/198	21/18722	0.200200640198996	0.542012128719542	0.47671921698292	ACTB	1
GO:1902259	regulation of delayed rectifier potassium channel activity	1/198	21/18722	0.200200640198996	0.542012128719542	0.47671921698292	KCNE3	1
GO:1903427	negative regulation of reactive oxygen species biosynthetic process	1/198	21/18722	0.200200640198996	0.542012128719542	0.47671921698292	HSPD1	1
GO:0045580	regulation of T cell differentiation	3/198	146/18722	0.201202803807643	0.544110516843243	0.478564825024238	MYB/FANCA/HMGB1	3
GO:0032272	negative regulation of protein polymerization	2/198	79/18722	0.203559724423908	0.54986369754192	0.483624954959548	TMSB15A/ADD2	2
GO:1902652	secondary alcohol metabolic process	3/198	147/18722	0.203917180124349	0.550208967993176	0.483928632774949	SQLE/CLN6/SOAT1	3
GO:0001570	vasculogenesis	2/198	80/18722	0.207421565529719	0.554905758282493	0.4880596292424	EMP2/TEAD2	2
GO:0032204	regulation of telomere maintenance	2/198	80/18722	0.207421565529719	0.554905758282493	0.4880596292424	AURKB/DCP2	2
GO:1901264	carbohydrate derivative transport	2/198	80/18722	0.207421565529719	0.554905758282493	0.4880596292424	SLC37A4/SLC29A1	2
GO:0009220	pyrimidine ribonucleotide biosynthetic process	1/198	22/18722	0.208668651173842	0.554905758282493	0.4880596292424	UCK2	1
GO:0010881	regulation of cardiac muscle contraction by regulation of the release of sequestered calcium ion	1/198	22/18722	0.208668651173842	0.554905758282493	0.4880596292424	CALM1	1
GO:0042430	indole-containing compound metabolic process	1/198	22/18722	0.208668651173842	0.554905758282493	0.4880596292424	IDO1	1
GO:0043371	negative regulation of CD4-positive, alpha-beta T cell differentiation	1/198	22/18722	0.208668651173842	0.554905758282493	0.4880596292424	HMGB1	1
GO:0043486	histone exchange	1/198	22/18722	0.208668651173842	0.554905758282493	0.4880596292424	ANP32E	1
GO:0045624	positive regulation of T-helper cell differentiation	1/198	22/18722	0.208668651173842	0.554905758282493	0.4880596292424	MYB	1
GO:0048026	positive regulation of mRNA splicing, via spliceosome	1/198	22/18722	0.208668651173842	0.554905758282493	0.4880596292424	HSPA8	1
GO:0051412	response to corticosterone	1/198	22/18722	0.208668651173842	0.554905758282493	0.4880596292424	CALM1	1
GO:1903589	positive regulation of blood vessel endothelial cell proliferation involved in sprouting angiogenesis	1/198	22/18722	0.208668651173842	0.554905758282493	0.4880596292424	PPP1R16B	1
GO:2000773	negative regulation of cellular senescence	1/198	22/18722	0.208668651173842	0.554905758282493	0.4880596292424	FBXO5	1
GO:1905039	carboxylic acid transmembrane transport	3/198	149/18722	0.209371357075933	0.556157174671769	0.489160295093964	SLC16A1/SLC1A4/SLC5A6	3
GO:0021954	central nervous system neuron development	2/198	81/18722	0.211291173752762	0.558778865686113	0.491466166902556	HSP90AA1/HSP90AB1	2
GO:0046209	nitric oxide metabolic process	2/198	81/18722	0.211291173752762	0.558778865686113	0.491466166902556	HSP90AA1/HSP90AB1	2
GO:2000106	regulation of leukocyte apoptotic process	2/198	81/18722	0.211291173752762	0.558778865686113	0.491466166902556	IDO1/AURKB	2
GO:2000243	positive regulation of reproductive process	2/198	81/18722	0.211291173752762	0.558778865686113	0.491466166902556	CDC25A/RAD51AP1	2
GO:1903825	organic acid transmembrane transport	3/198	150/18722	0.212110700568123	0.560327716164523	0.49282843676363	SLC16A1/SLC1A4/SLC5A6	3
GO:0032984	protein-containing complex disassembly	4/198	224/18722	0.213310525207453	0.562876672243455	0.495070335573059	HSPA8/KIF18B/CALM1/ADD2	4
GO:2001057	reactive nitrogen species metabolic process	2/198	82/18722	0.215167956662475	0.566498582835749	0.498255936577265	HSP90AA1/HSP90AB1	2
GO:0002082	regulation of oxidative phosphorylation	1/198	23/18722	0.217047453690825	0.566498582835749	0.498255936577265	PPIF	1
GO:0006622	protein targeting to lysosome	1/198	23/18722	0.217047453690825	0.566498582835749	0.498255936577265	HSPA8	1
GO:0007130	synaptonemal complex assembly	1/198	23/18722	0.217047453690825	0.566498582835749	0.498255936577265	TRIP13	1
GO:0019430	removal of superoxide radicals	1/198	23/18722	0.217047453690825	0.566498582835749	0.498255936577265	DHFR	1
GO:0021544	subpallium development	1/198	23/18722	0.217047453690825	0.566498582835749	0.498255936577265	CNTNAP2	1
GO:0031280	negative regulation of cyclase activity	1/198	23/18722	0.217047453690825	0.566498582835749	0.498255936577265	GRM2	1
GO:0060307	regulation of ventricular cardiac muscle cell membrane repolarization	1/198	23/18722	0.217047453690825	0.566498582835749	0.498255936577265	KCNE3	1
GO:0060575	intestinal epithelial cell differentiation	1/198	23/18722	0.217047453690825	0.566498582835749	0.498255936577265	TYMS	1
GO:0071636	positive regulation of transforming growth factor beta production	1/198	23/18722	0.217047453690825	0.566498582835749	0.498255936577265	MYB	1
GO:0016125	sterol metabolic process	3/198	152/18722	0.217612763796206	0.567356019647127	0.499010083179663	SQLE/CLN6/SOAT1	3
GO:0031397	negative regulation of protein ubiquitination	2/198	83/18722	0.219051333369221	0.569866443813956	0.501218091782594	FBXO5/BAG2	2
GO:0043367	CD4-positive, alpha-beta T cell differentiation	2/198	83/18722	0.219051333369221	0.569866443813956	0.501218091782594	MYB/HMGB1	2
GO:0046777	protein autophosphorylation	4/198	227/18722	0.219968846645775	0.5710133873925	0.502226870028901	PASK/MELK/AURKB/CALM1	4
GO:0098657	import into cell	4/198	227/18722	0.219968846645775	0.5710133873925	0.502226870028901	SLC29A1/ACTB/SLC1A4/SLC5A6	4
GO:0006112	energy reserve metabolic process	2/198	84/18722	0.222940734348553	0.573761750089812	0.50464415415157	PASK/HMGB1	2
GO:0006835	dicarboxylic acid transport	2/198	84/18722	0.222940734348553	0.573761750089812	0.50464415415157	GRM2/SLC1A4	2
GO:0015844	monoamine transport	2/198	84/18722	0.222940734348553	0.573761750089812	0.50464415415157	ACTB/GRM2	2
GO:0006650	glycerophospholipid metabolic process	5/198	306/18722	0.22396940710903	0.573761750089812	0.50464415415157	IMPA2/ABHD3/PLSCR1/PI4K2B/MTMR4	5
GO:0071695	anatomical structure maturation	4/198	229/18722	0.22443867014997	0.573761750089812	0.50464415415157	TYMS/CNTNAP2/TRIP13/FBXO5	4
GO:0000466	maturation of 5.8S rRNA from tricistronic rRNA transcript (SSU-rRNA, 5.8S rRNA, LSU-rRNA)	1/198	24/18722	0.225337982819079	0.573761750089812	0.50464415415157	EXOSC9	1
GO:0001783	B cell apoptotic process	1/198	24/18722	0.225337982819079	0.573761750089812	0.50464415415157	AURKB	1
GO:0002755	MyD88-dependent toll-like receptor signaling pathway	1/198	24/18722	0.225337982819079	0.573761750089812	0.50464415415157	HSPD1	1
GO:0006213	pyrimidine nucleoside metabolic process	1/198	24/18722	0.225337982819079	0.573761750089812	0.50464415415157	TK1	1
GO:0007035	vacuolar acidification	1/198	24/18722	0.225337982819079	0.573761750089812	0.50464415415157	CLN6	1
GO:0009219	pyrimidine deoxyribonucleotide metabolic process	1/198	24/18722	0.225337982819079	0.573761750089812	0.50464415415157	TYMS	1
GO:0010155	regulation of proton transport	1/198	24/18722	0.225337982819079	0.573761750089812	0.50464415415157	PPIF	1
GO:0010288	response to lead ion	1/198	24/18722	0.225337982819079	0.573761750089812	0.50464415415157	PLSCR1	1
GO:0021801	cerebral cortex radial glia-guided migration	1/198	24/18722	0.225337982819079	0.573761750089812	0.50464415415157	LRP8	1
GO:0022030	telencephalon glial cell migration	1/198	24/18722	0.225337982819079	0.573761750089812	0.50464415415157	LRP8	1
GO:0051123	RNA polymerase II preinitiation complex assembly	1/198	24/18722	0.225337982819079	0.573761750089812	0.50464415415157	HMGB1	1
GO:0051570	regulation of histone H3-K9 methylation	1/198	24/18722	0.225337982819079	0.573761750089812	0.50464415415157	MYB	1
GO:0072530	purine-containing compound transmembrane transport	1/198	24/18722	0.225337982819079	0.573761750089812	0.50464415415157	SLC29A1	1
GO:0033674	positive regulation of kinase activity	7/198	467/18722	0.226139912137886	0.57513026522521	0.50584781257397	EMP2/HSP90AA1/CDC6/HSP90AB1/CALM1/LRP8/HMGB1	7
GO:0002709	regulation of T cell mediated immunity	2/198	85/18722	0.226835601267873	0.57513026522521	0.50584781257397	HSPD1/HMGB1	2
GO:0009142	nucleoside triphosphate biosynthetic process	2/198	85/18722	0.226835601267873	0.57513026522521	0.50584781257397	TYMS/UCK2	2
GO:0032092	positive regulation of protein binding	2/198	85/18722	0.226835601267873	0.57513026522521	0.50584781257397	HSP90AB1/ADD2	2
GO:0006417	regulation of translation	7/198	468/18722	0.227685485076586	0.576276651541538	0.506856100688059	PASK/TYMS/SHMT1/DHFR/HNRNPR/EXOSC9/DCP2	7
GO:0032413	negative regulation of ion transmembrane transporter activity	2/198	86/18722	0.230735386815459	0.576276651541538	0.506856100688059	KCNE3/CALM1	2
GO:2000117	negative regulation of cysteine-type endopeptidase activity	2/198	86/18722	0.230735386815459	0.576276651541538	0.506856100688059	PLAUR/BIRC5	2
GO:0006402	mRNA catabolic process	4/198	232/18722	0.231187505737626	0.576276651541538	0.506856100688059	E2F1/HNRNPR/EXOSC9/DCP2	4
GO:0002262	myeloid cell homeostasis	3/198	157/18722	0.231493849153044	0.576276651541538	0.506856100688059	NCAPG2/HMGB1/HMGB2	3
GO:2000377	regulation of reactive oxygen species metabolic process	3/198	157/18722	0.231493849153044	0.576276651541538	0.506856100688059	FOXM1/DHFR/HSPD1	3
GO:0032409	regulation of transporter activity	5/198	310/18722	0.231678309588235	0.576276651541538	0.506856100688059	NETO2/KCNE3/ACTB/CALM1/PPIF	5
GO:0003071	renal system process involved in regulation of systemic arterial blood pressure	1/198	25/18722	0.233541163875974	0.576276651541538	0.506856100688059	EMP2	1
GO:0003094	glomerular filtration	1/198	25/18722	0.233541163875974	0.576276651541538	0.506856100688059	EMP2	1
GO:0006658	phosphatidylserine metabolic process	1/198	25/18722	0.233541163875974	0.576276651541538	0.506856100688059	PLSCR1	1
GO:0010560	positive regulation of glycoprotein biosynthetic process	1/198	25/18722	0.233541163875974	0.576276651541538	0.506856100688059	SOAT1	1
GO:0010954	positive regulation of protein processing	1/198	25/18722	0.233541163875974	0.576276651541538	0.506856100688059	BAG2	1
GO:0010996	response to auditory stimulus	1/198	25/18722	0.233541163875974	0.576276651541538	0.506856100688059	CNTNAP2	1
GO:0015874	norepinephrine transport	1/198	25/18722	0.233541163875974	0.576276651541538	0.506856100688059	ACTB	1
GO:0031579	membrane raft organization	1/198	25/18722	0.233541163875974	0.576276651541538	0.506856100688059	EMP2	1
GO:0033233	regulation of protein sumoylation	1/198	25/18722	0.233541163875974	0.576276651541538	0.506856100688059	SAE1	1
GO:0034389	lipid droplet organization	1/198	25/18722	0.233541163875974	0.576276651541538	0.506856100688059	SQLE	1
GO:0035336	long-chain fatty-acyl-CoA metabolic process	1/198	25/18722	0.233541163875974	0.576276651541538	0.506856100688059	ACOT7	1
GO:0036315	cellular response to sterol	1/198	25/18722	0.233541163875974	0.576276651541538	0.506856100688059	LRP8	1
GO:0051204	protein insertion into mitochondrial membrane	1/198	25/18722	0.233541163875974	0.576276651541538	0.506856100688059	HSP90AA1	1
GO:0051307	meiotic chromosome separation	1/198	25/18722	0.233541163875974	0.576276651541538	0.506856100688059	ESPL1	1
GO:0071450	cellular response to oxygen radical	1/198	25/18722	0.233541163875974	0.576276651541538	0.506856100688059	DHFR	1
GO:0071451	cellular response to superoxide	1/198	25/18722	0.233541163875974	0.576276651541538	0.506856100688059	DHFR	1
GO:0086013	membrane repolarization during cardiac muscle cell action potential	1/198	25/18722	0.233541163875974	0.576276651541538	0.506856100688059	KCNE3	1
GO:0086064	cell communication by electrical coupling involved in cardiac conduction	1/198	25/18722	0.233541163875974	0.576276651541538	0.506856100688059	CALM1	1
GO:1905564	positive regulation of vascular endothelial cell proliferation	1/198	25/18722	0.233541163875974	0.576276651541538	0.506856100688059	HMGB1	1
GO:0019915	lipid storage	2/198	87/18722	0.234639554531824	0.578391329895318	0.508716036574302	SQLE/SOAT1	2
GO:0046488	phosphatidylinositol metabolic process	3/198	159/18722	0.23709202850147	0.580754622284663	0.510794637472056	IMPA2/PI4K2B/MTMR4	3
GO:2000116	regulation of cysteine-type endopeptidase activity	4/198	235/18722	0.237986495392925	0.580754622284663	0.510794637472056	PLAUR/BIRC5/HSPD1/HMGB1	4
GO:0031110	regulation of microtubule polymerization or depolymerization	2/198	88/18722	0.238547578643378	0.580754622284663	0.510794637472056	SKA1/SKA3	2
GO:1901657	glycosyl compound metabolic process	2/198	88/18722	0.238547578643378	0.580754622284663	0.510794637472056	TK1/PRPS2	2
GO:0046394	carboxylic acid biosynthetic process	5/198	314/18722	0.239463124056027	0.580754622284663	0.510794637472056	ABHD3/SHMT1/DHFR/CBS/ACOT7	5
GO:0035637	multicellular organismal signaling	3/198	160/18722	0.239900053396513	0.580754622284663	0.510794637472056	CNTNAP2/KCNE3/CALM1	3
GO:0043271	negative regulation of ion transport	3/198	160/18722	0.239900053396513	0.580754622284663	0.510794637472056	KCNE3/CALM1/PPIF	3
GO:0046395	carboxylic acid catabolic process	4/198	236/18722	0.240263434656897	0.580754622284663	0.510794637472056	IDO1/ABHD3/SHMT1/CBS	4
GO:0018105	peptidyl-serine phosphorylation	5/198	315/18722	0.241420654824835	0.580754622284663	0.510794637472056	CDK2/HSP90AA1/AURKB/HSP90AB1/MASTL	5
GO:0001573	ganglioside metabolic process	1/198	26/18722	0.241657912528301	0.580754622284663	0.510794637472056	CLN6	1
GO:0002407	dendritic cell chemotaxis	1/198	26/18722	0.241657912528301	0.580754622284663	0.510794637472056	HMGB1	1
GO:0009435	NAD biosynthetic process	1/198	26/18722	0.241657912528301	0.580754622284663	0.510794637472056	IDO1	1
GO:0018027	peptidyl-lysine dimethylation	1/198	26/18722	0.241657912528301	0.580754622284663	0.510794637472056	SUV39H1	1
GO:0032515	negative regulation of phosphoprotein phosphatase activity	1/198	26/18722	0.241657912528301	0.580754622284663	0.510794637472056	MASTL	1
GO:0042537	benzene-containing compound metabolic process	1/198	26/18722	0.241657912528301	0.580754622284663	0.510794637472056	IDO1	1
GO:0043094	cellular metabolic compound salvage	1/198	26/18722	0.241657912528301	0.580754622284663	0.510794637472056	UCK2	1
GO:0046639	negative regulation of alpha-beta T cell differentiation	1/198	26/18722	0.241657912528301	0.580754622284663	0.510794637472056	HMGB1	1
GO:0051016	barbed-end actin filament capping	1/198	26/18722	0.241657912528301	0.580754622284663	0.510794637472056	ADD2	1
GO:0051350	negative regulation of lyase activity	1/198	26/18722	0.241657912528301	0.580754622284663	0.510794637472056	GRM2	1
GO:0060314	regulation of ryanodine-sensitive calcium-release channel activity	1/198	26/18722	0.241657912528301	0.580754622284663	0.510794637472056	CALM1	1
GO:0070193	synaptonemal complex organization	1/198	26/18722	0.241657912528301	0.580754622284663	0.510794637472056	TRIP13	1
GO:0097205	renal filtration	1/198	26/18722	0.241657912528301	0.580754622284663	0.510794637472056	EMP2	1
GO:1904353	regulation of telomere capping	1/198	26/18722	0.241657912528301	0.580754622284663	0.510794637472056	AURKB	1
GO:2000050	regulation of non-canonical Wnt signaling pathway	1/198	26/18722	0.241657912528301	0.580754622284663	0.510794637472056	DAAM2	1
GO:2000108	positive regulation of leukocyte apoptotic process	1/198	26/18722	0.241657912528301	0.580754622284663	0.510794637472056	IDO1	1
GO:0051781	positive regulation of cell division	2/198	89/18722	0.242458943898373	0.581394720313135	0.511357626775721	CDC6/AURKB	2
GO:0016053	organic acid biosynthetic process	5/198	316/18722	0.243382573864141	0.581394720313135	0.511357626775721	ABHD3/SHMT1/DHFR/CBS/ACOT7	5
GO:0051494	negative regulation of cytoskeleton organization	3/198	162/18722	0.245532907300302	0.581394720313135	0.511357626775721	TMSB15A/CCNF/ADD2	3
GO:0030901	midbrain development	2/198	90/18722	0.246373145405087	0.581394720313135	0.511357626775721	ACTB/CALM1	2
GO:0034109	homotypic cell-cell adhesion	2/198	90/18722	0.246373145405087	0.581394720313135	0.511357626775721	PLAUR/ACTB	2
GO:0048477	oogenesis	2/198	90/18722	0.246373145405087	0.581394720313135	0.511357626775721	TRIP13/FBXO5	2
GO:0061097	regulation of protein tyrosine kinase activity	2/198	90/18722	0.246373145405087	0.581394720313135	0.511357626775721	NCAPG2/LRP8	2
GO:0099175	regulation of postsynapse organization	2/198	90/18722	0.246373145405087	0.581394720313135	0.511357626775721	HSPA8/LRP8	2
GO:1901214	regulation of neuron death	5/198	319/18722	0.249293947351416	0.581394720313135	0.511357626775721	MYBL2/MYB/HSP90AB1/HSPD1/MSH2	5
GO:0016054	organic acid catabolic process	4/198	240/18722	0.249421191994691	0.581394720313135	0.511357626775721	IDO1/ABHD3/SHMT1/CBS	4
GO:0000469	cleavage involved in rRNA processing	1/198	27/18722	0.249689134892411	0.581394720313135	0.511357626775721	EXOSC9	1
GO:0001835	blastocyst hatching	1/198	27/18722	0.249689134892411	0.581394720313135	0.511357626775721	ASF1B	1
GO:0009651	response to salt stress	1/198	27/18722	0.249689134892411	0.581394720313135	0.511357626775721	HSP90AB1	1
GO:0010882	regulation of cardiac muscle contraction by calcium ion signaling	1/198	27/18722	0.249689134892411	0.581394720313135	0.511357626775721	CALM1	1
GO:0031954	positive regulation of protein autophosphorylation	1/198	27/18722	0.249689134892411	0.581394720313135	0.511357626775721	CALM1	1
GO:0032781	positive regulation of ATPase activity	1/198	27/18722	0.249689134892411	0.581394720313135	0.511357626775721	DNAJC9	1
GO:0032967	positive regulation of collagen biosynthetic process	1/198	27/18722	0.249689134892411	0.581394720313135	0.511357626775721	MYB	1
GO:0034143	regulation of toll-like receptor 4 signaling pathway	1/198	27/18722	0.249689134892411	0.581394720313135	0.511357626775721	HMGB1	1
GO:0034377	plasma lipoprotein particle assembly	1/198	27/18722	0.249689134892411	0.581394720313135	0.511357626775721	SOAT1	1
GO:0035188	hatching	1/198	27/18722	0.249689134892411	0.581394720313135	0.511357626775721	ASF1B	1
GO:0042104	positive regulation of activated T cell proliferation	1/198	27/18722	0.249689134892411	0.581394720313135	0.511357626775721	HMGB1	1
GO:0042402	cellular biogenic amine catabolic process	1/198	27/18722	0.249689134892411	0.581394720313135	0.511357626775721	IDO1	1
GO:0045830	positive regulation of isotype switching	1/198	27/18722	0.249689134892411	0.581394720313135	0.511357626775721	MSH2	1
GO:0046174	polyol catabolic process	1/198	27/18722	0.249689134892411	0.581394720313135	0.511357626775721	IMPA2	1
GO:0060333	interferon-gamma-mediated signaling pathway	1/198	27/18722	0.249689134892411	0.581394720313135	0.511357626775721	HSP90AB1	1
GO:0071684	organism emergence from protective structure	1/198	27/18722	0.249689134892411	0.581394720313135	0.511357626775721	ASF1B	1
GO:0098901	regulation of cardiac muscle cell action potential	1/198	27/18722	0.249689134892411	0.581394720313135	0.511357626775721	CALM1	1
GO:0099625	ventricular cardiac muscle cell membrane repolarization	1/198	27/18722	0.249689134892411	0.581394720313135	0.511357626775721	KCNE3	1
GO:1902914	regulation of protein polyubiquitination	1/198	27/18722	0.249689134892411	0.581394720313135	0.511357626775721	SKP2	1
GO:1903319	positive regulation of protein maturation	1/198	27/18722	0.249689134892411	0.581394720313135	0.511357626775721	BAG2	1
GO:1903421	regulation of synaptic vesicle recycling	1/198	27/18722	0.249689134892411	0.581394720313135	0.511357626775721	CALM1	1
GO:1904357	negative regulation of telomere maintenance via telomere lengthening	1/198	27/18722	0.249689134892411	0.581394720313135	0.511357626775721	DCP2	1
GO:0035249	synaptic transmission, glutamatergic	2/198	92/18722	0.254208088451527	0.585720105651085	0.515161959192282	GRM2/SLC1A4	2
GO:1902904	negative regulation of supramolecular fiber organization	3/198	166/18722	0.256859953228341	0.585720105651085	0.515161959192282	TMSB15A/HSPA8/ADD2	3
GO:0000303	response to superoxide	1/198	28/18722	0.25763572763332	0.585720105651085	0.515161959192282	DHFR	1
GO:0002507	tolerance induction	1/198	28/18722	0.25763572763332	0.585720105651085	0.515161959192282	HMGB1	1
GO:0007064	mitotic sister chromatid cohesion	1/198	28/18722	0.25763572763332	0.585720105651085	0.515161959192282	CDCA5	1
GO:0007141	male meiosis I	1/198	28/18722	0.25763572763332	0.585720105651085	0.515161959192282	TRIP13	1
GO:0010714	positive regulation of collagen metabolic process	1/198	28/18722	0.25763572763332	0.585720105651085	0.515161959192282	MYB	1
GO:0015740	C4-dicarboxylate transport	1/198	28/18722	0.25763572763332	0.585720105651085	0.515161959192282	SLC1A4	1
GO:0031342	negative regulation of cell killing	1/198	28/18722	0.25763572763332	0.585720105651085	0.515161959192282	HSP90AB1	1
GO:0034123	positive regulation of toll-like receptor signaling pathway	1/198	28/18722	0.25763572763332	0.585720105651085	0.515161959192282	HMGB1	1
GO:0042983	amyloid precursor protein biosynthetic process	1/198	28/18722	0.25763572763332	0.585720105651085	0.515161959192282	SOAT1	1
GO:0042984	regulation of amyloid precursor protein biosynthetic process	1/198	28/18722	0.25763572763332	0.585720105651085	0.515161959192282	SOAT1	1
GO:0045589	regulation of regulatory T cell differentiation	1/198	28/18722	0.25763572763332	0.585720105651085	0.515161959192282	FANCA	1
GO:0045686	negative regulation of glial cell differentiation	1/198	28/18722	0.25763572763332	0.585720105651085	0.515161959192282	DAAM2	1
GO:0051503	adenine nucleotide transport	1/198	28/18722	0.25763572763332	0.585720105651085	0.515161959192282	SLC29A1	1
GO:0086011	membrane repolarization during action potential	1/198	28/18722	0.25763572763332	0.585720105651085	0.515161959192282	KCNE3	1
GO:0099623	regulation of cardiac muscle cell membrane repolarization	1/198	28/18722	0.25763572763332	0.585720105651085	0.515161959192282	KCNE3	1
GO:1903020	positive regulation of glycoprotein metabolic process	1/198	28/18722	0.25763572763332	0.585720105651085	0.515161959192282	SOAT1	1
GO:1903671	negative regulation of sprouting angiogenesis	1/198	28/18722	0.25763572763332	0.585720105651085	0.515161959192282	E2F2	1
GO:1903672	positive regulation of sprouting angiogenesis	1/198	28/18722	0.25763572763332	0.585720105651085	0.515161959192282	HMGB1	1
GO:0032755	positive regulation of interleukin-6 production	2/198	93/18722	0.258127870582494	0.585720105651085	0.515161959192282	HSPD1/HMGB1	2
GO:0033273	response to vitamin	2/198	93/18722	0.258127870582494	0.585720105651085	0.515161959192282	TYMS/BRIP1	2
GO:0090398	cellular senescence	2/198	93/18722	0.258127870582494	0.585720105651085	0.515161959192282	CDK2/FBXO5	2
GO:1901019	regulation of calcium ion transmembrane transporter activity	2/198	93/18722	0.258127870582494	0.585720105651085	0.515161959192282	KCNE3/CALM1	2
GO:0009117	nucleotide metabolic process	7/198	489/18722	0.260940243959675	0.585720105651085	0.515161959192282	IDO1/RRM2/PRPS2/TYMS/RRM1/UCK2/ACOT7	7
GO:0006814	sodium ion transport	4/198	245/18722	0.260972384227083	0.585720105651085	0.515161959192282	NETO2/KCNE3/SLC20A1/SLC5A6	4
GO:0051702	biological process involved in interaction with symbiont	2/198	94/18722	0.262048569839304	0.585720105651085	0.515161959192282	HSPA8/HSPD1	2
GO:0002706	regulation of lymphocyte mediated immunity	3/198	168/18722	0.262550840702251	0.585720105651085	0.515161959192282	HSPD1/HMGB1/MSH2	3
GO:0002822	regulation of adaptive immune response based on somatic recombination of immune receptors built from immunoglobulin superfamily domains	3/198	168/18722	0.262550840702251	0.585720105651085	0.515161959192282	HSPD1/HMGB1/MSH2	3
GO:0099173	postsynapse organization	3/198	168/18722	0.262550840702251	0.585720105651085	0.515161959192282	HSPA8/ACTB/LRP8	3
GO:0010498	proteasomal protein catabolic process	7/198	490/18722	0.262558756414569	0.585720105651085	0.515161959192282	CDK2/ANKRD9/HSP90AB1/BAG2/CCNF/SKP2/FOXRED2	7
GO:0031668	cellular response to extracellular stimulus	4/198	246/18722	0.263295362852613	0.585720105651085	0.515161959192282	HSPA8/CBS/BRIP1/SKP2	4
GO:0031214	biomineral tissue development	3/198	169/18722	0.265402414852005	0.585720105651085	0.515161959192282	FBXO5/SLC20A1/ANKH	3
GO:0000305	response to oxygen radical	1/198	29/18722	0.265498578062795	0.585720105651085	0.515161959192282	DHFR	1
GO:0001773	myeloid dendritic cell activation	1/198	29/18722	0.265498578062795	0.585720105651085	0.515161959192282	HMGB1	1
GO:0005979	regulation of glycogen biosynthetic process	1/198	29/18722	0.265498578062795	0.585720105651085	0.515161959192282	PASK	1
GO:0006656	phosphatidylcholine biosynthetic process	1/198	29/18722	0.265498578062795	0.585720105651085	0.515161959192282	ABHD3	1
GO:0009218	pyrimidine ribonucleotide metabolic process	1/198	29/18722	0.265498578062795	0.585720105651085	0.515161959192282	UCK2	1
GO:0009310	amine catabolic process	1/198	29/18722	0.265498578062795	0.585720105651085	0.515161959192282	IDO1	1
GO:0010390	histone monoubiquitination	1/198	29/18722	0.265498578062795	0.585720105651085	0.515161959192282	UHRF1	1
GO:0010458	exit from mitosis	1/198	29/18722	0.265498578062795	0.585720105651085	0.515161959192282	CDCA5	1
GO:0010962	regulation of glucan biosynthetic process	1/198	29/18722	0.265498578062795	0.585720105651085	0.515161959192282	PASK	1
GO:0015868	purine ribonucleotide transport	1/198	29/18722	0.265498578062795	0.585720105651085	0.515161959192282	SLC29A1	1
GO:0019359	nicotinamide nucleotide biosynthetic process	1/198	29/18722	0.265498578062795	0.585720105651085	0.515161959192282	IDO1	1
GO:0019363	pyridine nucleotide biosynthetic process	1/198	29/18722	0.265498578062795	0.585720105651085	0.515161959192282	IDO1	1
GO:0034311	diol metabolic process	1/198	29/18722	0.265498578062795	0.585720105651085	0.515161959192282	DHFR	1
GO:0042759	long-chain fatty acid biosynthetic process	1/198	29/18722	0.265498578062795	0.585720105651085	0.515161959192282	ACOT7	1
GO:0045737	positive regulation of cyclin-dependent protein serine/threonine kinase activity	1/198	29/18722	0.265498578062795	0.585720105651085	0.515161959192282	CDC6	1
GO:0051654	establishment of mitochondrion localization	1/198	29/18722	0.265498578062795	0.585720105651085	0.515161959192282	MYO19	1
GO:0070979	protein K11-linked ubiquitination	1/198	29/18722	0.265498578062795	0.585720105651085	0.515161959192282	UBE2T	1
GO:0090025	regulation of monocyte chemotaxis	1/198	29/18722	0.265498578062795	0.585720105651085	0.515161959192282	HMGB1	1
GO:1901017	negative regulation of potassium ion transmembrane transporter activity	1/198	29/18722	0.265498578062795	0.585720105651085	0.515161959192282	KCNE3	1
GO:1902230	negative regulation of intrinsic apoptotic signaling pathway in response to DNA damage	1/198	29/18722	0.265498578062795	0.585720105651085	0.515161959192282	DDIAS	1
GO:2001032	regulation of double-strand break repair via nonhomologous end joining	1/198	29/18722	0.265498578062795	0.585720105651085	0.515161959192282	AUNIP	1
GO:0009896	positive regulation of catabolic process	7/198	492/18722	0.265804439563829	0.585720105651085	0.515161959192282	DTL/HSP90AA1/BAG2/HNRNPR/HMGB1/EXOSC9/DCP2	7
GO:0008585	female gonad development	2/198	95/18722	0.265969730779792	0.585720105651085	0.515161959192282	FANCA/FANCG	2
GO:0050764	regulation of phagocytosis	2/198	95/18722	0.265969730779792	0.585720105651085	0.515161959192282	PLSCR1/HMGB1	2
GO:1901379	regulation of potassium ion transmembrane transport	2/198	95/18722	0.265969730779792	0.585720105651085	0.515161959192282	NETO2/KCNE3	2
GO:1903321	negative regulation of protein modification by small protein conjugation or removal	2/198	95/18722	0.265969730779792	0.585720105651085	0.515161959192282	FBXO5/BAG2	2
GO:0034620	cellular response to unfolded protein	2/198	96/18722	0.26989090739652	0.592721002861652	0.521319500803544	HSPA8/HSPD1	2
GO:0042632	cholesterol homeostasis	2/198	96/18722	0.26989090739652	0.592721002861652	0.521319500803544	TMEM97/SOAT1	2
GO:0044264	cellular polysaccharide metabolic process	2/198	96/18722	0.26989090739652	0.592721002861652	0.521319500803544	PASK/HMGB1	2
GO:0043161	proteasome-mediated ubiquitin-dependent protein catabolic process	6/198	412/18722	0.271078438174338	0.593176079996297	0.52171975755759	CDK2/ANKRD9/HSP90AB1/CCNF/SKP2/FOXRED2	6
GO:0110148	biomineralization	3/198	171/18722	0.271116826368551	0.593176079996297	0.52171975755759	FBXO5/SLC20A1/ANKH	3
GO:0009072	aromatic amino acid family metabolic process	1/198	30/18722	0.27327856423642	0.593176079996297	0.52171975755759	IDO1	1
GO:0010800	positive regulation of peptidyl-threonine phosphorylation	1/198	30/18722	0.27327856423642	0.593176079996297	0.52171975755759	CALM1	1
GO:0010880	regulation of release of sequestered calcium ion into cytosol by sarcoplasmic reticulum	1/198	30/18722	0.27327856423642	0.593176079996297	0.52171975755759	CALM1	1
GO:0015865	purine nucleotide transport	1/198	30/18722	0.27327856423642	0.593176079996297	0.52171975755759	SLC29A1	1
GO:0031571	mitotic G1 DNA damage checkpoint signaling	1/198	30/18722	0.27327856423642	0.593176079996297	0.52171975755759	CDK2	1
GO:0043032	positive regulation of macrophage activation	1/198	30/18722	0.27327856423642	0.593176079996297	0.52171975755759	HSPD1	1
GO:0044788	modulation by host of viral process	1/198	30/18722	0.27327856423642	0.593176079996297	0.52171975755759	HSPA8	1
GO:0070229	negative regulation of lymphocyte apoptotic process	1/198	30/18722	0.27327856423642	0.593176079996297	0.52171975755759	AURKB	1
GO:1903579	negative regulation of ATP metabolic process	1/198	30/18722	0.27327856423642	0.593176079996297	0.52171975755759	PPIF	1
GO:0055092	sterol homeostasis	2/198	97/18722	0.27381166296991	0.593176079996297	0.52171975755759	TMEM97/SOAT1	2
GO:0070167	regulation of biomineral tissue development	2/198	97/18722	0.27381166296991	0.593176079996297	0.52171975755759	FBXO5/ANKH	2
GO:0070252	actin-mediated cell contraction	2/198	97/18722	0.27381166296991	0.593176079996297	0.52171975755759	EMP2/KCNE3	2
GO:1901216	positive regulation of neuron death	2/198	97/18722	0.27381166296991	0.593176079996297	0.52171975755759	MYBL2/MYB	2
GO:0061337	cardiac conduction	2/198	98/18722	0.277731569923385	0.599483371236864	0.527267247700642	KCNE3/CALM1	2
GO:0007584	response to nutrient	3/198	174/18722	0.279713656908956	0.599483371236864	0.527267247700642	TYMS/SLC16A1/BRIP1	3
GO:0045619	regulation of lymphocyte differentiation	3/198	174/18722	0.279713656908956	0.599483371236864	0.527267247700642	MYB/FANCA/HMGB1	3
GO:0002230	positive regulation of defense response to virus by host	1/198	31/18722	0.280976555049665	0.599483371236864	0.527267247700642	HSP90AA1	1
GO:0007190	activation of adenylate cyclase activity	1/198	31/18722	0.280976555049665	0.599483371236864	0.527267247700642	CALM1	1
GO:0031063	regulation of histone deacetylation	1/198	31/18722	0.280976555049665	0.599483371236864	0.527267247700642	NCAPG2	1
GO:0034472	snRNA 3'-end processing	1/198	31/18722	0.280976555049665	0.599483371236864	0.527267247700642	EXOSC9	1
GO:0044819	mitotic G1/S transition checkpoint signaling	1/198	31/18722	0.280976555049665	0.599483371236864	0.527267247700642	CDK2	1
GO:0045066	regulatory T cell differentiation	1/198	31/18722	0.280976555049665	0.599483371236864	0.527267247700642	FANCA	1
GO:0051569	regulation of histone H3-K4 methylation	1/198	31/18722	0.280976555049665	0.599483371236864	0.527267247700642	MYB	1
GO:0061099	negative regulation of protein tyrosine kinase activity	1/198	31/18722	0.280976555049665	0.599483371236864	0.527267247700642	NCAPG2	1
GO:0065005	protein-lipid complex assembly	1/198	31/18722	0.280976555049665	0.599483371236864	0.527267247700642	SOAT1	1
GO:0070633	transepithelial transport	1/198	31/18722	0.280976555049665	0.599483371236864	0.527267247700642	ACTB	1
GO:0070723	response to cholesterol	1/198	31/18722	0.280976555049665	0.599483371236864	0.527267247700642	LRP8	1
GO:0071480	cellular response to gamma radiation	1/198	31/18722	0.280976555049665	0.599483371236864	0.527267247700642	RAD51	1
GO:0071711	basement membrane organization	1/198	31/18722	0.280976555049665	0.599483371236864	0.527267247700642	COL4A1	1
GO:1902042	negative regulation of extrinsic apoptotic signaling pathway via death domain receptors	1/198	31/18722	0.280976555049665	0.599483371236864	0.527267247700642	HMGB2	1
GO:0021510	spinal cord development	2/198	99/18722	0.281650209680525	0.599852357684034	0.527591784589859	DAAM2/LRP8	2
GO:0110149	regulation of biomineralization	2/198	99/18722	0.281650209680525	0.599852357684034	0.527591784589859	FBXO5/ANKH	2
GO:0006839	mitochondrial transport	4/198	254/18722	0.282013415007982	0.600092488773646	0.527802988544433	HSP90AA1/HSPD1/SAE1/PPIF	4
GO:1903362	regulation of cellular protein catabolic process	4/198	255/18722	0.284368304788143	0.601278096658944	0.528845773443109	CDK2/HSP90AA1/HSP90AB1/BAG2	4
GO:0060271	cilium assembly	5/198	337/18722	0.285470445528232	0.601278096658944	0.528845773443109	TMEM237/CENPJ/FAM161A/TMEM107/PLK4	5
GO:0062197	cellular response to chemical stress	5/198	337/18722	0.285470445528232	0.601278096658944	0.528845773443109	MYB/PCNA/MELK/DHFR/PPIF	5
GO:0046545	development of primary female sexual characteristics	2/198	100/18722	0.285567172524188	0.601278096658944	0.528845773443109	FANCA/FANCG	2
GO:0061640	cytoskeleton-dependent cytokinesis	2/198	100/18722	0.285567172524188	0.601278096658944	0.528845773443109	AURKB/ESPL1	2
GO:0018209	peptidyl-serine modification	5/198	338/18722	0.287510915157252	0.601278096658944	0.528845773443109	CDK2/HSP90AA1/AURKB/HSP90AB1/MASTL	5
GO:0006308	DNA catabolic process	1/198	32/18722	0.288593410332965	0.601278096658944	0.528845773443109	TREX2	1
GO:0010644	cell communication by electrical coupling	1/198	32/18722	0.288593410332965	0.601278096658944	0.528845773443109	CALM1	1
GO:0021799	cerebral cortex radially oriented cell migration	1/198	32/18722	0.288593410332965	0.601278096658944	0.528845773443109	LRP8	1
GO:0030431	sleep	1/198	32/18722	0.288593410332965	0.601278096658944	0.528845773443109	SLC29A1	1
GO:0030511	positive regulation of transforming growth factor beta receptor signaling pathway	1/198	32/18722	0.288593410332965	0.601278096658944	0.528845773443109	HSP90AB1	1
GO:0033687	osteoblast proliferation	1/198	32/18722	0.288593410332965	0.601278096658944	0.528845773443109	FIGNL1	1
GO:0035456	response to interferon-beta	1/198	32/18722	0.288593410332965	0.601278096658944	0.528845773443109	PLSCR1	1
GO:0035767	endothelial cell chemotaxis	1/198	32/18722	0.288593410332965	0.601278096658944	0.528845773443109	HMGB1	1
GO:0043372	positive regulation of CD4-positive, alpha-beta T cell differentiation	1/198	32/18722	0.288593410332965	0.601278096658944	0.528845773443109	MYB	1
GO:0045761	regulation of adenylate cyclase activity	1/198	32/18722	0.288593410332965	0.601278096658944	0.528845773443109	GRM2	1
GO:0046856	phosphatidylinositol dephosphorylation	1/198	32/18722	0.288593410332965	0.601278096658944	0.528845773443109	MTMR4	1
GO:0050685	positive regulation of mRNA processing	1/198	32/18722	0.288593410332965	0.601278096658944	0.528845773443109	HSPA8	1
GO:0072525	pyridine-containing compound biosynthetic process	1/198	32/18722	0.288593410332965	0.601278096658944	0.528845773443109	IDO1	1
GO:0090140	regulation of mitochondrial fission	1/198	32/18722	0.288593410332965	0.601278096658944	0.528845773443109	MYO19	1
GO:1901532	regulation of hematopoietic progenitor cell differentiation	1/198	32/18722	0.288593410332965	0.601278096658944	0.528845773443109	MYB	1
GO:1903846	positive regulation of cellular response to transforming growth factor beta stimulus	1/198	32/18722	0.288593410332965	0.601278096658944	0.528845773443109	HSP90AB1	1
GO:1903955	positive regulation of protein targeting to mitochondrion	1/198	32/18722	0.288593410332965	0.601278096658944	0.528845773443109	SAE1	1
GO:2000515	negative regulation of CD4-positive, alpha-beta T cell activation	1/198	32/18722	0.288593410332965	0.601278096658944	0.528845773443109	HMGB1	1
GO:0072594	establishment of protein localization to organelle	6/198	422/18722	0.289190669750413	0.601998996283223	0.52947983066471	HSPA8/HSP90AA1/HSP90AB1/CALM1/HSPD1/SAE1	6
GO:0048024	regulation of mRNA splicing, via spliceosome	2/198	101/18722	0.289482057457579	0.602082473670451	0.529553252037714	HSPA8/HNRNPL	2
GO:0009266	response to temperature stimulus	3/198	178/18722	0.291215087742627	0.605161622056665	0.532261474104842	HSP90AA1/HSP90AB1/HSPD1	3
GO:0035710	CD4-positive, alpha-beta T cell activation	2/198	102/18722	0.293394472067252	0.60643370456937	0.533380316557367	MYB/HMGB1	2
GO:0001936	regulation of endothelial cell proliferation	3/198	179/18722	0.294096153703891	0.60643370456937	0.533380316557367	PPP1R16B/HMGB1/HMGB2	3
GO:0001975	response to amphetamine	1/198	33/18722	0.296129980945811	0.60643370456937	0.533380316557367	CALM1	1
GO:0002431	Fc receptor mediated stimulatory signaling pathway	1/198	33/18722	0.296129980945811	0.60643370456937	0.533380316557367	PLSCR1	1
GO:0006336	DNA replication-independent nucleosome assembly	1/198	33/18722	0.296129980945811	0.60643370456937	0.533380316557367	ASF1B	1
GO:0019362	pyridine nucleotide metabolic process	1/198	33/18722	0.296129980945811	0.60643370456937	0.533380316557367	IDO1	1
GO:0033198	response to ATP	1/198	33/18722	0.296129980945811	0.60643370456937	0.533380316557367	HSPD1	1
GO:0034110	regulation of homotypic cell-cell adhesion	1/198	33/18722	0.296129980945811	0.60643370456937	0.533380316557367	PLAUR	1
GO:0036336	dendritic cell migration	1/198	33/18722	0.296129980945811	0.60643370456937	0.533380316557367	HMGB1	1
GO:0045648	positive regulation of erythrocyte differentiation	1/198	33/18722	0.296129980945811	0.60643370456937	0.533380316557367	HMGB2	1
GO:0046496	nicotinamide nucleotide metabolic process	1/198	33/18722	0.296129980945811	0.60643370456937	0.533380316557367	IDO1	1
GO:0046685	response to arsenic-containing substance	1/198	33/18722	0.296129980945811	0.60643370456937	0.533380316557367	PPIF	1
GO:0050901	leukocyte tethering or rolling	1/198	33/18722	0.296129980945811	0.60643370456937	0.533380316557367	ADD2	1
GO:0060260	regulation of transcription initiation from RNA polymerase II promoter	1/198	33/18722	0.296129980945811	0.60643370456937	0.533380316557367	HMGB1	1
GO:0071295	cellular response to vitamin	1/198	33/18722	0.296129980945811	0.60643370456937	0.533380316557367	BRIP1	1
GO:1901380	negative regulation of potassium ion transmembrane transport	1/198	33/18722	0.296129980945811	0.60643370456937	0.533380316557367	KCNE3	1
GO:1903715	regulation of aerobic respiration	1/198	33/18722	0.296129980945811	0.60643370456937	0.533380316557367	PPIF	1
GO:0050808	synapse organization	6/198	426/18722	0.296508422272394	0.606690162053507	0.533605880164801	COL4A1/HSPA8/ACTB/APBB2/LRP8/ADD2	6
GO:0002027	regulation of heart rate	2/198	103/18722	0.297304032387997	0.606763595912811	0.533670467892737	KCNE3/CALM1	2
GO:0032760	positive regulation of tumor necrosis factor production	2/198	103/18722	0.297304032387997	0.606763595912811	0.533670467892737	HSPD1/HMGB1	2
GO:0045639	positive regulation of myeloid cell differentiation	2/198	103/18722	0.297304032387997	0.606763595912811	0.533670467892737	HMGB1/HMGB2	2
GO:0031331	positive regulation of cellular catabolic process	6/198	427/18722	0.29834374748942	0.607850016143411	0.534626013671518	HSP90AA1/BAG2/HNRNPR/HMGB1/EXOSC9/DCP2	6
GO:0043254	regulation of protein-containing complex assembly	6/198	427/18722	0.29834374748942	0.607850016143411	0.534626013671518	TMSB15A/HSPA8/HSP90AA1/CDT1/HMGB1/ADD2	6
GO:0009636	response to toxic substance	4/198	262/18722	0.300930590839108	0.61212894757929	0.538389488205667	TYMS/RAD51/DHFR/BRIP1	4
GO:0046634	regulation of alpha-beta T cell activation	2/198	104/18722	0.301210362769609	0.61212894757929	0.538389488205667	MYB/HMGB1	2
GO:0048661	positive regulation of smooth muscle cell proliferation	2/198	104/18722	0.301210362769609	0.61212894757929	0.538389488205667	MYB/SKP2	2
GO:0003018	vascular process in circulatory system	4/198	263/18722	0.303306511862186	0.612285111828457	0.538526840295479	SLC29A1/SLC16A1/SLC1A4/SLC5A6	4
GO:0000096	sulfur amino acid metabolic process	1/198	34/18722	0.303587108869869	0.612285111828457	0.538526840295479	CBS	1
GO:0014808	release of sequestered calcium ion into cytosol by sarcoplasmic reticulum	1/198	34/18722	0.303587108869869	0.612285111828457	0.538526840295479	CALM1	1
GO:0032212	positive regulation of telomere maintenance via telomerase	1/198	34/18722	0.303587108869869	0.612285111828457	0.538526840295479	AURKB	1
GO:0034383	low-density lipoprotein particle clearance	1/198	34/18722	0.303587108869869	0.612285111828457	0.538526840295479	SOAT1	1
GO:0034724	DNA replication-independent nucleosome organization	1/198	34/18722	0.303587108869869	0.612285111828457	0.538526840295479	ASF1B	1
GO:0043276	anoikis	1/198	34/18722	0.303587108869869	0.612285111828457	0.538526840295479	E2F1	1
GO:0051085	chaperone cofactor-dependent protein refolding	1/198	34/18722	0.303587108869869	0.612285111828457	0.538526840295479	HSPA8	1
GO:0070232	regulation of T cell apoptotic process	1/198	34/18722	0.303587108869869	0.612285111828457	0.538526840295479	IDO1	1
GO:0002819	regulation of adaptive immune response	3/198	183/18722	0.305637756303349	0.615902492937615	0.541708457455894	HSPD1/HMGB1/MSH2	3
GO:2001257	regulation of cation channel activity	3/198	184/18722	0.308526596954038	0.618073858249301	0.543618251566251	NETO2/KCNE3/CALM1	3
GO:0042116	macrophage activation	2/198	106/18722	0.309011871903182	0.618073858249301	0.543618251566251	HSPD1/HMGB1	2
GO:0071887	leukocyte apoptotic process	2/198	106/18722	0.309011871903182	0.618073858249301	0.543618251566251	IDO1/AURKB	2
GO:0000460	maturation of 5.8S rRNA	1/198	35/18722	0.310965627301149	0.618073858249301	0.543618251566251	EXOSC9	1
GO:0001569	branching involved in blood vessel morphogenesis	1/198	35/18722	0.310965627301149	0.618073858249301	0.543618251566251	COL4A1	1
GO:0015695	organic cation transport	1/198	35/18722	0.310965627301149	0.618073858249301	0.543618251566251	SLC29A1	1
GO:0032205	negative regulation of telomere maintenance	1/198	35/18722	0.310965627301149	0.618073858249301	0.543618251566251	DCP2	1
GO:0032435	negative regulation of proteasomal ubiquitin-dependent protein catabolic process	1/198	35/18722	0.310965627301149	0.618073858249301	0.543618251566251	HSP90AB1	1
GO:0033146	regulation of intracellular estrogen receptor signaling pathway	1/198	35/18722	0.310965627301149	0.618073858249301	0.543618251566251	SKP2	1
GO:0035633	maintenance of blood-brain barrier	1/198	35/18722	0.310965627301149	0.618073858249301	0.543618251566251	ACTB	1
GO:0040001	establishment of mitotic spindle localization	1/198	35/18722	0.310965627301149	0.618073858249301	0.543618251566251	ESPL1	1
GO:0045880	positive regulation of smoothened signaling pathway	1/198	35/18722	0.310965627301149	0.618073858249301	0.543618251566251	TEDC2	1
GO:0086005	ventricular cardiac muscle cell action potential	1/198	35/18722	0.310965627301149	0.618073858249301	0.543618251566251	KCNE3	1
GO:0098801	regulation of renal system process	1/198	35/18722	0.310965627301149	0.618073858249301	0.543618251566251	EMP2	1
GO:0098810	neurotransmitter reuptake	1/198	35/18722	0.310965627301149	0.618073858249301	0.543618251566251	SLC29A1	1
GO:1903514	release of sequestered calcium ion into cytosol by endoplasmic reticulum	1/198	35/18722	0.310965627301149	0.618073858249301	0.543618251566251	CALM1	1
GO:0051896	regulation of protein kinase B signaling	3/198	185/18722	0.311416461653167	0.618073858249301	0.543618251566251	HSP90AA1/GRM2/HSP90AB1	3
GO:0032412	regulation of ion transmembrane transporter activity	4/198	267/18722	0.312830723654512	0.618073858249301	0.543618251566251	NETO2/KCNE3/CALM1/PPIF	4
GO:0002824	positive regulation of adaptive immune response based on somatic recombination of immune receptors built from immunoglobulin superfamily domains	2/198	107/18722	0.312906339756428	0.618073858249301	0.543618251566251	HSPD1/MSH2	2
GO:0005976	polysaccharide metabolic process	2/198	107/18722	0.312906339756428	0.618073858249301	0.543618251566251	PASK/HMGB1	2
GO:0021761	limbic system development	2/198	107/18722	0.312906339756428	0.618073858249301	0.543618251566251	CNTNAP2/LRP8	2
GO:0032526	response to retinoic acid	2/198	107/18722	0.312906339756428	0.618073858249301	0.543618251566251	MYB/TEAD2	2
GO:0051341	regulation of oxidoreductase activity	2/198	107/18722	0.312906339756428	0.618073858249301	0.543618251566251	DHFR/CALM1	2
GO:1903557	positive regulation of tumor necrosis factor superfamily cytokine production	2/198	107/18722	0.312906339756428	0.618073858249301	0.543618251566251	HSPD1/HMGB1	2
GO:0051348	negative regulation of transferase activity	4/198	268/18722	0.315216395251388	0.618242280930828	0.543766385389472	NCAPG2/FBXO5/DBNDD1/BAG2	4
GO:0033138	positive regulation of peptidyl-serine phosphorylation	2/198	108/18722	0.316796155619378	0.618242280930828	0.543766385389472	HSP90AA1/HSP90AB1	2
GO:0061136	regulation of proteasomal protein catabolic process	3/198	187/18722	0.317198572885995	0.618242280930828	0.543766385389472	CDK2/HSP90AB1/BAG2	3
GO:0010923	negative regulation of phosphatase activity	1/198	36/18722	0.318266360741208	0.618242280930828	0.543766385389472	MASTL	1
GO:0014046	dopamine secretion	1/198	36/18722	0.318266360741208	0.618242280930828	0.543766385389472	GRM2	1
GO:0014059	regulation of dopamine secretion	1/198	36/18722	0.318266360741208	0.618242280930828	0.543766385389472	GRM2	1
GO:0016180	snRNA processing	1/198	36/18722	0.318266360741208	0.618242280930828	0.543766385389472	EXOSC9	1
GO:0036314	response to sterol	1/198	36/18722	0.318266360741208	0.618242280930828	0.543766385389472	LRP8	1
GO:0044743	protein transmembrane import into intracellular organelle	1/198	36/18722	0.318266360741208	0.618242280930828	0.543766385389472	HSPD1	1
GO:0045191	regulation of isotype switching	1/198	36/18722	0.318266360741208	0.618242280930828	0.543766385389472	MSH2	1
GO:0045652	regulation of megakaryocyte differentiation	1/198	36/18722	0.318266360741208	0.618242280930828	0.543766385389472	HMGB2	1
GO:0045742	positive regulation of epidermal growth factor receptor signaling pathway	1/198	36/18722	0.318266360741208	0.618242280930828	0.543766385389472	PLAUR	1
GO:0051385	response to mineralocorticoid	1/198	36/18722	0.318266360741208	0.618242280930828	0.543766385389472	CALM1	1
GO:0051955	regulation of amino acid transport	1/198	36/18722	0.318266360741208	0.618242280930828	0.543766385389472	GRM2	1
GO:0060338	regulation of type I interferon-mediated signaling pathway	1/198	36/18722	0.318266360741208	0.618242280930828	0.543766385389472	HSP90AB1	1
GO:0070897	transcription preinitiation complex assembly	1/198	36/18722	0.318266360741208	0.618242280930828	0.543766385389472	HMGB1	1
GO:0090322	regulation of superoxide metabolic process	1/198	36/18722	0.318266360741208	0.618242280930828	0.543766385389472	DHFR	1
GO:0097009	energy homeostasis	1/198	36/18722	0.318266360741208	0.618242280930828	0.543766385389472	PASK	1
GO:1902229	regulation of intrinsic apoptotic signaling pathway in response to DNA damage	1/198	36/18722	0.318266360741208	0.618242280930828	0.543766385389472	DDIAS	1
GO:1903749	positive regulation of establishment of protein localization to mitochondrion	1/198	36/18722	0.318266360741208	0.618242280930828	0.543766385389472	SAE1	1
GO:0006066	alcohol metabolic process	5/198	353/18722	0.3184102565395	0.618242280930828	0.543766385389472	IMPA2/DHFR/SQLE/CLN6/SOAT1	5
GO:0015711	organic anion transport	5/198	354/18722	0.320486590079444	0.62114117738363	0.546316069379679	SLC29A1/GRM2/SLC16A1/SLC1A4/SLC5A6	5
GO:0032414	positive regulation of ion transmembrane transporter activity	2/198	109/18722	0.320680983482283	0.62114117738363	0.546316069379679	KCNE3/CALM1	2
GO:0043266	regulation of potassium ion transport	2/198	109/18722	0.320680983482283	0.62114117738363	0.546316069379679	NETO2/KCNE3	2
GO:0002443	leukocyte mediated immunity	6/198	440/18722	0.322390434986319	0.623947885482408	0.548784670387392	EMP2/EXO1/HSPD1/HMGB1/MSH2/MSH6	6
GO:0000184	nuclear-transcribed mRNA catabolic process, nonsense-mediated decay	1/198	37/18722	0.325490125087416	0.624398990960327	0.549181433926094	DCP2	1
GO:0006623	protein targeting to vacuole	1/198	37/18722	0.325490125087416	0.624398990960327	0.549181433926094	HSPA8	1
GO:0006862	nucleotide transport	1/198	37/18722	0.325490125087416	0.624398990960327	0.549181433926094	SLC29A1	1
GO:0021532	neural tube patterning	1/198	37/18722	0.325490125087416	0.624398990960327	0.549181433926094	TMEM107	1
GO:0032570	response to progesterone	1/198	37/18722	0.325490125087416	0.624398990960327	0.549181433926094	TYMS	1
GO:0032885	regulation of polysaccharide biosynthetic process	1/198	37/18722	0.325490125087416	0.624398990960327	0.549181433926094	PASK	1
GO:0033120	positive regulation of RNA splicing	1/198	37/18722	0.325490125087416	0.624398990960327	0.549181433926094	HSPA8	1
GO:0042178	xenobiotic catabolic process	1/198	37/18722	0.325490125087416	0.624398990960327	0.549181433926094	CRYZ	1
GO:0050775	positive regulation of dendrite morphogenesis	1/198	37/18722	0.325490125087416	0.624398990960327	0.549181433926094	LRP8	1
GO:0060306	regulation of membrane repolarization	1/198	37/18722	0.325490125087416	0.624398990960327	0.549181433926094	KCNE3	1
GO:1904358	positive regulation of telomere maintenance via telomere lengthening	1/198	37/18722	0.325490125087416	0.624398990960327	0.549181433926094	AURKB	1
GO:0046390	ribose phosphate biosynthetic process	3/198	190/18722	0.325875150422684	0.6246374883302	0.549391200965232	PRPS2/UCK2/ACOT7	3
GO:0046942	carboxylic acid transport	4/198	273/18722	0.327167406157568	0.626613193567973	0.551128904983341	GRM2/SLC16A1/SLC1A4/SLC5A6	4
GO:0015718	monocarboxylic acid transport	2/198	111/18722	0.328434368816327	0.628053582050918	0.552395778607301	SLC16A1/SLC5A6	2
GO:0000956	nuclear-transcribed mRNA catabolic process	2/198	112/18722	0.332302291554696	0.628053582050918	0.552395778607301	EXOSC9/DCP2	2
GO:0002821	positive regulation of adaptive immune response	2/198	112/18722	0.332302291554696	0.628053582050918	0.552395778607301	HSPD1/MSH2	2
GO:0009141	nucleoside triphosphate metabolic process	2/198	112/18722	0.332302291554696	0.628053582050918	0.552395778607301	TYMS/UCK2	2
GO:0032609	interferon-gamma production	2/198	112/18722	0.332302291554696	0.628053582050918	0.552395778607301	HSPD1/HMGB1	2
GO:0032649	regulation of interferon-gamma production	2/198	112/18722	0.332302291554696	0.628053582050918	0.552395778607301	HSPD1/HMGB1	2
GO:0046632	alpha-beta T cell differentiation	2/198	112/18722	0.332302291554696	0.628053582050918	0.552395778607301	MYB/HMGB1	2
GO:0010742	macrophage derived foam cell differentiation	1/198	38/18722	0.332637727722293	0.628053582050918	0.552395778607301	SOAT1	1
GO:0035337	fatty-acyl-CoA metabolic process	1/198	38/18722	0.332637727722293	0.628053582050918	0.552395778607301	ACOT7	1
GO:0048713	regulation of oligodendrocyte differentiation	1/198	38/18722	0.332637727722293	0.628053582050918	0.552395778607301	DAAM2	1
GO:0071398	cellular response to fatty acid	1/198	38/18722	0.332637727722293	0.628053582050918	0.552395778607301	E2F1	1
GO:0072524	pyridine-containing compound metabolic process	1/198	38/18722	0.332637727722293	0.628053582050918	0.552395778607301	IDO1	1
GO:0090077	foam cell differentiation	1/198	38/18722	0.332637727722293	0.628053582050918	0.552395778607301	SOAT1	1
GO:0099622	cardiac muscle cell membrane repolarization	1/198	38/18722	0.332637727722293	0.628053582050918	0.552395778607301	KCNE3	1
GO:1901031	regulation of response to reactive oxygen species	1/198	38/18722	0.332637727722293	0.628053582050918	0.552395778607301	DHFR	1
GO:1901186	positive regulation of ERBB signaling pathway	1/198	38/18722	0.332637727722293	0.628053582050918	0.552395778607301	PLAUR	1
GO:1903725	regulation of phospholipid metabolic process	1/198	38/18722	0.332637727722293	0.628053582050918	0.552395778607301	MTMR4	1
GO:2000279	negative regulation of DNA biosynthetic process	1/198	38/18722	0.332637727722293	0.628053582050918	0.552395778607301	DCP2	1
GO:0006979	response to oxidative stress	6/198	446/18722	0.33358780980239	0.629351489989391	0.553537335453282	MYB/PCNA/MELK/DHFR/HSPD1/PPIF	6
GO:0001935	endothelial cell proliferation	3/198	193/18722	0.334551842833589	0.630673654940424	0.554700227216734	PPP1R16B/HMGB1/HMGB2	3
GO:0070997	neuron death	5/198	361/18722	0.335063771637555	0.631142135883318	0.555112273103595	MYBL2/MYB/HSP90AB1/HSPD1/MSH2	5
GO:0002708	positive regulation of lymphocyte mediated immunity	2/198	113/18722	0.336163956590972	0.632717077762741	0.556497491292948	HSPD1/MSH2	2
GO:0046034	ATP metabolic process	4/198	277/18722	0.336749444321467	0.633011405224697	0.556756362911802	HSPA8/FIGNL1/MSH2/PPIF	4
GO:1901654	response to ketone	3/198	194/18722	0.33744334364156	0.633011405224697	0.556756362911802	TYMS/PCNA/CALM1	3
GO:0016233	telomere capping	1/198	39/18722	0.339709967601923	0.633011405224697	0.556756362911802	AURKB	1
GO:0032506	cytokinetic process	1/198	39/18722	0.339709967601923	0.633011405224697	0.556756362911802	AURKB	1
GO:0043267	negative regulation of potassium ion transport	1/198	39/18722	0.339709967601923	0.633011405224697	0.556756362911802	KCNE3	1
GO:0045622	regulation of T-helper cell differentiation	1/198	39/18722	0.339709967601923	0.633011405224697	0.556756362911802	MYB	1
GO:0051084	'de novo' posttranslational protein folding	1/198	39/18722	0.339709967601923	0.633011405224697	0.556756362911802	HSPA8	1
GO:0071548	response to dexamethasone	1/198	39/18722	0.339709967601923	0.633011405224697	0.556756362911802	PCNA	1
GO:0086091	regulation of heart rate by cardiac conduction	1/198	39/18722	0.339709967601923	0.633011405224697	0.556756362911802	KCNE3	1
GO:2000516	positive regulation of CD4-positive, alpha-beta T cell activation	1/198	39/18722	0.339709967601923	0.633011405224697	0.556756362911802	MYB	1
GO:0002286	T cell activation involved in immune response	2/198	114/18722	0.340019064492565	0.633011405224697	0.556756362911802	MYB/HMGB1	2
GO:0019751	polyol metabolic process	2/198	114/18722	0.340019064492565	0.633011405224697	0.556756362911802	IMPA2/DHFR	2
GO:0021987	cerebral cortex development	2/198	114/18722	0.340019064492565	0.633011405224697	0.556756362911802	CNTNAP2/LRP8	2
GO:0046660	female sex differentiation	2/198	114/18722	0.340019064492565	0.633011405224697	0.556756362911802	FANCA/FANCG	2
GO:0050767	regulation of neurogenesis	5/198	364/18722	0.341330458075619	0.634959454618931	0.558469742618004	E2F1/MYB/DAAM2/LRP8/HMGB2	5
GO:0006006	glucose metabolic process	3/198	196/18722	0.343224301985675	0.637537601138057	0.56073731547245	SLC37A4/PASK/HMGB1	3
GO:0034968	histone lysine methylation	2/198	115/18722	0.343867322793301	0.637537601138057	0.56073731547245	MYB/SUV39H1	2
GO:0021700	developmental maturation	4/198	280/18722	0.34394426749513	0.637537601138057	0.56073731547245	TYMS/CNTNAP2/TRIP13/FBXO5	4
GO:0002714	positive regulation of B cell mediated immunity	1/198	40/18722	0.346707635343443	0.637537601138057	0.56073731547245	MSH2	1
GO:0002891	positive regulation of immunoglobulin mediated immune response	1/198	40/18722	0.346707635343443	0.637537601138057	0.56073731547245	MSH2	1
GO:0009394	2'-deoxyribonucleotide metabolic process	1/198	40/18722	0.346707635343443	0.637537601138057	0.56073731547245	TYMS	1
GO:0032094	response to food	1/198	40/18722	0.346707635343443	0.637537601138057	0.56073731547245	SLC16A1	1
GO:0044275	cellular carbohydrate catabolic process	1/198	40/18722	0.346707635343443	0.637537601138057	0.56073731547245	HMGB1	1
GO:0045022	early endosome to late endosome transport	1/198	40/18722	0.346707635343443	0.637537601138057	0.56073731547245	EMP2	1
GO:0051281	positive regulation of release of sequestered calcium ion into cytosol	1/198	40/18722	0.346707635343443	0.637537601138057	0.56073731547245	CALM1	1
GO:0070266	necroptotic process	1/198	40/18722	0.346707635343443	0.637537601138057	0.56073731547245	PPIF	1
GO:0097352	autophagosome maturation	1/198	40/18722	0.346707635343443	0.637537601138057	0.56073731547245	CALM1	1
GO:1901020	negative regulation of calcium ion transmembrane transporter activity	1/198	40/18722	0.346707635343443	0.637537601138057	0.56073731547245	CALM1	1
GO:1902686	mitochondrial outer membrane permeabilization involved in programmed cell death	1/198	40/18722	0.346707635343443	0.637537601138057	0.56073731547245	PPIF	1
GO:2000142	regulation of DNA-templated transcription, initiation	1/198	40/18722	0.346707635343443	0.637537601138057	0.56073731547245	HMGB1	1
GO:0031123	RNA 3'-end processing	2/198	116/18722	0.34770844588087	0.637909216179606	0.561064164305233	SLBP/EXOSC9	2
GO:0035967	cellular response to topologically incorrect protein	2/198	116/18722	0.34770844588087	0.637909216179606	0.561064164305233	HSPA8/HSPD1	2
GO:0043200	response to amino acid	2/198	116/18722	0.34770844588087	0.637909216179606	0.561064164305233	COL4A1/PCNA	2
GO:0031099	regeneration	3/198	198/18722	0.349001505132365	0.639791588597663	0.562719778741992	TYMS/PCNA/DHFR	3
GO:0044782	cilium organization	5/198	368/18722	0.349699821429982	0.640581630081221	0.563414648722697	TMEM237/CENPJ/FAM161A/TMEM107/PLK4	5
GO:0006520	cellular amino acid metabolic process	4/198	284/18722	0.353543548274931	0.64335695208406	0.56585564452697	IDO1/SHMT1/DHFR/CBS	4
GO:0022409	positive regulation of cell-cell adhesion	4/198	284/18722	0.353543548274931	0.64335695208406	0.56585564452697	PLAUR/MYB/HSPD1/HMGB1	4
GO:0010907	positive regulation of glucose metabolic process	1/198	41/18722	0.353631513311647	0.64335695208406	0.56585564452697	HMGB1	1
GO:0031062	positive regulation of histone methylation	1/198	41/18722	0.353631513311647	0.64335695208406	0.56585564452697	MYB	1
GO:0042307	positive regulation of protein import into nucleus	1/198	41/18722	0.353631513311647	0.64335695208406	0.56585564452697	HSP90AB1	1
GO:0050691	regulation of defense response to virus by host	1/198	41/18722	0.353631513311647	0.64335695208406	0.56585564452697	HSP90AA1	1
GO:0051693	actin filament capping	1/198	41/18722	0.353631513311647	0.64335695208406	0.56585564452697	ADD2	1
GO:0070296	sarcoplasmic reticulum calcium ion transport	1/198	41/18722	0.353631513311647	0.64335695208406	0.56585564452697	CALM1	1
GO:2000008	regulation of protein localization to cell surface	1/198	41/18722	0.353631513311647	0.64335695208406	0.56585564452697	HSP90AB1	1
GO:0071902	positive regulation of protein serine/threonine kinase activity	3/198	200/18722	0.354773739990979	0.644456316162537	0.566822574886829	CDC6/HSP90AB1/CALM1	3
GO:0072522	purine-containing compound biosynthetic process	3/198	200/18722	0.354773739990979	0.644456316162537	0.566822574886829	PRPS2/SHMT1/ACOT7	3
GO:0006403	RNA localization	3/198	201/18722	0.357657622680253	0.646596864143559	0.56870526404332	HNRNPA3/SLBP/DCP2	3
GO:0010906	regulation of glucose metabolic process	2/198	119/18722	0.359186248230038	0.646596864143559	0.56870526404332	PASK/HMGB1	2
GO:0031398	positive regulation of protein ubiquitination	2/198	119/18722	0.359186248230038	0.646596864143559	0.56870526404332	FANCI/SKP2	2
GO:0010038	response to metal ion	5/198	373/18722	0.36017792579696	0.646596864143559	0.56870526404332	PCNA/PLSCR1/CALM1/CYB5A/PPIF	5
GO:0000266	mitochondrial fission	1/198	42/18722	0.360482375704682	0.646596864143559	0.56870526404332	MYO19	1
GO:0000413	protein peptidyl-prolyl isomerization	1/198	42/18722	0.360482375704682	0.646596864143559	0.56870526404332	PPIF	1
GO:0009154	purine ribonucleotide catabolic process	1/198	42/18722	0.360482375704682	0.646596864143559	0.56870526404332	ACOT7	1
GO:0010677	negative regulation of cellular carbohydrate metabolic process	1/198	42/18722	0.360482375704682	0.646596864143559	0.56870526404332	PASK	1
GO:0010939	regulation of necrotic cell death	1/198	42/18722	0.360482375704682	0.646596864143559	0.56870526404332	PPIF	1
GO:0019692	deoxyribose phosphate metabolic process	1/198	42/18722	0.360482375704682	0.646596864143559	0.56870526404332	TYMS	1
GO:0021795	cerebral cortex cell migration	1/198	42/18722	0.360482375704682	0.646596864143559	0.56870526404332	LRP8	1
GO:0032689	negative regulation of interferon-gamma production	1/198	42/18722	0.360482375704682	0.646596864143559	0.56870526404332	HMGB1	1
GO:0032965	regulation of collagen biosynthetic process	1/198	42/18722	0.360482375704682	0.646596864143559	0.56870526404332	MYB	1
GO:0033003	regulation of mast cell activation	1/198	42/18722	0.360482375704682	0.646596864143559	0.56870526404332	PLSCR1	1
GO:0051452	intracellular pH reduction	1/198	42/18722	0.360482375704682	0.646596864143559	0.56870526404332	CLN6	1
GO:0060999	positive regulation of dendritic spine development	1/198	42/18722	0.360482375704682	0.646596864143559	0.56870526404332	LRP8	1
GO:0016051	carbohydrate biosynthetic process	3/198	202/18722	0.36053982074115	0.646596864143559	0.56870526404332	IMPA2/SLC37A4/PASK	3
GO:0030218	erythrocyte differentiation	2/198	120/18722	0.362996107567891	0.648457869402147	0.570342085292636	NCAPG2/HMGB2	2
GO:0032411	positive regulation of transporter activity	2/198	120/18722	0.362996107567891	0.648457869402147	0.570342085292636	KCNE3/CALM1	2
GO:0048675	axon extension	2/198	120/18722	0.362996107567891	0.648457869402147	0.570342085292636	HSP90AA1/HSP90AB1	2
GO:0051897	positive regulation of protein kinase B signaling	2/198	120/18722	0.362996107567891	0.648457869402147	0.570342085292636	HSP90AA1/HSP90AB1	2
GO:0016570	histone modification	6/198	463/18722	0.365540659185961	0.648457869402147	0.570342085292636	MYB/CDK2/UHRF1/AURKB/NCAPG2/SUV39H1	6
GO:0044282	small molecule catabolic process	5/198	376/18722	0.366470518672001	0.648457869402147	0.570342085292636	IDO1/IMPA2/ABHD3/SHMT1/CBS	5
GO:0002224	toll-like receptor signaling pathway	2/198	121/18722	0.366797502609313	0.648457869402147	0.570342085292636	HSPD1/HMGB1	2
GO:0042752	regulation of circadian rhythm	2/198	121/18722	0.366797502609313	0.648457869402147	0.570342085292636	TIMELESS/SUV39H1	2
GO:1904019	epithelial cell apoptotic process	2/198	121/18722	0.366797502609313	0.648457869402147	0.570342085292636	E2F2/E2F1	2
GO:0001504	neurotransmitter uptake	1/198	43/18722	0.367260988638862	0.648457869402147	0.570342085292636	SLC29A1	1
GO:0014014	negative regulation of gliogenesis	1/198	43/18722	0.367260988638862	0.648457869402147	0.570342085292636	DAAM2	1
GO:0031952	regulation of protein autophosphorylation	1/198	43/18722	0.367260988638862	0.648457869402147	0.570342085292636	CALM1	1
GO:0034142	toll-like receptor 4 signaling pathway	1/198	43/18722	0.367260988638862	0.648457869402147	0.570342085292636	HMGB1	1
GO:0034661	ncRNA catabolic process	1/198	43/18722	0.367260988638862	0.648457869402147	0.570342085292636	EXOSC9	1
GO:0035794	positive regulation of mitochondrial membrane permeability	1/198	43/18722	0.367260988638862	0.648457869402147	0.570342085292636	PPIF	1
GO:0042088	T-helper 1 type immune response	1/198	43/18722	0.367260988638862	0.648457869402147	0.570342085292636	HMGB1	1
GO:0042771	intrinsic apoptotic signaling pathway in response to DNA damage by p53 class mediator	1/198	43/18722	0.367260988638862	0.648457869402147	0.570342085292636	MSH2	1
GO:0046636	negative regulation of alpha-beta T cell activation	1/198	43/18722	0.367260988638862	0.648457869402147	0.570342085292636	HMGB1	1
GO:0098927	vesicle-mediated transport between endosomal compartments	1/198	43/18722	0.367260988638862	0.648457869402147	0.570342085292636	EMP2	1
GO:0140353	lipid export from cell	1/198	43/18722	0.367260988638862	0.648457869402147	0.570342085292636	MYB	1
GO:1904591	positive regulation of protein import	1/198	43/18722	0.367260988638862	0.648457869402147	0.570342085292636	HSP90AB1	1
GO:0044403	biological process involved in symbiotic interaction	4/198	290/18722	0.367943709485097	0.649184924835267	0.570981556770146	HSPA8/PLSCR1/HSP90AB1/HSPD1	4
GO:0051928	positive regulation of calcium ion transport	2/198	122/18722	0.370590186588769	0.653081335362477	0.574408590368016	KCNE3/CALM1	2
GO:0030900	forebrain development	5/198	379/18722	0.372765370828309	0.653081335362477	0.574408590368016	E2F1/CNTNAP2/AKNA/RRM1/LRP8	5
GO:0050878	regulation of body fluid levels	5/198	379/18722	0.372765370828309	0.653081335362477	0.574408590368016	EMP2/PLAUR/SLC29A1/PLSCR1/ACTB	5
GO:0051346	negative regulation of hydrolase activity	5/198	379/18722	0.372765370828309	0.653081335362477	0.574408590368016	PLAUR/PI15/MASTL/BIRC5/PPIF	5
GO:0002066	columnar/cuboidal epithelial cell development	1/198	44/18722	0.373968110232604	0.653081335362477	0.574408590368016	TYMS	1
GO:0005978	glycogen biosynthetic process	1/198	44/18722	0.373968110232604	0.653081335362477	0.574408590368016	PASK	1
GO:0007528	neuromuscular junction development	1/198	44/18722	0.373968110232604	0.653081335362477	0.574408590368016	COL4A1	1
GO:0009250	glucan biosynthetic process	1/198	44/18722	0.373968110232604	0.653081335362477	0.574408590368016	PASK	1
GO:0021517	ventral spinal cord development	1/198	44/18722	0.373968110232604	0.653081335362477	0.574408590368016	LRP8	1
GO:0046006	regulation of activated T cell proliferation	1/198	44/18722	0.373968110232604	0.653081335362477	0.574408590368016	HMGB1	1
GO:0046427	positive regulation of receptor signaling pathway via JAK-STAT	1/198	44/18722	0.373968110232604	0.653081335362477	0.574408590368016	CENPJ	1
GO:0062208	positive regulation of pattern recognition receptor signaling pathway	1/198	44/18722	0.373968110232604	0.653081335362477	0.574408590368016	HMGB1	1
GO:0089718	amino acid import across plasma membrane	1/198	44/18722	0.373968110232604	0.653081335362477	0.574408590368016	SLC1A4	1
GO:1903214	regulation of protein targeting to mitochondrion	1/198	44/18722	0.373968110232604	0.653081335362477	0.574408590368016	SAE1	1
GO:0030168	platelet activation	2/198	123/18722	0.374373918849882	0.65331384527627	0.574613091223571	PLSCR1/ACTB	2
GO:0050679	positive regulation of epithelial cell proliferation	3/198	207/18722	0.374920561500608	0.653791605062196	0.575033298187556	PPP1R16B/HMGB1/HMGB2	3
GO:1901215	negative regulation of neuron death	3/198	208/18722	0.377789687337748	0.658315702444541	0.579012405014485	HSP90AB1/HSPD1/MSH2	3
GO:0007368	determination of left/right symmetry	2/198	124/18722	0.378148464744981	0.658462006925127	0.5791410850822	DAAM2/TMEM107	2
GO:0008631	intrinsic apoptotic signaling pathway in response to oxidative stress	1/198	45/18722	0.380604490689502	0.65938420802028	0.579952194208154	MELK	1
GO:0030835	negative regulation of actin filament depolymerization	1/198	45/18722	0.380604490689502	0.65938420802028	0.579952194208154	ADD2	1
GO:0031670	cellular response to nutrient	1/198	45/18722	0.380604490689502	0.65938420802028	0.579952194208154	BRIP1	1
GO:0042551	neuron maturation	1/198	45/18722	0.380604490689502	0.65938420802028	0.579952194208154	CNTNAP2	1
GO:0051180	vitamin transport	1/198	45/18722	0.380604490689502	0.65938420802028	0.579952194208154	SLC5A6	1
GO:0071364	cellular response to epidermal growth factor stimulus	1/198	45/18722	0.380604490689502	0.65938420802028	0.579952194208154	MCM7	1
GO:1901985	positive regulation of protein acetylation	1/198	45/18722	0.380604490689502	0.65938420802028	0.579952194208154	FAM161A	1
GO:0006644	phospholipid metabolic process	5/198	383/18722	0.381159191031622	0.659868079271508	0.580377776426306	IMPA2/ABHD3/PLSCR1/PI4K2B/MTMR4	5
GO:0043491	protein kinase B signaling	3/198	211/18722	0.386380595245111	0.664990258224924	0.584882917567129	HSP90AA1/GRM2/HSP90AB1	3
GO:0006195	purine nucleotide catabolic process	1/198	46/18722	0.387170872380538	0.664990258224924	0.584882917567129	ACOT7	1
GO:0007019	microtubule depolymerization	1/198	46/18722	0.387170872380538	0.664990258224924	0.584882917567129	KIF18B	1
GO:0035094	response to nicotine	1/198	46/18722	0.387170872380538	0.664990258224924	0.584882917567129	GRM2	1
GO:0045851	pH reduction	1/198	46/18722	0.387170872380538	0.664990258224924	0.584882917567129	CLN6	1
GO:0046839	phospholipid dephosphorylation	1/198	46/18722	0.387170872380538	0.664990258224924	0.584882917567129	MTMR4	1
GO:0061028	establishment of endothelial barrier	1/198	46/18722	0.387170872380538	0.664990258224924	0.584882917567129	PPP1R16B	1
GO:0061462	protein localization to lysosome	1/198	46/18722	0.387170872380538	0.664990258224924	0.584882917567129	HSPA8	1
GO:0071827	plasma lipoprotein particle organization	1/198	46/18722	0.387170872380538	0.664990258224924	0.584882917567129	SOAT1	1
GO:1900087	positive regulation of G1/S transition of mitotic cell cycle	1/198	46/18722	0.387170872380538	0.664990258224924	0.584882917567129	CDC6	1
GO:2000107	negative regulation of leukocyte apoptotic process	1/198	46/18722	0.387170872380538	0.664990258224924	0.584882917567129	AURKB	1
GO:0017015	regulation of transforming growth factor beta receptor signaling pathway	2/198	128/18722	0.393150296509368	0.666592582234178	0.586292219327311	HSP90AB1/MTMR4	2
GO:0007595	lactation	1/198	47/18722	0.393667989925443	0.666592582234178	0.586292219327311	SLC29A1	1
GO:0009261	ribonucleotide catabolic process	1/198	47/18722	0.393667989925443	0.666592582234178	0.586292219327311	ACOT7	1
GO:0010712	regulation of collagen metabolic process	1/198	47/18722	0.393667989925443	0.666592582234178	0.586292219327311	MYB	1
GO:0010799	regulation of peptidyl-threonine phosphorylation	1/198	47/18722	0.393667989925443	0.666592582234178	0.586292219327311	CALM1	1
GO:0016073	snRNA metabolic process	1/198	47/18722	0.393667989925443	0.666592582234178	0.586292219327311	EXOSC9	1
GO:0016574	histone ubiquitination	1/198	47/18722	0.393667989925443	0.666592582234178	0.586292219327311	UHRF1	1
GO:0045332	phospholipid translocation	1/198	47/18722	0.393667989925443	0.666592582234178	0.586292219327311	PLSCR1	1
GO:0045581	negative regulation of T cell differentiation	1/198	47/18722	0.393667989925443	0.666592582234178	0.586292219327311	HMGB1	1
GO:0045646	regulation of erythrocyte differentiation	1/198	47/18722	0.393667989925443	0.666592582234178	0.586292219327311	HMGB2	1
GO:0046677	response to antibiotic	1/198	47/18722	0.393667989925443	0.666592582234178	0.586292219327311	HSP90AA1	1
GO:0050798	activated T cell proliferation	1/198	47/18722	0.393667989925443	0.666592582234178	0.586292219327311	HMGB1	1
GO:0051489	regulation of filopodium assembly	1/198	47/18722	0.393667989925443	0.666592582234178	0.586292219327311	PPP1R16B	1
GO:0061001	regulation of dendritic spine morphogenesis	1/198	47/18722	0.393667989925443	0.666592582234178	0.586292219327311	LRP8	1
GO:0097028	dendritic cell differentiation	1/198	47/18722	0.393667989925443	0.666592582234178	0.586292219327311	HMGB1	1
GO:0097300	programmed necrotic cell death	1/198	47/18722	0.393667989925443	0.666592582234178	0.586292219327311	PPIF	1
GO:0101023	vascular endothelial cell proliferation	1/198	47/18722	0.393667989925443	0.666592582234178	0.586292219327311	HMGB1	1
GO:1903170	negative regulation of calcium ion transmembrane transport	1/198	47/18722	0.393667989925443	0.666592582234178	0.586292219327311	CALM1	1
GO:1903587	regulation of blood vessel endothelial cell proliferation involved in sprouting angiogenesis	1/198	47/18722	0.393667989925443	0.666592582234178	0.586292219327311	PPP1R16B	1
GO:1905562	regulation of vascular endothelial cell proliferation	1/198	47/18722	0.393667989925443	0.666592582234178	0.586292219327311	HMGB1	1
GO:0042063	gliogenesis	4/198	301/18722	0.394289899190695	0.667174151455442	0.586803730433967	E2F1/MYB/DAAM2/LRP8	4
GO:0051656	establishment of organelle localization	5/198	390/18722	0.395839597140817	0.669323694247986	0.588694330851625	CDCA5/CDT1/AURKB/ESPL1/MYO19	5
GO:0034101	erythrocyte homeostasis	2/198	129/18722	0.396875594309375	0.670129615197506	0.589403167395399	NCAPG2/HMGB2	2
GO:0043280	positive regulation of cysteine-type endopeptidase activity involved in apoptotic process	2/198	129/18722	0.396875594309375	0.670129615197506	0.589403167395399	HSPD1/HMGB1	2
GO:0007601	visual perception	3/198	215/18722	0.397791882383614	0.670338126532708	0.589586560635481	CLN6/FAM161A/CRYZ	3
GO:0042176	regulation of protein catabolic process	5/198	391/18722	0.397934955722259	0.670338126532708	0.589586560635481	CDK2/DTL/HSP90AA1/HSP90AB1/BAG2	5
GO:0015849	organic acid transport	4/198	303/18722	0.399065608525792	0.670338126532708	0.589586560635481	GRM2/SLC16A1/SLC1A4/SLC5A6	4
GO:0046486	glycerolipid metabolic process	5/198	392/18722	0.400029682514763	0.670338126532708	0.589586560635481	IMPA2/ABHD3/PLSCR1/PI4K2B/MTMR4	5
GO:0015804	neutral amino acid transport	1/198	48/18722	0.400096570273222	0.670338126532708	0.589586560635481	SLC1A4	1
GO:0045912	negative regulation of carbohydrate metabolic process	1/198	48/18722	0.400096570273222	0.670338126532708	0.589586560635481	PASK	1
GO:0090311	regulation of protein deacetylation	1/198	48/18722	0.400096570273222	0.670338126532708	0.589586560635481	NCAPG2	1
GO:1905710	positive regulation of membrane permeability	1/198	48/18722	0.400096570273222	0.670338126532708	0.589586560635481	PPIF	1
GO:2000059	negative regulation of ubiquitin-dependent protein catabolic process	1/198	48/18722	0.400096570273222	0.670338126532708	0.589586560635481	HSP90AB1	1
GO:0006352	DNA-templated transcription, initiation	2/198	130/18722	0.400590418591299	0.670338126532708	0.589586560635481	E2F2/HMGB1	2
GO:0030534	adult behavior	2/198	130/18722	0.400590418591299	0.670338126532708	0.589586560635481	CNTNAP2/GRM2	2
GO:0051028	mRNA transport	2/198	130/18722	0.400590418591299	0.670338126532708	0.589586560635481	HNRNPA3/SLBP	2
GO:0050870	positive regulation of T cell activation	3/198	216/18722	0.400636142401852	0.670338126532708	0.589586560635481	MYB/HSPD1/HMGB1	3
GO:0007596	blood coagulation	3/198	217/18722	0.403476733875063	0.671172825186275	0.590320708207944	PLAUR/PLSCR1/ACTB	3
GO:0018022	peptidyl-lysine methylation	2/198	131/18722	0.404294574072749	0.671172825186275	0.590320708207944	MYB/SUV39H1	2
GO:0019079	viral genome replication	2/198	131/18722	0.404294574072749	0.671172825186275	0.590320708207944	HSPA8/PLSCR1	2
GO:1903844	regulation of cellular response to transforming growth factor beta stimulus	2/198	131/18722	0.404294574072749	0.671172825186275	0.590320708207944	HSP90AB1/MTMR4	2
GO:0001913	T cell mediated cytotoxicity	1/198	49/18722	0.406457332781838	0.671172825186275	0.590320708207944	EMP2	1
GO:0006953	acute-phase response	1/198	49/18722	0.406457332781838	0.671172825186275	0.590320708207944	PLSCR1	1
GO:0008038	neuron recognition	1/198	49/18722	0.406457332781838	0.671172825186275	0.590320708207944	CNTNAP2	1
GO:0010823	negative regulation of mitochondrion organization	1/198	49/18722	0.406457332781838	0.671172825186275	0.590320708207944	PPIF	1
GO:0014075	response to amine	1/198	49/18722	0.406457332781838	0.671172825186275	0.590320708207944	CALM1	1
GO:0034332	adherens junction organization	1/198	49/18722	0.406457332781838	0.671172825186275	0.590320708207944	ACTB	1
GO:0043457	regulation of cellular respiration	1/198	49/18722	0.406457332781838	0.671172825186275	0.590320708207944	PPIF	1
GO:0070169	positive regulation of biomineral tissue development	1/198	49/18722	0.406457332781838	0.671172825186275	0.590320708207944	FBXO5	1
GO:0070849	response to epidermal growth factor	1/198	49/18722	0.406457332781838	0.671172825186275	0.590320708207944	MCM7	1
GO:0072091	regulation of stem cell proliferation	1/198	49/18722	0.406457332781838	0.671172825186275	0.590320708207944	HMGB2	1
GO:0072666	establishment of protein localization to vacuole	1/198	49/18722	0.406457332781838	0.671172825186275	0.590320708207944	HSPA8	1
GO:0086009	membrane repolarization	1/198	49/18722	0.406457332781838	0.671172825186275	0.590320708207944	KCNE3	1
GO:1901799	negative regulation of proteasomal protein catabolic process	1/198	49/18722	0.406457332781838	0.671172825186275	0.590320708207944	HSP90AB1	1
GO:1902041	regulation of extrinsic apoptotic signaling pathway via death domain receptors	1/198	49/18722	0.406457332781838	0.671172825186275	0.590320708207944	HMGB2	1
GO:1904894	positive regulation of receptor signaling pathway via STAT	1/198	49/18722	0.406457332781838	0.671172825186275	0.590320708207944	CENPJ	1
GO:0050953	sensory perception of light stimulus	3/198	219/18722	0.409146436492418	0.673672595610228	0.592519346459747	CLN6/FAM161A/CRYZ	3
GO:0002440	production of molecular mediator of immune response	4/198	308/18722	0.410976864876115	0.673672595610228	0.592519346459747	EXO1/HSPD1/MSH2/MSH6	4
GO:0006997	nucleus organization	2/198	133/18722	0.411670123690046	0.673672595610228	0.592519346459747	SUV39H1/HMGB2	2
GO:0009855	determination of bilateral symmetry	2/198	133/18722	0.411670123690046	0.673672595610228	0.592519346459747	DAAM2/TMEM107	2
GO:0002639	positive regulation of immunoglobulin production	1/198	50/18722	0.412750989297085	0.673672595610228	0.592519346459747	MSH2	1
GO:0015872	dopamine transport	1/198	50/18722	0.412750989297085	0.673672595610228	0.592519346459747	GRM2	1
GO:0018023	peptidyl-lysine trimethylation	1/198	50/18722	0.412750989297085	0.673672595610228	0.592519346459747	SUV39H1	1
GO:0043628	ncRNA 3'-end processing	1/198	50/18722	0.412750989297085	0.673672595610228	0.592519346459747	EXOSC9	1
GO:0046638	positive regulation of alpha-beta T cell differentiation	1/198	50/18722	0.412750989297085	0.673672595610228	0.592519346459747	MYB	1
GO:0051646	mitochondrion localization	1/198	50/18722	0.412750989297085	0.673672595610228	0.592519346459747	MYO19	1
GO:0060337	type I interferon signaling pathway	1/198	50/18722	0.412750989297085	0.673672595610228	0.592519346459747	HSP90AB1	1
GO:0070231	T cell apoptotic process	1/198	50/18722	0.412750989297085	0.673672595610228	0.592519346459747	IDO1	1
GO:0071709	membrane assembly	1/198	50/18722	0.412750989297085	0.673672595610228	0.592519346459747	EMP2	1
GO:0071825	protein-lipid complex subunit organization	1/198	50/18722	0.412750989297085	0.673672595610228	0.592519346459747	SOAT1	1
GO:0090102	cochlea development	1/198	50/18722	0.412750989297085	0.673672595610228	0.592519346459747	MCM2	1
GO:0110151	positive regulation of biomineralization	1/198	50/18722	0.412750989297085	0.673672595610228	0.592519346459747	FBXO5	1
GO:1903747	regulation of establishment of protein localization to mitochondrion	1/198	50/18722	0.412750989297085	0.673672595610228	0.592519346459747	SAE1	1
GO:1903050	regulation of proteolysis involved in cellular protein catabolic process	3/198	221/18722	0.414800056940326	0.675140707616099	0.593810603922076	CDK2/HSP90AB1/BAG2	3
GO:0001508	action potential	2/198	134/18722	0.415341153182859	0.675140707616099	0.593810603922076	KCNE3/CALM1	2
GO:0002705	positive regulation of leukocyte mediated immunity	2/198	134/18722	0.415341153182859	0.675140707616099	0.593810603922076	HSPD1/MSH2	2
GO:0009799	specification of symmetry	2/198	134/18722	0.415341153182859	0.675140707616099	0.593810603922076	DAAM2/TMEM107	2
GO:0032147	activation of protein kinase activity	2/198	134/18722	0.415341153182859	0.675140707616099	0.593810603922076	EMP2/HMGB1	2
GO:0032434	regulation of proteasomal ubiquitin-dependent protein catabolic process	2/198	134/18722	0.415341153182859	0.675140707616099	0.593810603922076	CDK2/HSP90AB1	2
GO:0006091	generation of precursor metabolites and energy	6/198	490/18722	0.416525222575266	0.676044363273723	0.594605401666811	IDO1/PASK/CYB5A/HMGB1/MSH2/PPIF	6
GO:0007599	hemostasis	3/198	222/18722	0.417620551699026	0.676044363273723	0.594605401666811	PLAUR/PLSCR1/ACTB	3
GO:0015931	nucleobase-containing compound transport	3/198	222/18722	0.417620551699026	0.676044363273723	0.594605401666811	SLC29A1/HNRNPA3/SLBP	3
GO:0050817	coagulation	3/198	222/18722	0.417620551699026	0.676044363273723	0.594605401666811	PLAUR/PLSCR1/ACTB	3
GO:0032873	negative regulation of stress-activated MAPK cascade	1/198	51/18722	0.418978244230631	0.676044363273723	0.594605401666811	FOXM1	1
GO:0032964	collagen biosynthetic process	1/198	51/18722	0.418978244230631	0.676044363273723	0.594605401666811	MYB	1
GO:0051293	establishment of spindle localization	1/198	51/18722	0.418978244230631	0.676044363273723	0.594605401666811	ESPL1	1
GO:0051339	regulation of lyase activity	1/198	51/18722	0.418978244230631	0.676044363273723	0.594605401666811	GRM2	1
GO:0065002	intracellular protein transmembrane transport	1/198	51/18722	0.418978244230631	0.676044363273723	0.594605401666811	HSPD1	1
GO:0070303	negative regulation of stress-activated protein kinase signaling cascade	1/198	51/18722	0.418978244230631	0.676044363273723	0.594605401666811	FOXM1	1
GO:0001101	response to acid chemical	2/198	135/18722	0.41900078441631	0.676044363273723	0.594605401666811	COL4A1/PCNA	2
GO:0002274	myeloid leukocyte activation	3/198	223/18722	0.420436687511281	0.677904645543088	0.596241587021028	PLSCR1/HSPD1/HMGB1	3
GO:0031103	axon regeneration	1/198	52/18722	0.425139794637269	0.680103414903721	0.598175483980867	DHFR	1
GO:0032206	positive regulation of telomere maintenance	1/198	52/18722	0.425139794637269	0.680103414903721	0.598175483980867	AURKB	1
GO:0034204	lipid translocation	1/198	52/18722	0.425139794637269	0.680103414903721	0.598175483980867	PLSCR1	1
GO:0035176	social behavior	1/198	52/18722	0.425139794637269	0.680103414903721	0.598175483980867	CNTNAP2	1
GO:0043090	amino acid import	1/198	52/18722	0.425139794637269	0.680103414903721	0.598175483980867	SLC1A4	1
GO:0043277	apoptotic cell clearance	1/198	52/18722	0.425139794637269	0.680103414903721	0.598175483980867	HMGB1	1
GO:0043392	negative regulation of DNA binding	1/198	52/18722	0.425139794637269	0.680103414903721	0.598175483980867	E2F1	1
GO:0071357	cellular response to type I interferon	1/198	52/18722	0.425139794637269	0.680103414903721	0.598175483980867	HSP90AB1	1
GO:0072523	purine-containing compound catabolic process	1/198	52/18722	0.425139794637269	0.680103414903721	0.598175483980867	ACOT7	1
GO:1903426	regulation of reactive oxygen species biosynthetic process	1/198	52/18722	0.425139794637269	0.680103414903721	0.598175483980867	HSPD1	1
GO:2000378	negative regulation of reactive oxygen species metabolic process	1/198	52/18722	0.425139794637269	0.680103414903721	0.598175483980867	HSPD1	1
GO:0006605	protein targeting	4/198	314/18722	0.425206559067519	0.680103414903721	0.598175483980867	HSPA8/HSP90AA1/HSPD1/SAE1	4
GO:0050769	positive regulation of neurogenesis	3/198	225/18722	0.426055445848643	0.680465879470116	0.598494284640705	E2F1/MYB/LRP8	3
GO:0050684	regulation of mRNA processing	2/198	137/18722	0.426285177414292	0.680465879470116	0.598494284640705	HSPA8/HNRNPL	2
GO:0060048	cardiac muscle contraction	2/198	137/18722	0.426285177414292	0.680465879470116	0.598494284640705	KCNE3/CALM1	2
GO:0002703	regulation of leukocyte mediated immunity	3/198	226/18722	0.428857854064561	0.68411678983934	0.60170539199471	HSPD1/HMGB1/MSH2	3
GO:0001541	ovarian follicle development	1/198	53/18722	0.431236330291357	0.684719845843666	0.602235801502073	FANCG	1
GO:0007566	embryo implantation	1/198	53/18722	0.431236330291357	0.684719845843666	0.602235801502073	EMP2	1
GO:0008347	glial cell migration	1/198	53/18722	0.431236330291357	0.684719845843666	0.602235801502073	LRP8	1
GO:0016925	protein sumoylation	1/198	53/18722	0.431236330291357	0.684719845843666	0.602235801502073	SAE1	1
GO:0034381	plasma lipoprotein particle clearance	1/198	53/18722	0.431236330291357	0.684719845843666	0.602235801502073	SOAT1	1
GO:1990090	cellular response to nerve growth factor stimulus	1/198	53/18722	0.431236330291357	0.684719845843666	0.602235801502073	E2F1	1
GO:2000772	regulation of cellular senescence	1/198	53/18722	0.431236330291357	0.684719845843666	0.602235801502073	FBXO5	1
GO:0015980	energy derivation by oxidation of organic compounds	4/198	318/18722	0.434646957057884	0.688820122876325	0.605842143044725	PASK/HMGB1/MSH2/PPIF	4
GO:0030177	positive regulation of Wnt signaling pathway	2/198	140/18722	0.437122188106769	0.688820122876325	0.605842143044725	DAAM2/DEPDC1B	2
GO:0046165	alcohol biosynthetic process	2/198	140/18722	0.437122188106769	0.688820122876325	0.605842143044725	IMPA2/DHFR	2
GO:0002043	blood vessel endothelial cell proliferation involved in sprouting angiogenesis	1/198	54/18722	0.437268533762475	0.688820122876325	0.605842143044725	PPP1R16B	1
GO:0007215	glutamate receptor signaling pathway	1/198	54/18722	0.437268533762475	0.688820122876325	0.605842143044725	GRM2	1
GO:0010524	positive regulation of calcium ion transport into cytosol	1/198	54/18722	0.437268533762475	0.688820122876325	0.605842143044725	CALM1	1
GO:0030520	intracellular estrogen receptor signaling pathway	1/198	54/18722	0.437268533762475	0.688820122876325	0.605842143044725	SKP2	1
GO:0030834	regulation of actin filament depolymerization	1/198	54/18722	0.437268533762475	0.688820122876325	0.605842143044725	ADD2	1
GO:0043647	inositol phosphate metabolic process	1/198	54/18722	0.437268533762475	0.688820122876325	0.605842143044725	IMPA2	1
GO:0051703	biological process involved in intraspecies interaction between organisms	1/198	54/18722	0.437268533762475	0.688820122876325	0.605842143044725	CNTNAP2	1
GO:0086002	cardiac muscle cell action potential involved in contraction	1/198	54/18722	0.437268533762475	0.688820122876325	0.605842143044725	KCNE3	1
GO:2000300	regulation of synaptic vesicle exocytosis	1/198	54/18722	0.437268533762475	0.688820122876325	0.605842143044725	CALM1	1
GO:0000377	RNA splicing, via transesterification reactions with bulged adenosine as nucleophile	4/198	320/18722	0.439351632650346	0.690739180990964	0.607530023874839	HSPA8/HNRNPA3/HNRNPL/HNRNPR	4
GO:0000398	mRNA splicing, via spliceosome	4/198	320/18722	0.439351632650346	0.690739180990964	0.607530023874839	HSPA8/HNRNPA3/HNRNPL/HNRNPR	4
GO:0071496	cellular response to external stimulus	4/198	320/18722	0.439351632650346	0.690739180990964	0.607530023874839	HSPA8/CBS/BRIP1/SKP2	4
GO:0006119	oxidative phosphorylation	2/198	141/18722	0.440710028372101	0.691966728689092	0.608609696351622	MSH2/PPIF	2
GO:0016571	histone methylation	2/198	141/18722	0.440710028372101	0.691966728689092	0.608609696351622	MYB/SUV39H1	2
GO:0045732	positive regulation of protein catabolic process	3/198	231/18722	0.442796038904199	0.693208906563158	0.609702236595837	DTL/HSP90AA1/BAG2	3
GO:0010676	positive regulation of cellular carbohydrate metabolic process	1/198	55/18722	0.4432370804903	0.693208906563158	0.609702236595837	HMGB1	1
GO:0044091	membrane biogenesis	1/198	55/18722	0.4432370804903	0.693208906563158	0.609702236595837	EMP2	1
GO:0045620	negative regulation of lymphocyte differentiation	1/198	55/18722	0.4432370804903	0.693208906563158	0.609702236595837	HMGB1	1
GO:0046164	alcohol catabolic process	1/198	55/18722	0.4432370804903	0.693208906563158	0.609702236595837	IMPA2	1
GO:0061098	positive regulation of protein tyrosine kinase activity	1/198	55/18722	0.4432370804903	0.693208906563158	0.609702236595837	LRP8	1
GO:0032271	regulation of protein polymerization	3/198	232/18722	0.445568203094155	0.695184601230907	0.611439931317229	TMSB15A/HSP90AA1/ADD2	3
GO:0006865	amino acid transport	2/198	143/18722	0.447848104398241	0.695184601230907	0.611439931317229	GRM2/SLC1A4	2
GO:0000375	RNA splicing, via transesterification reactions	4/198	324/18722	0.448727206436134	0.695184601230907	0.611439931317229	HSPA8/HNRNPA3/HNRNPL/HNRNPR	4
GO:0002711	positive regulation of T cell mediated immunity	1/198	56/18722	0.4491426388587	0.695184601230907	0.611439931317229	HSPD1	1
GO:0006687	glycosphingolipid metabolic process	1/198	56/18722	0.4491426388587	0.695184601230907	0.611439931317229	CLN6	1
GO:0015800	acidic amino acid transport	1/198	56/18722	0.4491426388587	0.695184601230907	0.611439931317229	GRM2	1
GO:0022029	telencephalon cell migration	1/198	56/18722	0.4491426388587	0.695184601230907	0.611439931317229	LRP8	1
GO:0042733	embryonic digit morphogenesis	1/198	56/18722	0.4491426388587	0.695184601230907	0.611439931317229	TMEM107	1
GO:0043470	regulation of carbohydrate catabolic process	1/198	56/18722	0.4491426388587	0.695184601230907	0.611439931317229	HMGB1	1
GO:0045071	negative regulation of viral genome replication	1/198	56/18722	0.4491426388587	0.695184601230907	0.611439931317229	PLSCR1	1
GO:0045599	negative regulation of fat cell differentiation	1/198	56/18722	0.4491426388587	0.695184601230907	0.611439931317229	E2F1	1
GO:0048255	mRNA stabilization	1/198	56/18722	0.4491426388587	0.695184601230907	0.611439931317229	E2F1	1
GO:0050433	regulation of catecholamine secretion	1/198	56/18722	0.4491426388587	0.695184601230907	0.611439931317229	GRM2	1
GO:0051653	spindle localization	1/198	56/18722	0.4491426388587	0.695184601230907	0.611439931317229	ESPL1	1
GO:0070534	protein K63-linked ubiquitination	1/198	56/18722	0.4491426388587	0.695184601230907	0.611439931317229	UBE2T	1
GO:1990089	response to nerve growth factor	1/198	56/18722	0.4491426388587	0.695184601230907	0.611439931317229	E2F1	1
GO:0033135	regulation of peptidyl-serine phosphorylation	2/198	144/18722	0.451398068867643	0.698224514529938	0.614113644710015	HSP90AA1/HSP90AB1	2
GO:0051235	maintenance of location	4/198	326/18722	0.453397045160892	0.700864077551933	0.616435235593959	TMSB15A/CALM1/SQLE/SOAT1	4
GO:0002699	positive regulation of immune effector process	3/198	235/18722	0.453852014229063	0.701115039389319	0.616655965581854	MYB/HSPD1/MSH2	3
GO:0030219	megakaryocyte differentiation	1/198	57/18722	0.45498587026907	0.701509745923226	0.61700312421505	HMGB2	1
GO:0051205	protein insertion into membrane	1/198	57/18722	0.45498587026907	0.701509745923226	0.61700312421505	HSP90AA1	1
GO:0061756	leukocyte adhesion to vascular endothelial cell	1/198	57/18722	0.45498587026907	0.701509745923226	0.61700312421505	ADD2	1
GO:0000209	protein polyubiquitination	3/198	236/18722	0.456602081777202	0.702736321065644	0.618081941294008	DTL/UBE2T/SKP2	3
GO:0007043	cell-cell junction assembly	2/198	146/18722	0.458459204109301	0.702736321065644	0.618081941294008	CNTNAP2/ACTB	2
GO:0010675	regulation of cellular carbohydrate metabolic process	2/198	146/18722	0.458459204109301	0.702736321065644	0.618081941294008	PASK/HMGB1	2
GO:0019318	hexose metabolic process	3/198	237/18722	0.459346397083364	0.702736321065644	0.618081941294008	SLC37A4/PASK/HMGB1	3
GO:1901617	organic hydroxy compound biosynthetic process	3/198	237/18722	0.459346397083364	0.702736321065644	0.618081941294008	IMPA2/DHFR/SQLE	3
GO:0050863	regulation of T cell activation	4/198	329/18722	0.460377920308906	0.702736321065644	0.618081941294008	MYB/FANCA/HSPD1/HMGB1	4
GO:0001954	positive regulation of cell-matrix adhesion	1/198	58/18722	0.460767429212908	0.702736321065644	0.618081941294008	EMP2	1
GO:0007405	neuroblast proliferation	1/198	58/18722	0.460767429212908	0.702736321065644	0.618081941294008	AKNA	1
GO:0010559	regulation of glycoprotein biosynthetic process	1/198	58/18722	0.460767429212908	0.702736321065644	0.618081941294008	SOAT1	1
GO:0018208	peptidyl-proline modification	1/198	58/18722	0.460767429212908	0.702736321065644	0.618081941294008	PPIF	1
GO:0034340	response to type I interferon	1/198	58/18722	0.460767429212908	0.702736321065644	0.618081941294008	HSP90AB1	1
GO:0050432	catecholamine secretion	1/198	58/18722	0.460767429212908	0.702736321065644	0.618081941294008	GRM2	1
GO:0086065	cell communication involved in cardiac conduction	1/198	58/18722	0.460767429212908	0.702736321065644	0.618081941294008	CALM1	1
GO:0097035	regulation of membrane lipid distribution	1/198	58/18722	0.460767429212908	0.702736321065644	0.618081941294008	PLSCR1	1
GO:1902808	positive regulation of cell cycle G1/S phase transition	1/198	58/18722	0.460767429212908	0.702736321065644	0.618081941294008	CDC6	1
GO:2000649	regulation of sodium ion transmembrane transporter activity	1/198	58/18722	0.460767429212908	0.702736321065644	0.618081941294008	NETO2	1
GO:2000736	regulation of stem cell differentiation	1/198	58/18722	0.460767429212908	0.702736321065644	0.618081941294008	TEAD2	1
GO:0060041	retina development in camera-type eye	2/198	147/18722	0.461970128578059	0.704122409715668	0.619301056256378	COL4A1/RRM1	2
GO:0072593	reactive oxygen species metabolic process	3/198	239/18722	0.46481741919209	0.705621944552616	0.620619951232026	FOXM1/DHFR/HSPD1	3
GO:1903039	positive regulation of leukocyte cell-cell adhesion	3/198	239/18722	0.46481741919209	0.705621944552616	0.620619951232026	MYB/HSPD1/HMGB1	3
GO:0043484	regulation of RNA splicing	2/198	148/18722	0.465467800098279	0.705621944552616	0.620619951232026	HSPA8/HNRNPL	2
GO:0044272	sulfur compound biosynthetic process	2/198	148/18722	0.465467800098279	0.705621944552616	0.620619951232026	CBS/MAT2A	2
GO:0070507	regulation of microtubule cytoskeleton organization	2/198	148/18722	0.465467800098279	0.705621944552616	0.620619951232026	SKA1/SKA3	2
GO:2001056	positive regulation of cysteine-type endopeptidase activity	2/198	148/18722	0.465467800098279	0.705621944552616	0.620619951232026	HSPD1/HMGB1	2
GO:0021885	forebrain cell migration	1/198	59/18722	0.466487963343632	0.705621944552616	0.620619951232026	LRP8	1
GO:0030042	actin filament depolymerization	1/198	59/18722	0.466487963343632	0.705621944552616	0.620619951232026	ADD2	1
GO:0050732	negative regulation of peptidyl-tyrosine phosphorylation	1/198	59/18722	0.466487963343632	0.705621944552616	0.620619951232026	NCAPG2	1
GO:0051568	histone H3-K4 methylation	1/198	59/18722	0.466487963343632	0.705621944552616	0.620619951232026	MYB	1
GO:0071806	protein transmembrane transport	1/198	59/18722	0.466487963343632	0.705621944552616	0.620619951232026	HSPD1	1
GO:0090303	positive regulation of wound healing	1/198	59/18722	0.466487963343632	0.705621944552616	0.620619951232026	HMGB1	1
GO:0051592	response to calcium ion	2/198	149/18722	0.468952105445523	0.708901731638784	0.62350464227258	CALM1/PPIF	2
GO:0042113	B cell activation	4/198	334/18722	0.471944893188446	0.708947650206812	0.623545029309392	EXO1/HSPD1/MSH2/MSH6	4
GO:0000381	regulation of alternative mRNA splicing, via spliceosome	1/198	60/18722	0.47214811354767	0.708947650206812	0.623545029309392	HNRNPL	1
GO:0002712	regulation of B cell mediated immunity	1/198	60/18722	0.47214811354767	0.708947650206812	0.623545029309392	MSH2	1
GO:0002889	regulation of immunoglobulin mediated immune response	1/198	60/18722	0.47214811354767	0.708947650206812	0.623545029309392	MSH2	1
GO:0031102	neuron projection regeneration	1/198	60/18722	0.47214811354767	0.708947650206812	0.623545029309392	DHFR	1
GO:0033866	nucleoside bisphosphate biosynthetic process	1/198	60/18722	0.47214811354767	0.708947650206812	0.623545029309392	ACOT7	1
GO:0034030	ribonucleoside bisphosphate biosynthetic process	1/198	60/18722	0.47214811354767	0.708947650206812	0.623545029309392	ACOT7	1
GO:0034033	purine nucleoside bisphosphate biosynthetic process	1/198	60/18722	0.47214811354767	0.708947650206812	0.623545029309392	ACOT7	1
GO:0042306	regulation of protein import into nucleus	1/198	60/18722	0.47214811354767	0.708947650206812	0.623545029309392	HSP90AB1	1
GO:0051851	modulation by host of symbiont process	1/198	60/18722	0.47214811354767	0.708947650206812	0.623545029309392	HSPA8	1
GO:0032103	positive regulation of response to external stimulus	5/198	427/18722	0.472533137470901	0.708947650206812	0.623545029309392	HSP90AA1/PLSCR1/HSPD1/HMGB1/HMGB2	5
GO:0048568	embryonic organ development	5/198	427/18722	0.472533137470901	0.708947650206812	0.623545029309392	TEAD4/E2F8/E2F7/TEAD2/PLK4	5
GO:1904064	positive regulation of cation transmembrane transport	2/198	151/18722	0.475880183884464	0.713522478465066	0.627568755771488	KCNE3/CALM1	2
GO:0043030	regulation of macrophage activation	1/198	61/18722	0.477748514014799	0.714535230698788	0.628459507889893	HSPD1	1
GO:0060997	dendritic spine morphogenesis	1/198	61/18722	0.477748514014799	0.714535230698788	0.628459507889893	LRP8	1
GO:0060998	regulation of dendritic spine development	1/198	61/18722	0.477748514014799	0.714535230698788	0.628459507889893	LRP8	1
GO:1905515	non-motile cilium assembly	1/198	61/18722	0.477748514014799	0.714535230698788	0.628459507889893	TMEM107	1
GO:0021915	neural tube development	2/198	152/18722	0.47932374948564	0.715997321550869	0.629745469530287	TEAD2/TMEM107	2
GO:0031056	regulation of histone modification	2/198	152/18722	0.47932374948564	0.715997321550869	0.629745469530287	MYB/NCAPG2	2
GO:0031124	mRNA 3'-end processing	1/198	62/18722	0.483289792307767	0.718087963495274	0.631584264527519	SLBP	1
GO:0032731	positive regulation of interleukin-1 beta production	1/198	62/18722	0.483289792307767	0.718087963495274	0.631584264527519	HMGB1	1
GO:0032757	positive regulation of interleukin-8 production	1/198	62/18722	0.483289792307767	0.718087963495274	0.631584264527519	HMGB1	1
GO:0045576	mast cell activation	1/198	62/18722	0.483289792307767	0.718087963495274	0.631584264527519	PLSCR1	1
GO:0046148	pigment biosynthetic process	1/198	62/18722	0.483289792307767	0.718087963495274	0.631584264527519	SHMT1	1
GO:0046824	positive regulation of nucleocytoplasmic transport	1/198	62/18722	0.483289792307767	0.718087963495274	0.631584264527519	HSP90AB1	1
GO:0046847	filopodium assembly	1/198	62/18722	0.483289792307767	0.718087963495274	0.631584264527519	PPP1R16B	1
GO:0070265	necrotic cell death	1/198	62/18722	0.483289792307767	0.718087963495274	0.631584264527519	PPIF	1
GO:0002697	regulation of immune effector process	4/198	339/18722	0.483420653221151	0.718087963495274	0.631584264527519	MYB/HSPD1/HMGB1/MSH2	4
GO:0046902	regulation of mitochondrial membrane permeability	1/198	63/18722	0.488772569431189	0.724690022498224	0.637391013549532	PPIF	1
GO:0099601	regulation of neurotransmitter receptor activity	1/198	63/18722	0.488772569431189	0.724690022498224	0.637391013549532	NETO2	1
GO:1902373	negative regulation of mRNA catabolic process	1/198	63/18722	0.488772569431189	0.724690022498224	0.637391013549532	E2F1	1
GO:0046434	organophosphate catabolic process	2/198	155/18722	0.489571383424654	0.724977153699303	0.637643555797384	IMPA2/ACOT7	2
GO:1903364	positive regulation of cellular protein catabolic process	2/198	155/18722	0.489571383424654	0.724977153699303	0.637643555797384	HSP90AA1/BAG2	2
GO:0045765	regulation of angiogenesis	4/198	342/18722	0.490259375717514	0.725547538121782	0.638145229470085	EMP2/E2F2/PPP1R16B/HMGB1	4
GO:0048732	gland development	5/198	436/18722	0.490775738662664	0.725863376441817	0.638423020664492	TYMS/PCNA/SLC29A1/E2F8/E2F7	5
GO:0046883	regulation of hormone secretion	3/198	249/18722	0.491798791605301	0.726439947190043	0.638930135433822	PASK/MYB/SLC16A1	3
GO:0045785	positive regulation of cell adhesion	5/198	437/18722	0.492789196411636	0.726439947190043	0.638930135433822	EMP2/PLAUR/MYB/HSPD1/HMGB1	5
GO:0046631	alpha-beta T cell activation	2/198	156/18722	0.492959269890472	0.726439947190043	0.638930135433822	MYB/HMGB1	2
GO:0001885	endothelial cell development	1/198	64/18722	0.494197459899737	0.726439947190043	0.638930135433822	PPP1R16B	1
GO:0016126	sterol biosynthetic process	1/198	64/18722	0.494197459899737	0.726439947190043	0.638930135433822	SQLE	1
GO:0032507	maintenance of protein location in cell	1/198	64/18722	0.494197459899737	0.726439947190043	0.638930135433822	TMSB15A	1
GO:0070542	response to fatty acid	1/198	64/18722	0.494197459899737	0.726439947190043	0.638930135433822	E2F1	1
GO:1903018	regulation of glycoprotein metabolic process	1/198	64/18722	0.494197459899737	0.726439947190043	0.638930135433822	SOAT1	1
GO:1903051	negative regulation of proteolysis involved in cellular protein catabolic process	1/198	64/18722	0.494197459899737	0.726439947190043	0.638930135433822	HSP90AB1	1
GO:1903409	reactive oxygen species biosynthetic process	1/198	64/18722	0.494197459899737	0.726439947190043	0.638930135433822	HSPD1	1
GO:1902107	positive regulation of leukocyte differentiation	2/198	157/18722	0.496333017254826	0.728238768733963	0.640512263863191	MYB/HMGB1	2
GO:1902600	proton transmembrane transport	2/198	157/18722	0.496333017254826	0.728238768733963	0.640512263863191	CYB5A/PPIF	2
GO:1903708	positive regulation of hemopoiesis	2/198	157/18722	0.496333017254826	0.728238768733963	0.640512263863191	MYB/HMGB1	2
GO:0033692	cellular polysaccharide biosynthetic process	1/198	65/18722	0.499565071805614	0.730297688862874	0.642323158379524	PASK	1
GO:0043489	RNA stabilization	1/198	65/18722	0.499565071805614	0.730297688862874	0.642323158379524	E2F1	1
GO:0061512	protein localization to cilium	1/198	65/18722	0.499565071805614	0.730297688862874	0.642323158379524	TMEM107	1
GO:0070613	regulation of protein processing	1/198	65/18722	0.499565071805614	0.730297688862874	0.642323158379524	BAG2	1
GO:0071677	positive regulation of mononuclear cell migration	1/198	65/18722	0.499565071805614	0.730297688862874	0.642323158379524	HMGB1	1
GO:1902475	L-alpha-amino acid transmembrane transport	1/198	65/18722	0.499565071805614	0.730297688862874	0.642323158379524	SLC1A4	1
GO:0045936	negative regulation of phosphate metabolic process	5/198	441/18722	0.500814149403249	0.731677257298893	0.643536538578501	PPP1R16B/NCAPG2/CALM1/DBNDD1/MASTL	5
GO:0010563	negative regulation of phosphorus metabolic process	5/198	442/18722	0.502812973530873	0.734030759204449	0.645606528392631	PPP1R16B/NCAPG2/CALM1/DBNDD1/MASTL	5
GO:1903169	regulation of calcium ion transmembrane transport	2/198	159/18722	0.503037774045787	0.734030759204449	0.645606528392631	KCNE3/CALM1	2
GO:1901342	regulation of vasculature development	4/198	348/18722	0.503824915892858	0.734731891953309	0.646223199934332	EMP2/E2F2/PPP1R16B/HMGB1	4
GO:0051960	regulation of nervous system development	5/198	443/18722	0.504808755474657	0.735369551670078	0.646784044654906	E2F1/MYB/DAAM2/LRP8/HMGB2	5
GO:2000272	negative regulation of signaling receptor activity	1/198	66/18722	0.504876006885342	0.735369551670078	0.646784044654906	NCAPG2	1
GO:0090316	positive regulation of intracellular protein transport	2/198	160/18722	0.506368631269196	0.737095528870591	0.648302103856833	HSP90AB1/SAE1	2
GO:0032890	regulation of organic acid transport	1/198	67/18722	0.510130860585851	0.739427430105081	0.650353095101649	GRM2	1
GO:0046635	positive regulation of alpha-beta T cell activation	1/198	67/18722	0.510130860585851	0.739427430105081	0.650353095101649	MYB	1
GO:0048814	regulation of dendrite morphogenesis	1/198	67/18722	0.510130860585851	0.739427430105081	0.650353095101649	LRP8	1
GO:0061077	chaperone-mediated protein folding	1/198	67/18722	0.510130860585851	0.739427430105081	0.650353095101649	HSPA8	1
GO:0070527	platelet aggregation	1/198	67/18722	0.510130860585851	0.739427430105081	0.650353095101649	ACTB	1
GO:0072665	protein localization to vacuole	1/198	67/18722	0.510130860585851	0.739427430105081	0.650353095101649	HSPA8	1
GO:1903317	regulation of protein maturation	1/198	67/18722	0.510130860585851	0.739427430105081	0.650353095101649	BAG2	1
GO:0045861	negative regulation of proteolysis	4/198	351/18722	0.510548989225773	0.739586081127541	0.650492634398267	PLAUR/HSP90AB1/PI15/BIRC5	4
GO:0005996	monosaccharide metabolic process	3/198	257/18722	0.512899070397936	0.741772313832723	0.652415504917455	SLC37A4/PASK/HMGB1	3
GO:0030217	T cell differentiation	3/198	257/18722	0.512899070397936	0.741772313832723	0.652415504917455	MYB/FANCA/HMGB1	3
GO:0021953	central nervous system neuron differentiation	2/198	162/18722	0.51298694658632	0.741772313832723	0.652415504917455	HSP90AA1/HSP90AB1	2
GO:0022407	regulation of cell-cell adhesion	5/198	448/18722	0.514740729077588	0.742472166099345	0.653031050228841	PLAUR/MYB/AKNA/HSPD1/HMGB1	5
GO:0007585	respiratory gaseous exchange by respiratory system	1/198	68/18722	0.515330222129888	0.742472166099345	0.653031050228841	PASK	1
GO:0042698	ovulation cycle	1/198	68/18722	0.515330222129888	0.742472166099345	0.653031050228841	PCNA	1
GO:0051926	negative regulation of calcium ion transport	1/198	68/18722	0.515330222129888	0.742472166099345	0.653031050228841	CALM1	1
GO:1902305	regulation of sodium ion transmembrane transport	1/198	68/18722	0.515330222129888	0.742472166099345	0.653031050228841	NETO2	1
GO:1904888	cranial skeletal system development	1/198	68/18722	0.515330222129888	0.742472166099345	0.653031050228841	TMEM107	1
GO:0006633	fatty acid biosynthetic process	2/198	163/18722	0.516274271212476	0.742492889450836	0.653049277163946	ABHD3/ACOT7	2
GO:0050657	nucleic acid transport	2/198	163/18722	0.516274271212476	0.742492889450836	0.653049277163946	HNRNPA3/SLBP	2
GO:0050658	RNA transport	2/198	163/18722	0.516274271212476	0.742492889450836	0.653049277163946	HNRNPA3/SLBP	2
GO:2000058	regulation of ubiquitin-dependent protein catabolic process	2/198	164/18722	0.519546956510398	0.743623923849412	0.654044062712645	CDK2/HSP90AB1	2
GO:0003143	embryonic heart tube morphogenesis	1/198	69/18722	0.520474674580744	0.743623923849412	0.654044062712645	TEAD2	1
GO:0006368	transcription elongation from RNA polymerase II promoter	1/198	69/18722	0.520474674580744	0.743623923849412	0.654044062712645	CDCA4	1
GO:0015807	L-amino acid transport	1/198	69/18722	0.520474674580744	0.743623923849412	0.654044062712645	SLC1A4	1
GO:0019226	transmission of nerve impulse	1/198	69/18722	0.520474674580744	0.743623923849412	0.654044062712645	CNTNAP2	1
GO:0031060	regulation of histone methylation	1/198	69/18722	0.520474674580744	0.743623923849412	0.654044062712645	MYB	1
GO:0033344	cholesterol efflux	1/198	69/18722	0.520474674580744	0.743623923849412	0.654044062712645	SOAT1	1
GO:0045669	positive regulation of osteoblast differentiation	1/198	69/18722	0.520474674580744	0.743623923849412	0.654044062712645	FBXO5	1
GO:0050688	regulation of defense response to virus	1/198	69/18722	0.520474674580744	0.743623923849412	0.654044062712645	HSP90AA1	1
GO:0051966	regulation of synaptic transmission, glutamatergic	1/198	69/18722	0.520474674580744	0.743623923849412	0.654044062712645	GRM2	1
GO:1901224	positive regulation of NIK/NF-kappaB signaling	1/198	69/18722	0.520474674580744	0.743623923849412	0.654044062712645	HMGB1	1
GO:0032635	interleukin-6 production	2/198	165/18722	0.522804943170768	0.746063516281811	0.656189772250323	HSPD1/HMGB1	2
GO:0032675	regulation of interleukin-6 production	2/198	165/18722	0.522804943170768	0.746063516281811	0.656189772250323	HSPD1/HMGB1	2
GO:1904062	regulation of cation transmembrane transport	4/198	357/18722	0.523873273823966	0.747143073858466	0.657139282077432	NETO2/KCNE3/CALM1/PPIF	4
GO:0002548	monocyte chemotaxis	1/198	70/18722	0.525564794906323	0.748462842466755	0.658300066171006	HMGB1	1
GO:0045123	cellular extravasation	1/198	70/18722	0.525564794906323	0.748462842466755	0.658300066171006	ADD2	1
GO:0010466	negative regulation of peptidase activity	3/198	262/18722	0.525851114357248	0.748462842466755	0.658300066171006	PLAUR/PI15/BIRC5	3
GO:0051236	establishment of RNA localization	2/198	166/18722	0.526048174755432	0.748462842466755	0.658300066171006	HNRNPA3/SLBP	2
GO:0034767	positive regulation of ion transmembrane transport	2/198	167/18722	0.529276597643879	0.75216294659237	0.661554441208121	KCNE3/CALM1	2
GO:0055088	lipid homeostasis	2/198	167/18722	0.529276597643879	0.75216294659237	0.661554441208121	TMEM97/SOAT1	2
GO:0000281	mitotic cytokinesis	1/198	71/18722	0.530601154042531	0.752705959198285	0.662032040380883	ESPL1	1
GO:0032722	positive regulation of chemokine production	1/198	71/18722	0.530601154042531	0.752705959198285	0.662032040380883	HMGB1	1
GO:0071230	cellular response to amino acid stimulus	1/198	71/18722	0.530601154042531	0.752705959198285	0.662032040380883	COL4A1	1
GO:0051607	defense response to virus	3/198	265/18722	0.533531556382186	0.755895409086095	0.664837276597119	HSP90AA1/PLSCR1/SKP2	3
GO:0140546	defense response to symbiont	3/198	265/18722	0.533531556382186	0.755895409086095	0.664837276597119	HSP90AA1/PLSCR1/SKP2	3
GO:0051251	positive regulation of lymphocyte activation	4/198	362/18722	0.534844946954952	0.755895409086095	0.664837276597119	MYB/HSPD1/HMGB1/MSH2	4
GO:0000271	polysaccharide biosynthetic process	1/198	72/18722	0.535584316956025	0.755895409086095	0.664837276597119	PASK	1
GO:0032729	positive regulation of interferon-gamma production	1/198	72/18722	0.535584316956025	0.755895409086095	0.664837276597119	HSPD1	1
GO:0035567	non-canonical Wnt signaling pathway	1/198	72/18722	0.535584316956025	0.755895409086095	0.664837276597119	DAAM2	1
GO:1901880	negative regulation of protein depolymerization	1/198	72/18722	0.535584316956025	0.755895409086095	0.664837276597119	ADD2	1
GO:1903036	positive regulation of response to wounding	1/198	72/18722	0.535584316956025	0.755895409086095	0.664837276597119	HMGB1	1
GO:0021543	pallium development	2/198	169/18722	0.535688816622783	0.755895409086095	0.664837276597119	CNTNAP2/LRP8	2
GO:0032259	methylation	4/198	364/18722	0.539198760971777	0.758239791056384	0.666899245099236	TYMS/MYB/HELLS/SUV39H1	4
GO:0052547	regulation of peptidase activity	5/198	461/18722	0.540171544031891	0.758239791056384	0.666899245099236	PLAUR/PI15/BIRC5/HSPD1/HMGB1	5
GO:0002637	regulation of immunoglobulin production	1/198	73/18722	0.540514842706304	0.758239791056384	0.666899245099236	MSH2	1
GO:0009166	nucleotide catabolic process	1/198	73/18722	0.540514842706304	0.758239791056384	0.666899245099236	ACOT7	1
GO:0032732	positive regulation of interleukin-1 production	1/198	73/18722	0.540514842706304	0.758239791056384	0.666899245099236	HMGB1	1
GO:0042058	regulation of epidermal growth factor receptor signaling pathway	1/198	73/18722	0.540514842706304	0.758239791056384	0.666899245099236	PLAUR	1
GO:0050848	regulation of calcium-mediated signaling	1/198	73/18722	0.540514842706304	0.758239791056384	0.666899245099236	CALM1	1
GO:0072089	stem cell proliferation	1/198	73/18722	0.540514842706304	0.758239791056384	0.666899245099236	HMGB2	1
GO:0086003	cardiac muscle cell contraction	1/198	73/18722	0.540514842706304	0.758239791056384	0.666899245099236	KCNE3	1
GO:0099518	vesicle cytoskeletal trafficking	1/198	73/18722	0.540514842706304	0.758239791056384	0.666899245099236	MYO19	1
GO:0030833	regulation of actin filament polymerization	2/198	171/18722	0.542041225512653	0.759936089133011	0.668391200441213	TMSB15A/ADD2	2
GO:0023061	signal release	5/198	463/18722	0.54403033658167	0.760160451913589	0.668588535599247	PASK/MYB/GRM2/CALM1/SLC16A1	5
GO:0002221	pattern recognition receptor signaling pathway	2/198	172/18722	0.54519489558358	0.760160451913589	0.668588535599247	HSPD1/HMGB1	2
GO:1990138	neuron projection extension	2/198	172/18722	0.54519489558358	0.760160451913589	0.668588535599247	HSP90AA1/HSP90AB1	2
GO:0006801	superoxide metabolic process	1/198	74/18722	0.545393284507159	0.760160451913589	0.668588535599247	DHFR	1
GO:0007040	lysosome organization	1/198	74/18722	0.545393284507159	0.760160451913589	0.668588535599247	CLN6	1
GO:0009201	ribonucleoside triphosphate biosynthetic process	1/198	74/18722	0.545393284507159	0.760160451913589	0.668588535599247	UCK2	1
GO:0033143	regulation of intracellular steroid hormone receptor signaling pathway	1/198	74/18722	0.545393284507159	0.760160451913589	0.668588535599247	SKP2	1
GO:0046470	phosphatidylcholine metabolic process	1/198	74/18722	0.545393284507159	0.760160451913589	0.668588535599247	ABHD3	1
GO:0080171	lytic vacuole organization	1/198	74/18722	0.545393284507159	0.760160451913589	0.668588535599247	CLN6	1
GO:1901568	fatty acid derivative metabolic process	1/198	74/18722	0.545393284507159	0.760160451913589	0.668588535599247	ACOT7	1
GO:1903706	regulation of hemopoiesis	4/198	367/18722	0.545691142442143	0.760160451913589	0.668588535599247	MYB/FANCA/HMGB1/HMGB2	4
GO:0010469	regulation of signaling receptor activity	2/198	173/18722	0.548333491508256	0.762039060538048	0.67024083964378	NETO2/NCAPG2	2
GO:0006094	gluconeogenesis	1/198	75/18722	0.550220189787489	0.762039060538048	0.67024083964378	SLC37A4	1
GO:0008088	axo-dendritic transport	1/198	75/18722	0.550220189787489	0.762039060538048	0.67024083964378	HSPA8	1
GO:0034121	regulation of toll-like receptor signaling pathway	1/198	75/18722	0.550220189787489	0.762039060538048	0.67024083964378	HMGB1	1
GO:0043627	response to estrogen	1/198	75/18722	0.550220189787489	0.762039060538048	0.67024083964378	HSPD1	1
GO:0045913	positive regulation of carbohydrate metabolic process	1/198	75/18722	0.550220189787489	0.762039060538048	0.67024083964378	HMGB1	1
GO:0051453	regulation of intracellular pH	1/198	75/18722	0.550220189787489	0.762039060538048	0.67024083964378	CLN6	1
GO:0061333	renal tubule morphogenesis	1/198	75/18722	0.550220189787489	0.762039060538048	0.67024083964378	COL4A1	1
GO:1902369	negative regulation of RNA catabolic process	1/198	75/18722	0.550220189787489	0.762039060538048	0.67024083964378	E2F1	1
GO:1903363	negative regulation of cellular protein catabolic process	1/198	75/18722	0.550220189787489	0.762039060538048	0.67024083964378	HSP90AB1	1
GO:0048872	homeostasis of number of cells	3/198	272/18722	0.55117867034392	0.762329593016163	0.670496373437465	NCAPG2/HMGB1/HMGB2	3
GO:0051962	positive regulation of nervous system development	3/198	272/18722	0.55117867034392	0.762329593016163	0.670496373437465	E2F1/MYB/LRP8	3
GO:0001819	positive regulation of cytokine production	5/198	467/18722	0.551702635346422	0.762329593016163	0.670496373437465	MYB/HSP90AA1/HSPD1/HMGB1/HMGB2	5
GO:0061564	axon development	5/198	467/18722	0.551702635346422	0.762329593016163	0.670496373437465	HSP90AA1/DPYSL5/ACTB/DHFR/HSP90AB1	5
GO:0007159	leukocyte cell-cell adhesion	4/198	371/18722	0.554274501489623	0.763358585650144	0.67140140957367	MYB/HSPD1/HMGB1/ADD2	4
GO:0022900	electron transport chain	2/198	175/18722	0.554565322017909	0.763358585650144	0.67140140957367	IDO1/CYB5A	2
GO:0006305	DNA alkylation	1/198	76/18722	0.554996100251482	0.763358585650144	0.67140140957367	HELLS	1
GO:0006306	DNA methylation	1/198	76/18722	0.554996100251482	0.763358585650144	0.67140140957367	HELLS	1
GO:0014823	response to activity	1/198	76/18722	0.554996100251482	0.763358585650144	0.67140140957367	HSPD1	1
GO:0021536	diencephalon development	1/198	76/18722	0.554996100251482	0.763358585650144	0.67140140957367	CNTNAP2	1
GO:0043536	positive regulation of blood vessel endothelial cell migration	1/198	76/18722	0.554996100251482	0.763358585650144	0.67140140957367	HMGB1	1
GO:0045685	regulation of glial cell differentiation	1/198	76/18722	0.554996100251482	0.763358585650144	0.67140140957367	DAAM2	1
GO:0045862	positive regulation of proteolysis	4/198	372/18722	0.556407037551457	0.764860161774694	0.672722099935391	CLN6/BAG2/HSPD1/HMGB1	4
GO:0051051	negative regulation of transport	5/198	470/18722	0.557416312730447	0.765701862226807	0.673462405842223	KCNE3/PLSCR1/CALM1/HMGB1/PPIF	5
GO:0043534	blood vessel endothelial cell migration	2/198	176/18722	0.557658493149323	0.765701862226807	0.673462405842223	EMP2/HMGB1	2
GO:0000380	alternative mRNA splicing, via spliceosome	1/198	77/18722	0.559721551938182	0.766776923066828	0.674407960627269	HNRNPL	1
GO:0055117	regulation of cardiac muscle contraction	1/198	77/18722	0.559721551938182	0.766776923066828	0.674407960627269	CALM1	1
GO:0140056	organelle localization by membrane tethering	1/198	77/18722	0.559721551938182	0.766776923066828	0.674407960627269	CALM1	1
GO:1901983	regulation of protein acetylation	1/198	77/18722	0.559721551938182	0.766776923066828	0.674407960627269	FAM161A	1
GO:0030098	lymphocyte differentiation	4/198	374/18722	0.560655902166092	0.767042196467336	0.674641278151132	MYB/FANCA/HMGB1/MSH2	4
GO:0098739	import across plasma membrane	2/198	177/18722	0.560736463134692	0.767042196467336	0.674641278151132	SLC1A4/SLC5A6	2
GO:1903829	positive regulation of cellular protein localization	3/198	276/18722	0.561085763010934	0.767042196467336	0.674641278151132	CDT1/HSP90AB1/SAE1	3
GO:0018108	peptidyl-tyrosine phosphorylation	4/198	375/18722	0.56277216359099	0.767042196467336	0.674641278151132	MELK/WEE1/NCAPG2/LRP8	4
GO:0006109	regulation of carbohydrate metabolic process	2/198	178/18722	0.563799206036875	0.767042196467336	0.674641278151132	PASK/HMGB1	2
GO:0035725	sodium ion transmembrane transport	2/198	178/18722	0.563799206036875	0.767042196467336	0.674641278151132	NETO2/SLC20A1	2
GO:0006919	activation of cysteine-type endopeptidase activity involved in apoptotic process	1/198	78/18722	0.564397075280431	0.767042196467336	0.674641278151132	HSPD1	1
GO:0007193	adenylate cyclase-inhibiting G protein-coupled receptor signaling pathway	1/198	78/18722	0.564397075280431	0.767042196467336	0.674641278151132	GRM2	1
GO:0019319	hexose biosynthetic process	1/198	78/18722	0.564397075280431	0.767042196467336	0.674641278151132	SLC37A4	1
GO:0030500	regulation of bone mineralization	1/198	78/18722	0.564397075280431	0.767042196467336	0.674641278151132	ANKH	1
GO:0035050	embryonic heart tube development	1/198	78/18722	0.564397075280431	0.767042196467336	0.674641278151132	TEAD2	1
GO:0043537	negative regulation of blood vessel endothelial cell migration	1/198	78/18722	0.564397075280431	0.767042196467336	0.674641278151132	HMGB1	1
GO:0090559	regulation of membrane permeability	1/198	78/18722	0.564397075280431	0.767042196467336	0.674641278151132	PPIF	1
GO:1901616	organic hydroxy compound catabolic process	1/198	78/18722	0.564397075280431	0.767042196467336	0.674641278151132	IMPA2	1
GO:0006941	striated muscle contraction	2/198	179/18722	0.566846698153632	0.769062677676162	0.676418364250802	KCNE3/CALM1	2
GO:0007626	locomotory behavior	2/198	179/18722	0.566846698153632	0.769062677676162	0.676418364250802	CLN6/ANKH	2
GO:0010950	positive regulation of endopeptidase activity	2/198	179/18722	0.566846698153632	0.769062677676162	0.676418364250802	HSPD1/HMGB1	2
GO:1902105	regulation of leukocyte differentiation	3/198	279/18722	0.568429559239046	0.769489020970548	0.676793348555942	MYB/FANCA/HMGB1	3
GO:0001895	retina homeostasis	1/198	79/18722	0.569023195163207	0.769489020970548	0.676793348555942	ACTB	1
GO:0010770	positive regulation of cell morphogenesis involved in differentiation	1/198	79/18722	0.569023195163207	0.769489020970548	0.676793348555942	LRP8	1
GO:0051279	regulation of release of sequestered calcium ion into cytosol	1/198	79/18722	0.569023195163207	0.769489020970548	0.676793348555942	CALM1	1
GO:1901184	regulation of ERBB signaling pathway	1/198	79/18722	0.569023195163207	0.769489020970548	0.676793348555942	PLAUR	1
GO:0018212	peptidyl-tyrosine modification	4/198	378/18722	0.569087873605931	0.769489020970548	0.676793348555942	MELK/WEE1/NCAPG2/LRP8	4
GO:0048660	regulation of smooth muscle cell proliferation	2/198	180/18722	0.569878917973715	0.770124020002833	0.677351853108545	MYB/SKP2	2
GO:0006479	protein methylation	2/198	181/18722	0.572895846133631	0.772023873642396	0.679022842910147	MYB/SUV39H1	2
GO:0008213	protein alkylation	2/198	181/18722	0.572895846133631	0.772023873642396	0.679022842910147	MYB/SUV39H1	2
GO:0032640	tumor necrosis factor production	2/198	181/18722	0.572895846133631	0.772023873642396	0.679022842910147	HSPD1/HMGB1	2
GO:0032680	regulation of tumor necrosis factor production	2/198	181/18722	0.572895846133631	0.772023873642396	0.679022842910147	HSPD1/HMGB1	2
GO:0099504	synaptic vesicle cycle	2/198	181/18722	0.572895846133631	0.772023873642396	0.679022842910147	ACTB/CALM1	2
GO:0021766	hippocampus development	1/198	80/18722	0.573600430981352	0.772104849792877	0.679094064355214	LRP8	1
GO:0071229	cellular response to acid chemical	1/198	80/18722	0.573600430981352	0.772104849792877	0.679094064355214	COL4A1	1
GO:0050678	regulation of epithelial cell proliferation	4/198	381/18722	0.575353315236451	0.773853516695708	0.680632079968723	PPP1R16B/UHRF1/HMGB1/HMGB2	4
GO:0009260	ribonucleotide biosynthetic process	2/198	182/18722	0.575897465375057	0.773853516695708	0.680632079968723	UCK2/ACOT7	2
GO:0044262	cellular carbohydrate metabolic process	3/198	283/18722	0.578104010787051	0.773853516695708	0.680632079968723	IMPA2/PASK/HMGB1	3
GO:0001523	retinoid metabolic process	1/198	81/18722	0.57812929669671	0.773853516695708	0.680632079968723	LRP8	1
GO:0008589	regulation of smoothened signaling pathway	1/198	81/18722	0.57812929669671	0.773853516695708	0.680632079968723	TEDC2	1
GO:0030512	negative regulation of transforming growth factor beta receptor signaling pathway	1/198	81/18722	0.57812929669671	0.773853516695708	0.680632079968723	MTMR4	1
GO:0030641	regulation of cellular pH	1/198	81/18722	0.57812929669671	0.773853516695708	0.680632079968723	CLN6	1
GO:0051817	modulation of process of other organism involved in symbiotic interaction	1/198	81/18722	0.57812929669671	0.773853516695708	0.680632079968723	HSPA8	1
GO:0060968	regulation of gene silencing	1/198	81/18722	0.57812929669671	0.773853516695708	0.680632079968723	CDK2	1
GO:1903533	regulation of protein targeting	1/198	81/18722	0.57812929669671	0.773853516695708	0.680632079968723	SAE1	1
GO:0048659	smooth muscle cell proliferation	2/198	184/18722	0.581854718344118	0.77724625887729	0.683616119089858	MYB/SKP2	2
GO:0007032	endosome organization	1/198	82/18722	0.582610300894663	0.77724625887729	0.683616119089858	PI4K2B	1
GO:0008625	extrinsic apoptotic signaling pathway via death domain receptors	1/198	82/18722	0.582610300894663	0.77724625887729	0.683616119089858	HMGB2	1
GO:0016575	histone deacetylation	1/198	82/18722	0.582610300894663	0.77724625887729	0.683616119089858	NCAPG2	1
GO:0043242	negative regulation of protein-containing complex disassembly	1/198	82/18722	0.582610300894663	0.77724625887729	0.683616119089858	ADD2	1
GO:0046364	monosaccharide biosynthetic process	1/198	82/18722	0.582610300894663	0.77724625887729	0.683616119089858	SLC37A4	1
GO:0048678	response to axon injury	1/198	83/18722	0.587043946840096	0.781926922876304	0.687732931903331	DHFR	1
GO:1901292	nucleoside phosphate catabolic process	1/198	83/18722	0.587043946840096	0.781926922876304	0.687732931903331	ACOT7	1
GO:0071706	tumor necrosis factor superfamily cytokine production	2/198	186/18722	0.587750579340661	0.781926922876304	0.687732931903331	HSPD1/HMGB1	2
GO:1902115	regulation of organelle assembly	2/198	186/18722	0.587750579340661	0.781926922876304	0.687732931903331	CENPJ/PLK4	2
GO:1903555	regulation of tumor necrosis factor superfamily cytokine production	2/198	186/18722	0.587750579340661	0.781926922876304	0.687732931903331	HSPD1/HMGB1	2
GO:0046651	lymphocyte proliferation	3/198	288/18722	0.590005606338857	0.783776568113111	0.689359761603746	HELLS/HSPD1/HMGB1	3
GO:0008064	regulation of actin polymerization or depolymerization	2/198	187/18722	0.590675465896928	0.783776568113111	0.689359761603746	TMSB15A/ADD2	2
GO:0006970	response to osmotic stress	1/198	84/18722	0.591430732532765	0.783776568113111	0.689359761603746	HSP90AB1	1
GO:0032370	positive regulation of lipid transport	1/198	84/18722	0.591430732532765	0.783776568113111	0.689359761603746	MYB	1
GO:0042440	pigment metabolic process	1/198	84/18722	0.591430732532765	0.783776568113111	0.689359761603746	SHMT1	1
GO:0097061	dendritic spine organization	1/198	84/18722	0.591430732532765	0.783776568113111	0.689359761603746	LRP8	1
GO:0098586	cellular response to virus	1/198	84/18722	0.591430732532765	0.783776568113111	0.689359761603746	HSP90AA1	1
GO:0001906	cell killing	2/198	188/18722	0.593584981890168	0.785762219120907	0.691106213285325	EMP2/HSP90AB1	2
GO:0030832	regulation of actin filament length	2/198	188/18722	0.593584981890168	0.785762219120907	0.691106213285325	TMSB15A/ADD2	2
GO:0030433	ubiquitin-dependent ERAD pathway	1/198	85/18722	0.595771150762109	0.786050483053972	0.691359751811814	FOXRED2	1
GO:0045069	regulation of viral genome replication	1/198	85/18722	0.595771150762109	0.786050483053972	0.691359751811814	PLSCR1	1
GO:0060021	roof of mouth development	1/198	85/18722	0.595771150762109	0.786050483053972	0.691359751811814	TMEM107	1
GO:0071277	cellular response to calcium ion	1/198	85/18722	0.595771150762109	0.786050483053972	0.691359751811814	PPIF	1
GO:0097006	regulation of plasma lipoprotein particle levels	1/198	85/18722	0.595771150762109	0.786050483053972	0.691359751811814	SOAT1	1
GO:0097194	execution phase of apoptosis	1/198	85/18722	0.595771150762109	0.786050483053972	0.691359751811814	PLSCR1	1
GO:0009060	aerobic respiration	2/198	189/18722	0.596479123659796	0.786551447599819	0.69180036819912	MSH2/PPIF	2
GO:0032943	mononuclear cell proliferation	3/198	291/18722	0.597043028437245	0.786861989073509	0.692073500626116	HELLS/HSPD1/HMGB1	3
GO:0030041	actin filament polymerization	2/198	190/18722	0.599357889332531	0.789478561209865	0.694374870196885	TMSB15A/ADD2	2
GO:0022406	membrane docking	1/198	86/18722	0.600065689161481	0.78954277387749	0.69443134755414	CALM1	1
GO:0046928	regulation of neurotransmitter secretion	1/198	86/18722	0.600065689161481	0.78954277387749	0.69443134755414	CALM1	1
GO:0006164	purine nucleotide biosynthetic process	2/198	191/18722	0.602221278785381	0.791944118534453	0.696543416793768	PRPS2/ACOT7	2
GO:0001776	leukocyte homeostasis	1/198	87/18722	0.604314830261826	0.792088803778629	0.696670672684657	HMGB1	1
GO:0016101	diterpenoid metabolic process	1/198	87/18722	0.604314830261826	0.792088803778629	0.696670672684657	LRP8	1
GO:0044070	regulation of anion transport	1/198	87/18722	0.604314830261826	0.792088803778629	0.696670672684657	GRM2	1
GO:1900182	positive regulation of protein localization to nucleus	1/198	87/18722	0.604314830261826	0.792088803778629	0.696670672684657	HSP90AB1	1
GO:1901879	regulation of protein depolymerization	1/198	87/18722	0.604314830261826	0.792088803778629	0.696670672684657	ADD2	1
GO:1903578	regulation of ATP metabolic process	1/198	87/18722	0.604314830261826	0.792088803778629	0.696670672684657	PPIF	1
GO:0032872	regulation of stress-activated MAPK cascade	2/198	192/18722	0.605069293609201	0.792644082825395	0.697159060634584	FOXM1/HMGB1	2
GO:0046879	hormone secretion	3/198	295/18722	0.606304021501633	0.793827560392303	0.698199971841398	PASK/MYB/SLC16A1	3
GO:0007565	female pregnancy	2/198	193/18722	0.60790193707282	0.795092205682221	0.699312272988229	IDO1/EMP2	2
GO:0001843	neural tube closure	1/198	88/18722	0.608519051544797	0.795092205682221	0.699312272988229	TEAD2	1
GO:0050829	defense response to Gram-negative bacterium	1/198	88/18722	0.608519051544797	0.795092205682221	0.699312272988229	HMGB2	1
GO:0050890	cognition	3/198	296/18722	0.608597289324372	0.795092205682221	0.699312272988229	CNTNAP2/FEN1/SLC1A4	3
GO:0009199	ribonucleoside triphosphate metabolic process	1/198	89/18722	0.612678825495324	0.798477257083802	0.702289547790955	UCK2	1
GO:0046330	positive regulation of JNK cascade	1/198	89/18722	0.612678825495324	0.798477257083802	0.702289547790955	HMGB1	1
GO:0060606	tube closure	1/198	89/18722	0.612678825495324	0.798477257083802	0.702289547790955	TEAD2	1
GO:1900407	regulation of cellular response to oxidative stress	1/198	89/18722	0.612678825495324	0.798477257083802	0.702289547790955	DHFR	1
GO:0010720	positive regulation of cell development	3/198	298/18722	0.61315730356833	0.798477257083802	0.702289547790955	E2F1/MYB/LRP8	3
GO:0030705	cytoskeleton-dependent intracellular transport	2/198	195/18722	0.613521131173322	0.798477257083802	0.702289547790955	HSPA8/MYO19	2
GO:0070302	regulation of stress-activated protein kinase signaling cascade	2/198	195/18722	0.613521131173322	0.798477257083802	0.702289547790955	FOXM1/HMGB1	2
GO:0022408	negative regulation of cell-cell adhesion	2/198	196/18722	0.616307696422679	0.801233445810493	0.704713715188739	AKNA/HMGB1	2
GO:0090276	regulation of peptide hormone secretion	2/198	196/18722	0.616307696422679	0.801233445810493	0.704713715188739	PASK/SLC16A1	2
GO:0002028	regulation of sodium ion transport	1/198	90/18722	0.616794619653641	0.80143162076471	0.704888017208922	NETO2	1
GO:0010952	positive regulation of peptidase activity	2/198	197/18722	0.619078919468893	0.803238166530009	0.706476939369597	HSPD1/HMGB1	2
GO:0042886	amide transport	3/198	301/18722	0.619930742775671	0.803238166530009	0.706476939369597	PASK/SLC16A1/SLC5A6	3
GO:0002065	columnar/cuboidal epithelial cell differentiation	1/198	91/18722	0.620866896666768	0.803238166530009	0.706476939369597	TYMS	1
GO:0002275	myeloid cell activation involved in immune response	1/198	91/18722	0.620866896666768	0.803238166530009	0.706476939369597	HMGB1	1
GO:0006354	DNA-templated transcription, elongation	1/198	91/18722	0.620866896666768	0.803238166530009	0.706476939369597	CDCA4	1
GO:0006885	regulation of pH	1/198	91/18722	0.620866896666768	0.803238166530009	0.706476939369597	CLN6	1
GO:0045582	positive regulation of T cell differentiation	1/198	91/18722	0.620866896666768	0.803238166530009	0.706476939369597	MYB	1
GO:0051952	regulation of amine transport	1/198	91/18722	0.620866896666768	0.803238166530009	0.706476939369597	GRM2	1
GO:0007179	transforming growth factor beta receptor signaling pathway	2/198	198/18722	0.621834811451919	0.80405623758165	0.707196462366428	HSP90AB1/MTMR4	2
GO:0031058	positive regulation of histone modification	1/198	92/18722	0.624896114339463	0.806708561399436	0.709529276830539	MYB	1
GO:0048525	negative regulation of viral process	1/198	92/18722	0.624896114339463	0.806708561399436	0.709529276830539	PLSCR1	1
GO:1903312	negative regulation of mRNA metabolic process	1/198	92/18722	0.624896114339463	0.806708561399436	0.709529276830539	E2F1	1
GO:0002791	regulation of peptide secretion	2/198	200/18722	0.627300654127314	0.808370713916532	0.710991199921315	PASK/SLC16A1	2
GO:0045216	cell-cell junction organization	2/198	200/18722	0.627300654127314	0.808370713916532	0.710991199921315	CNTNAP2/ACTB	2
GO:0099003	vesicle-mediated transport in synapse	2/198	200/18722	0.627300654127314	0.808370713916532	0.710991199921315	ACTB/CALM1	2
GO:0007589	body fluid secretion	1/198	93/18722	0.628882725684648	0.808370713916532	0.710991199921315	SLC29A1	1
GO:0045185	maintenance of protein location	1/198	93/18722	0.628882725684648	0.808370713916532	0.710991199921315	TMSB15A	1
GO:0060349	bone morphogenesis	1/198	93/18722	0.628882725684648	0.808370713916532	0.710991199921315	TMEM107	1
GO:0106027	neuron projection organization	1/198	93/18722	0.628882725684648	0.808370713916532	0.710991199921315	LRP8	1
GO:1901796	regulation of signal transduction by p53 class mediator	1/198	93/18722	0.628882725684648	0.808370713916532	0.710991199921315	AURKB	1
GO:0009914	hormone transport	3/198	306/18722	0.63104116734926	0.809532258846793	0.712012820583112	PASK/MYB/SLC16A1	3
GO:0002696	positive regulation of leukocyte activation	4/198	409/18722	0.631276175862959	0.809532258846793	0.712012820583112	MYB/HSPD1/HMGB1/MSH2	4
GO:0032388	positive regulation of intracellular transport	2/198	202/18722	0.63270534247888	0.809532258846793	0.712012820583112	HSP90AB1/SAE1	2
GO:0090087	regulation of peptide transport	2/198	202/18722	0.63270534247888	0.809532258846793	0.712012820583112	PASK/SLC16A1	2
GO:0001738	morphogenesis of a polarized epithelium	1/198	94/18722	0.632827178973307	0.809532258846793	0.712012820583112	ACTB	1
GO:0002690	positive regulation of leukocyte chemotaxis	1/198	94/18722	0.632827178973307	0.809532258846793	0.712012820583112	HMGB1	1
GO:0014020	primary neural tube formation	1/198	94/18722	0.632827178973307	0.809532258846793	0.712012820583112	TEAD2	1
GO:0061326	renal tubule development	1/198	94/18722	0.632827178973307	0.809532258846793	0.712012820583112	COL4A1	1
GO:1902414	protein localization to cell junction	1/198	94/18722	0.632827178973307	0.809532258846793	0.712012820583112	ACTB	1
GO:0006942	regulation of striated muscle contraction	1/198	95/18722	0.636729917783876	0.812788962711864	0.714877209098124	CALM1	1
GO:0036473	cell death in response to oxidative stress	1/198	95/18722	0.636729917783876	0.812788962711864	0.714877209098124	MELK	1
GO:0042982	amyloid precursor protein metabolic process	1/198	95/18722	0.636729917783876	0.812788962711864	0.714877209098124	SOAT1	1
GO:0048709	oligodendrocyte differentiation	1/198	95/18722	0.636729917783876	0.812788962711864	0.714877209098124	DAAM2	1
GO:0003073	regulation of systemic arterial blood pressure	1/198	96/18722	0.640591381051112	0.815545668968365	0.717301831682044	EMP2	1
GO:0006637	acyl-CoA metabolic process	1/198	96/18722	0.640591381051112	0.815545668968365	0.717301831682044	ACOT7	1
GO:0010769	regulation of cell morphogenesis involved in differentiation	1/198	96/18722	0.640591381051112	0.815545668968365	0.717301831682044	LRP8	1
GO:0015914	phospholipid transport	1/198	96/18722	0.640591381051112	0.815545668968365	0.717301831682044	PLSCR1	1
GO:0035383	thioester metabolic process	1/198	96/18722	0.640591381051112	0.815545668968365	0.717301831682044	ACOT7	1
GO:0008016	regulation of heart contraction	2/198	206/18722	0.643331837733048	0.818235908565045	0.719667994441271	KCNE3/CALM1	2
GO:0006721	terpenoid metabolic process	1/198	97/18722	0.644412003114458	0.818235908565045	0.719667994441271	LRP8	1
GO:0010596	negative regulation of endothelial cell migration	1/198	97/18722	0.644412003114458	0.818235908565045	0.719667994441271	HMGB1	1
GO:0043255	regulation of carbohydrate biosynthetic process	1/198	97/18722	0.644412003114458	0.818235908565045	0.719667994441271	PASK	1
GO:2001237	negative regulation of extrinsic apoptotic signaling pathway	1/198	97/18722	0.644412003114458	0.818235908565045	0.719667994441271	HMGB2	1
GO:0003333	amino acid transmembrane transport	1/198	98/18722	0.648192213765912	0.821318897127068	0.722379594081535	SLC1A4	1
GO:0032642	regulation of chemokine production	1/198	98/18722	0.648192213765912	0.821318897127068	0.722379594081535	HMGB1	1
GO:1902882	regulation of response to oxidative stress	1/198	98/18722	0.648192213765912	0.821318897127068	0.722379594081535	DHFR	1
GO:0007409	axonogenesis	4/198	418/18722	0.648224640519655	0.821318897127068	0.722379594081535	HSP90AA1/DPYSL5/ACTB/HSP90AB1	4
GO:0006836	neurotransmitter transport	2/198	208/18722	0.648553987213862	0.821318897127068	0.722379594081535	SLC29A1/CALM1	2
GO:0071222	cellular response to lipopolysaccharide	2/198	209/18722	0.651142372055483	0.822554040105613	0.723465946881398	HMGB1/HMGB2	2
GO:0050867	positive regulation of cell activation	4/198	420/18722	0.651920847315374	0.822554040105613	0.723465946881398	MYB/HSPD1/HMGB1/MSH2	4
GO:0015837	amine transport	1/198	99/18722	0.651932438297395	0.822554040105613	0.723465946881398	GRM2	1
GO:0031341	regulation of cell killing	1/198	99/18722	0.651932438297395	0.822554040105613	0.723465946881398	HSP90AB1	1
GO:0032602	chemokine production	1/198	99/18722	0.651932438297395	0.822554040105613	0.723465946881398	HMGB1	1
GO:0042100	B cell proliferation	1/198	99/18722	0.651932438297395	0.822554040105613	0.723465946881398	HSPD1	1
GO:0060996	dendritic spine development	1/198	99/18722	0.651932438297395	0.822554040105613	0.723465946881398	LRP8	1
GO:0043414	macromolecule methylation	3/198	316/18722	0.652586521212012	0.822744729502437	0.723633665083859	MYB/HELLS/SUV39H1	3
GO:0045637	regulation of myeloid cell differentiation	2/198	210/18722	0.653715665675324	0.822744729502437	0.723633665083859	HMGB1/HMGB2	2
GO:0019058	viral life cycle	3/198	317/18722	0.65469125898582	0.822744729502437	0.723633665083859	HSPA8/PLSCR1/HSP90AB1	3
GO:0042060	wound healing	4/198	422/18722	0.655591359184979	0.822744729502437	0.723633665083859	PLAUR/PLSCR1/ACTB/HMGB1	4
GO:0006664	glycolipid metabolic process	1/198	100/18722	0.65563309754763	0.822744729502437	0.723633665083859	CLN6	1
GO:0009062	fatty acid catabolic process	1/198	100/18722	0.65563309754763	0.822744729502437	0.723633665083859	ABHD3	1
GO:0044728	DNA methylation or demethylation	1/198	100/18722	0.65563309754763	0.822744729502437	0.723633665083859	HELLS	1
GO:0051588	regulation of neurotransmitter transport	1/198	100/18722	0.65563309754763	0.822744729502437	0.723633665083859	CALM1	1
GO:0060079	excitatory postsynaptic potential	1/198	100/18722	0.65563309754763	0.822744729502437	0.723633665083859	SLC29A1	1
GO:0050807	regulation of synapse organization	2/198	211/18722	0.656273896014369	0.822744729502437	0.723633665083859	HSPA8/LRP8	2
GO:0070661	leukocyte proliferation	3/198	318/18722	0.656786919004182	0.822744729502437	0.723633665083859	HELLS/HSPD1/HMGB1	3
GO:0006469	negative regulation of protein kinase activity	2/198	212/18722	0.658817092108114	0.822744729502437	0.723633665083859	NCAPG2/DBNDD1	2
GO:0030258	lipid modification	2/198	212/18722	0.658817092108114	0.822744729502437	0.723633665083859	MTMR4/SOAT1	2
GO:0008202	steroid metabolic process	3/198	319/18722	0.658873497544696	0.822744729502437	0.723633665083859	SQLE/CLN6/SOAT1	3
GO:1904951	positive regulation of establishment of protein localization	3/198	319/18722	0.658873497544696	0.822744729502437	0.723633665083859	HSP90AB1/CENPJ/SAE1	3
GO:0006476	protein deacetylation	1/198	101/18722	0.65929460794853	0.822744729502437	0.723633665083859	NCAPG2	1
GO:0006576	cellular biogenic amine metabolic process	1/198	101/18722	0.65929460794853	0.822744729502437	0.723633665083859	IDO1	1
GO:0042102	positive regulation of T cell proliferation	1/198	101/18722	0.65929460794853	0.822744729502437	0.723633665083859	HMGB1	1
GO:0050830	defense response to Gram-positive bacterium	1/198	101/18722	0.65929460794853	0.822744729502437	0.723633665083859	HMGB2	1
GO:0098869	cellular oxidant detoxification	1/198	101/18722	0.65929460794853	0.822744729502437	0.723633665083859	DHFR	1
GO:1903509	liposaccharide metabolic process	1/198	101/18722	0.65929460794853	0.822744729502437	0.723633665083859	CLN6	1
GO:0001505	regulation of neurotransmitter levels	2/198	213/18722	0.661345284060537	0.823405933771072	0.724215218087025	SLC29A1/CALM1	2
GO:0051651	maintenance of location in cell	2/198	213/18722	0.661345284060537	0.823405933771072	0.724215218087025	TMSB15A/CALM1	2
GO:1903131	mononuclear cell differentiation	4/198	426/18722	0.662854990813857	0.823405933771072	0.724215218087025	MYB/FANCA/HMGB1/MSH2	4
GO:0001841	neural tube formation	1/198	102/18722	0.662917381571118	0.823405933771072	0.724215218087025	TEAD2	1
GO:0006672	ceramide metabolic process	1/198	102/18722	0.662917381571118	0.823405933771072	0.724215218087025	CLN6	1
GO:0010522	regulation of calcium ion transport into cytosol	1/198	102/18722	0.662917381571118	0.823405933771072	0.724215218087025	CALM1	1
GO:0032677	regulation of interleukin-8 production	1/198	102/18722	0.662917381571118	0.823405933771072	0.724215218087025	HMGB1	1
GO:1902106	negative regulation of leukocyte differentiation	1/198	102/18722	0.662917381571118	0.823405933771072	0.724215218087025	HMGB1	1
GO:1990542	mitochondrial transmembrane transport	1/198	102/18722	0.662917381571118	0.823405933771072	0.724215218087025	HSPD1	1
GO:0072330	monocarboxylic acid biosynthetic process	2/198	214/18722	0.66385850301849	0.824147654524509	0.724867588242715	ABHD3/ACOT7	2
GO:0031669	cellular response to nutrient levels	2/198	215/18722	0.666356781146517	0.825291150132094	0.725873333874199	HSPA8/BRIP1	2
GO:0030004	cellular monovalent inorganic cation homeostasis	1/198	103/18722	0.666501826170952	0.825291150132094	0.725873333874199	CLN6	1
GO:0032637	interleukin-8 production	1/198	103/18722	0.666501826170952	0.825291150132094	0.725873333874199	HMGB1	1
GO:0046425	regulation of receptor signaling pathway via JAK-STAT	1/198	103/18722	0.666501826170952	0.825291150132094	0.725873333874199	CENPJ	1
GO:0050773	regulation of dendrite development	1/198	103/18722	0.666501826170952	0.825291150132094	0.725873333874199	LRP8	1
GO:0032963	collagen metabolic process	1/198	104/18722	0.670048345233101	0.827971034130227	0.728230388510989	MYB	1
GO:0045621	positive regulation of lymphocyte differentiation	1/198	104/18722	0.670048345233101	0.827971034130227	0.728230388510989	MYB	1
GO:1901890	positive regulation of cell junction assembly	1/198	104/18722	0.670048345233101	0.827971034130227	0.728230388510989	CNTNAP2	1
GO:1903076	regulation of protein localization to plasma membrane	1/198	104/18722	0.670048345233101	0.827971034130227	0.728230388510989	ACTB	1
GO:0008154	actin polymerization or depolymerization	2/198	217/18722	0.671308648511163	0.82910078444987	0.729224044665952	TMSB15A/ADD2	2
GO:0052548	regulation of endopeptidase activity	4/198	432/18722	0.673555973949294	0.830418975019895	0.730383440817955	PLAUR/BIRC5/HSPD1/HMGB1	4
GO:0016079	synaptic vesicle exocytosis	1/198	105/18722	0.673557338016635	0.830418975019895	0.730383440817955	CALM1	1
GO:0062207	regulation of pattern recognition receptor signaling pathway	1/198	105/18722	0.673557338016635	0.830418975019895	0.730383440817955	HMGB1	1
GO:0050803	regulation of synapse structure or activity	2/198	218/18722	0.673762306944356	0.830418975019895	0.730383440817955	HSPA8/LRP8	2
GO:0034764	positive regulation of transmembrane transport	2/198	219/18722	0.676201162893222	0.830863285855183	0.730774228223388	KCNE3/CALM1	2
GO:0071805	potassium ion transmembrane transport	2/198	219/18722	0.676201162893222	0.830863285855183	0.730774228223388	NETO2/KCNE3	2
GO:0035821	modulation of process of other organism	1/198	106/18722	0.677029199598668	0.830863285855183	0.730774228223388	HSPA8	1
GO:0046822	regulation of nucleocytoplasmic transport	1/198	106/18722	0.677029199598668	0.830863285855183	0.730774228223388	HSP90AB1	1
GO:0090263	positive regulation of canonical Wnt signaling pathway	1/198	106/18722	0.677029199598668	0.830863285855183	0.730774228223388	DAAM2	1
GO:0099565	chemical synaptic transmission, postsynaptic	1/198	106/18722	0.677029199598668	0.830863285855183	0.730774228223388	SLC29A1	1
GO:1903707	negative regulation of hemopoiesis	1/198	106/18722	0.677029199598668	0.830863285855183	0.730774228223388	HMGB1	1
GO:0008380	RNA splicing	4/198	434/18722	0.677070892427757	0.830863285855183	0.730774228223388	HSPA8/HNRNPA3/HNRNPL/HNRNPR	4
GO:0030111	regulation of Wnt signaling pathway	3/198	328/18722	0.677243738428703	0.830863285855183	0.730774228223388	TMEM237/DAAM2/DEPDC1B	3
GO:0002064	epithelial cell development	2/198	220/18722	0.678625253247139	0.831281240685145	0.731141834571506	TYMS/PPP1R16B	2
GO:0022618	ribonucleoprotein complex assembly	2/198	220/18722	0.678625253247139	0.831281240685145	0.731141834571506	HSP90AA1/HSP90AB1	2
GO:0044706	multi-multicellular organism process	2/198	220/18722	0.678625253247139	0.831281240685145	0.731141834571506	IDO1/EMP2	2
GO:0007229	integrin-mediated signaling pathway	1/198	107/18722	0.680464320917935	0.832682590867912	0.73237437260239	EMP2	1
GO:0036503	ERAD pathway	1/198	107/18722	0.680464320917935	0.832682590867912	0.73237437260239	FOXRED2	1
GO:0071219	cellular response to molecule of bacterial origin	2/198	221/18722	0.681034615770489	0.832955048180751	0.732614008636263	HMGB1/HMGB2	2
GO:0050673	epithelial cell proliferation	4/198	437/18722	0.682294299965729	0.834069970774432	0.733594623271423	PPP1R16B/UHRF1/HMGB1/HMGB2	4
GO:0007173	epidermal growth factor receptor signaling pathway	1/198	108/18722	0.683863088817921	0.835561428254839	0.734906413920652	PLAUR	1
GO:0007015	actin filament organization	4/198	441/18722	0.68916726217177	0.84073435328563	0.73945618806688	TMSB15A/EMP2/MYO19/ADD2	4
GO:0006364	rRNA processing	2/198	225/18722	0.690525572225426	0.84073435328563	0.73945618806688	SUV39H1/EXOSC9	2
GO:0003014	renal system process	1/198	110/18722	0.690553091513406	0.84073435328563	0.73945618806688	EMP2	1
GO:0006939	smooth muscle contraction	1/198	110/18722	0.690553091513406	0.84073435328563	0.73945618806688	APBB2	1
GO:0032611	interleukin-1 beta production	1/198	110/18722	0.690553091513406	0.84073435328563	0.73945618806688	HMGB1	1
GO:0032651	regulation of interleukin-1 beta production	1/198	110/18722	0.690553091513406	0.84073435328563	0.73945618806688	HMGB1	1
GO:1905954	positive regulation of lipid localization	1/198	110/18722	0.690553091513406	0.84073435328563	0.73945618806688	MYB	1
GO:0022411	cellular component disassembly	4/198	443/18722	0.692564438731224	0.842374855978814	0.740899069356641	HSPA8/KIF18B/CALM1/ADD2	4
GO:0051495	positive regulation of cytoskeleton organization	2/198	226/18722	0.692861891137576	0.842374855978814	0.740899069356641	CENPJ/PLK4	2
GO:1903037	regulation of leukocyte cell-cell adhesion	3/198	336/18722	0.692955275932488	0.842374855978814	0.740899069356641	MYB/HSPD1/HMGB1	3
GO:0006805	xenobiotic metabolic process	1/198	111/18722	0.693845079901561	0.842601526327491	0.741098434104049	CRYZ	1
GO:0014066	regulation of phosphatidylinositol 3-kinase signaling	1/198	111/18722	0.693845079901561	0.842601526327491	0.741098434104049	PPP1R16B	1
GO:0071826	ribonucleoprotein complex subunit organization	2/198	227/18722	0.695183725950358	0.843799497151498	0.742152092653237	HSP90AA1/HSP90AB1	2
GO:0001676	long-chain fatty acid metabolic process	1/198	112/18722	0.69710222213892	0.843990360912002	0.742319964214844	ACOT7	1
GO:0002526	acute inflammatory response	1/198	112/18722	0.69710222213892	0.843990360912002	0.742319964214844	PLSCR1	1
GO:0010633	negative regulation of epithelial cell migration	1/198	112/18722	0.69710222213892	0.843990360912002	0.742319964214844	HMGB1	1
GO:0035601	protein deacylation	1/198	112/18722	0.69710222213892	0.843990360912002	0.742319964214844	NCAPG2	1
GO:1901222	regulation of NIK/NF-kappaB signaling	1/198	112/18722	0.69710222213892	0.843990360912002	0.742319964214844	HMGB1	1
GO:0006790	sulfur compound metabolic process	3/198	339/18722	0.698697694920545	0.845494786378599	0.743643160675668	CBS/MAT2A/ACOT7	3
GO:0001649	osteoblast differentiation	2/198	229/18722	0.699784117111212	0.845954967002253	0.744047906132374	FIGNL1/FBXO5	2
GO:0033157	regulation of intracellular protein transport	2/198	229/18722	0.699784117111212	0.845954967002253	0.744047906132374	HSP90AB1/SAE1	2
GO:0044106	cellular amine metabolic process	1/198	113/18722	0.700324885224169	0.846181757436768	0.744247376499608	IDO1	1
GO:0010876	lipid localization	4/198	448/18722	0.7009426209252	0.846501270028619	0.744528399348605	MYB/PLSCR1/SQLE/SOAT1	4
GO:0045333	cellular respiration	2/198	230/18722	0.70206276212068	0.847044313475103	0.74500602564676	MSH2/PPIF	2
GO:0002244	hematopoietic progenitor cell differentiation	1/198	114/18722	0.70351343231029	0.847044313475103	0.74500602564676	MYB	1
GO:0007041	lysosomal transport	1/198	114/18722	0.70351343231029	0.847044313475103	0.74500602564676	HSPA8	1
GO:0090100	positive regulation of transmembrane receptor protein serine/threonine kinase signaling pathway	1/198	114/18722	0.70351343231029	0.847044313475103	0.74500602564676	HSP90AB1	1
GO:1901800	positive regulation of proteasomal protein catabolic process	1/198	114/18722	0.70351343231029	0.847044313475103	0.74500602564676	BAG2	1
GO:1904892	regulation of receptor signaling pathway via STAT	1/198	114/18722	0.70351343231029	0.847044313475103	0.74500602564676	CENPJ	1
GO:0001933	negative regulation of protein phosphorylation	3/198	342/18722	0.704358915914829	0.847636344817645	0.745526738566438	NCAPG2/CALM1/DBNDD1	3
GO:0032496	response to lipopolysaccharide	3/198	343/18722	0.706227987222431	0.847860321330085	0.745723733987712	HSPD1/HMGB1/HMGB2	3
GO:0010594	regulation of endothelial cell migration	2/198	232/18722	0.706577177681845	0.847860321330085	0.745723733987712	EMP2/HMGB1	2
GO:0030278	regulation of ossification	1/198	115/18722	0.706668222744649	0.847860321330085	0.745723733987712	ANKH	1
GO:0046916	cellular transition metal ion homeostasis	1/198	115/18722	0.706668222744649	0.847860321330085	0.745723733987712	ANKRD9	1
GO:0051209	release of sequestered calcium ion into cytosol	1/198	115/18722	0.706668222744649	0.847860321330085	0.745723733987712	CALM1	1
GO:0071675	regulation of mononuclear cell migration	1/198	115/18722	0.706668222744649	0.847860321330085	0.745723733987712	HMGB1	1
GO:0006720	isoprenoid metabolic process	1/198	116/18722	0.709789612108682	0.848207436714416	0.746029034488296	LRP8	1
GO:0018107	peptidyl-threonine phosphorylation	1/198	116/18722	0.709789612108682	0.848207436714416	0.746029034488296	CALM1	1
[truncated: 397 more rows]

## Sheet: GO_Downregulated _UNC0621_notEW
ID	Description	GeneRatio	BgRatio	pvalue	p.adjust	qvalue	geneID	Count
GO:0150104	transport across blood-brain barrier	21/1029	87/18722	6.70240158925279e-09	2.11864343910473e-05	1.96770270543388e-05	LRP2/AVPR1A/ABCG2/SLC2A4/SLC15A2/ATP2A3/SLC9A3R1/SLC4A8/SLC7A2/SLC5A3/SLC7A3/SLC38A2/SLC1A1/SLC7A1/SLC6A6/SLC29A2/SLC16A7/SLC27A1/SLC7A8/SLC29A4/LRP3	21
GO:0010232	vascular transport	21/1029	88/18722	8.35262542521085e-09	2.11864343910473e-05	1.96770270543388e-05	LRP2/AVPR1A/ABCG2/SLC2A4/SLC15A2/ATP2A3/SLC9A3R1/SLC4A8/SLC7A2/SLC5A3/SLC7A3/SLC38A2/SLC1A1/SLC7A1/SLC6A6/SLC29A2/SLC16A7/SLC27A1/SLC7A8/SLC29A4/LRP3	21
GO:0043087	regulation of GTPase activity	41/1029	348/18722	3.52268557360365e-06	0.00595686130496377	0.00553247039559647	VAV2/SFRP1/ARRB1/AMOT/SIPA1/AGRN/TIAM1/DOCK10/VAV3/DOCK9/APC2/TBC1D1/TBC1D16/GNAO1/ITGA6/RASA3/ASAP2/ARHGAP44/STMN1/ARHGEF19/DOCK11/ERBB2/RTN4R/TBC1D8/RAPGEF3/ASAP3/ARHGEF16/SH3BP1/SIPA1L3/PLXND1/ARHGEF26/ARHGAP45/PREX1/TBC1D14/PLXNB2/NGEF/FGD1/ARRB2/EPHA2/TAX1BP3/EFNA5	41
GO:0006688	glycosphingolipid biosynthetic process	9/1029	29/18722	1.62941199448271e-05	0.0167410647008203	0.0155483634931831	B4GALNT1/UGT8/ST6GALNAC4/B4GALT6/A4GALT/ST8SIA5/ST6GALNAC3/B4GALT5/ST3GAL2	9
GO:0045746	negative regulation of Notch signaling pathway	10/1029	36/18722	1.65001623307908e-05	0.0167410647008203	0.0155483634931831	LFNG/ARRB1/CHAC1/NRARP/NIBAN2/TSPAN15/EGFL7/MMP14/AKT1/BEND6	10
GO:0098657	import into cell	29/1029	227/18722	2.04962877264586e-05	0.0167627418266865	0.0155684962528658	SLC12A8/ITGB3/LRP2/TFR2/ATP1B1/SLC47A1/SLC15A2/GPM6B/TRPV4/SLC7A2/SLC5A3/NTSR1/NEURL1B/SLC7A3/SLC39A8/SLC1A1/SLC7A1/SLC6A6/SLC29A2/RAB3B/CYBRD1/SLC39A4/SYNGR3/SLC27A1/SLC7A8/ATP1B3/AKT1/SLC29A4/SLC12A7	29
GO:0007219	Notch signaling pathway	24/1029	172/18722	2.44978896413088e-05	0.0167627418266865	0.0155684962528658	SUSD5/LFNG/MESP2/ARRB1/HES7/CHAC1/TSPAN5/NEURL1B/CFD/NOTCH1/NRARP/NIBAN2/NOTCH3/PRAG1/ENHO/TSPAN15/EGFL7/MMP14/FOXA1/NOTCH2NLA/AKT1/MAML3/BEND6/NOTCH2NLB	24
GO:0033627	cell adhesion mediated by integrin	14/1029	72/18722	3.15676845742711e-05	0.0167627418266865	0.0155684962528658	ITGB3/NPNT/PODXL/LIF/RET/CYP1B1/LYN/PIEZO1/ADA/ACER2/RAC3/EPHA2/PDE3B/PLPP3	14
GO:0006687	glycosphingolipid metabolic process	12/1029	56/18722	4.20758047290899e-05	0.0167627418266865	0.0155684962528658	B4GALNT1/UGT8/NAGA/ST6GALNAC4/B4GALT6/A4GALT/ST8SIA5/GM2A/ST6GALNAC3/B4GALT5/GLB1/ST3GAL2	12
GO:0033628	regulation of cell adhesion mediated by integrin	11/1029	48/18722	4.5283670910189e-05	0.0167627418266865	0.0155684962528658	PODXL/LIF/RET/CYP1B1/LYN/PIEZO1/ADA/ACER2/RAC3/EPHA2/PDE3B	11
GO:0006695	cholesterol biosynthetic process	12/1029	57/18722	5.06590814077731e-05	0.0167627418266865	0.0155684962528658	DHCR24/HMGCS1/INSIG1/MSMO1/ABCG1/LSS/DHCR7/G6PD/LPCAT3/PLPP6/FDFT1/EBP	12
GO:1902653	secondary alcohol biosynthetic process	12/1029	57/18722	5.06590814077731e-05	0.0167627418266865	0.0155684962528658	DHCR24/HMGCS1/INSIG1/MSMO1/ABCG1/LSS/DHCR7/G6PD/LPCAT3/PLPP6/FDFT1/EBP	12
GO:0003018	vascular process in circulatory system	31/1029	263/18722	5.24819182790303e-05	0.0167627418266865	0.0155684962528658	LRP2/AVPR1A/ABCG2/SLC2A4/DDAH1/DOCK5/SLC15A2/ATP2A3/TRPV4/SLC9A3R1/SLC4A8/SLC7A2/SLC5A3/FGFBP3/SLC7A3/SLC38A2/SNTA1/SLC1A1/SLC7A1/PTPRJ/SLC6A6/SLC29A2/SLC16A7/SLC27A1/SLC7A8/OXTR/AKT1/SLC29A4/ACE/LRP3/GCLC	31
GO:0007411	axon guidance	28/1029	227/18722	5.34202887304171e-05	0.0167627418266865	0.0155684962528658	EMB/LHX2/NECTIN1/IGSF9/DRAXIN/SEMA3F/GAP43/RET/SEMA6C/RNF165/NRXN3/EFNA4/TUBB2B/TUBB3/NOTCH1/NIBAN2/DPYSL2/ERBB2/NOTCH3/GLI2/PLXND1/LHX9/NRCAM/PLXNB2/SMO/SEMA4F/EPHA2/EFNA5	28
GO:0008593	regulation of Notch signaling pathway	16/1029	95/18722	5.64802125967281e-05	0.0167627418266865	0.0155684962528658	LFNG/ARRB1/CHAC1/TSPAN5/NOTCH1/NRARP/NIBAN2/PRAG1/ENHO/TSPAN15/EGFL7/MMP14/NOTCH2NLA/AKT1/BEND6/NOTCH2NLB	16
GO:0097485	neuron projection guidance	28/1029	228/18722	5.77801776895336e-05	0.0167627418266865	0.0155684962528658	EMB/LHX2/NECTIN1/IGSF9/DRAXIN/SEMA3F/GAP43/RET/SEMA6C/RNF165/NRXN3/EFNA4/TUBB2B/TUBB3/NOTCH1/NIBAN2/DPYSL2/ERBB2/NOTCH3/GLI2/PLXND1/LHX9/NRCAM/PLXNB2/SMO/SEMA4F/EPHA2/EFNA5	28
GO:0007409	axonogenesis	43/1029	418/18722	5.89243729219592e-05	0.0167627418266865	0.0155684962528658	ADCY1/EMB/NPTX1/S100B/LHX2/NECTIN1/IGSF9/LPAR3/TIAM1/DRAXIN/SEMA3F/GAP43/RET/SEMA6C/RNF165/NRXN3/EFNA4/TUBB2B/TUBB3/NOTCH1/STMN1/NIBAN2/DPYSL2/ERBB2/RTN4R/LIMK1/NOTCH3/GLI2/PLXND1/B4GALT6/LHX9/MAP1A/NRCAM/LRP4/PLXNB2/NEFH/SMO/DISC1/B4GALT5/SEMA4F/EPHA2/NIN/EFNA5	43
GO:0051056	regulation of small GTPase mediated signal transduction	34/1029	302/18722	5.94774990893668e-05	0.0167627418266865	0.0155684962528658	PDGFRB/VAV2/PLEKHG4B/ARRB1/AMOT/ADCYAP1R1/SIPA1/PREX2/TIAM1/VAV3/KANK2/RASA3/EPS8L1/ARHGAP44/ARHGEF25/TIMP2/NOTCH1/STMN1/ARHGEF19/HEG1/PLEKHG3/PSD4/RTN4R/PRAG1/SH3BP1/SIPA1L3/ARHGAP45/PREX1/PSD/MYO9B/PSD3/LPAR4/NGEF/FGD1	34
GO:0045664	regulation of neuron differentiation	25/1029	196/18722	7.64450497451269e-05	0.0204108282819489	0.0189566782636669	SFRP1/S1PR5/TIAM1/TBX6/TP73/IRX3/RET/FGFR1/TIMP2/NOTCH1/SOX8/DPYSL2/GLI2/NREP/MYCL/NRCAM/NBL1/GPRC5B/CDON/FOXA1/MYCN/BEND6/HMG20B/MMD/RAC3	25
GO:0061564	axon development	46/1029	467/18722	9.41185612757733e-05	0.0238731730675999	0.0221723515931769	VASH2/ADCY1/EMB/NPTX1/S100B/LHX2/NECTIN1/IGSF9/LPAR3/TIAM1/DRAXIN/SEMA3F/GAP43/RET/SEMA6C/RNF165/NRXN3/DHFRP1/EFNA4/TUBB2B/TUBB3/NOTCH1/STMN1/NIBAN2/DPYSL2/ERBB2/RTN4R/LIMK1/NOTCH3/GLI2/NREP/PLXND1/B4GALT6/LHX9/MAP1A/NRCAM/LRP4/PLXNB2/NEFH/SMO/DISC1/B4GALT5/SEMA4F/EPHA2/NIN/EFNA5	46
GO:0006664	glycolipid metabolic process	16/1029	100/18722	0.000106468521021615	0.0255749464337277	0.0237528837368868	B4GALNT1/PGAP4/UGT8/NAGA/ST6GALNAC4/B4GALT6/A4GALT/ST8SIA5/GM2A/ST6GALNAC3/FUCA1/B4GALT5/GLB1/PIGW/ST3GAL4/ST3GAL2	16
GO:0060562	epithelial tube morphogenesis	35/1029	325/18722	0.000114427423835207	0.0255749464337277	0.0237528837368868	NKX3-1/LRP2/NPNT/LHX2/SFRP1/SHROOM3/PODXL/TBX6/IRX3/RET/LGR5/PRKX/NOTCH1/SOX8/NRARP/PIK3CD/GLI2/MTSS1/CCM2/STOX1/PLXND1/KDM2B/MMP14/FOXA1/SPINT1/FOXN4/MYCN/TRIM71/PLXNB2/SMO/GREM1/EPHA2/NDRG4/NFATC4/DEAF1	35
GO:1903509	liposaccharide metabolic process	16/1029	101/18722	0.000120164062038212	0.0255749464337277	0.0237528837368868	B4GALNT1/PGAP4/UGT8/NAGA/ST6GALNAC4/B4GALT6/A4GALT/ST8SIA5/GM2A/ST6GALNAC3/FUCA1/B4GALT5/GLB1/PIGW/ST3GAL4/ST3GAL2	16
GO:0031644	regulation of nervous system process	20/1029	144/18722	0.000120993241555187	0.0255749464337277	0.0237528837368868	CBLN1/CACNG4/TMEM108/NPTX1/S100B/AVPR1A/CNIH2/TPPP/RIMS1/NTSR1/CACNG5/MYRF/TMEM98/NETO1/GRIN1/ACP3/NLGN2/NMU/NPTXR/CACNB3	20
GO:0072001	renal system development	33/1029	302/18722	0.000134791450149636	0.0263495599151131	0.0244723106186615	NKX3-1/PDGFRB/LRP2/NPNT/CD24/SFRP1/PCSK9/PODXL/LIF/KANK2/TP73/IRX3/RET/TNS2/LGR5/BICC1/PRKX/NOTCH1/SOX8/GLI2/FSTL3/ID3/BCL2L11/MTSS1/EPCAM/MYO1E/PLXND1/HYAL2/LRP4/WWTR1/SMO/ACE/GREM1	33
GO:0001574	ganglioside biosynthetic process	6/1029	16/18722	0.000135046039383588	0.0263495599151131	0.0244723106186615	B4GALNT1/ST6GALNAC4/B4GALT6/ST6GALNAC3/B4GALT5/ST3GAL2	6
GO:0001503	ossification	41/1029	408/18722	0.000144766433491714	0.0272000043371653	0.0252621659379692	CYP24A1/NPNT/KREMEN2/PHEX/SFRP1/FGFR3/RASSF2/GLI1/GPM6B/RFLNB/FHL2/FZD9/ACVR2B/NOTCH1/SOX8/HSPE1/MRC2/GLI2/ALPL/RFLNA/KAZALD1/FSTL3/ID3/LRP4/WWTR1/THBS3/MMP14/SORT1/SPARC/BMP1/MAP2K6/AKT1/SMO/GREM1/LRP3/ENPP1/EPHA2/PDLIM7/TPM4/ZHX3/FASN	41
GO:0030148	sphingolipid biosynthetic process	16/1029	103/18722	0.000152234841511184	0.0275816911066513	0.0256166597971451	B4GALNT1/UGT8/ELOVL2/ACER2/ST6GALNAC4/CERS6/SPTSSA/B4GALT6/A4GALT/ST8SIA5/ST6GALNAC3/PLPP2/B4GALT5/SPTLC2/ST3GAL2/PLPP3	16
GO:0016126	sterol biosynthetic process	12/1029	64/18722	0.000164997409668819	0.0279517949578067	0.0259603959519734	DHCR24/HMGCS1/INSIG1/MSMO1/ABCG1/LSS/DHCR7/G6PD/LPCAT3/PLPP6/FDFT1/EBP	12
GO:0043547	positive regulation of GTPase activity	29/1029	255/18722	0.000169645325616436	0.0279517949578067	0.0259603959519734	SFRP1/SIPA1/AGRN/TIAM1/DOCK10/DOCK9/APC2/TBC1D1/TBC1D16/GNAO1/ITGA6/ASAP2/ARHGEF19/DOCK11/ERBB2/RTN4R/TBC1D8/RAPGEF3/ASAP3/ARHGEF16/SH3BP1/SIPA1L3/ARHGEF26/ARHGAP45/PREX1/TBC1D14/NGEF/EPHA2/TAX1BP3	29
GO:0001822	kidney development	32/1029	293/18722	0.000170807341551746	0.0279517949578067	0.0259603959519734	NKX3-1/PDGFRB/LRP2/NPNT/CD24/SFRP1/PCSK9/PODXL/LIF/KANK2/TP73/IRX3/RET/TNS2/BICC1/PRKX/NOTCH1/SOX8/GLI2/FSTL3/ID3/BCL2L11/MTSS1/EPCAM/MYO1E/PLXND1/HYAL2/LRP4/WWTR1/SMO/ACE/GREM1	32
GO:1901136	carbohydrate derivative catabolic process	22/1029	172/18722	0.000193322875030311	0.0297904972542463	0.0276681016547888	NUDT8/AMDHD2/SGSH/DUT/UNG/NUDT15/NAGA/NUDT18/ADA/GPC1/OGG1/HPSE/DERA/HYAL2/MANBA/NUDT1/HPRT1/GM2A/ENTPD7/FUCA1/PDE4A/GLB1	22
GO:0035850	epithelial cell differentiation involved in kidney development	10/1029	47/18722	0.000193787977407871	0.0297904972542463	0.0276681016547888	CD24/PODXL/LIF/PRKX/NOTCH1/MTSS1/MYO1E/WWTR1/SMO/GREM1	10
GO:0031589	cell-substrate adhesion	37/1029	363/18722	0.000226453056744647	0.0337881281431057	0.0313809251389796	ITGB3/NPNT/GAS6/SFRP1/LAMC3/TIAM1/DOCK5/GPM6B/PHLDB2/CCL28/CORO1A/RADIL/CSPG5/ITGA6/PRKX/NOTCH1/FZD4/SPOCK1/ACER2/PTPRJ/BCL2L11/HPSE/EPDR1/THBS3/CORO2B/MMP14/PREX1/RELL2/ACTN1/NDNF/DISC1/GREM1/FREM1/FBLN1/RAC3/TIMM10B/EFNA5	37
GO:0001655	urogenital system development	35/1029	338/18722	0.000245290127810894	0.0355530519538476	0.033020108634032	NKX3-1/PDGFRB/LRP2/NPNT/CD24/SFRP1/PCSK9/PODXL/LIF/GLI1/KANK2/TP73/IRX3/RET/TNS2/LGR5/BICC1/PRKX/NOTCH1/SOX8/GLI2/FSTL3/ID3/BCL2L11/MTSS1/EPCAM/MYO1E/PLXND1/HYAL2/LRP4/WWTR1/FOXA1/SMO/ACE/GREM1	35
GO:2000177	regulation of neural precursor cell proliferation	14/1029	87/18722	0.00026539428477703	0.0373984779631631	0.0347340590252043	LRP2/LHX2/GLI1/FZD9/CEND1/NES/LYN/NOTCH1/GLI2/KDM2B/SPINT1/TRIM71/SMO/DISC1	14
GO:0046467	membrane lipid biosynthetic process	19/1029	142/18722	0.000289164314225152	0.0388765148813049	0.0361067946110411	B4GALNT1/PGAP4/UGT8/ELOVL2/ACER2/ST6GALNAC4/CERS6/SPTSSA/B4GALT6/A4GALT/ST8SIA5/ST6GALNAC3/PLPP2/B4GALT5/PIGW/SPTLC2/ST3GAL4/ST3GAL2/PLPP3	19
GO:0030111	regulation of Wnt signaling pathway	34/1029	328/18722	0.000293167982338479	0.0388765148813049	0.0361067946110411	LYPD6/WIF1/SFRP1/TIAM1/DRAXIN/CDH3/GLI1/APC2/HHEX/NXN/SLC9A3R1/LGR5/TPBGL/FZD9/NKD1/BICC1/PTPRU/SOX13/NOTCH1/FZD4/JRK/NRARP/TERT/TCF7L1/LRP4/WWTR1/GPRC5B/TMEM170B/DISC1/GREM1/FAM53B/TAX1BP3/NFATC4/PLPP3	34
GO:0009247	glycolipid biosynthetic process	12/1029	68/18722	0.000298873266384958	0.0388765148813049	0.0361067946110411	B4GALNT1/PGAP4/UGT8/ST6GALNAC4/B4GALT6/A4GALT/ST8SIA5/ST6GALNAC3/B4GALT5/PIGW/ST3GAL4/ST3GAL2	12
GO:0006643	membrane lipid metabolic process	24/1029	203/18722	0.000337729030583113	0.0428324843037033	0.0397809247602635	B4GALNT1/PGAP4/CYP1B1/UGT8/ELOVL2/NAGA/ACER2/ST6GALNAC4/CERS6/SPTSSA/B4GALT6/A4GALT/ST8SIA5/GM2A/ST6GALNAC3/PLPP2/FUCA1/B4GALT5/GLB1/PIGW/SPTLC2/ST3GAL4/ST3GAL2/PLPP3	24
GO:0001573	ganglioside metabolic process	7/1029	26/18722	0.000388215506220438	0.0480345673916167	0.0446123903939071	B4GALNT1/ST6GALNAC4/B4GALT6/GM2A/ST6GALNAC3/B4GALT5/ST3GAL2	7
GO:0016055	Wnt signaling pathway	42/1029	444/18722	0.000438633473735104	0.0513064075848794	0.0476511314492453	LYPD6/KREMEN2/WIF1/CCNE1/CD24/SFRP1/TIAM1/DRAXIN/CDH3/GLI1/APC2/HHEX/NXN/TCF7/AMOTL2/SLC9A3R1/AMOTL1/LGR5/TPBGL/FZD9/NKD1/BICC1/PTPRU/SOX13/NOTCH1/FZD4/ARHGEF19/JRK/NRARP/TERT/TCF7L1/LRP4/WWTR1/GPRC5B/TMEM170B/DISC1/GREM1/RAC3/FAM53B/TAX1BP3/NFATC4/PLPP3	42
GO:0009143	nucleoside triphosphate catabolic process	5/1029	13/18722	0.00044111947688039	0.0513064075848794	0.0476511314492453	DUT/NUDT15/ADA/ENTPD7/ENPP1	5
GO:0006672	ceramide metabolic process	15/1029	102/18722	0.000444999395571593	0.0513064075848794	0.0476511314492453	B4GALNT1/UGT8/NAGA/ACER2/ST6GALNAC4/CERS6/SPTSSA/B4GALT6/GM2A/ST6GALNAC3/PLPP2/B4GALT5/SPTLC2/ST3GAL2/PLPP3	15
GO:0198738	cell-cell signaling by wnt	42/1029	446/18722	0.000481040203673294	0.054229265627436	0.0503657532547757	LYPD6/KREMEN2/WIF1/CCNE1/CD24/SFRP1/TIAM1/DRAXIN/CDH3/GLI1/APC2/HHEX/NXN/TCF7/AMOTL2/SLC9A3R1/AMOTL1/LGR5/TPBGL/FZD9/NKD1/BICC1/PTPRU/SOX13/NOTCH1/FZD4/ARHGEF19/JRK/NRARP/TERT/TCF7L1/LRP4/WWTR1/GPRC5B/TMEM170B/DISC1/GREM1/RAC3/FAM53B/TAX1BP3/NFATC4/PLPP3	42
GO:0097503	sialylation	6/1029	20/18722	0.000540749156315907	0.0596352276084912	0.0553865726240274	ST6GAL1/ST6GALNAC4/ST8SIA5/ST6GALNAC3/ST3GAL4/ST3GAL2	6
GO:0030198	extracellular matrix organization	31/1029	301/18722	0.000593249508030846	0.0640330798774571	0.0594711040973363	NPNT/GAS6/COL24A1/OLFML2A/COL8A2/COL4A2/CTSV/GPM6B/PHLDB2/CYP1B1/ADAMTS20/CRTAP/NOTCH1/AEBP1/SLC39A8/SH3PXD2B/KAZALD1/ADAMTS4/VWA1/MYO1E/COL15A1/MMP14/SPINT1/BMP1/NDNF/GREM1/B4GALT1/FBLN1/COLGALT1/NFKB2/MMP11	31
GO:0043062	extracellular structure organization	31/1029	302/18722	0.000627290808683422	0.0646156931436214	0.0600122096363305	NPNT/GAS6/COL24A1/OLFML2A/COL8A2/COL4A2/CTSV/GPM6B/PHLDB2/CYP1B1/ADAMTS20/CRTAP/NOTCH1/AEBP1/SLC39A8/SH3PXD2B/KAZALD1/ADAMTS4/VWA1/MYO1E/COL15A1/MMP14/SPINT1/BMP1/NDNF/GREM1/B4GALT1/FBLN1/COLGALT1/NFKB2/MMP11	31
GO:2000179	positive regulation of neural precursor cell proliferation	10/1029	54/18722	0.000631896335380767	0.0646156931436214	0.0600122096363305	LRP2/LHX2/GLI1/FZD9/NES/LYN/NOTCH1/GLI2/SMO/DISC1	10
GO:0043523	regulation of neuron apoptotic process	24/1029	212/18722	0.000636858793057573	0.0646156931436214	0.0600122096363305	PCSK9/ARRB1/DRAXIN/GRM4/CORO1A/FZD9/XRCC2/NES/SLC1A1/TERT/CASP2/BCL2L11/KDM2B/NQO1/G6PD/NQO2/NDNF/TRIM2/EGLN3/CNTFR/ARRB2/AGAP2/GCLC/NFATC4	24
GO:0046165	alcohol biosynthetic process	18/1029	140/18722	0.000670794157129114	0.0658142373998371	0.0611253647487049	ADCYAP1R1/DHCR24/HMGCS1/INSIG1/DHFRP1/NTSR1/MSMO1/ABCG1/ACER2/LSS/DHCR7/PCBD1/G6PD/LPCAT3/PLPP6/FDFT1/SPTLC2/EBP	18
GO:0006486	protein glycosylation	25/1029	226/18722	0.000698654854914212	0.0658142373998371	0.0611253647487049	DERL3/LARGE2/MAN1C1/GALNT14/ST6GAL1/MGAT5/FUT11/GALNT17/SLC39A8/POGLUT3/ACER2/ST6GALNAC4/GALNT13/GALNT16/VEGFB/MGAT3/B4GALT6/ST8SIA5/POMT2/ST6GALNAC3/DPY19L1/B4GALT5/B4GALT1/ST3GAL4/ST3GAL2	25
GO:0043413	macromolecule glycosylation	25/1029	226/18722	0.000698654854914212	0.0658142373998371	0.0611253647487049	DERL3/LARGE2/MAN1C1/GALNT14/ST6GAL1/MGAT5/FUT11/GALNT17/SLC39A8/POGLUT3/ACER2/ST6GALNAC4/GALNT13/GALNT16/VEGFB/MGAT3/B4GALT6/ST8SIA5/POMT2/ST6GALNAC3/DPY19L1/B4GALT5/B4GALT1/ST3GAL4/ST3GAL2	25
GO:0045229	external encapsulating structure organization	31/1029	304/18722	0.000700565507508615	0.0658142373998371	0.0611253647487049	NPNT/GAS6/COL24A1/OLFML2A/COL8A2/COL4A2/CTSV/GPM6B/PHLDB2/CYP1B1/ADAMTS20/CRTAP/NOTCH1/AEBP1/SLC39A8/SH3PXD2B/KAZALD1/ADAMTS4/VWA1/MYO1E/COL15A1/MMP14/SPINT1/BMP1/NDNF/GREM1/B4GALT1/FBLN1/COLGALT1/NFKB2/MMP11	31
GO:0098739	import across plasma membrane	21/1029	177/18722	0.00073810706907381	0.0672789845442883	0.0624857573781183	SLC12A8/LRP2/ATP1B1/SLC47A1/SLC15A2/TRPV4/SLC9A3R1/SLC7A2/SLC5A3/NTSR1/SLC7A3/SLC39A8/SLC1A1/SLC7A1/SLC6A6/SLC39A4/SLC27A1/SLC7A8/ATP1B3/AKT1/SLC12A7	21
GO:0045137	development of primary sexual characteristics	25/1029	227/18722	0.000745217216418345	0.0672789845442883	0.0624857573781183	NKX3-1/PDGFRB/LRP2/SFRP1/ARRB1/ANG/ADCYAP1R1/CTSV/BIK/NASP/PCYT1B/HMGCS1/FZD4/IDH1/SOX8/TEX19/LHFPL2/CASP2/FSTL3/BCL2L11/CBX2/LHX9/MMP14/NUDT1/ARRB2	25
GO:0070085	glycosylation	26/1029	240/18722	0.000755943646565037	0.0672789845442883	0.0624857573781183	DERL3/B4GALNT1/LARGE2/MAN1C1/GALNT14/ST6GAL1/MGAT5/FUT11/GALNT17/SLC39A8/POGLUT3/ACER2/ST6GALNAC4/GALNT13/GALNT16/VEGFB/MGAT3/B4GALT6/ST8SIA5/POMT2/ST6GALNAC3/DPY19L1/B4GALT5/B4GALT1/ST3GAL4/ST3GAL2	26
GO:0001649	osteoblast differentiation	25/1029	229/18722	0.000846504186653859	0.0740399265326729	0.0687650224947853	CYP24A1/NPNT/SFRP1/RASSF2/GLI1/FHL2/ACVR2B/NOTCH1/SOX8/HSPE1/MRC2/GLI2/ALPL/ID3/WWTR1/MAP2K6/AKT1/SMO/GREM1/LRP3/EPHA2/PDLIM7/TPM4/ZHX3/FASN	25
GO:0006665	sphingolipid metabolic process	19/1029	155/18722	0.000871226002709948	0.0749106696906367	0.0695737303859006	B4GALNT1/UGT8/ELOVL2/NAGA/ACER2/ST6GALNAC4/CERS6/SPTSSA/B4GALT6/A4GALT/ST8SIA5/GM2A/ST6GALNAC3/PLPP2/B4GALT5/GLB1/SPTLC2/ST3GAL2/PLPP3	19
GO:0030279	negative regulation of ossification	8/1029	38/18722	0.000906032681614048	0.0766050632304677	0.0711474084720084	KREMEN2/SFRP1/RFLNB/NOTCH1/RFLNA/LRP4/GREM1/ENPP1	8
GO:0061005	cell differentiation involved in kidney development	10/1029	57/18722	0.000982365576139972	0.081096044434676	0.0753184339982798	CD24/PODXL/LIF/PRKX/NOTCH1/MTSS1/MYO1E/WWTR1/SMO/GREM1	10
GO:0009264	deoxyribonucleotide catabolic process	7/1029	30/18722	0.000991120590370572	0.081096044434676	0.0753184339982798	DUT/UNG/NUDT15/NUDT18/ADA/OGG1/DERA	7
GO:0030178	negative regulation of Wnt signaling pathway	20/1029	170/18722	0.00108419356000038	0.0873033957124118	0.0810835484471465	WIF1/SFRP1/DRAXIN/GLI1/APC2/NXN/SLC9A3R1/TPBGL/NKD1/BICC1/PTPRU/SOX13/NOTCH1/FZD4/LRP4/WWTR1/TMEM170B/GREM1/TAX1BP3/NFATC4	20
GO:0050804	modulation of chemical synaptic transmission	40/1029	439/18722	0.00121879084742568	0.0952316015009121	0.088446916766386	CBLN1/CACNG4/TMEM108/ADCY1/NPTX1/S100B/NRGN/CNIH2/SHISA8/LZTS1/CDH1/RIMS1/RIMS3/DGKI/ZDHHC12/GRM4/SLC4A8/CSPG5/MPP2/NSG1/CHRNA5/RIMS4/TUBB2B/EIF4EBP2/CACNG5/AKAP5/SLC1A1/SLC6A6/NETO1/MAP1A/GRIN1/OXTR/NLGN2/SYT7/NMU/NPTXR/DISC1/CACNB3/ARRB2/NFATC4	40
GO:0046386	deoxyribose phosphate catabolic process	7/1029	31/18722	0.0012201959585175	0.0952316015009121	0.088446916766386	DUT/UNG/NUDT15/NUDT18/ADA/OGG1/DERA	7
GO:0099177	regulation of trans-synaptic signaling	40/1029	440/18722	0.0012717803271746	0.0958624313519136	0.0890328037455602	CBLN1/CACNG4/TMEM108/ADCY1/NPTX1/S100B/NRGN/CNIH2/SHISA8/LZTS1/CDH1/RIMS1/RIMS3/DGKI/ZDHHC12/GRM4/SLC4A8/CSPG5/MPP2/NSG1/CHRNA5/RIMS4/TUBB2B/EIF4EBP2/CACNG5/AKAP5/SLC1A1/SLC6A6/NETO1/MAP1A/GRIN1/OXTR/NLGN2/SYT7/NMU/NPTXR/DISC1/CACNB3/ARRB2/NFATC4	40
GO:0009636	response to toxic substance	27/1029	262/18722	0.00128645389581432	0.0958624313519136	0.0890328037455602	PDGFRB/ABCG2/SLC47A1/CDH1/SLC15A2/NXN/CYP1B1/MT2A/DHRS2/DHFRP1/SNN/LYN/SRXN1/TXNRD1/TXNRD3/PON2/SLC7A8/PRXL2A/NQO1/GPX8/SELENOW/PRDX1/FANCC/KCNC1/TP53INP1/ABCB6/PRXL2B	27
GO:0003084	positive regulation of systemic arterial blood pressure	5/1029	16/18722	0.001303865121877	0.0958624313519136	0.0890328037455602	AVPR1A/CAMK2N1/NMU/ACE/CYBA	5
GO:0033631	cell-cell adhesion mediated by integrin	5/1029	16/18722	0.001303865121877	0.0958624313519136	0.0890328037455602	NPNT/PODXL/PIEZO1/ADA/PLPP3	5
GO:0007548	sex differentiation	28/1029	276/18722	0.00134081007676159	0.0965306407593246	0.0896534072102539	NKX3-1/PDGFRB/LRP2/SFRP1/ARRB1/ANG/ADCYAP1R1/DHCR24/CTSV/BIK/NASP/PCYT1B/HMGCS1/FZD4/IDH1/SOX8/TEX19/LHFPL2/CASP2/FSTL3/BCL2L11/CENPI/CBX2/LHX9/MMP14/NUDT1/CNTFR/ARRB2	28
GO:0001570	vasculogenesis	12/1029	80/18722	0.0013510103477059	0.0965306407593246	0.0896534072102539	PDGFRB/MYO18B/AMOT/NOTCH1/FZD4/HEG1/MYO1E/CCM2/EGFL7/SMO/GJC1/EPHA2	12
GO:0009101	glycoprotein biosynthetic process	31/1029	317/18722	0.00138737218906795	0.0977519321547459	0.0907876888635693	DERL3/LARGE2/MAN1C1/GALNT14/CHST11/CHST14/ST6GAL1/MGAT5/FUT11/GALNT17/SLC39A8/JAK3/POGLUT3/ACER2/ST6GALNAC4/GALNT13/GALNT16/VEGFB/MGAT3/B4GALT6/ST8SIA5/POMT2/ST6GALNAC3/FAM20B/TNIP1/DPY19L1/B4GALT5/B4GALT1/TMEM106A/ST3GAL4/ST3GAL2	31
GO:1902023	L-arginine transport	4/1029	10/18722	0.00145851276997757	0.0989274699913576	0.0918794766267892	SLC47A1/SLC7A2/SLC7A3/SLC7A1	4
GO:1903826	arginine transmembrane transport	4/1029	10/18722	0.00145851276997757	0.0989274699913576	0.0918794766267892	SLC47A1/SLC7A2/SLC7A3/SLC7A1	4
GO:0009100	glycoprotein metabolic process	36/1029	387/18722	0.00146255869295325	0.0989274699913576	0.0918794766267892	DERL3/LARGE2/MAN1C1/GALNT14/CHST11/CHST14/ST6GAL1/MGAT5/SGSH/FUT11/GALNT17/SLC39A8/JAK3/POGLUT3/ACER2/GPC1/ST6GALNAC4/GALNT13/GALNT16/VEGFB/HPSE/MGAT3/B4GALT6/MANBA/ST8SIA5/POMT2/ST6GALNAC3/FAM20B/NDNF/TNIP1/DPY19L1/B4GALT5/B4GALT1/TMEM106A/ST3GAL4/ST3GAL2	36
GO:0090630	activation of GTPase activity	15/1029	115/18722	0.00157557417130415	0.105169575934552	0.0976768696780797	SIPA1/TIAM1/APC2/TBC1D1/TBC1D16/ARHGEF19/TBC1D8/ARHGEF16/SIPA1L3/ARHGEF26/ARHGAP45/TBC1D14/NGEF/EPHA2/TAX1BP3	15
GO:0045598	regulation of fat cell differentiation	17/1029	139/18722	0.00163167292961282	0.107499698336699	0.099840984729282	WIF1/SFRP1/LPL/TRPV4/C1QL4/INSIG1/SOX13/CCDC3/ZC3H12A/FNDC5/WWTR1/SORT1/AKT1/XBP1/LRP3/ENPP1/MMP11	17
GO:1990748	cellular detoxification	15/1029	116/18722	0.00171980260112291	0.109115741872513	0.101341894782775	ABCG2/NXN/DHFRP1/SRXN1/TXNRD1/TXNRD3/PRXL2A/NQO1/GPX8/SELENOW/PRDX1/FANCC/TP53INP1/ABCB6/PRXL2B	15
GO:0098754	detoxification	18/1029	152/18722	0.00174667662337204	0.109115741872513	0.101341894782775	ABCG2/SLC47A1/SLC15A2/NXN/MT2A/DHFRP1/SRXN1/TXNRD1/TXNRD3/PRXL2A/NQO1/GPX8/SELENOW/PRDX1/FANCC/TP53INP1/ABCB6/PRXL2B	18
GO:0042339	keratan sulfate metabolic process	5/1029	17/18722	0.00176421338394641	0.109115741872513	0.101341894782775	CHST1/CHST6/GLB1/ST3GAL4/ST3GAL2	5
GO:0048791	calcium ion-regulated exocytosis of neurotransmitter	5/1029	17/18722	0.00176421338394641	0.109115741872513	0.101341894782775	SYT2/RIMS1/RIMS3/DOC2B/SYT7	5
GO:0098962	regulation of postsynaptic neurotransmitter receptor activity	5/1029	17/18722	0.00176421338394641	0.109115741872513	0.101341894782775	CACNG4/NPTX1/CNIH2/CACNG5/NPTXR	5
GO:0071353	cellular response to interleukin-4	7/1029	33/18722	0.00180113442806417	0.109115741872513	0.101341894782775	IL4R/TCF7/CORO1A/JAK3/TUBA1B/XBP1/FASN	7
GO:0034329	cell junction assembly	38/1029	420/18722	0.00180676568446503	0.109115741872513	0.101341894782775	CBLN1/NECTIN1/SFRP1/CLDN23/AGRN/CDH1/GAP43/CDH24/GPM6B/IRX3/PHLDB2/TRPV4/ZDHHC12/UGT8/LGI2/ITGA6/HEG1/FARP1/PTPRJ/EEF2K/SH3BP1/PCDHB5/PLXND1/NRCAM/LRP4/OXTR/CORO2B/NLGN2/MMP14/PCDHB16/ACTN1/PLXNB2/ACE/GREM1/GJC1/EPHA2/CDH22/EFNA5	38
GO:0071695	anatomical structure maturation	24/1029	229/18722	0.00185824505849313	0.110203869776108	0.102352500050393	FGFR3/ANG/AGRN/TBX6/CDH3/RET/GAL/LHX6/RFLNB/CEND1/RPS6KA2/SOX8/SLC26A6/RFLNA/BHLHA15/B4GALT6/NRCAM/THBS3/G6PD/FOXA1/GREM1/B4GALT5/BFSP1/RAC3	24
GO:1901292	nucleoside phosphate catabolic process	12/1029	83/18722	0.00186823039636218	0.110203869776108	0.102352500050393	NUDT8/DUT/UNG/NUDT15/NUDT18/ADA/OGG1/DERA/HPRT1/ENTPD7/PDE4A/ENPP1	12
GO:0019933	cAMP-mediated signaling	10/1029	62/18722	0.00190905787133414	0.110696752804278	0.102810268096725	ADCY1/RNF157/ADCYAP1R1/GAL/RASD2/SLC9A3R1/EIF4EBP2/RAPGEF3/PDE4A/PDE3B	10
GO:0043090	amino acid import	9/1029	52/18722	0.00192022752745446	0.110696752804278	0.102810268096725	SLC47A1/SLC9A3R1/SLC7A2/NTSR1/SLC7A3/SLC1A1/SLC7A1/SLC6A6/SLC7A8	9
GO:0003094	glomerular filtration	6/1029	25/18722	0.00195178410966411	0.111251694250854	0.103325673268558	GAS6/RHPN2/MYO1E/CORO2B/MCAM/CYBA	6
GO:0009166	nucleotide catabolic process	11/1029	73/18722	0.00203543218620181	0.114730527562242	0.106556660414495	NUDT8/DUT/UNG/NUDT15/NUDT18/ADA/OGG1/DERA/HPRT1/ENTPD7/PDE4A	11
GO:0001756	somitogenesis	10/1029	63/18722	0.00215972360888477	0.120398657888708	0.111820970195121	NKX3-1/LFNG/SFRP1/MESP2/TBX6/HES7/NKD1/XRCC2/NOTCH1/NRARP	10
GO:0051402	neuron apoptotic process	25/1029	246/18722	0.00230644804172941	0.126324865579958	0.117324970864513	PCSK9/ARRB1/DRAXIN/THRB/GRM4/CORO1A/FZD9/XRCC2/NES/SLC1A1/TERT/CASP2/BCL2L11/KDM2B/NQO1/G6PD/NQO2/NDNF/TRIM2/EGLN3/CNTFR/ARRB2/AGAP2/GCLC/NFATC4	25
GO:0050808	synapse organization	38/1029	426/18722	0.00231583136190343	0.126324865579958	0.117324970864513	CBLN1/TMEM108/NECTIN1/IGSF9/KIF1A/AGRN/TIAM1/CDH1/DOCK10/SEMA3F/GAP43/TUBB/ZDHHC12/FZD9/LGI2/ARHGAP44/ERBB2/FARP1/SNTA1/SLC1A1/EEF2K/PCDHB5/PLXND1/NRCAM/LRP4/OXTR/NLGN2/PCDHB16/SPARC/ACTN1/PLXNB2/NEFH/NGEF/DISC1/CACNB3/CAMKV/PCDHGC4/NFATC4	38
GO:0097205	renal filtration	6/1029	26/18722	0.00242085469069722	0.130648891977734	0.121340936120501	GAS6/RHPN2/MYO1E/CORO2B/MCAM/CYBA	6
GO:0089718	amino acid import across plasma membrane	8/1029	44/18722	0.00245329192630556	0.130724980336148	0.1214116036363	SLC47A1/SLC7A2/NTSR1/SLC7A3/SLC1A1/SLC7A1/SLC6A6/SLC7A8	8
GO:0010810	regulation of cell-substrate adhesion	23/1029	221/18722	0.00250005448016245	0.130724980336148	0.1214116036363	NPNT/SFRP1/DOCK5/GPM6B/PHLDB2/CCL28/CSPG5/ITGA6/NOTCH1/FZD4/SPOCK1/ACER2/PTPRJ/CORO2B/MMP14/PREX1/RELL2/NDNF/DISC1/GREM1/FBLN1/RAC3/EFNA5	23
GO:0006493	protein O-linked glycosylation	12/1029	86/18722	0.00253767342775611	0.130724980336148	0.1214116036363	LARGE2/GALNT14/ST6GAL1/POGLUT3/ST6GALNAC4/GALNT13/GALNT16/VEGFB/POMT2/B4GALT5/ST3GAL4/ST3GAL2	12
GO:0001558	regulation of cell growth	37/1029	414/18722	0.00254093627313879	0.130724980336148	0.1214116036363	SYT2/RNF157/AVPR1A/SFRP1/SIPA1/LPAR3/DRAXIN/SEMA3F/KIF26A/RIMS1/SEMA6C/OSGIN1/IGFBPL1/HSPA1A/DPYSL2/ERBB2/SPOCK1/RTN4R/LIMK1/PTPRJ/KAZALD1/PARP2/NRCAM/KDM2B/HYAL2/MMP14/G6PD/RPS6KA1/AKT1/CISH/DISC1/SYT3/DCBLD2/GREM1/SEMA4F/CYBA/ENPP1	37
GO:0061351	neural precursor cell proliferation	17/1029	145/18722	0.00257262241877747	0.130724980336148	0.1214116036363	LRP2/LHX2/KIF1A/GLI1/FZD9/CEND1/NES/LYN/TEAD3/NOTCH1/GLI2/KDM2B/SPINT1/TRIM71/PLXNB2/SMO/DISC1	17
GO:0051960	regulation of nervous system development	39/1029	443/18722	0.00257687719960868	0.130724980336148	0.1214116036363	CBLN1/LRP2/S100B/LHX2/LPAR3/AGRN/TIAM1/LIF/DRAXIN/SEMA3F/TPPP/LDLR/TP73/SEMA6C/HES7/HES6/XRCC2/LYN/NOTCH1/SOX8/RTN4R/LIMK1/MYRF/TMEM98/EEF2K/PLXND1/IDH2/LRP4/OXTR/NLGN2/SPINT1/AKT1/MYCN/PLXNB2/SMO/DISC1/SEMA4F/NFATC4/NIN	39
GO:0060070	canonical Wnt signaling pathway	29/1029	303/18722	0.00267458447092998	0.134338287336909	0.124767484021705	LYPD6/SFRP1/DRAXIN/CDH3/GLI1/APC2/HHEX/TCF7/SLC9A3R1/LGR5/TPBGL/FZD9/NKD1/BICC1/PTPRU/SOX13/NOTCH1/FZD4/JRK/NRARP/TCF7L1/LRP4/WWTR1/GPRC5B/TMEM170B/DISC1/GREM1/FAM53B/PLPP3	29
GO:0046513	ceramide biosynthetic process	10/1029	65/18722	0.00274033935453951	0.136291583780186	0.126581619720525	B4GALNT1/UGT8/ST6GALNAC4/CERS6/SPTSSA/B4GALT6/ST6GALNAC3/B4GALT5/SPTLC2/ST3GAL2	10
GO:0019915	lipid storage	12/1029	87/18722	0.00279993036211081	0.137903366281438	0.128078572312805	ITGB3/B4GALNT1/LPL/ZC3H12A/ABCG1/STARD4/MEST/GM2A/LDAF1/HILPDA/CPT1A/ENPP1	12
GO:0070670	response to interleukin-4	7/1029	36/18722	0.00304915405025235	0.148734216316636	0.138137788754347	IL4R/TCF7/CORO1A/JAK3/TUBA1B/XBP1/FASN	7
GO:0010001	glial cell differentiation	23/1029	225/18722	0.00313780524327033	0.150351660483754	0.139639999652501	S100B/LAMC3/LIF/GAP43/TPPP/LDLR/TP73/CSPG5/SOX13/LYN/NOTCH1/SOX8/ERBB2/MYRF/TMEM98/GPC1/ADAM22/B4GALT6/SPINT1/AKT1/MYCN/SMO/B4GALT5	23
GO:0021936	regulation of cerebellar granule cell precursor proliferation	4/1029	12/18722	0.00314689414517224	0.150351660483754	0.139639999652501	GLI1/CEND1/GLI2/SMO	4
GO:0035148	tube formation	17/1029	148/18722	0.00319100805135467	0.150351660483754	0.139639999652501	LRP2/LHX2/SFRP1/SHROOM3/PODXL/IRX3/RET/NOTCH1/SOX8/PIK3CD/BCL2L11/KDM2B/SPINT1/TRIM71/PLXNB2/GREM1/DEAF1	17
GO:0072073	kidney epithelium development	16/1029	136/18722	0.0032741328250229	0.150351660483754	0.139639999652501	NPNT/CD24/SFRP1/PODXL/LIF/KANK2/IRX3/RET/NOTCH1/SOX8/MTSS1/EPCAM/MYO1E/WWTR1/SMO/GREM1	16
GO:0042398	cellular modified amino acid biosynthetic process	8/1029	46/18722	0.0032785026280494	0.150351660483754	0.139639999652501	CHAC1/DHFRP1/SLC1A1/GATM/CHAC2/CKB/SLC27A1/GCLC	8
GO:0010959	regulation of metal ion transport	36/1029	406/18722	0.00328028698728032	0.150351660483754	0.139639999652501	PDGFRB/PCSK9/FXYD6/ATP1B1/ADCYAP1R1/LPAR3/HSPA2/GAL/HOMER2/SLC9A3R1/GNAO1/CORO1A/PACSIN3/NTSR1/AHNAK/LYN/TRPC3/SNTA1/KCNAB3/NKAIN1/FXYD5/NETO1/VDAC1/GRIN1/SLC8B1/G6PD/KCNG1/MYLK/ATP1B3/AKT1/CACNB3/ARRB2/MLLT6/TSPAN13/KCNC1/CYBA	36
GO:0061572	actin filament bundle organization	18/1029	161/18722	0.00329523416593498	0.150351660483754	0.139639999652501	AIF1L/SFRP1/ARRB1/FHOD1/PHLDB2/RHPN2/RFLNB/STMN1/LIMK1/RFLNA/RAPGEF3/MTSS1/ASAP3/CORO2B/ACTN1/EVL/PDXP/MARCKS	18
GO:0097237	cellular response to toxic substance	15/1029	124/18722	0.00331941375402729	0.150351660483754	0.139639999652501	ABCG2/NXN/DHFRP1/SRXN1/TXNRD1/TXNRD3/PRXL2A/NQO1/GPX8/SELENOW/PRDX1/FANCC/TP53INP1/ABCB6/PRXL2B	15
GO:0060828	regulation of canonical Wnt signaling pathway	25/1029	253/18722	0.00335202446770096	0.150485133846433	0.139763963832599	LYPD6/SFRP1/DRAXIN/CDH3/GLI1/APC2/HHEX/SLC9A3R1/LGR5/TPBGL/FZD9/NKD1/BICC1/PTPRU/SOX13/NOTCH1/FZD4/JRK/NRARP/LRP4/WWTR1/GPRC5B/TMEM170B/GREM1/FAM53B	25
GO:0036293	response to decreased oxygen levels	30/1029	322/18722	0.00340376308921222	0.151467457469944	0.140676302745281	NKX3-1/KCNK2/S100B/CD24/SFRP1/NOS2/SLC2A4/ATP1B1/ANG/DDAH1/PGF/PLOD1/CCNA2/NOTCH1/SLC1A1/TERT/ADA/EEF2K/VEGFB/STOX1/OXTR/MMP14/UCP2/NDNF/AKT1/HILPDA/EGLN3/CACNB3/CYBA/AGTRAP	30
GO:0006816	calcium ion transport	37/1029	422/18722	0.00349936933704736	0.153392139181455	0.142463862341642	PDGFRB/CACNG4/BSPRY/TMEM37/GAS6/ATP1B1/ADCYAP1R1/LPAR3/CALCRL/ATP2A3/HSPA2/TRPV4/HOMER2/GNAO1/MCUB/CORO1A/PACSIN3/RASA3/NTSR1/AHNAK/LYN/TRPC3/CACNG5/BHLHA15/ATP2B3/VDAC1/GRIN1/SLC8B1/G6PD/CACNA1G/MYLK/AKT1/TPCN2/CACNB3/ARRB2/TSPAN13/CYBA	37
GO:0090090	negative regulation of canonical Wnt signaling pathway	16/1029	137/18722	0.00352311792046723	0.153392139181455	0.142463862341642	SFRP1/DRAXIN/GLI1/APC2/SLC9A3R1/TPBGL/NKD1/BICC1/PTPRU/SOX13/NOTCH1/FZD4/LRP4/WWTR1/TMEM170B/GREM1	16
GO:0098869	cellular oxidant detoxification	13/1029	101/18722	0.00353772526793422	0.153392139181455	0.142463862341642	NXN/DHFRP1/SRXN1/TXNRD1/TXNRD3/PRXL2A/NQO1/GPX8/SELENOW/PRDX1/FANCC/TP53INP1/PRXL2B	13
GO:0031646	positive regulation of nervous system process	7/1029	37/18722	0.00358538947197775	0.154141362638501	0.143159708087176	S100B/TPPP/RIMS1/NTSR1/MYRF/NLGN2/NMU	7
GO:1903825	organic acid transmembrane transport	17/1029	150/18722	0.00366801881918425	0.156368566972451	0.145228237369913	LRP2/EMB/SLC47A1/SLC25A10/SLC7A2/NTSR1/SLC7A3/SLC38A2/SLC1A1/SLC7A1/SLC6A6/SLC16A7/SLC27A1/SLC7A8/AKT1/SLC29A4/CPT1A	17
GO:0016049	cell growth	41/1029	482/18722	0.00375278551921837	0.158649007824957	0.147346210386153	TMEM108/SYT2/RNF157/AVPR1A/LHX2/SFRP1/SIPA1/LPAR3/TIAM1/DRAXIN/SEMA3F/KIF26A/RIMS1/SEMA6C/OSGIN1/IGFBPL1/HSPA1A/DPYSL2/ERBB2/SPOCK1/RTN4R/LIMK1/PTPRJ/KAZALD1/PARP2/NRCAM/KDM2B/HYAL2/MMP14/G6PD/RPS6KA1/AKT1/CISH/DISC1/SYT3/DCBLD2/GREM1/SEMA4F/CYBA/ENPP1/NIN	41
GO:0006851	mitochondrial calcium ion transmembrane transport	5/1029	20/18722	0.00385283954250088	0.160208647533664	0.148794735049473	MCUB/BHLHA15/VDAC1/SLC8B1/AKT1	5
GO:0007097	nuclear migration	5/1029	20/18722	0.00385283954250088	0.160208647533664	0.148794735049473	CLMN/KIF1A/FHOD1/SLC9A3R1/SYNE2	5
GO:0050806	positive regulation of synaptic transmission	18/1029	164/18722	0.00401471842139759	0.165582654892276	0.153785876372919	CACNG4/ADCY1/S100B/NRGN/RIMS1/RIMS3/ZDHHC12/SLC4A8/MPP2/NSG1/CACNG5/AKAP5/SLC1A1/OXTR/NLGN2/NMU/ARRB2/NFATC4	18
GO:0009266	response to temperature stimulus	19/1029	178/18722	0.004314231665713	0.167157681443692	0.155248691657997	LPL/HSPA2/TRPV4/HSP90AB2P/MICA/NTSR1/MICB/LYN/HSPA1A/HSP90AB3P/SLC27A1/MTCO2P12/UCP2/AKT1/DNAJA1/ARRB2/NR2F6/GCLC/TP53INP1	19
GO:0019082	viral protein processing	6/1029	29/18722	0.00433960683193643	0.167157681443692	0.155248691657997	ST6GAL1/MGAT5/ST6GALNAC4/ST6GALNAC3/ST3GAL4/ST3GAL2	6
GO:0032366	intracellular sterol transport	6/1029	29/18722	0.00433960683193643	0.167157681443692	0.155248691657997	PCSK9/LDLR/ABCG1/STARD4/SYT7/TPCN2	6
GO:0032367	intracellular cholesterol transport	6/1029	29/18722	0.00433960683193643	0.167157681443692	0.155248691657997	PCSK9/LDLR/ABCG1/STARD4/SYT7/TPCN2	6
GO:0034311	diol metabolic process	6/1029	29/18722	0.00433960683193643	0.167157681443692	0.155248691657997	DHFRP1/ACER2/PCBD1/PLPP2/SPTLC2/PLPP3	6
GO:0002551	mast cell chemotaxis	4/1029	13/18722	0.00434946066441305	0.167157681443692	0.155248691657997	PGF/RIN3/PIK3CD/VEGFB	4
GO:0015809	arginine transport	4/1029	13/18722	0.00434946066441305	0.167157681443692	0.155248691657997	SLC47A1/SLC7A2/SLC7A3/SLC7A1	4
GO:0098840	protein transport along microtubule	4/1029	13/18722	0.00434946066441305	0.167157681443692	0.155248691657997	KIF1A/HSPB1/CEP131/MAP1A	4
GO:0099118	microtubule-based protein transport	4/1029	13/18722	0.00434946066441305	0.167157681443692	0.155248691657997	KIF1A/HSPB1/CEP131/MAP1A	4
GO:0043551	regulation of phosphatidylinositol 3-kinase activity	9/1029	59/18722	0.00465640149096131	0.17499877448588	0.162531153495554	PDGFRB/VAV2/FGFR3/VAV3/SOCS3/LYN/PIK3R2/CISH/AGAP2	9
GO:0048010	vascular endothelial growth factor receptor signaling pathway	9/1029	59/18722	0.00465640149096131	0.17499877448588	0.162531153495554	ITGB3/VAV2/HHEX/PGF/HSPB1/FZD4/NIBAN2/FLT4/VEGFB	9
GO:0042063	gliogenesis	28/1029	301/18722	0.00465697507502342	0.17499877448588	0.162531153495554	LRP2/S100B/LAMC3/TIAM1/LIF/GAP43/TPPP/LDLR/TP73/CSPG5/SOX13/LYN/NOTCH1/SOX8/ERBB2/MYRF/TMEM98/GPC1/ADAM22/B4GALT6/IDH2/MMP14/SPINT1/AKT1/MYCN/SMO/DISC1/B4GALT5	28
GO:0033630	positive regulation of cell adhesion mediated by integrin	5/1029	21/18722	0.00483119636675393	0.180210729180461	0.167371787442652	PODXL/LIF/RET/PIEZO1/RAC3	5
GO:0046546	development of primary male sexual characteristics	16/1029	142/18722	0.00501286021568961	0.182371827321385	0.169378920205114	NKX3-1/PDGFRB/LRP2/SFRP1/CTSV/BIK/NASP/HMGCS1/SOX8/TEX19/LHFPL2/FSTL3/BCL2L11/LHX9/MMP14/NUDT1	16
GO:0003002	regionalization	30/1029	331/18722	0.00505880112390307	0.182371827321385	0.169378920205114	NKX3-1/LFNG/LRP2/LHX2/SFRP1/MESP2/SEMA3F/TBX6/GLI1/HHEX/IRX3/GPR161/HES7/HES6/MNS1/NKD1/XRCC2/OTX1/ACVR2B/NOTCH1/NRARP/GLI2/KDM2B/NBL1/LRP4/FOXA1/FOXN4/DZIP1L/SMO/GREM1	30
GO:0007162	negative regulation of cell adhesion	28/1029	303/18722	0.00509624593033881	0.182371827321385	0.169378920205114	IL4R/PODXL/SIPA1/CDH1/PHLDB2/CYP1B1/TRPV4/CCL28/ZC3H12A/NOTCH1/FZD4/NRARP/ERBB2/SPOCK1/JAK3/ACER2/FXYD5/EPCAM/ADAM22/PLXND1/IRF1/CORO2B/MMP14/AKT1/PLXNB2/FBLN1/PDE3B/EFNA5	28
GO:0046434	organophosphate catabolic process	17/1029	155/18722	0.00512242212663771	0.182371827321385	0.169378920205114	NUDT8/LDLR/NTSR1/IDH1/DUT/UNG/NUDT15/NUDT18/ADA/OGG1/SYNJ2/DERA/HPRT1/ENTPD7/PDXP/PDE4A/ENPP1	17
GO:0008361	regulation of cell size	19/1029	181/18722	0.00516963716131147	0.182371827321385	0.169378920205114	SLC12A8/VAV2/LPAR3/DRAXIN/SEMA3F/VAV3/RET/TRPV4/SEMA6C/SLC9A3R1/DPYSL2/RTN4R/LIMK1/NRCAM/AKT1/MSN/DISC1/SLC12A7/SEMA4F	19
GO:0048799	animal organ maturation	6/1029	30/18722	0.0051767283923279	0.182371827321385	0.169378920205114	FGFR3/RET/RFLNB/RFLNA/THBS3/GREM1	6
GO:0060674	placenta blood vessel development	6/1029	30/18722	0.0051767283923279	0.182371827321385	0.169378920205114	VASH2/VASH1/SOCS3/PLCD3/SPINT1/AKT1	6
GO:0070168	negative regulation of biomineral tissue development	6/1029	30/18722	0.0051767283923279	0.182371827321385	0.169378920205114	GAS6/RFLNB/NOTCH1/RFLNA/GREM1/ENPP1	6
GO:0008406	gonad development	22/1029	221/18722	0.00522142300717937	0.182677785623593	0.169663080799527	NKX3-1/PDGFRB/LRP2/SFRP1/ARRB1/ANG/CTSV/BIK/NASP/PCYT1B/HMGCS1/FZD4/IDH1/SOX8/TEX19/CASP2/FSTL3/BCL2L11/LHX9/MMP14/NUDT1/ARRB2	22
GO:1903829	positive regulation of cellular protein localization	26/1029	276/18722	0.00530511580979226	0.182948167678716	0.16991419974269	CDH1/LIF/CD247/SLC5A3/CNPY4/ZC3H12A/ERBB2/AKAP5/TERT/LIMK2/CROCC/ARHGEF16/MGAT3/MAP1A/HYAL2/LRP4/CENPQ/WWTR1/SNX33/PIK3R2/AKT1/MTCL1/MSN/SMO/CACNB3/EPHA2	26
GO:0007613	memory	14/1029	118/18722	0.00531658401047821	0.182948167678716	0.16991419974269	KCNK2/ADCY1/S100B/SLC2A4/LDLR/CAMK4/EIF4EBP2/PPP1R1B/SLC1A1/NETO1/MAP1A/OXTR/NQO2/NFATC4	14
GO:0006836	neurotransmitter transport	21/1029	208/18722	0.00533734059066627	0.182948167678716	0.16991419974269	ITGB3/STX11/ADCY1/SYT2/RIMS1/RIMS3/GPM6B/DOC2B/GRM4/SLC4A8/CSPG5/CHRNA5/RIMS4/SLC38A2/SLC1A1/SLC6A6/SLC29A2/RAB3B/SYNGR3/SYT7/SLC29A4	21
GO:0070482	response to oxygen levels	31/1029	347/18722	0.00545273616120517	0.185649198293918	0.172422798004623	NKX3-1/KCNK2/PDGFRB/S100B/CD24/SFRP1/NOS2/SLC2A4/ATP1B1/ANG/DDAH1/PGF/PLOD1/CCNA2/NOTCH1/SLC1A1/TERT/ADA/EEF2K/VEGFB/STOX1/OXTR/MMP14/UCP2/NDNF/AKT1/HILPDA/EGLN3/CACNB3/CYBA/AGTRAP	31
GO:0031397	negative regulation of protein ubiquitination	11/1029	83/18722	0.0056173672561028	0.187844434343298	0.174461636552772	ARRB1/NXN/RASD2/SH3RF2/HSPA1A/LIMK1/IVNS1ABP/AKT1/DNAJA1/ARRB2/GCLC	11
GO:0061053	somite development	11/1029	83/18722	0.0056173672561028	0.187844434343298	0.174461636552772	NKX3-1/LFNG/SFRP1/MESP2/TBX6/HES7/NKD1/XRCC2/NOTCH1/NRARP/SMO	11
GO:0055081	anion homeostasis	7/1029	40/18722	0.00562829765822616	0.187844434343298	0.174461636552772	SLC12A8/SLC9A3R1/SLC1A1/CYBRD1/CKB/SLC12A7/ENPP1	7
GO:1903321	negative regulation of protein modification by small protein conjugation or removal	12/1029	95/18722	0.00578578949070227	0.188287382517349	0.1748730273061	ARRB1/NXN/RASD2/SH3RF2/HSPA1A/LIMK1/IVNS1ABP/AKT1/DNAJA1/HMG20B/ARRB2/GCLC	12
GO:0071496	cellular response to external stimulus	29/1029	320/18722	0.0057892809892049	0.188287382517349	0.1748730273061	CYP24A1/GAS6/AVPR1A/PHEX/SFRP1/PCSK9/SIPA1/LPL/CTSV/KIF26A/GSDMD/KANK2/LYN/ZC3H12A/NUDT15/HNRNPA1/SLC38A2/PIEZO1/CASP2/BHLHA15/SLC39A4/IRF1/NUDT1/UCP2/AKT1/XBP1/CACNB3/CYBA/GCLC	29
GO:0060841	venous blood vessel development	4/1029	14/18722	0.00582714745815568	0.188287382517349	0.1748730273061	ACVR2B/NOTCH1/HEG1/CCM2	4
GO:0072160	nephron tubule epithelial cell differentiation	4/1029	14/18722	0.00582714745815568	0.188287382517349	0.1748730273061	CD24/LIF/MTSS1/WWTR1	4
GO:0097531	mast cell migration	4/1029	14/18722	0.00582714745815568	0.188287382517349	0.1748730273061	PGF/RIN3/PIK3CD/VEGFB	4
GO:0072175	epithelial tube formation	15/1029	132/18722	0.00597760460698957	0.191926507413026	0.178252886215092	LRP2/LHX2/SFRP1/SHROOM3/PODXL/IRX3/RET/SOX8/PIK3CD/KDM2B/SPINT1/TRIM71/PLXNB2/GREM1/DEAF1	15
GO:0060055	angiogenesis involved in wound healing	6/1029	31/18722	0.00612629617644238	0.193828006640809	0.180018914941696	ITGB3/HPSE/MCAM/NDNF/XBP1/B4GALT1	6
GO:0110150	negative regulation of biomineralization	6/1029	31/18722	0.00612629617644238	0.193828006640809	0.180018914941696	GAS6/RFLNB/NOTCH1/RFLNA/GREM1/ENPP1	6
GO:0009953	dorsal/ventral pattern formation	11/1029	84/18722	0.00615145063456935	0.193828006640809	0.180018914941696	LHX2/SFRP1/GLI1/GPR161/GLI2/NBL1/LRP4/FOXA1/FOXN4/SMO/GREM1	11
GO:0003073	regulation of systemic arterial blood pressure	12/1029	96/18722	0.0062908567669898	0.195788444042572	0.181839682848217	GAS6/AVPR1A/DDAH1/NTSR1/RPS6KA2/CAMK2N1/PLCB3/OXTR/CORO2B/NMU/ACE/CYBA	12
GO:0035282	segmentation	12/1029	96/18722	0.0062908567669898	0.195788444042572	0.181839682848217	NKX3-1/LFNG/SFRP1/MESP2/SEMA3F/TBX6/IRX3/HES7/NKD1/XRCC2/NOTCH1/NRARP	12
GO:0021700	developmental maturation	26/1029	280/18722	0.00637988114657521	0.197348396686439	0.18328849815193	FGFR3/ANG/AGRN/TBX6/CDH3/RET/GAL/LHX6/RFLNB/CEND1/RPS6KA2/SOX8/SLC26A6/RFLNA/BHLHA15/B4GALT6/NRCAM/THBS3/G6PD/FOXA1/DISC1/GREM1/B4GALT5/BFSP1/RAC3/NFATC4	26
GO:0009311	oligosaccharide metabolic process	9/1029	62/18722	0.00649476636417201	0.199684544032998	0.185458208906118	NAGA/ST6GALNAC4/MANBA/ST8SIA5/GM2A/ST6GALNAC3/B4GALT1/ST3GAL4/ST3GAL2	9
GO:0022604	regulation of cell morphogenesis	28/1029	309/18722	0.00662710592024812	0.202525953815775	0.188097185155552	SYT2/S100B/RNF157/SHROOM3/TIAM1/DOCK5/RIMS1/SLC9A3R1/COCH/CORO1A/CSPG5/FZD4/MOV10/PRAG1/EEF2K/PLXND1/RHOBTB1/PREX1/SPARC/SH3KBP1/MSN/PLXNB2/SYT3/FGD1/FBLN1/FMNL3/RAC3/EFNA5	28
GO:0006066	alcohol metabolic process	31/1029	353/18722	0.00694917840365374	0.209498222082187	0.194572720810871	PCSK9/ADCYAP1R1/DHCR24/LDLR/CYP1B1/HMGCS1/INSIG1/SLC5A3/DHFRP1/NTSR1/MSMO1/ABCG1/IDH1/ALDH1B1/ACER2/LSS/DHCR7/SYNJ2/GK/IDH2/PCBD1/ACP3/G6PD/LPCAT3/PLPP2/PLPP6/FDFT1/SPTLC2/EBP/TPI1/PLPP3	31
GO:0050890	cognition	27/1029	296/18722	0.00695998779694905	0.209498222082187	0.194572720810871	KCNK2/ADCY1/S100B/SLC2A4/NRGN/LDLR/NRXN3/FZD9/NTSR1/CAMK4/EIF4EBP2/PPP1R1B/SLC1A1/GATM/NETO1/VDAC1/MGAT3/MAP1A/GRIN1/OXTR/JAKMIP1/GM2A/NQO2/ADCY3/NDRG4/ST3GAL4/NFATC4	27
GO:1902652	secondary alcohol metabolic process	16/1029	147/18722	0.00697914439816472	0.209498222082187	0.194572720810871	PCSK9/DHCR24/LDLR/HMGCS1/INSIG1/MSMO1/ABCG1/IDH1/LSS/DHCR7/IDH2/G6PD/LPCAT3/PLPP6/FDFT1/EBP	16
GO:0006801	superoxide metabolic process	10/1029	74/18722	0.00705977622781452	0.209955389814571	0.194997318063643	NOS2/DHFRP1/SH3PXD2B/SLC1A1/PREX1/NQO1/AKT1/PRDX1/FANCC/CYBA	10
GO:0007015	actin filament organization	37/1029	441/18722	0.00707714797127766	0.209955389814571	0.194997318063643	AIF1L/SFRP1/SHROOM3/CORO6/ARRB1/ANG/FHOD1/PHLDB2/RHPN2/TRPV4/RFLNB/SPTB/CORO1A/STMN1/LIMK1/EFS/RFLNA/RAPGEF3/MTSS1/MYO1E/ASAP3/SH3BP1/RHOBTB1/CORO2B/PREX1/SAMD14/CORO7/ACTN1/ARPC1B/EVL/SH3KBP1/PDXP/MARCKS/MARCKSL1/TMSB10/RAC3/TPM4	37
GO:0099601	regulation of neurotransmitter receptor activity	9/1029	63/18722	0.00721727349005322	0.212867607064186	0.197702057169389	CACNG4/LYNX1/NPTX1/CNIH2/SHISA8/CACNG5/NETO1/NLGN2/NPTXR	9
GO:0007611	learning or memory	24/1029	255/18722	0.00727763867701374	0.21340728906642	0.198203290041457	KCNK2/ADCY1/S100B/SLC2A4/NRGN/LDLR/NRXN3/FZD9/NTSR1/CAMK4/EIF4EBP2/PPP1R1B/SLC1A1/GATM/NETO1/VDAC1/MAP1A/GRIN1/OXTR/GM2A/NQO2/ADCY3/NDRG4/NFATC4	24
GO:0035023	regulation of Rho protein signal transduction	11/1029	86/18722	0.0073386756169841	0.213960352902071	0.198716951370967	PDGFRB/ARRB1/KANK2/EPS8L1/ARHGEF25/STMN1/HEG1/RTN4R/PRAG1/MYO9B/LPAR4	11
GO:0019692	deoxyribose phosphate metabolic process	7/1029	42/18722	0.00740646783397675	0.214702921838652	0.199406616691007	DUT/UNG/NUDT15/NUDT18/ADA/OGG1/DERA	7
GO:0018146	keratan sulfate biosynthetic process	4/1029	15/18722	0.00760479774890402	0.217961237176215	0.202432796456107	CHST1/CHST6/ST3GAL4/ST3GAL2	4
GO:1990822	basic amino acid transmembrane transport	4/1029	15/18722	0.00760479774890402	0.217961237176215	0.202432796456107	SLC47A1/SLC7A2/SLC7A3/SLC7A1	4
GO:1903305	regulation of regulated secretory pathway	15/1029	136/18722	0.00783787738511003	0.223379505475636	0.207465045391795	IL4R/ADCY1/SYT2/RIMS3/DOC2B/SLC4A8/CSPG5/CHRNA5/RIMS4/LYN/GAB2/NOTCH1/CACNA1G/SYT7/SYT3	15
GO:1905039	carboxylic acid transmembrane transport	16/1029	149/18722	0.00792139963944869	0.224209032651164	0.208235473693882	LRP2/EMB/SLC47A1/SLC25A10/SLC7A2/NTSR1/SLC7A3/SLC38A2/SLC1A1/SLC7A1/SLC6A6/SLC16A7/SLC27A1/SLC7A8/AKT1/CPT1A	16
GO:0017157	regulation of exocytosis	20/1029	202/18722	0.00795537667597271	0.224209032651164	0.208235473693882	IL4R/ADCY1/SYT2/SEPTIN4/VSNL1/RIMS3/DOC2B/SLC4A8/CSPG5/CHRNA5/RIMS4/LYN/GAB2/NOTCH1/RAB3B/CACNA1G/SYTL4/SYT7/TPCN2/SYT3	20
GO:0046578	regulation of Ras protein signal transduction	19/1029	189/18722	0.00814991689222094	0.228422808807938	0.212149043382268	PDGFRB/ARRB1/KANK2/RASA3/EPS8L1/ARHGAP44/ARHGEF25/TIMP2/NOTCH1/STMN1/HEG1/PSD4/RTN4R/PRAG1/SH3BP1/PSD/MYO9B/PSD3/LPAR4	19
GO:0043552	positive regulation of phosphatidylinositol 3-kinase activity	6/1029	33/18722	0.00839547817667935	0.231354267161658	0.214871652777985	PDGFRB/VAV2/FGFR3/VAV3/LYN/AGAP2	6
GO:0016266	O-glycan processing	7/1029	43/18722	0.00843692872558775	0.231354267161658	0.214871652777985	GALNT14/ST6GAL1/ST6GALNAC4/GALNT13/B4GALT5/ST3GAL4/ST3GAL2	7
GO:0032365	intracellular lipid transport	7/1029	43/18722	0.00843692872558775	0.231354267161658	0.214871652777985	PCSK9/LDLR/ABCG1/STARD4/SYT7/TPCN2/CPT1A	7
GO:0098815	modulation of excitatory postsynaptic potential	7/1029	43/18722	0.00843692872558775	0.231354267161658	0.214871652777985	CBLN1/TMEM108/RIMS1/NETO1/GRIN1/NLGN2/CACNB3	7
GO:0042886	amide transport	27/1029	301/18722	0.00861853720548556	0.235063651846388	0.218316765884286	LRP2/SFRP1/ABCG2/NOS2/TFR2/ILDR2/SLC47A1/TIAM1/SLC15A2/VSNL1/GAL/GRP/TRPV4/SLC9A3R1/DOC2B/ABCG1/SLC26A6/CAMK2N1/SLC27A1/SLC8B1/NLGN2/UCP2/SYTL4/SYT7/NMU/CPT1A/EFNA5	27
GO:0046545	development of primary female sexual characteristics	12/1029	100/18722	0.00866887781839557	0.2351722843461	0.218417658965036	SFRP1/ARRB1/ANG/ADCYAP1R1/PCYT1B/FZD4/IDH1/LHFPL2/CASP2/LHX9/MMP14/ARRB2	12
GO:0098656	anion transmembrane transport	23/1029	245/18722	0.00873239626357187	0.235635352367554	0.218847736146404	SLC12A8/LRP2/ANO7/EMB/SLC47A1/GABRD/SLC4A11/SLC25A10/SLC4A8/SLC7A2/NTSR1/SLC7A3/SLC39A8/SLC1A1/SLC26A6/SLC7A1/LRRC8B/SLC16A7/VDAC1/SLC27A1/SLC7A8/SLC12A7/GABRE	23
GO:0051647	nucleus localization	5/1029	24/18722	0.00880351274527028	0.236297461146858	0.219462673616429	CLMN/KIF1A/FHOD1/SLC9A3R1/SYNE2	5
GO:0023061	signal release	38/1029	463/18722	0.00903290989841929	0.241178694287795	0.223996147951938	NKX3-1/STX11/ADCY1/SYT2/SFRP1/NOS2/TFR2/ILDR2/TIAM1/LIF/VSNL1/RIMS1/RIMS3/GAL/GRP/TRPV4/DOC2B/GRM4/SLC4A8/CSPG5/CHRNA5/RIMS4/LYN/ABCG1/FZD4/NIBAN2/CAMK2N1/SLC8B1/OXTR/NLGN2/UCP2/MAP2K6/SYTL4/SYT7/NMU/SYT3/CPT1A/EFNA5	38
GO:0031668	cellular response to extracellular stimulus	23/1029	246/18722	0.00914917603821106	0.243004031632695	0.225691440876455	CYP24A1/GAS6/AVPR1A/PHEX/SFRP1/PCSK9/SIPA1/LPL/CTSV/KIF26A/GSDMD/KANK2/LYN/ZC3H12A/NUDT15/HNRNPA1/SLC38A2/BHLHA15/SLC39A4/NUDT1/UCP2/XBP1/CACNB3	23
GO:0042391	regulation of membrane potential	36/1029	434/18722	0.00927110865589931	0.24496007401759	0.227508126884897	CBLN1/KCNK2/TMEM108/SCN4A/ATP1B1/CNIH2/GABRD/RIMS1/RIMS3/SLC4A11/SLC4A8/FZD9/MPP2/CHRNA5/NTSR1/RIMS4/DSG2/SLC39A8/PIEZO1/SNTA1/STOX1/NETO1/GRIN1/SCN1A/SLC8B1/NLGN2/CACNA1G/UCP2/ATP1B3/AKT1/CACNB3/ARRB2/GABRE/KCNC1/GCLC/GJC1	36
GO:0015849	organic acid transport	27/1029	303/18722	0.00936688573912526	0.246208348987474	0.228667469693617	LRP2/EMB/AVPR1A/ABCG2/SLC47A1/SLC25A10/SLC9A3R1/SLC7A2/NTSR1/SLC27A3/PROCA1/SLC7A3/SLC38A2/ERFE/SLC1A1/SLC26A6/SLC7A1/SLC6A6/SFXN5/SLC16A7/SLC27A1/SLC7A8/MAP2K6/AKT1/SLC29A4/ACE/CPT1A	27
GO:0046661	male sex differentiation	17/1029	165/18722	0.00943980759211976	0.24684610265373	0.229259787207423	NKX3-1/PDGFRB/LRP2/SFRP1/DHCR24/CTSV/BIK/NASP/HMGCS1/SOX8/TEX19/LHFPL2/FSTL3/BCL2L11/LHX9/MMP14/NUDT1	17
GO:0021915	neural tube development	16/1029	152/18722	0.00952283150246557	0.247670282005082	0.230025248685973	LRP2/LHX2/SFRP1/SHROOM3/GPR161/NOTCH1/GLI2/KDM2B/FOXA1/SPINT1/TRIM71/PLXNB2/DZIP1L/SMO/EPHA2/DEAF1	16
GO:0009262	deoxyribonucleotide metabolic process	7/1029	44/18722	0.00956896812004652	0.247670282005082	0.230025248685973	DUT/UNG/NUDT15/NUDT18/ADA/OGG1/DERA	7
GO:0006750	glutathione biosynthetic process	4/1029	16/18722	0.00970510862457968	0.249644590346309	0.23185889931009	CHAC1/SLC1A1/CHAC2/GCLC	4
GO:0045600	positive regulation of fat cell differentiation	9/1029	66/18722	0.00975605292776057	0.249644590346309	0.23185889931009	WIF1/SFRP1/LPL/SOX13/CCDC3/ZC3H12A/FNDC5/AKT1/XBP1	9
GO:0046660	female sex differentiation	13/1029	114/18722	0.00979287866724138	0.249644590346309	0.23185889931009	LRP2/SFRP1/ARRB1/ANG/ADCYAP1R1/PCYT1B/FZD4/IDH1/LHFPL2/CASP2/LHX9/MMP14/ARRB2	13
GO:0001755	neural crest cell migration	8/1029	55/18722	0.00991495532172849	0.250429694319014	0.232588069298123	SEMA3F/RET/NRTN/SEMA6C/RADIL/SOX8/SMO/SEMA4F	8
GO:0007389	pattern specification process	36/1029	436/18722	0.00992240657562031	0.250429694319014	0.232588069298123	NKX3-1/LFNG/LRP2/LHX2/SFRP1/MESP2/SHROOM3/SEMA3F/TBX6/RAX/GLI1/APC2/HHEX/IRX3/GPR161/CFAP45/HES7/HES6/MNS1/NKD1/BICC1/XRCC2/OTX1/ACVR2B/NOTCH1/NRARP/GLI2/KDM2B/NBL1/LRP4/FOXA1/FOXN4/DZIP1L/SMO/GREM1/NDRG4	36
GO:0002028	regulation of sodium ion transport	11/1029	90/18722	0.0102427658632235	0.255149466437569	0.236971585747986	PCSK9/FXYD6/ATP1B1/SLC9A3R1/SNTA1/NKAIN1/FXYD5/NETO1/ATP1B3/AKT1/MLLT6	11
GO:0045785	positive regulation of cell adhesion	36/1029	437/18722	0.0102619472853163	0.255149466437569	0.236971585747986	IL4R/NPNT/CD24/SFRP1/PODXL/LIF/DOCK5/VAV3/RET/CCL28/CORO1A/CSPG5/PTPRU/ITGA6/SOX13/TMEM102/LYN/ERBB2/JAK3/GLI2/PIEZO1/SLC7A1/ADA/PTPRJ/FSTL3/PREX1/RELL2/FOXA1/NDNF/AKT1/TNFSF9/XBP1/DISC1/RAC3/ST3GAL4/PLPP3	36
GO:0050679	positive regulation of epithelial cell proliferation	20/1029	207/18722	0.0102891781659189	0.255149466437569	0.236971585747986	ITGB3/VASH2/SFRP1/ANG/CDH3/FGFR1/PGF/NOTCH1/NRARP/FLT4/ERBB2/PIK3CD/VEGFB/STOX1/EGFL7/AKT1/XBP1/SMO/B4GALT1/CYBA	20
GO:0010721	negative regulation of cell development	18/1029	180/18722	0.0103608890372835	0.255149466437569	0.236971585747986	LHX2/DRAXIN/SEMA3F/TBX6/LDLR/SEMA6C/RFLNB/NOTCH1/RTN4R/RFLNA/TMEM98/IDH2/LRP4/MYCN/FBLN1/SEMA4F/NFATC4/EFNA5	18
GO:0015698	inorganic anion transport	18/1029	180/18722	0.0103608890372835	0.255149466437569	0.236971585747986	SLC12A8/ANO7/GABRD/SLC4A11/SLC25A10/SLC4A8/SLC39A8/SLC1A1/SLC26A6/CLCN5/TTYH2/LRRC8B/TTYH3/VDAC1/SLC12A7/ANO8/GABRE/ENPP1	18
GO:0060740	prostate gland epithelium morphogenesis	5/1029	25/18722	0.0105164449041718	0.255262799037625	0.237076844074908	NKX3-1/SFRP1/NOTCH1/GLI2/FOXA1	5
GO:0062149	detection of stimulus involved in sensory perception of pain	5/1029	25/18722	0.0105164449041718	0.255262799037625	0.237076844074908	NTSR1/SCN1A/CACNB3/ARRB2/NR2F6	5
GO:2000311	regulation of AMPA receptor activity	5/1029	25/18722	0.0105164449041718	0.255262799037625	0.237076844074908	CACNG4/CNIH2/SHISA8/CACNG5/NLGN2	5
GO:0050767	regulation of neurogenesis	31/1029	364/18722	0.0105781616641224	0.255538162486157	0.237332589516851	LRP2/LHX2/LPAR3/TIAM1/LIF/DRAXIN/SEMA3F/LDLR/TP73/SEMA6C/HES7/HES6/XRCC2/LYN/NOTCH1/SOX8/RTN4R/LIMK1/TMEM98/EEF2K/PLXND1/IDH2/LRP4/SPINT1/MYCN/PLXNB2/SMO/DISC1/SEMA4F/NFATC4/NIN	31
GO:0061077	chaperone-mediated protein folding	9/1029	67/18722	0.0107362213122782	0.256210887917838	0.237957387265968	HSPA2/FKBP5/SDF2L1/HSPB1/CRTAP/HSPA1A/HSPE1/FKBP4/PDIA4	9
GO:0008584	male gonad development	15/1029	141/18722	0.0107819471816202	0.256210887917838	0.237957387265968	NKX3-1/PDGFRB/LRP2/SFRP1/CTSV/BIK/NASP/HMGCS1/SOX8/TEX19/FSTL3/BCL2L11/LHX9/MMP14/NUDT1	15
GO:0031670	cellular response to nutrient	7/1029	45/18722	0.0108080287826567	0.256210887917838	0.237957387265968	CYP24A1/GAS6/PHEX/SFRP1/LPL/KANK2/XBP1	7
GO:0042551	neuron maturation	7/1029	45/18722	0.0108080287826567	0.256210887917838	0.237957387265968	AGRN/TBX6/RET/B4GALT6/NRCAM/B4GALT5/RAC3	7
GO:0048608	reproductive structure development	35/1029	424/18722	0.010936295518752	0.258045707751763	0.239661487108612	NKX3-1/VASH2/PDGFRB/LRP2/SFRP1/ARRB1/ANG/DHCR24/LIF/CTSV/BIK/GLI1/NASP/PCYT1B/HMGCS1/VASH1/SOCS3/NOTCH1/FZD4/IDH1/SOX8/TEX19/GLI2/PLCD3/CASP2/ADA/FSTL3/BCL2L11/LHX9/MMP14/FOXA1/NUDT1/SPINT1/AKT1/ARRB2	35
GO:0045599	negative regulation of fat cell differentiation	8/1029	56/18722	0.0110256875697488	0.258950523339517	0.240501839971714	TRPV4/C1QL4/INSIG1/WWTR1/SORT1/LRP3/ENPP1/MMP11	8
GO:0099173	postsynapse organization	17/1029	168/18722	0.0111872018546473	0.259707471251889	0.241204859851112	CBLN1/TMEM108/KIF1A/TIAM1/DOCK10/SEMA3F/GAP43/ZDHHC12/FZD9/ARHGAP44/FARP1/EEF2K/LRP4/NLGN2/ACTN1/NEFH/NGEF	17
GO:0033280	response to vitamin D	6/1029	35/18722	0.0112114993503181	0.259707471251889	0.241204859851112	CYP24A1/PHEX/SFRP1/KANK2/TRIM25/ALPL	6
GO:0045454	cell redox homeostasis	6/1029	35/18722	0.0112114993503181	0.259707471251889	0.241204859851112	NOS2/TXNRD1/TXNRD3/NQO1/PRDX1/GCLC	6
GO:0006022	aminoglycan metabolic process	14/1029	129/18722	0.0114356180875107	0.2624895879802	0.243788767323265	PDGFRB/CHST1/CHST6/CHST11/CHST14/SGSH/HYAL2/NDNF/AKT1/FUCA1/B4GALT5/GLB1/ST3GAL4/ST3GAL2	14
GO:0003015	heart process	23/1029	251/18722	0.0114820209467325	0.2624895879802	0.243788767323265	AVPR1A/ATP1B1/ATP2A3/THRB/IRX3/GNAO1/ZC3H12A/RPS6KA2/DSG2/SNTA1/SLC1A1/ADA/ATP2B3/VEGFB/SCN1A/WWTR1/PPP1R13L/CACNA1G/MAP2K6/FOXN4/NMU/ACE/GJC1	23
GO:1901617	organic hydroxy compound biosynthetic process	22/1029	237/18722	0.0114994378969794	0.2624895879802	0.243788767323265	PMEL/ADCYAP1R1/DHCR24/CDH3/HMGCS1/INSIG1/DHFRP1/NTSR1/MSMO1/ABCG1/STARD4/ACER2/LSS/DHCR7/PDXK/PCBD1/G6PD/LPCAT3/PLPP6/FDFT1/SPTLC2/EBP	22
GO:0010812	negative regulation of cell-substrate adhesion	9/1029	68/18722	0.0117884343817827	0.2624895879802	0.243788767323265	PHLDB2/NOTCH1/FZD4/SPOCK1/ACER2/CORO2B/MMP14/FBLN1/EFNA5	9
GO:0014902	myotube differentiation	13/1029	117/18722	0.0120435978089186	0.2624895879802	0.243788767323265	IL4R/AVPR1A/NOTCH1/NIBAN2/PIEZO1/BHLHA15/MYORG/RBM38/MMP14/SORT1/XBP1/SMO/PTGFRN	13
GO:0061458	reproductive system development	35/1029	427/18722	0.0120917390510854	0.2624895879802	0.243788767323265	NKX3-1/VASH2/PDGFRB/LRP2/SFRP1/ARRB1/ANG/DHCR24/LIF/CTSV/BIK/GLI1/NASP/PCYT1B/HMGCS1/VASH1/SOCS3/NOTCH1/FZD4/IDH1/SOX8/TEX19/GLI2/PLCD3/CASP2/ADA/FSTL3/BCL2L11/LHX9/MMP14/FOXA1/NUDT1/SPINT1/AKT1/ARRB2	35
GO:0007625	grooming behavior	4/1029	17/18722	0.012148461006313	0.2624895879802	0.243788767323265	AVPR1A/SLC1A1/HPRT1/NMU	4
GO:0021924	cell proliferation in external granule layer	4/1029	17/18722	0.012148461006313	0.2624895879802	0.243788767323265	GLI1/CEND1/GLI2/SMO	4
GO:0021930	cerebellar granule cell precursor proliferation	4/1029	17/18722	0.012148461006313	0.2624895879802	0.243788767323265	GLI1/CEND1/GLI2/SMO	4
GO:0030903	notochord development	4/1029	17/18722	0.012148461006313	0.2624895879802	0.243788767323265	GLI1/GLI2/ID3/EPHA2	4
GO:0051797	regulation of hair follicle development	4/1029	17/18722	0.012148461006313	0.2624895879802	0.243788767323265	CDH3/GAL/HPSE/SMO	4
GO:0061298	retina vasculature development in camera-type eye	4/1029	17/18722	0.012148461006313	0.2624895879802	0.243788767323265	PDGFRB/CYP1B1/ACVR2B/FZD4	4
GO:0070293	renal absorption	4/1029	17/18722	0.012148461006313	0.2624895879802	0.243788767323265	GAS6/SLC15A2/SLC9A3R1/HYAL2	4
GO:0071371	cellular response to gonadotropin stimulus	4/1029	17/18722	0.012148461006313	0.2624895879802	0.243788767323265	HMGCS1/CCNA2/NOTCH1/GCLC	4
GO:2000696	regulation of epithelial cell differentiation involved in kidney development	4/1029	17/18722	0.012148461006313	0.2624895879802	0.243788767323265	CD24/LIF/PRKX/WWTR1	4
GO:0010830	regulation of myotube differentiation	7/1029	46/18722	0.0121594821950221	0.2624895879802	0.243788767323265	NOTCH1/NIBAN2/PIEZO1/BHLHA15/RBM38/MMP14/XBP1	7
GO:0042634	regulation of hair cycle	5/1029	26/18722	0.0124439663835705	0.264134901522399	0.245316862069419	CDH3/GAL/TERT/HPSE/SMO	5
GO:0070977	bone maturation	5/1029	26/18722	0.0124439663835705	0.264134901522399	0.245316862069419	FGFR3/RFLNB/RFLNA/THBS3/GREM1	5
GO:0072273	metanephric nephron morphogenesis	5/1029	26/18722	0.0124439663835705	0.264134901522399	0.245316862069419	PDGFRB/LIF/SOX8/SMO/GREM1	5
GO:0099637	neurotransmitter receptor transport	5/1029	26/18722	0.0124439663835705	0.264134901522399	0.245316862069419	CACNG4/NSG1/ARHGAP44/CACNG5/SLC1A1	5
GO:0000041	transition metal ion transport	12/1029	105/18722	0.0125660151885541	0.265083644929115	0.246198013155865	NECTIN1/TFR2/TRPC3/SLC39A8/SLC1A1/SLC40A1/CYBRD1/SLC39A4/FKBP4/SLC30A3/FTL/ABCB6	12
GO:0072593	reactive oxygen species metabolic process	22/1029	239/18722	0.0125931713833859	0.265083644929115	0.246198013155865	PDGFRB/GLS2/NOS2/CYP1B1/INAVA/SLC5A3/DHFRP1/ZC3H12A/SH3PXD2B/SLC1A1/VDAC1/GRIN1/PREX1/NQO1/G6PD/MTCO2P12/NQO2/AKT1/PRDX1/FANCC/MYCN/CYBA	22
GO:0051017	actin filament bundle assembly	16/1029	157/18722	0.0127525459406421	0.267329196516023	0.248283582559	AIF1L/SFRP1/ARRB1/FHOD1/PHLDB2/RHPN2/STMN1/LIMK1/RAPGEF3/MTSS1/ASAP3/CORO2B/ACTN1/EVL/PDXP/MARCKS	16
GO:0030203	glycosaminoglycan metabolic process	13/1029	118/18722	0.0128764661839637	0.267486472547716	0.248429653609632	PDGFRB/CHST1/CHST6/CHST11/CHST14/SGSH/HYAL2/NDNF/AKT1/FUCA1/GLB1/ST3GAL4/ST3GAL2	13
GO:0033273	response to vitamin	11/1029	93/18722	0.0129457431533556	0.267486472547716	0.248429653609632	CYP24A1/GAS6/PHEX/SFRP1/KANK2/TRIM25/HMGCS1/ALPL/ADA/OGG1/SPARC	11
GO:0090101	negative regulation of transmembrane receptor protein serine/threonine kinase signaling pathway	14/1029	131/18722	0.0129809347185819	0.267486472547716	0.248429653609632	LRP2/RBPMS2/SFRP1/RASL11B/CHST11/HSPA1A/NOTCH1/CD109/FSTL3/PEG10/NBL1/LTBP1/GREM1/IL17RD	14
GO:0001942	hair follicle development	10/1029	81/18722	0.0131011067679604	0.267486472547716	0.248429653609632	LHX2/CDH3/GAL/LGR5/NOTCH1/GLI2/CD109/HPSE/LRP4/SMO	10
GO:0021954	central nervous system neuron development	10/1029	81/18722	0.0131011067679604	0.267486472547716	0.248429653609632	DRAXIN/LHX6/GLI2/B4GALT6/HPRT1/NDNF/DISC1/B4GALT5/RAC3/NIN	10
GO:0006457	protein folding	20/1029	212/18722	0.0131426798369529	0.267486472547716	0.248429653609632	HSPA2/PTGES3L/FKBP5/HSP90AB2P/SDF2L1/HSPB1/CRTAP/HSPA1A/HSPE1/HSP90AB3P/FKBP9/HSP90AA2P/FKBP4/HSPA4L/PDIA6/SACS/AHSA1/PDIA4/CHCHD4/DNAJA1	20
GO:0051235	maintenance of location	28/1029	326/18722	0.0131428910622936	0.267486472547716	0.248429653609632	ITGB3/B4GALNT1/LPL/CORO1A/INSIG1/RASA3/NTSR1/LYN/ZC3H12A/ABCG1/KDELR3/STARD4/DZIP1/MEST/NBL1/SLC8B1/GM2A/SLC30A3/LDAF1/AKT1/FTL/TPCN2/HILPDA/CPT1A/TMSB10/LTBP1/CYBA/ENPP1	28
GO:0070588	calcium ion transmembrane transport	27/1029	312/18722	0.0134195456320816	0.267486472547716	0.248429653609632	CACNG4/TMEM37/GAS6/ATP1B1/ATP2A3/HSPA2/TRPV4/MCUB/CORO1A/RASA3/NTSR1/AHNAK/LYN/TRPC3/CACNG5/BHLHA15/ATP2B3/VDAC1/GRIN1/SLC8B1/G6PD/CACNA1G/AKT1/TPCN2/CACNB3/TSPAN13/CYBA	27
GO:0099565	chemical synaptic transmission, postsynaptic	12/1029	106/18722	0.013485052971392	0.267486472547716	0.248429653609632	CBLN1/TMEM108/RIMS1/MPP2/CHRNA5/NTSR1/NETO1/GRIN1/NLGN2/AKT1/CACNB3/ARRB2	12
GO:0051924	regulation of calcium ion transport	23/1029	255/18722	0.0136738592612179	0.267486472547716	0.248429653609632	PDGFRB/ATP1B1/ADCYAP1R1/LPAR3/HSPA2/HOMER2/GNAO1/CORO1A/PACSIN3/NTSR1/AHNAK/LYN/TRPC3/VDAC1/GRIN1/SLC8B1/G6PD/MYLK/AKT1/CACNB3/ARRB2/TSPAN13/CYBA	23
GO:0043524	negative regulation of neuron apoptotic process	15/1029	145/18722	0.0137113410321471	0.267486472547716	0.248429653609632	ARRB1/DRAXIN/CORO1A/FZD9/XRCC2/NES/SLC1A1/TERT/KDM2B/NDNF/CNTFR/ARRB2/AGAP2/GCLC/NFATC4	15
GO:0060047	heart contraction	22/1029	241/18722	0.0137684235650084	0.267486472547716	0.248429653609632	AVPR1A/ATP1B1/ATP2A3/THRB/IRX3/GNAO1/ZC3H12A/RPS6KA2/DSG2/SNTA1/SLC1A1/ADA/ATP2B3/VEGFB/SCN1A/PPP1R13L/CACNA1G/MAP2K6/FOXN4/NMU/ACE/GJC1	22
GO:0006979	response to oxidative stress	36/1029	446/18722	0.01376976871004	0.267486472547716	0.248429653609632	PDGFRB/DHCR24/SLC4A11/SCARA3/CYP1B1/DHRS2/GNAO1/RBPMS/DHFRP1/HSPB1/MICB/ZC3H12A/HSPA1A/IDH1/NUDT15/SLC1A1/ADA/SRXN1/OGG1/CAMKK2/STOX1/MGAT3/PON2/HYAL2/MMP14/NQO1/GPX8/G6PD/ERMP1/NUDT1/UCP2/AKT1/PRDX1/FANCC/GCLC/TP53INP1	36
GO:0061326	renal tubule development	11/1029	94/18722	0.0139572568162553	0.267486472547716	0.248429653609632	NPNT/CD24/LIF/IRX3/LGR5/NOTCH1/SOX8/MTSS1/WWTR1/SMO/GREM1	11
GO:0042303	molting cycle	12/1029	107/18722	0.0144544847390042	0.267486472547716	0.248429653609632	LHX2/CDH3/GAL/LGR5/NOTCH1/GLI2/TERT/CD109/HPSE/LRP4/PPP1R13L/SMO	12
GO:0042633	hair cycle	12/1029	107/18722	0.0144544847390042	0.267486472547716	0.248429653609632	LHX2/CDH3/GAL/LGR5/NOTCH1/GLI2/TERT/CD109/HPSE/LRP4/PPP1R13L/SMO	12
GO:0002433	immune response-regulating cell surface receptor signaling pathway involved in phagocytosis	5/1029	27/18722	0.0145971789063812	0.267486472547716	0.248429653609632	VAV2/VAV3/LYN/LIMK1/PTPRJ	5
GO:0034698	response to gonadotropin	5/1029	27/18722	0.0145971789063812	0.267486472547716	0.248429653609632	CTSV/HMGCS1/CCNA2/NOTCH1/GCLC	5
GO:0038096	Fc-gamma receptor signaling pathway involved in phagocytosis	5/1029	27/18722	0.0145971789063812	0.267486472547716	0.248429653609632	VAV2/VAV3/LYN/LIMK1/PTPRJ	5
GO:0048873	homeostasis of number of cells within a tissue	5/1029	27/18722	0.0145971789063812	0.267486472547716	0.248429653609632	ILDR2/CORO1A/NOTCH1/SMO/RAC3	5
GO:0060512	prostate gland morphogenesis	5/1029	27/18722	0.0145971789063812	0.267486472547716	0.248429653609632	NKX3-1/SFRP1/NOTCH1/GLI2/FOXA1	5
GO:2000463	positive regulation of excitatory postsynaptic potential	5/1029	27/18722	0.0145971789063812	0.267486472547716	0.248429653609632	RIMS1/NETO1/GRIN1/NLGN2/CACNB3	5
GO:0021532	neural tube patterning	6/1029	37/18722	0.0146359514306578	0.267486472547716	0.248429653609632	GPR161/GLI2/KDM2B/FOXA1/DZIP1L/SMO	6
GO:0090218	positive regulation of lipid kinase activity	6/1029	37/18722	0.0146359514306578	0.267486472547716	0.248429653609632	PDGFRB/VAV2/FGFR3/VAV3/LYN/AGAP2	6
GO:1905332	positive regulation of morphogenesis of an epithelium	6/1029	37/18722	0.0146359514306578	0.267486472547716	0.248429653609632	LIF/SOX8/PIK3CD/STOX1/SMO/GREM1	6
GO:0006012	galactose metabolic process	3/1029	10/18722	0.0148483908662427	0.267486472547716	0.248429653609632	CHST1/B4GALT1/GLB1	3
GO:0009750	response to fructose	3/1029	10/18722	0.0148483908662427	0.267486472547716	0.248429653609632	SLC26A6/KHK/XBP1	3
GO:0014041	regulation of neuron maturation	3/1029	10/18722	0.0148483908662427	0.267486472547716	0.248429653609632	TBX6/RET/RAC3	3
GO:0018242	protein O-linked glycosylation via serine	3/1029	10/18722	0.0148483908662427	0.267486472547716	0.248429653609632	POGLUT3/GALNT13/GALNT16	3
GO:0021940	positive regulation of cerebellar granule cell precursor proliferation	3/1029	10/18722	0.0148483908662427	0.267486472547716	0.248429653609632	GLI1/GLI2/SMO	3
GO:0032525	somite rostral/caudal axis specification	3/1029	10/18722	0.0148483908662427	0.267486472547716	0.248429653609632	MESP2/TBX6/NRARP	3
GO:0036152	phosphatidylethanolamine acyl-chain remodeling	3/1029	10/18722	0.0148483908662427	0.267486472547716	0.248429653609632	MBOAT1/LPCAT4/LPCAT3	3
GO:0043084	penile erection	3/1029	10/18722	0.0148483908662427	0.267486472547716	0.248429653609632	AVPR1A/ADA/OXTR	3
GO:0051409	response to nitrosative stress	3/1029	10/18722	0.0148483908662427	0.267486472547716	0.248429653609632	STOX1/DNAJA1/GCLC	3
GO:0060525	prostate glandular acinus development	3/1029	10/18722	0.0148483908662427	0.267486472547716	0.248429653609632	SFRP1/NOTCH1/FOXA1	3
GO:0071372	cellular response to follicle-stimulating hormone stimulus	3/1029	10/18722	0.0148483908662427	0.267486472547716	0.248429653609632	HMGCS1/NOTCH1/GCLC	3
GO:1904350	regulation of protein catabolic process in the vacuole	3/1029	10/18722	0.0148483908662427	0.267486472547716	0.248429653609632	LRP2/LDLR/MGAT3	3
GO:0001946	lymphangiogenesis	4/1029	18/18722	0.0149528066429028	0.267486472547716	0.248429653609632	VASH1/ACVR2B/FLT4/EPHA2	4
GO:0019184	nonribosomal peptide biosynthetic process	4/1029	18/18722	0.0149528066429028	0.267486472547716	0.248429653609632	CHAC1/SLC1A1/CHAC2/GCLC	4
GO:0021534	cell proliferation in hindbrain	4/1029	18/18722	0.0149528066429028	0.267486472547716	0.248429653609632	GLI1/CEND1/GLI2/SMO	4
GO:0060716	labyrinthine layer blood vessel development	4/1029	18/18722	0.0149528066429028	0.267486472547716	0.248429653609632	VASH2/VASH1/PLCD3/AKT1	4
GO:0045666	positive regulation of neuron differentiation	11/1029	95/18722	0.015027329918411	0.267486472547716	0.248429653609632	IRX3/FGFR1/TIMP2/GLI2/NRCAM/NBL1/GPRC5B/FOXA1/BEND6/HMG20B/MMD	11
GO:0048709	oligodendrocyte differentiation	11/1029	95/18722	0.015027329918411	0.267486472547716	0.248429653609632	TPPP/TP73/SOX13/LYN/NOTCH1/SOX8/ERBB2/MYRF/TMEM98/B4GALT6/B4GALT5	11
GO:0045005	DNA-dependent DNA replication maintenance of fidelity	7/1029	48/18722	0.0152205576962545	0.269345338853448	0.250156086756105	TONSL/POLD1/RTEL1/DDX11/CENPX/MMS22L/POLE	7
GO:0048638	regulation of developmental growth	28/1029	330/18722	0.015256305669238	0.269345338853448	0.250156086756105	KCNK2/SYT2/RNF157/FGFR3/LPAR3/AGRN/DRAXIN/SEMA3F/WWC1/GLI1/RIMS1/TP73/SEMA6C/NKD1/DUSP9/NOTCH1/DPYSL2/RTN4R/LIMK1/BCL2L11/PARP2/NRCAM/G6PD/AKT1/SMO/DISC1/SYT3/SEMA4F	28
GO:0060041	retina development in camera-type eye	15/1029	147/18722	0.0153904327421963	0.269345338853448	0.250156086756105	PDGFRB/LHX2/NECTIN1/LAMC3/THRB/RET/LPCAT1/CYP1B1/ACVR2B/FZD4/SOX8/MEGF11/SLC1A1/CASP2/FOXN4	15
GO:0043550	regulation of lipid kinase activity	9/1029	71/18722	0.015407681135708	0.269345338853448	0.250156086756105	PDGFRB/VAV2/FGFR3/VAV3/SOCS3/LYN/PIK3R2/CISH/AGAP2	9
GO:0045619	regulation of lymphocyte differentiation	17/1029	174/18722	0.0154435486712355	0.269345338853448	0.250156086756105	IL4R/GAS6/SFRP1/TCF7/SOX13/ZC3H12A/CAMK4/NRARP/ERBB2/JAK3/GLI2/ADA/IRF1/MMP14/SH3RF1/TNFSF9/XBP1	17
GO:0043410	positive regulation of MAPK cascade	38/1029	480/18722	0.0154503239910021	0.269345338853448	0.250156086756105	PDGFRB/NPNT/GAS6/CD24/FGFR3/ARRB1/LPAR3/TIAM1/LIF/WWC1/RASSF2/RET/TRPV4/FGFR1/SH3RF3/SH3RF2/RELL1/TRAF5/GRM4/INAVA/DENND2B/ZC3H12A/TIMP2/NOTCH1/FZD4/GSDME/FLT4/ERBB2/PTPRJ/GLIPR2/RELL2/MAP2K6/NQO2/SH3RF1/ARRB2/TMEM106A/MAP4K2/NDRG4	38
GO:0001838	embryonic epithelial tube formation	13/1029	121/18722	0.0156426249874621	0.271586342837569	0.252237432546082	LRP2/LHX2/SFRP1/SHROOM3/IRX3/RET/SOX8/KDM2B/SPINT1/TRIM71/PLXNB2/GREM1/DEAF1	13
GO:0048839	inner ear development	18/1029	188/18722	0.0156859448948172	0.271586342837569	0.252237432546082	KCNK2/PDGFRB/EYA4/SLC9A3R1/LGR5/INSIG1/OTX1/CCNA2/NOTCH1/GSDME/TTC39C/GLI2/MYCL/CCM2/STOX1/SPARC/MYCN/ANP32B	18
GO:0036294	cellular response to decreased oxygen levels	16/1029	161/18722	0.0159068174775161	0.274280274437784	0.254739437555588	NKX3-1/KCNK2/S100B/SFRP1/SLC2A4/DDAH1/CCNA2/NOTCH1/TERT/EEF2K/STOX1/NDNF/AKT1/HILPDA/EGLN3/CACNB3	16
GO:0046942	carboxylic acid transport	24/1029	273/18722	0.0159496709952979	0.274280274437784	0.254739437555588	LRP2/EMB/AVPR1A/ABCG2/NOS2/SLC47A1/SLC16A13/SLC25A10/SLC9A3R1/SLC7A2/NTSR1/PROCA1/SLC7A3/SLC38A2/SLC1A1/SLC26A6/SLC7A1/SLC6A6/SFXN5/SLC16A7/SLC27A1/SLC7A8/MAP2K6/ACE	24
GO:0006821	chloride transport	12/1029	109/18722	0.0165511447885488	0.282230456139913	0.262123216135423	SLC12A8/ANO7/GABRD/SLC4A8/SLC1A1/SLC26A6/CLCN5/TTYH2/TTYH3/SLC12A7/ANO8/GABRE	12
GO:0072009	nephron epithelium development	12/1029	109/18722	0.0165511447885488	0.282230456139913	0.262123216135423	NPNT/CD24/PODXL/LIF/IRX3/NOTCH1/SOX8/MTSS1/MYO1E/WWTR1/SMO/GREM1	12
GO:0022404	molting cycle process	10/1029	84/18722	0.016634517324233	0.282230456139913	0.262123216135423	LHX2/CDH3/GAL/LGR5/NOTCH1/GLI2/CD109/HPSE/LRP4/SMO	10
GO:0022405	hair cycle process	10/1029	84/18722	0.016634517324233	0.282230456139913	0.262123216135423	LHX2/CDH3/GAL/LGR5/NOTCH1/GLI2/CD109/HPSE/LRP4/SMO	10
GO:0018198	peptidyl-cysteine modification	7/1029	49/18722	0.0169403602906029	0.283460746659584	0.263265855778953	NOS2/ZDHHC12/SNTA1/MAP6D1/ZDHHC14/CHCHD4/ACE	7
GO:0000303	response to superoxide	5/1029	28/18722	0.016986411784844	0.283460746659584	0.263265855778953	DHFRP1/NQO1/UCP2/PRDX1/FANCC	5
GO:0001945	lymph vessel development	5/1029	28/18722	0.016986411784844	0.283460746659584	0.263265855778953	VASH1/ACVR2B/HEG1/FLT4/EPHA2	5
GO:0002313	mature B cell differentiation involved in immune response	5/1029	28/18722	0.016986411784844	0.283460746659584	0.263265855778953	LFNG/DOCK10/DOCK11/ADA/XBP1	5
GO:0038094	Fc-gamma receptor signaling pathway	5/1029	28/18722	0.016986411784844	0.283460746659584	0.263265855778953	VAV2/VAV3/LYN/LIMK1/PTPRJ	5
GO:0045834	positive regulation of lipid metabolic process	15/1029	149/18722	0.0172237685022086	0.285723294178541	0.265367210255149	PDGFRB/AVPR1A/VAV2/FGFR3/VAV3/LDLR/CCDC3/LYN/ABCG1/STARD4/SLC27A1/AKT1/MID1IP1/CPT1A/AGAP2	15
GO:0090287	regulation of cellular response to growth factor stimulus	26/1029	304/18722	0.0172346398617453	0.285723294178541	0.265367210255149	ITGB3/TMEM108/LRP2/NPNT/RBPMS2/SFRP1/HHEX/FGFR1/RASL11B/RNF165/CHST11/FGFBP3/HSPA1A/NOTCH1/FZD4/NIBAN2/NREP/FSTL1/GPC1/CD109/FSTL3/PEG10/NBL1/LTBP1/GREM1/IL17RD	26
GO:1901214	regulation of neuron death	27/1029	319/18722	0.0174601852713664	0.288519608734989	0.267964304044697	PCSK9/ARRB1/DHCR24/DRAXIN/GRM4/CORO1A/FZD9/XRCC2/NES/SLC1A1/TERT/CASP2/BCL2L11/PARP2/KDM2B/NQO1/G6PD/NQO2/NDNF/AKT1/TRIM2/EGLN3/CNTFR/ARRB2/AGAP2/GCLC/NFATC4	27
GO:0009408	response to heat	12/1029	110/18722	0.0176816667634111	0.291113204308472	0.270373121372119	HSPA2/TRPV4/HSP90AB2P/MICA/MICB/LYN/HSPA1A/HSP90AB3P/AKT1/DNAJA1/GCLC/TP53INP1	12
GO:0001656	metanephros development	10/1029	85/18722	0.0179558404419151	0.291113204308472	0.270373121372119	NKX3-1/PDGFRB/LIF/IRX3/RET/SOX8/ID3/WWTR1/SMO/GREM1	10
GO:0098773	skin epidermis development	10/1029	85/18722	0.0179558404419151	0.291113204308472	0.270373121372119	LHX2/CDH3/GAL/LGR5/NOTCH1/GLI2/CD109/HPSE/LRP4/SMO	10
GO:0007160	cell-matrix adhesion	21/1029	233/18722	0.0180209734347291	0.291113204308472	0.270373121372119	ITGB3/NPNT/SFRP1/TIAM1/GPM6B/PHLDB2/CCL28/ACER2/PTPRJ/BCL2L11/HPSE/EPDR1/THBS3/CORO2B/MMP14/ACTN1/DISC1/GREM1/FREM1/TIMM10B/EFNA5	21
GO:0006044	N-acetylglucosamine metabolic process	4/1029	19/18722	0.0181336038954223	0.291113204308472	0.270373121372119	CHST1/AMDHD2/CHST6/MGAT3	4
GO:0006670	sphingosine metabolic process	4/1029	19/18722	0.0181336038954223	0.291113204308472	0.270373121372119	ACER2/PLPP2/SPTLC2/PLPP3	4
GO:0015802	basic amino acid transport	4/1029	19/18722	0.0181336038954223	0.291113204308472	0.270373121372119	SLC47A1/SLC7A2/SLC7A3/SLC7A1	4
GO:0072077	renal vesicle morphogenesis	4/1029	19/18722	0.0181336038954223	0.291113204308472	0.270373121372119	LIF/SOX8/SMO/GREM1	4
GO:2000269	regulation of fibroblast apoptotic process	4/1029	19/18722	0.0181336038954223	0.291113204308472	0.270373121372119	GAS6/SFRP1/XRCC2/BCL2L11	4
GO:0035924	cellular response to vascular endothelial growth factor stimulus	9/1029	73/18722	0.0182358848173848	0.291831683528686	0.271040413224687	PDGFRB/PGF/HSPB1/NOTCH1/FLT4/PIK3CD/GAS1/VEGFB/AKT1	9
GO:0009914	hormone transport	26/1029	306/18722	0.018571539198361	0.29220852252398	0.271390404684726	NKX3-1/SFRP1/NOS2/TFR2/ILDR2/TIAM1/LIF/VSNL1/GAL/GRP/TRPV4/DOC2B/LYN/ABCG1/FZD4/NIBAN2/CAMK2N1/SLC8B1/SLC7A8/NLGN2/UCP2/SYTL4/SYT7/NMU/CPT1A/EFNA5	26
GO:0008203	cholesterol metabolic process	14/1029	137/18722	0.0185973978401369	0.29220852252398	0.271390404684726	PCSK9/DHCR24/LDLR/HMGCS1/INSIG1/MSMO1/ABCG1/LSS/DHCR7/G6PD/LPCAT3/PLPP6/FDFT1/EBP	14
GO:0060078	regulation of postsynaptic membrane potential	14/1029	137/18722	0.0185973978401369	0.29220852252398	0.271390404684726	CBLN1/TMEM108/GABRD/RIMS1/MPP2/CHRNA5/NTSR1/NETO1/GRIN1/NLGN2/AKT1/CACNB3/ARRB2/GABRE	14
GO:0017158	regulation of calcium ion-dependent exocytosis	6/1029	39/18722	0.0187262964183092	0.29220852252398	0.271390404684726	SYT2/DOC2B/NOTCH1/CACNA1G/SYT7/SYT3	6
GO:0060560	developmental growth involved in morphogenesis	21/1029	234/18722	0.0188114798668441	0.29220852252398	0.271390404684726	TMEM108/SYT2/RNF157/LHX2/SFRP1/LPAR3/TIAM1/DRAXIN/SEMA3F/RIMS1/SEMA6C/NKD1/NOTCH1/DPYSL2/RTN4R/LIMK1/NRCAM/DISC1/SYT3/SEMA4F/NIN	21
GO:0001938	positive regulation of endothelial cell proliferation	12/1029	111/18722	0.0188691643245844	0.29220852252398	0.271390404684726	ITGB3/VASH2/ANG/FGFR1/PGF/NRARP/FLT4/PIK3CD/VEGFB/EGFL7/AKT1/CYBA	12
GO:0015718	monocarboxylic acid transport	12/1029	111/18722	0.0188691643245844	0.29220852252398	0.271390404684726	EMB/ABCG2/NOS2/SLC16A13/SLC9A3R1/NTSR1/PROCA1/SLC26A6/SLC16A7/SLC27A1/MAP2K6/ACE	12
GO:0002064	epithelial cell development	20/1029	220/18722	0.0189754184279332	0.29220852252398	0.271390404684726	SHROOM3/PODXL/SLC9A3R1/NOTCH1/SOX8/HEG1/RAPGEF3/MYO1E/CCM2/SIPA1L3/ARHGEF26/COL15A1/FOXA1/AKT1/MSN/SMO/B4GALT1/BFSP1/EPHA2/FASN	20
GO:0001666	response to hypoxia	26/1029	307/18722	0.0192699734494912	0.29220852252398	0.271390404684726	NKX3-1/KCNK2/S100B/CD24/SFRP1/NOS2/SLC2A4/ATP1B1/ANG/DDAH1/PGF/PLOD1/CCNA2/NOTCH1/TERT/ADA/VEGFB/STOX1/MMP14/UCP2/NDNF/AKT1/HILPDA/EGLN3/CYBA/AGTRAP	26
GO:1903510	mucopolysaccharide metabolic process	10/1029	86/18722	0.0193528358136165	0.29220852252398	0.271390404684726	CHST1/CHST6/CHST11/CHST14/HYAL2/NDNF/AKT1/GLB1/ST3GAL4/ST3GAL2	10
GO:0045926	negative regulation of growth	22/1029	249/18722	0.0193661238190806	0.29220852252398	0.271390404684726	KCNK2/SFRP1/FGFR3/SIPA1/DRAXIN/SEMA3F/WWC1/TP73/MT2A/SEMA6C/OSGIN1/NKD1/HSPA1A/NOTCH1/RTN4R/PTPRJ/HYAL2/G6PD/DCBLD2/GREM1/SEMA4F/ENPP1	22
GO:0003093	regulation of glomerular filtration	3/1029	11/18722	0.0195942768754323	0.29220852252398	0.271390404684726	GAS6/CORO2B/CYBA	3
GO:0006971	hypotonic response	3/1029	11/18722	0.0195942768754323	0.29220852252398	0.271390404684726	SLC4A11/TRPV4/MYLK	3
GO:0009155	purine deoxyribonucleotide catabolic process	3/1029	11/18722	0.0195942768754323	0.29220852252398	0.271390404684726	NUDT15/NUDT18/ADA	3
GO:0033632	regulation of cell-cell adhesion mediated by integrin	3/1029	11/18722	0.0195942768754323	0.29220852252398	0.271390404684726	PODXL/PIEZO1/ADA	3
GO:0035090	maintenance of apical/basal cell polarity	3/1029	11/18722	0.0195942768754323	0.29220852252398	0.271390404684726	LHX2/SLC9A3R1/ANK1	3
GO:0035581	sequestering of extracellular ligand from receptor	3/1029	11/18722	0.0195942768754323	0.29220852252398	0.271390404684726	NBL1/LTBP1/GREM1	3
GO:0045199	maintenance of epithelial cell apical/basal polarity	3/1029	11/18722	0.0195942768754323	0.29220852252398	0.271390404684726	LHX2/SLC9A3R1/ANK1	3
GO:0051610	serotonin uptake	3/1029	11/18722	0.0195942768754323	0.29220852252398	0.271390404684726	ITGB3/GPM6B/SLC29A4	3
GO:0090084	negative regulation of inclusion body assembly	3/1029	11/18722	0.0195942768754323	0.29220852252398	0.271390404684726	HSPA2/HSPA1A/SACS	3
GO:0000305	response to oxygen radical	5/1029	29/18722	0.0196211628166997	0.29220852252398	0.271390404684726	DHFRP1/NQO1/UCP2/PRDX1/FANCC	5
GO:0006656	phosphatidylcholine biosynthetic process	5/1029	29/18722	0.0196211628166997	0.29220852252398	0.271390404684726	LPCAT1/PCYT1B/SLC44A2/SLC27A1/LPCAT3	5
GO:0002260	lymphocyte homeostasis	8/1029	62/18722	0.0196994509566728	0.29220852252398	0.271390404684726	DOCK10/CORO1A/LYN/DOCK11/JAK3/ADA/BCL2L11/AKT1	8
GO:0032835	glomerulus development	8/1029	62/18722	0.0196994509566728	0.29220852252398	0.271390404684726	PDGFRB/CD24/PODXL/RET/NOTCH1/MTSS1/MYO1E/WWTR1	8
GO:0046824	positive regulation of nucleocytoplasmic transport	8/1029	62/18722	0.0196994509566728	0.29220852252398	0.271390404684726	GAS6/CDH1/ZC3H12A/RAPGEF3/HYAL2/PIK3R2/SMO/ANP32B	8
GO:0015833	peptide transport	23/1029	264/18722	0.0198263109109337	0.29221024778881	0.271392007034706	SFRP1/NOS2/TFR2/ILDR2/TIAM1/SLC15A2/VSNL1/GAL/GRP/TRPV4/SLC9A3R1/DOC2B/ABCG1/SLC26A6/CAMK2N1/SLC8B1/NLGN2/UCP2/SYTL4/SYT7/NMU/CPT1A/EFNA5	23
GO:0032868	response to insulin	23/1029	264/18722	0.0198263109109337	0.29221024778881	0.271392007034706	SLC2A4/PCSK9/LPL/GAL/TRPV4/TNS2/INSIG1/SOCS3/LPIN3/LYN/EIF4EBP2/ERFE/EEF2K/SLC27A1/SORT1/KHK/PIK3R2/UCP2/AKT1/XBP1/GCLC/ENPP1/PDE3B	23
GO:0007416	synapse assembly	17/1029	179/18722	0.0198723704882987	0.29221024778881	0.271392007034706	CBLN1/NECTIN1/AGRN/CDH1/GAP43/ZDHHC12/LGI2/FARP1/EEF2K/PCDHB5/PLXND1/NRCAM/LRP4/OXTR/NLGN2/PCDHB16/PLXNB2	17
GO:0051153	regulation of striated muscle cell differentiation	11/1029	99/18722	0.0199324129218956	0.292246042638082	0.271425251714039	NOTCH1/NIBAN2/PIEZO1/BHLHA15/PARP2/RBM38/MMP14/G6PD/XBP1/GREM1/ARRB2	11
GO:0016125	sterol metabolic process	15/1029	152/18722	0.0202815666297742	0.296508321362664	0.275383868450991	PCSK9/DHCR24/LDLR/CYP1B1/HMGCS1/INSIG1/MSMO1/ABCG1/LSS/DHCR7/G6PD/LPCAT3/PLPP6/FDFT1/EBP	15
GO:0051604	protein maturation	25/1029	294/18722	0.020499484521774	0.298833002813103	0.277542930185906	CPM/ECEL1/PHEX/PCSK9/TFR2/DHCR24/CPXM1/GCSH/CHAC1/TSPAN5/RPS6KA2/PRSS12/MYRF/C1R/CASP2/TMEM98/TSPAN15/GAS1/TSPAN33/MMP14/CIAO2A/LPCAT3/CHCHD4/ACE/LDLRAD3	25
GO:0030307	positive regulation of cell growth	16/1029	166/18722	0.0206608468165998	0.300193534454226	0.278806532046255	SYT2/RNF157/AVPR1A/SFRP1/LPAR3/RIMS1/ERBB2/LIMK1/PARP2/KDM2B/MMP14/RPS6KA1/AKT1/DISC1/SYT3/CYBA	16
GO:1900182	positive regulation of protein localization to nucleus	10/1029	87/18722	0.0208278015982037	0.300193534454226	0.278806532046255	CDH1/LIF/ZC3H12A/TERT/LIMK2/HYAL2/WWTR1/PIK3R2/AKT1/SMO	10
GO:0009394	2'-deoxyribonucleotide metabolic process	6/1029	40/18722	0.0210377079642062	0.300193534454226	0.278806532046255	DUT/UNG/NUDT15/NUDT18/ADA/OGG1	6
GO:0035329	hippo signaling	6/1029	40/18722	0.0210377079642062	0.300193534454226	0.278806532046255	AMOT/WWC1/AMOTL2/AMOTL1/TEAD3/WWTR1	6
GO:0045777	positive regulation of blood pressure	6/1029	40/18722	0.0210377079642062	0.300193534454226	0.278806532046255	AVPR1A/CAMK2N1/OXTR/NMU/ACE/CYBA	6
GO:0071526	semaphorin-plexin signaling pathway	6/1029	40/18722	0.0210377079642062	0.300193534454226	0.278806532046255	SEMA3F/SEMA6C/SH3BP1/PLXND1/PLXNB2/SEMA4F	6
GO:0072210	metanephric nephron development	6/1029	40/18722	0.0210377079642062	0.300193534454226	0.278806532046255	PDGFRB/LIF/RET/SOX8/SMO/GREM1	6
GO:0042692	muscle cell differentiation	31/1029	384/18722	0.0210662129441562	0.300193534454226	0.278806532046255	IL4R/PDGFRB/NPNT/RBPMS2/AVPR1A/PRDM6/MYO18B/NINJ1/IRX3/FHL2/NOTCH1/NIBAN2/CSRP2/PIEZO1/BHLHA15/MYORG/PARP2/RBM38/MMP14/SORT1/G6PD/ACTN1/AKT1/XBP1/SMO/GREM1/FLNC/ARRB2/MAPK12/PTGFRN/NFATC4	31
GO:0046879	hormone secretion	25/1029	295/18722	0.0212742085910967	0.302177003527013	0.280648690754336	NKX3-1/SFRP1/NOS2/TFR2/ILDR2/TIAM1/LIF/VSNL1/GAL/GRP/TRPV4/DOC2B/LYN/ABCG1/FZD4/NIBAN2/CAMK2N1/SLC8B1/NLGN2/UCP2/SYTL4/SYT7/NMU/CPT1A/EFNA5	25
GO:0060079	excitatory postsynaptic potential	11/1029	100/18722	0.0213245352380585	0.302177003527013	0.280648690754336	CBLN1/TMEM108/RIMS1/MPP2/CHRNA5/NETO1/GRIN1/NLGN2/AKT1/CACNB3/ARRB2	11
GO:0050920	regulation of chemotaxis	20/1029	223/18722	0.0216187447854222	0.304152905944944	0.28248382188668	PDGFRB/GAS6/TIAM1/SEMA3F/TRPV4/SEMA6C/FGFR1/PGF/TMEM102/HSPB1/TUBB2B/LYN/NOTCH1/RIN3/MTUS1/VEGFB/NBL1/SLC8B1/GREM1/SEMA4F	20
GO:0046629	gamma-delta T cell activation	4/1029	20/18722	0.0217037949836526	0.304152905944944	0.28248382188668	TCF7/SOX13/MICA/MICB	4
GO:0072087	renal vesicle development	4/1029	20/18722	0.0217037949836526	0.304152905944944	0.28248382188668	LIF/SOX8/SMO/GREM1	4
GO:2000010	positive regulation of protein localization to cell surface	4/1029	20/18722	0.0217037949836526	0.304152905944944	0.28248382188668	CD247/MAP1A/SNX33/AKT1	4
GO:0034508	centromere complex assembly	5/1029	30/18722	0.0225100497015741	0.313718357516718	0.291367791972949	NASP/CENPK/CENPX/CENPI/CENPP	5
GO:0099068	postsynapse assembly	5/1029	30/18722	0.0225100497015741	0.313718357516718	0.291367791972949	CBLN1/GAP43/ZDHHC12/LRP4/NLGN2	5
GO:0009743	response to carbohydrate	22/1029	253/18722	0.0227609192259882	0.314817373832742	0.292388509918423	GAS6/ILDR2/TIAM1/LPL/CTSV/CALCRL/VSNL1/COL6A2/LYN/RPS6KA2/ABCG1/SLC26A6/CAMK2N1/NQO1/KHK/SPARC/UCP2/MAP2K6/XBP1/CYBA/GCLC/EFNA5	22
GO:0019751	polyol metabolic process	12/1029	114/18722	0.0227896302976423	0.314817373832742	0.292388509918423	ADCYAP1R1/SLC5A3/DHFRP1/NTSR1/ACER2/SYNJ2/GK/PCBD1/PLPP2/SPTLC2/TPI1/PLPP3	12
GO:0030514	negative regulation of BMP signaling pathway	7/1029	52/18722	0.0229145625904225	0.314817373832742	0.292388509918423	LRP2/RBPMS2/SFRP1/NOTCH1/FSTL3/NBL1/GREM1	7
GO:0072523	purine-containing compound catabolic process	7/1029	52/18722	0.0229145625904225	0.314817373832742	0.292388509918423	NUDT8/NUDT15/NUDT18/ADA/NUDT1/HPRT1/PDE4A	7
GO:0060401	cytosolic calcium ion transport	17/1029	182/18722	0.022961251393281	0.314817373832742	0.292388509918423	ADCYAP1R1/ATP2A3/TRPV4/MCUB/CORO1A/RASA3/NTSR1/LYN/TRPC3/ATP2B3/VDAC1/GRIN1/SLC8B1/AKT1/TPCN2/CACNB3/CYBA	17
GO:0061138	morphogenesis of a branching epithelium	17/1029	182/18722	0.022961251393281	0.314817373832742	0.292388509918423	NKX3-1/NPNT/SFRP1/SOCS3/NOTCH1/SOX8/NRARP/GLI2/PLXND1/MMP14/FOXA1/SPINT1/MYCN/SMO/GREM1/EPHA2/NFATC4	17
GO:0140115	export across plasma membrane	9/1029	76/18722	0.0231590146216456	0.316672995082502	0.294111929199846	ABCG2/ATP1B1/SLC47A1/SLC15A2/SLC40A1/ATP2B3/SLC27A1/ATP1B3/SLC29A4	9
GO:0017156	calcium-ion regulated exocytosis	8/1029	64/18722	0.0234458130926184	0.319732822093691	0.296953761750311	SYT2/RIMS1/RIMS3/DOC2B/NOTCH1/CACNA1G/SYT7/SYT3	8
GO:2000008	regulation of protein localization to cell surface	6/1029	41/18722	0.0235346701425595	0.320084133064891	0.297280043906014	GPM6B/CD247/MAP1A/SNX33/AKT1/TAX1BP3	6
GO:0050807	regulation of synapse organization	19/1029	211/18722	0.0238130800204655	0.322475384626203	0.299500933027667	CBLN1/NECTIN1/IGSF9/KIF1A/AGRN/TIAM1/SEMA3F/TUBB/ARHGAP44/FARP1/EEF2K/LRP4/OXTR/NLGN2/SPARC/NGEF/DISC1/CAMKV/NFATC4	19
GO:0070304	positive regulation of stress-activated protein kinase signaling cascade	13/1029	128/18722	0.0238376245288441	0.322475384626203	0.299500933027667	RASSF2/TRPV4/SH3RF3/SH3RF2/RELL1/TRAF5/INAVA/LYN/ZC3H12A/FLT4/RELL2/SH3RF1/MAP4K2	13
GO:0043279	response to alkaloid	12/1029	115/18722	0.0242210588382245	0.326424259814138	0.303168474364402	CACNG4/TIAM1/HOMER2/GNAO1/SPIDR/CCNA2/PPP1R1B/SLC1A1/ADA/OXTR/NQO1/CPT1A	12
GO:0072006	nephron development	14/1029	142/18722	0.0245455068028008	0.326424259814138	0.303168474364402	PDGFRB/NPNT/CD24/PODXL/LIF/IRX3/RET/NOTCH1/SOX8/MTSS1/MYO1E/WWTR1/SMO/GREM1	14
GO:0010642	negative regulation of platelet-derived growth factor receptor signaling pathway	3/1029	12/18722	0.025076737785519	0.326424259814138	0.303168474364402	SLC9A3R1/PTPRJ/NDRG4	3
GO:0030259	lipid glycosylation	3/1029	12/18722	0.025076737785519	0.326424259814138	0.303168474364402	B4GALNT1/ST3GAL4/ST3GAL2	3
GO:0033629	negative regulation of cell adhesion mediated by integrin	3/1029	12/18722	0.025076737785519	0.326424259814138	0.303168474364402	CYP1B1/ACER2/PDE3B	3
GO:0061430	bone trabecula morphogenesis	3/1029	12/18722	0.025076737785519	0.326424259814138	0.303168474364402	SFRP1/THBS3/GREM1	3
GO:0072182	regulation of nephron tubule epithelial cell differentiation	3/1029	12/18722	0.025076737785519	0.326424259814138	0.303168474364402	CD24/LIF/WWTR1	3
GO:0072537	fibroblast activation	3/1029	12/18722	0.025076737785519	0.326424259814138	0.303168474364402	PDGFRB/RPS6KA1/GCLC	3
GO:1902287	semaphorin-plexin signaling pathway involved in axon guidance	3/1029	12/18722	0.025076737785519	0.326424259814138	0.303168474364402	SEMA3F/PLXND1/PLXNB2	3
GO:2000009	negative regulation of protein localization to cell surface	3/1029	12/18722	0.025076737785519	0.326424259814138	0.303168474364402	GPM6B/SNX33/TAX1BP3	3
GO:0048167	regulation of synaptic plasticity	18/1029	198/18722	0.0250971411904989	0.326424259814138	0.303168474364402	CBLN1/ADCY1/S100B/NRGN/SHISA8/LZTS1/RIMS1/RIMS3/MPP2/NSG1/EIF4EBP2/AKAP5/SLC1A1/NETO1/MAP1A/GRIN1/SYT7/NFATC4	18
GO:0038034	signal transduction in absence of ligand	8/1029	65/18722	0.0254950675618165	0.326424259814138	0.303168474364402	RET/FGFR1/EYA4/HSPA1A/TERT/CASP2/BCL2L11/AKT1	8
GO:0097192	extrinsic apoptotic signaling pathway in absence of ligand	8/1029	65/18722	0.0254950675618165	0.326424259814138	0.303168474364402	RET/FGFR1/EYA4/HSPA1A/TERT/CASP2/BCL2L11/AKT1	8
GO:1905330	regulation of morphogenesis of an epithelium	8/1029	65/18722	0.0254950675618165	0.326424259814138	0.303168474364402	SFRP1/LIF/NKD1/SOX8/PIK3CD/STOX1/SMO/GREM1	8
GO:0018108	peptidyl-tyrosine phosphorylation	30/1029	375/18722	0.0255780574696785	0.326424259814138	0.303168474364402	ITGB3/PDGFRB/GAS6/CD24/SFRP1/FGFR3/LIF/IL12RB2/STYK1/RET/FGFR1/SOCS3/TMEM102/LYN/FLT4/ERBB2/JAK3/PTPRJ/CAMKK2/HYAL2/LRP4/GPRC5B/EHD4/MATK/MAP2K6/ACE/GREM1/ARRB2/EPHA2/EFNA5	30
GO:0001782	B cell homeostasis	5/1029	31/18722	0.0256607715333302	0.326424259814138	0.303168474364402	DOCK10/LYN/DOCK11/ADA/BCL2L11	5
GO:0031114	regulation of microtubule depolymerization	5/1029	31/18722	0.0256607715333302	0.326424259814138	0.303168474364402	APC2/TRPV4/MAP6D1/MAP1A/MID1IP1	5
GO:0006244	pyrimidine nucleotide catabolic process	4/1029	21/18722	0.0256738181876288	0.326424259814138	0.303168474364402	DUT/UNG/OGG1/ENTPD7	4
GO:0030502	negative regulation of bone mineralization	4/1029	21/18722	0.0256738181876288	0.326424259814138	0.303168474364402	RFLNB/RFLNA/GREM1/ENPP1	4
GO:0034312	diol biosynthetic process	4/1029	21/18722	0.0256738181876288	0.326424259814138	0.303168474364402	DHFRP1/ACER2/PCBD1/SPTLC2	4
GO:0046519	sphingoid metabolic process	4/1029	21/18722	0.0256738181876288	0.326424259814138	0.303168474364402	ACER2/PLPP2/SPTLC2/PLPP3	4
GO:0098698	postsynaptic specialization assembly	4/1029	21/18722	0.0256738181876288	0.326424259814138	0.303168474364402	CBLN1/GAP43/ZDHHC12/NLGN2	4
GO:1901028	regulation of mitochondrial outer membrane permeabilization involved in apoptotic signaling pathway	4/1029	21/18722	0.0256738181876288	0.326424259814138	0.303168474364402	FZD9/TMEM102/HSPA1A/GCLC	4
GO:2000047	regulation of cell-cell adhesion mediated by cadherin	4/1029	21/18722	0.0256738181876288	0.326424259814138	0.303168474364402	PTPRU/NOTCH1/EPCAM/FOXA1	4
GO:0014013	regulation of gliogenesis	11/1029	103/18722	0.0259289564450216	0.328275175107654	0.304887522960951	LRP2/LIF/LDLR/TP73/LYN/NOTCH1/SOX8/TMEM98/IDH2/SPINT1/MYCN	11
GO:0043583	ear development	19/1029	213/18722	0.0259488163252847	0.328275175107654	0.304887522960951	KCNK2/PDGFRB/EYA4/SLC9A3R1/LGR5/INSIG1/OTX1/CCNA2/NOTCH1/GSDME/TTC39C/GLI2/BCL2L11/MYCL/CCM2/STOX1/SPARC/MYCN/ANP32B	19
GO:0048469	cell maturation	16/1029	171/18722	0.0264251549034489	0.333469678669643	0.309711949064774	ANG/AGRN/TBX6/RET/LHX6/RPS6KA2/SOX8/SLC26A6/BHLHA15/B4GALT6/NRCAM/G6PD/FOXA1/B4GALT5/BFSP1/RAC3	16
GO:0070373	negative regulation of ERK1 and ERK2 cascade	9/1029	78/18722	0.0269268869982402	0.338958058913331	0.314809314886047	ARRB1/LIF/C1QL4/SLC9A3R1/DUSP9/LYN/CAMK2N1/TNIP1/FBLN1	9
GO:0010821	regulation of mitochondrion organization	14/1029	144/18722	0.0272834889021139	0.341188157683818	0.316880532393947	BIK/FZD9/BMF/TMEM102/HSPA1A/INF2/BCL2L11/CAMKK2/STOX1/VDAC1/AKT1/ARRB2/GCLC/PLSCR3	14
GO:0099003	vesicle-mediated transport in synapse	18/1029	200/18722	0.0274064901437071	0.341188157683818	0.316880532393947	ITGB3/STX11/ADCY1/SYT2/SLC2A4/RIMS1/RIMS3/DOC2B/SLC4A8/CSPG5/NSG1/CHRNA5/RIMS4/RAB3B/SYNJ2/AMPH/NLGN2/SYT7	18
GO:0019935	cyclic-nucleotide-mediated signaling	10/1029	91/18722	0.0275517974471427	0.341188157683818	0.316880532393947	ADCY1/RNF157/ADCYAP1R1/GAL/RASD2/SLC9A3R1/EIF4EBP2/RAPGEF3/PDE4A/PDE3B	10
GO:0051492	regulation of stress fiber assembly	10/1029	91/18722	0.0275517974471427	0.341188157683818	0.316880532393947	SFRP1/FHOD1/PHLDB2/RHPN2/STMN1/LIMK1/RAPGEF3/ASAP3/CORO2B/EVL	10
GO:0072080	nephron tubule development	10/1029	91/18722	0.0275517974471427	0.341188157683818	0.316880532393947	NPNT/CD24/LIF/IRX3/NOTCH1/SOX8/MTSS1/WWTR1/SMO/GREM1	10
GO:0098661	inorganic anion transmembrane transport	10/1029	91/18722	0.0275517974471427	0.341188157683818	0.316880532393947	SLC12A8/ANO7/GABRD/SLC4A11/SLC25A10/SLC4A8/SLC1A1/SLC26A6/SLC12A7/GABRE	10
GO:0072348	sulfur compound transport	7/1029	54/18722	0.0276205925026956	0.341188157683818	0.316880532393947	ABCG2/SLC25A10/SLC9A3R1/SLC1A1/SLC26A6/SLC6A6/SLC27A1	7
GO:1902476	chloride transmembrane transport	8/1029	66/18722	0.0276659661320311	0.341188157683818	0.316880532393947	SLC12A8/ANO7/GABRD/SLC4A8/SLC1A1/SLC26A6/SLC12A7/GABRE	8
GO:1990138	neuron projection extension	16/1029	172/18722	0.0277093477164859	0.341188157683818	0.316880532393947	TMEM108/SYT2/RNF157/LHX2/TIAM1/DRAXIN/SEMA3F/RIMS1/SEMA6C/DPYSL2/RTN4R/LIMK1/NRCAM/DISC1/SYT3/SEMA4F	16
GO:0018212	peptidyl-tyrosine modification	30/1029	378/18722	0.0280854644989753	0.344981988869979	0.320404075691126	ITGB3/PDGFRB/GAS6/CD24/SFRP1/FGFR3/LIF/IL12RB2/STYK1/RET/FGFR1/SOCS3/TMEM102/LYN/FLT4/ERBB2/JAK3/PTPRJ/CAMKK2/HYAL2/LRP4/GPRC5B/EHD4/MATK/MAP2K6/ACE/GREM1/ARRB2/EPHA2/EFNA5	30
GO:0051961	negative regulation of nervous system development	14/1029	145/18722	0.0287339474531028	0.349076171548804	0.324206572224978	CBLN1/LHX2/DRAXIN/SEMA3F/LDLR/SEMA6C/NOTCH1/RTN4R/TMEM98/IDH2/LRP4/MYCN/SEMA4F/NFATC4	14
GO:0045055	regulated exocytosis	20/1029	230/18722	0.0288833898345737	0.349076171548804	0.324206572224978	IL4R/STX11/ADCY1/SYT2/RIMS1/RIMS3/DOC2B/CORO1A/SLC4A8/CSPG5/CHRNA5/RIMS4/LYN/GAB2/NOTCH1/PIK3CD/SYNGR3/CACNA1G/SYT7/SYT3	20
GO:0022612	gland morphogenesis	12/1029	118/18722	0.0289106928186681	0.349076171548804	0.324206572224978	NKX3-1/SFRP1/GLI1/SLC9A3R1/NOTCH1/GLI2/PLXND1/FOXA1/RPS6KA1/MSN/XBP1/EPHA2	12
GO:0030900	forebrain development	30/1029	379/18722	0.028962146319965	0.349076171548804	0.324206572224978	TMEM108/LRP2/AVPR1A/LHX2/KIF1A/NRGN/CDH1/DRAXIN/RAX/GLI1/LHX6/GNAO1/H2AX/OTX1/NOTCH1/RTN4R/GLI2/SLC38A2/KDM2B/OXTR/HPRT1/NOTCH2NLA/NDNF/WDR62/SMO/DISC1/KCNC1/RAC3/NOTCH2NLB/NIN	30
GO:0003338	metanephros morphogenesis	5/1029	32/18722	0.0290800798569058	0.349076171548804	0.324206572224978	PDGFRB/LIF/SOX8/SMO/GREM1	5
GO:0009954	proximal/distal pattern formation	5/1029	32/18722	0.0290800798569058	0.349076171548804	0.324206572224978	GLI1/IRX3/GLI2/LRP4/GREM1	5
GO:0001504	neurotransmitter uptake	6/1029	43/18722	0.0291068836122894	0.349076171548804	0.324206572224978	ITGB3/GPM6B/SLC29A2/RAB3B/SYNGR3/SLC29A4	6
GO:0006284	base-excision repair	6/1029	43/18722	0.0291068836122894	0.349076171548804	0.324206572224978	POLD1/UNG/OGG1/PARP2/APEX2/POLE	6
GO:0061383	trabecula morphogenesis	6/1029	43/18722	0.0291068836122894	0.349076171548804	0.324206572224978	SFRP1/FHL2/NOTCH1/HEG1/THBS3/GREM1	6
GO:2001239	regulation of extrinsic apoptotic signaling pathway in absence of ligand	6/1029	43/18722	0.0291068836122894	0.349076171548804	0.324206572224978	RET/FGFR1/EYA4/HSPA1A/TERT/AKT1	6
GO:0016079	synaptic vesicle exocytosis	11/1029	105/18722	0.029373212048175	0.350070909284085	0.325130440817862	STX11/ADCY1/SYT2/RIMS1/RIMS3/DOC2B/SLC4A8/CSPG5/CHRNA5/RIMS4/SYT7	11
GO:0032231	regulation of actin filament bundle assembly	11/1029	105/18722	0.029373212048175	0.350070909284085	0.325130440817862	SFRP1/FHOD1/PHLDB2/RHPN2/STMN1/LIMK1/RAPGEF3/MTSS1/ASAP3/CORO2B/EVL	11
GO:0006814	sodium ion transport	21/1029	245/18722	0.02939684749754	0.350070909284085	0.325130440817862	SCN4A/PCSK9/FXYD6/ATP1B1/SLC4A11/SLC9A3R1/SLC4A8/SLC5A3/SLC38A2/SNTA1/NKAIN1/SLC6A6/FXYD5/NETO1/SCN1A/SLC8B1/CACNA1G/ATP1B3/AKT1/TPCN2/MLLT6	21
GO:0006260	DNA replication	22/1029	260/18722	0.0297843449388328	0.351049277906278	0.326039106499528	CCNE1/FAM111B/TONSL/DSCC1/GLI1/RECQL4/CHTF18/NASP/POLD1/RTEL1/CCNA2/DUT/DDX11/GLI2/ID3/HMGA1/CENPX/CDK2AP1/MMS22L/NFIC/POLE/ESCO2	22
GO:0090087	regulation of peptide transport	18/1029	202/18722	0.0298719120180344	0.351049277906278	0.326039106499528	SFRP1/NOS2/TFR2/TIAM1/VSNL1/GRP/DOC2B/ABCG1/SLC26A6/CAMK2N1/SLC8B1/NLGN2/UCP2/SYTL4/SYT7/NMU/CPT1A/EFNA5	18
GO:1903317	regulation of protein maturation	8/1029	67/18722	0.0299615247516587	0.351049277906278	0.326039106499528	TFR2/CHAC1/RPS6KA2/TMEM98/GAS1/MMP14/LPCAT3/LDLRAD3	8
GO:0021904	dorsal/ventral neural tube patterning	4/1029	22/18722	0.0300516492401071	0.351049277906278	0.326039106499528	GPR161/GLI2/FOXA1/SMO	4
GO:0044346	fibroblast apoptotic process	4/1029	22/18722	0.0300516492401071	0.351049277906278	0.326039106499528	GAS6/SFRP1/XRCC2/BCL2L11	4
GO:0046058	cAMP metabolic process	4/1029	22/18722	0.0300516492401071	0.351049277906278	0.326039106499528	ADCY1/ADCY3/PDE4A/EPHA2	4
GO:0060343	trabecula formation	4/1029	22/18722	0.0300516492401071	0.351049277906278	0.326039106499528	SFRP1/FHL2/THBS3/GREM1	4
GO:0061042	vascular wound healing	4/1029	22/18722	0.0300516492401071	0.351049277906278	0.326039106499528	HPSE/MCAM/NDNF/XBP1	4
GO:0042220	response to cocaine	7/1029	55/18722	0.0302026645915868	0.351049277906278	0.326039106499528	CACNG4/TIAM1/HOMER2/CCNA2/PPP1R1B/SLC1A1/OXTR	7
GO:0045620	negative regulation of lymphocyte differentiation	7/1029	55/18722	0.0302026645915868	0.351049277906278	0.326039106499528	IL4R/SFRP1/ZC3H12A/NRARP/ERBB2/JAK3/IRF1	7
GO:0045580	regulation of T cell differentiation	14/1029	146/18722	0.0302401999694546	0.351049277906278	0.326039106499528	IL4R/TCF7/SOX13/ZC3H12A/CAMK4/NRARP/ERBB2/JAK3/GLI2/ADA/IRF1/SH3RF1/TNFSF9/XBP1	14
GO:0007584	response to nutrient	16/1029	174/18722	0.030416200819854	0.351237021762276	0.326213474723344	CYP24A1/GAS6/PHEX/SFRP1/LPL/KANK2/TRIM25/CCL28/HMGCS1/ALPL/ADA/OGG1/NQO1/SPARC/XBP1/GCLC	16
GO:0048568	embryonic organ development	33/1029	427/18722	0.0307745719816118	0.351237021762276	0.326213474723344	VASH2/RBPMS2/LIF/TBX6/GLI1/SLC9A3R1/VASH1/INSIG1/CHST11/SOCS3/MFAP2/OTX1/TUBB2B/NES/TEAD3/NOTCH1/TTC39C/GLI2/PLCD3/ADA/ID3/STOX1/KDM2B/MMP14/PPP1R13L/SPINT1/POLE/FOXN4/AKT1/MYCN/SMO/EPHA2/NDRG4	33
GO:0032869	cellular response to insulin stimulus	18/1029	203/18722	0.0311649307441029	0.351237021762276	0.326213474723344	SLC2A4/PCSK9/LPL/TNS2/INSIG1/SOCS3/LPIN3/EIF4EBP2/ERFE/EEF2K/SLC27A1/PIK3R2/UCP2/AKT1/XBP1/GCLC/ENPP1/PDE3B	18
GO:0030038	contractile actin filament bundle assembly	11/1029	106/18722	0.0312128936254867	0.351237021762276	0.326213474723344	SFRP1/ARRB1/FHOD1/PHLDB2/RHPN2/STMN1/LIMK1/RAPGEF3/ASAP3/CORO2B/EVL	11
GO:0043149	stress fiber assembly	11/1029	106/18722	0.0312128936254867	0.351237021762276	0.326213474723344	SFRP1/ARRB1/FHOD1/PHLDB2/RHPN2/STMN1/LIMK1/RAPGEF3/ASAP3/CORO2B/EVL	11
GO:0046620	regulation of organ growth	11/1029	106/18722	0.0312128936254867	0.351237021762276	0.326213474723344	KCNK2/WWC1/GLI1/TP73/DUSP9/NOTCH1/BCL2L11/PARP2/G6PD/AKT1/SMO	11
GO:0001886	endothelial cell morphogenesis	3/1029	13/18722	0.0312949209218508	0.351237021762276	0.326213474723344	HEG1/ARHGEF26/COL15A1	3
GO:0001973	G protein-coupled adenosine receptor signaling pathway	3/1029	13/18722	0.0312949209218508	0.351237021762276	0.326213474723344	ADORA2B/ADA/ACP3	3
GO:0003337	mesenchymal to epithelial transition involved in metanephros morphogenesis	3/1029	13/18722	0.0312949209218508	0.351237021762276	0.326213474723344	LIF/SMO/GREM1	3
GO:0006000	fructose metabolic process	3/1029	13/18722	0.0312949209218508	0.351237021762276	0.326213474723344	GLYCTK/KHK/PFKFB4	3
GO:0032230	positive regulation of synaptic transmission, GABAergic	3/1029	13/18722	0.0312949209218508	0.351237021762276	0.326213474723344	ZDHHC12/OXTR/NLGN2	3
GO:0035588	G protein-coupled purinergic receptor signaling pathway	3/1029	13/18722	0.0312949209218508	0.351237021762276	0.326213474723344	ADORA2B/ADA/ACP3	3
GO:1900115	extracellular regulation of signal transduction	3/1029	13/18722	0.0312949209218508	0.351237021762276	0.326213474723344	NBL1/LTBP1/GREM1	3
GO:1900116	extracellular negative regulation of signal transduction	3/1029	13/18722	0.0312949209218508	0.351237021762276	0.326213474723344	NBL1/LTBP1/GREM1	3
GO:1902285	semaphorin-plexin signaling pathway involved in neuron projection guidance	3/1029	13/18722	0.0312949209218508	0.351237021762276	0.326213474723344	SEMA3F/PLXND1/PLXNB2	3
GO:0031098	stress-activated protein kinase signaling cascade	21/1029	247/18722	0.0317275919720435	0.354501658910545	0.329245525907767	SFRP1/RASSF2/TRPV4/SH3RF3/SH3RF2/RELL1/TRAF5/INAVA/DUSP9/LYN/ZC3H12A/FLT4/ADORA2B/CCM2/RELL2/MAP2K6/SH3RF1/AKT1/PRDX1/DNAJA1/MAP4K2	21
GO:0016331	morphogenesis of embryonic epithelium	14/1029	147/18722	0.0318033333617977	0.354501658910545	0.329245525907767	LRP2/LHX2/SFRP1/SHROOM3/IRX3/RET/SOX8/GLI2/KDM2B/SPINT1/TRIM71/PLXNB2/GREM1/DEAF1	14
GO:1905475	regulation of protein localization to membrane	16/1029	175/18722	0.0318405952812806	0.354501658910545	0.329245525907767	FZD9/SLC5A3/ARHGAP44/CNPY4/ERBB2/AKAP5/SLC1A1/GPC1/ARHGEF16/LRP4/MMP14/NHLRC1/AKT1/MTCL1/CACNB3/EPHA2	16
GO:0050803	regulation of synapse structure or activity	19/1029	218/18722	0.0319206730786044	0.354501658910545	0.329245525907767	CBLN1/NECTIN1/IGSF9/KIF1A/AGRN/TIAM1/SEMA3F/TUBB/ARHGAP44/FARP1/EEF2K/LRP4/OXTR/NLGN2/SPARC/NGEF/DISC1/CAMKV/NFATC4	19
GO:0006887	exocytosis	28/1029	352/18722	0.0321701790481458	0.354501658910545	0.329245525907767	IL4R/STX11/ADCY1/SYT2/SEPTIN4/VSNL1/RIMS1/RIMS3/DOC2B/CORO1A/SLC4A8/CSPG5/CHRNA5/ARHGAP44/RIMS4/LYN/GAB2/NOTCH1/PIK3CD/PRSS12/RAB3B/SYNGR3/CACNA1G/SYTL4/SYT7/TPCN2/SYT3/ANK1	28
GO:0007528	neuromuscular junction development	6/1029	44/18722	0.0321918176373803	0.354501658910545	0.329245525907767	AGRN/FZD9/ERBB2/SNTA1/LRP4/CACNB3	6
GO:0045197	establishment or maintenance of epithelial cell apical/basal polarity	6/1029	44/18722	0.0321918176373803	0.354501658910545	0.329245525907767	LHX2/SLC9A3R1/SH3BP1/MTCL1/MSN/ANK1	6
GO:0060711	labyrinthine layer development	6/1029	44/18722	0.0321918176373803	0.354501658910545	0.329245525907767	VASH2/VASH1/SOCS3/PLCD3/SPINT1/AKT1	6
GO:0007265	Ras protein signal transduction	27/1029	337/18722	0.0323250407897079	0.354501658910545	0.329245525907767	PDGFRB/RAB42/ARRB1/TIAM1/DHCR24/KANK2/RASA3/EPS8L1/ARHGAP44/ARHGEF25/CCNA2/TIMP2/NOTCH1/STMN1/HEG1/PSD4/RTN4R/LIMK1/PRAG1/RAPGEF3/RAB39A/SH3BP1/PSD/MYO9B/PSD3/LPAR4/TAX1BP3	27
GO:0046686	response to cadmium ion	8/1029	68/18722	0.0323846034676421	0.354501658910545	0.329245525907767	MT2A/TERT/OGG1/NUDT1/SPARC/AKT1/GCLC/ABCB6	8
GO:1902305	regulation of sodium ion transmembrane transport	8/1029	68/18722	0.0323846034676421	0.354501658910545	0.329245525907767	PCSK9/FXYD6/ATP1B1/SLC9A3R1/SNTA1/FXYD5/NETO1/ATP1B3	8
GO:0002335	mature B cell differentiation	5/1029	33/18722	0.0327737587283748	0.354501658910545	0.329245525907767	LFNG/DOCK10/DOCK11/ADA/XBP1	5
GO:0002431	Fc receptor mediated stimulatory signaling pathway	5/1029	33/18722	0.0327737587283748	0.354501658910545	0.329245525907767	VAV2/VAV3/LYN/LIMK1/PTPRJ	5
GO:0021696	cerebellar cortex morphogenesis	5/1029	33/18722	0.0327737587283748	0.354501658910545	0.329245525907767	CBLN1/GLI1/CEND1/GLI2/SMO	5
GO:0035025	positive regulation of Rho protein signal transduction	5/1029	33/18722	0.0327737587283748	0.354501658910545	0.329245525907767	PDGFRB/ARRB1/RTN4R/PRAG1/LPAR4	5
GO:0071295	cellular response to vitamin	5/1029	33/18722	0.0327737587283748	0.354501658910545	0.329245525907767	CYP24A1/GAS6/PHEX/SFRP1/KANK2	5
GO:0099084	postsynaptic specialization organization	5/1029	33/18722	0.0327737587283748	0.354501658910545	0.329245525907767	CBLN1/TMEM108/GAP43/ZDHHC12/NLGN2	5
GO:0043434	response to peptide hormone	32/1029	414/18722	0.0329593993981184	0.355751134354584	0.330405983664004	PHEX/SLC2A4/PCSK9/LPL/HHEX/GAL/TRPV4/TNS2/INSIG1/SOCS3/LPIN3/CCNA2/LYN/EIF4EBP2/JAK3/ERFE/EEF2K/SLC27A1/OXTR/SORT1/KHK/PIK3R2/SPARC/UCP2/AKT1/TRIM16/XBP1/CYBA/GCLC/ENPP1/PDE3B/AGTRAP	32
GO:0008589	regulation of smoothened signaling pathway	9/1029	81/18722	0.0333579978719045	0.359078240615185	0.333496053408358	SFRP1/GLI1/GPR161/GLI2/GAS1/TEDC1/FOXA1/SMO/ENPP1	9
GO:0070507	regulation of microtubule cytoskeleton organization	14/1029	148/18722	0.0334244126845605	0.359078240615185	0.333496053408358	TPPP/APC2/PHLDB2/TRPV4/HSPA1A/STMN1/MAP6D1/TRIM36/FKBP4/MAP1A/MID1IP1/FSD1/NIN/EFNA5	14
GO:0021953	central nervous system neuron differentiation	15/1029	162/18722	0.0334799936548359	0.359078240615185	0.333496053408358	CBLN1/DRAXIN/LHX6/CEND1/SPOCK1/GLI2/B4GALT6/HPRT1/FOXN4/NDNF/SMO/DISC1/B4GALT5/RAC3/NIN	15
GO:0048588	developmental cell growth	20/1029	234/18722	0.0337861668865115	0.361597520285386	0.335835849398236	TMEM108/SYT2/RNF157/LHX2/LPAR3/TIAM1/DRAXIN/SEMA3F/RIMS1/SEMA6C/DPYSL2/RTN4R/LIMK1/PARP2/NRCAM/G6PD/DISC1/SYT3/SEMA4F/NIN	20
GO:0015711	organic anion transport	28/1029	354/18722	0.0342273175196859	0.365547751110245	0.339504649790834	SLC2A6/LRP2/EMB/AVPR1A/ABCG2/NOS2/SLC47A1/SLC16A13/SLC4A11/SLC25A10/SLC9A3R1/SLC4A8/SLC7A2/NTSR1/PROCA1/SLC7A3/SLC39A8/SLC38A2/SLC1A1/SLC26A6/SLC7A1/SLC6A6/SFXN5/SLC16A7/SLC27A1/SLC7A8/MAP2K6/ACE	28
GO:1902105	regulation of leukocyte differentiation	23/1029	279/18722	0.0346377671931734	0.365958309230144	0.339885958088564	IL4R/GAS6/SFRP1/LIF/RASSF2/TCF7/LRRC17/SOX13/LYN/ZC3H12A/CAMK4/NRARP/ERBB2/JAK3/GLI2/ADA/FSTL3/IRF1/PRXL2A/MMP14/SH3RF1/TNFSF9/XBP1	23
GO:0071453	cellular response to oxygen levels	16/1029	177/18722	0.0348355540481853	0.365958309230144	0.339885958088564	NKX3-1/KCNK2/S100B/SFRP1/SLC2A4/DDAH1/CCNA2/NOTCH1/TERT/EEF2K/STOX1/NDNF/AKT1/HILPDA/EGLN3/CACNB3	16
GO:0019430	removal of superoxide radicals	4/1029	23/18722	0.0348428668161166	0.365958309230144	0.339885958088564	DHFRP1/NQO1/PRDX1/FANCC	4
GO:0033081	regulation of T cell differentiation in thymus	4/1029	23/18722	0.0348428668161166	0.365958309230144	0.339885958088564	CAMK4/ERBB2/GLI2/ADA	4
GO:0036303	lymph vessel morphogenesis	4/1029	23/18722	0.0348428668161166	0.365958309230144	0.339885958088564	VASH1/ACVR2B/FLT4/EPHA2	4
GO:0040019	positive regulation of embryonic development	4/1029	23/18722	0.0348428668161166	0.365958309230144	0.339885958088564	AMOT/NIBAN2/NR2C2/B4GALT5	4
GO:0043931	ossification involved in bone maturation	4/1029	23/18722	0.0348428668161166	0.365958309230144	0.339885958088564	RFLNB/RFLNA/THBS3/GREM1	4
GO:0071305	cellular response to vitamin D	4/1029	23/18722	0.0348428668161166	0.365958309230144	0.339885958088564	CYP24A1/PHEX/SFRP1/KANK2	4
GO:0015807	L-amino acid transport	8/1029	69/18722	0.0349378975318763	0.366198252436381	0.340108806769636	SLC47A1/SLC7A2/NTSR1/SLC7A3/SLC38A2/SLC1A1/SLC7A1/SLC7A8	8
GO:0030850	prostate gland development	6/1029	45/18722	0.0354816313073378	0.370470172213437	0.344076377691461	NKX3-1/SFRP1/GLI1/NOTCH1/GLI2/FOXA1	6
GO:0007044	cell-substrate junction assembly	10/1029	95/18722	0.0356943868866816	0.370470172213437	0.344076377691461	SFRP1/GPM6B/PHLDB2/ITGA6/PTPRJ/CORO2B/MMP14/ACTN1/GREM1/EFNA5	10
GO:0008585	female gonad development	10/1029	95/18722	0.0356943868866816	0.370470172213437	0.344076377691461	SFRP1/ARRB1/ANG/PCYT1B/FZD4/IDH1/CASP2/LHX9/MMP14/ARRB2	10
GO:0010883	regulation of lipid storage	7/1029	57/18722	0.0358425527424778	0.370470172213437	0.344076377691461	ITGB3/LPL/ZC3H12A/ABCG1/MEST/HILPDA/CPT1A	7
GO:0097120	receptor localization to synapse	7/1029	57/18722	0.0358425527424778	0.370470172213437	0.344076377691461	CACNG4/CNIH2/NSG1/ARHGAP44/CACNG5/NETO1/ADAM22	7
GO:0060326	cell chemotaxis	25/1029	310/18722	0.0358448386910114	0.370470172213437	0.344076377691461	PDGFRB/GAS6/TIAM1/VAV3/NINJ1/TRPV4/FGFR1/CCL28/CORO1A/PGF/TMEM102/HSPB1/LYN/NOTCH1/RIN3/PIK3CD/MTUS1/ARHGEF16/VEGFB/NBL1/SLC8B1/PREX1/GREM1/ARRB2/EPHA2	25
GO:0010876	lipid localization	34/1029	448/18722	0.0358566636224714	0.370470172213437	0.344076377691461	ITGB3/NKX3-1/B4GALNT1/ANO7/NOS2/PCSK9/LPL/PLSCR4/LDLR/GAL/NTSR1/ZC3H12A/ABCG1/FZD4/SLC27A3/PROCA1/STARD4/NME4/ERFE/MEST/SLC27A1/GM2A/MAP2K6/LDAF1/SYT7/AKT1/LPCAT3/TPCN2/HILPDA/ACE/CPT1A/ENPP1/PLSCR3/EEPD1	34
GO:0051928	positive regulation of calcium ion transport	12/1029	122/18722	0.0361403233938364	0.372641993042544	0.346093469214402	PDGFRB/ATP1B1/ADCYAP1R1/LPAR3/HSPA2/NTSR1/TRPC3/GRIN1/G6PD/MYLK/CACNB3/ARRB2	12
GO:0035265	organ growth	16/1029	178/18722	0.0364077668125359	0.373636702489789	0.347017311534604	KCNK2/PDGFRB/FGFR3/WWC1/GLI1/TP73/DUSP9/NOTCH1/HEG1/BCL2L11/PARP2/THBS3/G6PD/AKT1/SMO/NDRG4	16
GO:0035725	sodium ion transmembrane transport	16/1029	178/18722	0.0364077668125359	0.373636702489789	0.347017311534604	SCN4A/PCSK9/FXYD6/ATP1B1/SLC4A11/SLC9A3R1/SLC4A8/SNTA1/SLC6A6/FXYD5/NETO1/SCN1A/SLC8B1/CACNA1G/ATP1B3/TPCN2	16
GO:0030072	peptide hormone secretion	20/1029	236/18722	0.0364577503907837	0.373636702489789	0.347017311534604	SFRP1/NOS2/TFR2/ILDR2/TIAM1/VSNL1/GAL/GRP/TRPV4/DOC2B/ABCG1/CAMK2N1/SLC8B1/NLGN2/UCP2/SYTL4/SYT7/NMU/CPT1A/EFNA5	20
GO:1900180	regulation of protein localization to nucleus	13/1029	136/18722	0.0366741095852568	0.375081627109066	0.348359293875767	CDH1/LIF/ZC3H12A/TERT/TMEM98/LIMK2/HYAL2/WWTR1/PIK3R2/AKT1/SUMO3/SMO/RASSF5	13
GO:0007616	long-term memory	5/1029	34/18722	0.0367466131821813	0.375081627109066	0.348359293875767	ADCY1/SLC2A4/LDLR/CAMK4/NFATC4	5
GO:0001935	endothelial cell proliferation	17/1029	193/18722	0.0374546911545533	0.379697738352118	0.35264653467046	ITGB3/VASH2/ANG/FGFR1/VASH1/PGF/PRKX/NRARP/FLT4/PIK3CD/VEGFB/EGFL7/MMP14/SPARC/AKT1/CYBA/EPHA2	17
GO:1904062	regulation of cation transmembrane transport	28/1029	357/18722	0.0374978030237239	0.379697738352118	0.35264653467046	CACNG4/PCSK9/FXYD6/ATP1B1/CNIH2/SHISA8/HSPA2/GAL/SLC9A3R1/CORO1A/NTSR1/AHNAK/LYN/CACNG5/SNTA1/KCNAB3/FXYD5/NETO1/VDAC1/NLGN2/G6PD/KCNG1/ATP1B3/AKT1/CACNB3/TSPAN13/KCNC1/CYBA	28
GO:0010811	positive regulation of cell-substrate adhesion	12/1029	123/18722	0.0381313022116443	0.379697738352118	0.35264653467046	NPNT/SFRP1/DOCK5/CCL28/CSPG5/ITGA6/PTPRJ/PREX1/RELL2/NDNF/DISC1/RAC3	12
GO:0050886	endocrine process	9/1029	83/18722	0.0381916078943993	0.379697738352118	0.35264653467046	NKX3-1/AVPR1A/GAL/RPS6KA2/FZD4/NIBAN2/OXTR/ACE/CYBA	9
GO:0015812	gamma-aminobutyric acid transport	3/1029	14/18722	0.0382406773210402	0.379697738352118	0.35264653467046	SLC9A3R1/NTSR1/SLC6A6	3
GO:0033212	iron import into cell	3/1029	14/18722	0.0382406773210402	0.379697738352118	0.35264653467046	TFR2/SLC39A8/CYBRD1	3
GO:0035630	bone mineralization involved in bone maturation	3/1029	14/18722	0.0382406773210402	0.379697738352118	0.35264653467046	RFLNB/RFLNA/GREM1	3
GO:0036151	phosphatidylcholine acyl-chain remodeling	3/1029	14/18722	0.0382406773210402	0.379697738352118	0.35264653467046	LPCAT1/LPCAT4/LPCAT3	3
GO:0036444	calcium import into the mitochondrion	3/1029	14/18722	0.0382406773210402	0.379697738352118	0.35264653467046	MCUB/VDAC1/AKT1	3
GO:0044764	multi-organism cellular process	3/1029	14/18722	0.0382406773210402	0.379697738352118	0.35264653467046	GAS6/HYAL2/TPCN2	3
GO:0060080	inhibitory postsynaptic potential	3/1029	14/18722	0.0382406773210402	0.379697738352118	0.35264653467046	RIMS1/NTSR1/NLGN2	3
GO:0070986	left/right axis specification	3/1029	14/18722	0.0382406773210402	0.379697738352118	0.35264653467046	MNS1/NOTCH1/SMO	3
GO:0099638	endosome to plasma membrane protein transport	3/1029	14/18722	0.0382406773210402	0.379697738352118	0.35264653467046	NSG1/ARHGAP44/AKAP5	3
GO:0019932	second-messenger-mediated signaling	25/1029	312/18722	0.0382467069382874	0.379697738352118	0.35264653467046	ADCY1/RNF157/AVPR1A/NOS2/ATP1B1/ADCYAP1R1/DDAH1/GAL/HOMER2/RASD2/SLC9A3R1/FHL2/EIF4EBP2/ADA/BHLHA15/PTPRJ/RAPGEF3/CAMKK2/GRIN1/SAMD14/NDNF/TPCN2/PDE4A/PDE3B/NFATC4	25
GO:0007266	Rho protein signal transduction	13/1029	137/18722	0.038569248719826	0.381418681823689	0.354244871163711	PDGFRB/ARRB1/KANK2/EPS8L1/ARHGEF25/STMN1/HEG1/RTN4R/LIMK1/PRAG1/MYO9B/LPAR4/TAX1BP3	13
GO:0048754	branching morphogenesis of an epithelial tube	14/1029	151/18722	0.0386456145194906	0.381418681823689	0.354244871163711	NKX3-1/NPNT/NOTCH1/SOX8/NRARP/GLI2/PLXND1/MMP14/FOXA1/MYCN/SMO/GREM1/EPHA2/NFATC4	14
GO:0071456	cellular response to hypoxia	14/1029	151/18722	0.0386456145194906	0.381418681823689	0.354244871163711	NKX3-1/KCNK2/S100B/SFRP1/SLC2A4/DDAH1/CCNA2/NOTCH1/TERT/STOX1/NDNF/AKT1/HILPDA/EGLN3	14
GO:0006826	iron ion transport	7/1029	58/18722	0.0389065970250682	0.382486083151144	0.355236226500362	NECTIN1/TFR2/SLC39A8/SLC40A1/CYBRD1/FTL/ABCB6	7
GO:0006195	purine nucleotide catabolic process	6/1029	46/18722	0.0389799536741852	0.382486083151144	0.355236226500362	NUDT8/NUDT15/NUDT18/ADA/HPRT1/PDE4A	6
GO:0007019	microtubule depolymerization	6/1029	46/18722	0.0389799536741852	0.382486083151144	0.355236226500362	APC2/TRPV4/STMN1/MAP6D1/MAP1A/MID1IP1	6
GO:0003014	renal system process	11/1029	110/18722	0.0393925750232901	0.385045343146726	0.357613154455424	GAS6/AVPR1A/SLC15A2/RHPN2/SLC9A3R1/MYO1E/HYAL2/CORO2B/MCAM/MLLT6/CYBA	11
GO:1905954	positive regulation of lipid localization	11/1029	110/18722	0.0393925750232901	0.385045343146726	0.357613154455424	NKX3-1/LPL/GAL/NTSR1/ZC3H12A/ABCG1/ERFE/MAP2K6/LPCAT3/HILPDA/EEPD1	11
GO:0043409	negative regulation of MAPK cascade	16/1029	180/18722	0.0397056544405749	0.386722439974478	0.359170768117228	SFRP1/ARRB1/LIF/C1QL4/SLC9A3R1/SH3RF2/DUSP9/LYN/PTPRJ/CAMK2N1/HYAL2/PIK3R2/AKT1/TNIP1/DNAJA1/FBLN1	16
GO:0051146	striated muscle cell differentiation	23/1029	283/18722	0.039716615656752	0.386722439974478	0.359170768117228	IL4R/PDGFRB/AVPR1A/MYO18B/IRX3/FHL2/NOTCH1/NIBAN2/CSRP2/PIEZO1/BHLHA15/MYORG/PARP2/RBM38/MMP14/SORT1/G6PD/AKT1/XBP1/SMO/GREM1/ARRB2/PTGFRN	23
GO:0043281	regulation of cysteine-type endopeptidase activity involved in apoptotic process	18/1029	209/18722	0.0398106524355911	0.386895478555083	0.359331478728989	NKX3-1/GAS6/TNFAIP8/ARRB1/DHCR24/ATP2A3/HSPE1/SLC1A1/CASP2/ACER2/BCL2L11/LAMP3/RPS6KA1/SH3RF1/AKT1/EGLN3/ANP32B/ARRB2	18
GO:0071577	zinc ion transmembrane transport	4/1029	24/18722	0.0400507376302858	0.387004556187505	0.359432785229392	SLC39A8/SLC1A1/SLC39A4/SLC30A3	4
GO:1903428	positive regulation of reactive oxygen species biosynthetic process	4/1029	24/18722	0.0400507376302858	0.387004556187505	0.359432785229392	SLC5A3/GRIN1/MTCO2P12/CYBA	4
GO:1903861	positive regulation of dendrite extension	4/1029	24/18722	0.0400507376302858	0.387004556187505	0.359432785229392	SYT2/RNF157/RIMS1/SYT3	4
GO:0050673	epithelial cell proliferation	33/1029	437/18722	0.0405318576049189	0.390146939884345	0.362351292793079	ITGB3/NKX3-1/VASH2/SFRP1/COL8A2/ANG/CDH3/GLI1/FGFR1/VASH1/LGR5/PGF/PRKX/NOTCH1/NRARP/FLT4/ERBB2/PIK3CD/CD109/MTSS1/VEGFB/STOX1/EGFL7/MMP14/SPARC/RPS6KA1/AKT1/XBP1/SMO/B4GALT1/CYBA/EPHA2/DEAF1	33
GO:0070302	regulation of stress-activated protein kinase signaling cascade	17/1029	195/18722	0.0406783969671309	0.390146939884345	0.362351292793079	SFRP1/RASSF2/TRPV4/SH3RF3/SH3RF2/RELL1/TRAF5/INAVA/LYN/ZC3H12A/FLT4/RELL2/SH3RF1/AKT1/PRDX1/DNAJA1/MAP4K2	17
GO:0051403	stress-activated MAPK cascade	20/1029	239/18722	0.040752929358448	0.390146939884345	0.362351292793079	SFRP1/RASSF2/TRPV4/SH3RF3/SH3RF2/RELL1/TRAF5/INAVA/DUSP9/ZC3H12A/FLT4/ADORA2B/CCM2/RELL2/MAP2K6/SH3RF1/AKT1/PRDX1/DNAJA1/MAP4K2	20
GO:0006739	NADP metabolic process	5/1029	35/18722	0.0410024654874918	0.390146939884345	0.362351292793079	IDH1/IDH2/DERA/NQO1/G6PD	5
GO:0015695	organic cation transport	5/1029	35/18722	0.0410024654874918	0.390146939884345	0.362351292793079	SLC47A1/SLC38A2/SLC44A2/SLC7A8/SLC29A4	5
GO:0021955	central nervous system neuron axonogenesis	5/1029	35/18722	0.0410024654874918	0.390146939884345	0.362351292793079	DRAXIN/GLI2/B4GALT6/B4GALT5/NIN	5
GO:0045880	positive regulation of smoothened signaling pathway	5/1029	35/18722	0.0410024654874918	0.390146939884345	0.362351292793079	SFRP1/GLI1/TEDC1/FOXA1/SMO	5
GO:0098810	neurotransmitter reuptake	5/1029	35/18722	0.0410024654874918	0.390146939884345	0.362351292793079	ITGB3/GPM6B/SLC29A2/RAB3B/SLC29A4	5
GO:0072659	protein localization to plasma membrane	23/1029	284/18722	0.0410680989351942	0.390146939884345	0.362351292793079	GAS6/ATP1B1/CDH1/SLC9A3R1/NSG1/TSPAN5/ARHGAP44/CNPY4/AKAP5/EFR3B/RAB3B/TSPAN15/ARHGEF16/TSPAN33/MMP14/EHD4/NHLRC1/ATP1B3/AKT1/CACNB3/ANK1/EPHA2/PIGW	23
GO:0099504	synaptic vesicle cycle	16/1029	181/18722	0.0414328726692267	0.392876566450443	0.364886449714626	STX11/ADCY1/SYT2/SLC2A4/RIMS1/RIMS3/DOC2B/SLC4A8/CSPG5/CHRNA5/RIMS4/RAB3B/SYNJ2/AMPH/NLGN2/SYT7	16
GO:0001836	release of cytochrome c from mitochondria	7/1029	59/18722	0.0421370452095004	0.398717400626024	0.370311159223149	BIK/FZD9/BMF/BCL2L11/AKT1/ARRB2/PLSCR3	7
GO:0070997	neuron death	28/1029	361/18722	0.0422166722956419	0.398717400626024	0.370311159223149	PCSK9/ARRB1/DHCR24/DRAXIN/THRB/GRM4/CORO1A/FZD9/XRCC2/NES/SLC1A1/TERT/CASP2/BCL2L11/PARP2/KDM2B/NQO1/G6PD/NQO2/NDNF/AKT1/TRIM2/EGLN3/CNTFR/ARRB2/AGAP2/GCLC/NFATC4	28
GO:0001763	morphogenesis of a branching structure	17/1029	196/18722	0.0423632325916473	0.398717400626024	0.370311159223149	NKX3-1/NPNT/SFRP1/SOCS3/NOTCH1/SOX8/NRARP/GLI2/PLXND1/MMP14/FOXA1/SPINT1/MYCN/SMO/GREM1/EPHA2/NFATC4	17
GO:0090276	regulation of peptide hormone secretion	17/1029	196/18722	0.0423632325916473	0.398717400626024	0.370311159223149	SFRP1/NOS2/TFR2/TIAM1/VSNL1/GRP/DOC2B/ABCG1/CAMK2N1/SLC8B1/NLGN2/UCP2/SYTL4/SYT7/NMU/CPT1A/EFNA5	17
GO:0009261	ribonucleotide catabolic process	6/1029	47/18722	0.0426899071009518	0.400306651983601	0.371787185881623	NUDT8/NUDT18/ADA/HPRT1/ENTPD7/PDE4A	6
GO:0045581	negative regulation of T cell differentiation	6/1029	47/18722	0.0426899071009518	0.400306651983601	0.371787185881623	IL4R/ZC3H12A/NRARP/ERBB2/JAK3/IRF1	6
GO:0071241	cellular response to inorganic substance	19/1029	226/18722	0.0435197685485979	0.406368080832459	0.377416774006056	ADCY1/SYT2/CPNE2/TFR2/CDH1/MT2A/SPIDR/CCNA2/DDX11/SLC1A1/FSTL3/OGG1/EEF2K/NQO1/SYT7/AKT1/SYT3/NFATC4/ABCB6	19
GO:0048640	negative regulation of developmental growth	11/1029	112/18722	0.0439955345329503	0.406368080832459	0.377416774006056	KCNK2/FGFR3/DRAXIN/SEMA3F/WWC1/TP73/SEMA6C/NKD1/RTN4R/G6PD/SEMA4F	11
GO:0008360	regulation of cell shape	14/1029	154/18722	0.044424232788855	0.406368080832459	0.377416774006056	S100B/SHROOM3/SLC9A3R1/COCH/CORO1A/PRAG1/PLXND1/RHOBTB1/SH3KBP1/MSN/PLXNB2/FGD1/FMNL3/RAC3	14
GO:0050770	regulation of axonogenesis	14/1029	154/18722	0.044424232788855	0.406368080832459	0.377416774006056	LPAR3/TIAM1/DRAXIN/SEMA3F/RET/SEMA6C/RTN4R/LIMK1/PLXND1/LRP4/PLXNB2/DISC1/SEMA4F/NIN	14
GO:0032874	positive regulation of stress-activated MAPK cascade	12/1029	126/18722	0.0445648639119658	0.406368080832459	0.377416774006056	RASSF2/TRPV4/SH3RF3/SH3RF2/RELL1/TRAF5/INAVA/ZC3H12A/FLT4/RELL2/SH3RF1/MAP4K2	12
GO:0000725	recombinational repair	13/1029	140/18722	0.044669121606656	0.406368080832459	0.377416774006056	TONSL/RECQL4/XRCC2/H2AX/SPIDR/RTEL1/TEX15/FANCB/MMS22L/RBBP8/USP51/NABP2/HROB	13
GO:0030177	positive regulation of Wnt signaling pathway	13/1029	140/18722	0.044669121606656	0.406368080832459	0.377416774006056	LYPD6/SFRP1/CDH3/HHEX/LGR5/FZD9/NKD1/JRK/NRARP/TERT/GPRC5B/DISC1/FAM53B	13
GO:0050768	negative regulation of neurogenesis	13/1029	140/18722	0.044669121606656	0.406368080832459	0.377416774006056	LHX2/DRAXIN/SEMA3F/LDLR/SEMA6C/NOTCH1/RTN4R/TMEM98/IDH2/LRP4/MYCN/SEMA4F/NFATC4	13
GO:0110149	regulation of biomineralization	10/1029	99/18722	0.0453745070277858	0.406368080832459	0.377416774006056	GAS6/FBLN7/GPM6B/RFLNB/FZD9/ACVR2B/NOTCH1/RFLNA/GREM1/ENPP1	10
GO:0002790	peptide secretion	20/1029	242/18722	0.0454062268199317	0.406368080832459	0.377416774006056	SFRP1/NOS2/TFR2/ILDR2/TIAM1/VSNL1/GAL/GRP/TRPV4/DOC2B/ABCG1/CAMK2N1/SLC8B1/NLGN2/UCP2/SYTL4/SYT7/NMU/CPT1A/EFNA5	20
GO:1903320	regulation of protein modification by small protein conjugation or removal	20/1029	242/18722	0.0454062268199317	0.406368080832459	0.377416774006056	ARRB1/SEPTIN4/NXN/RASD2/SH3RF2/INAVA/ZC3H12A/HSPA1A/LIMK1/CENPX/IVNS1ABP/NHLRC1/AKT1/TNIP1/DNAJA1/HMG20B/RASSF5/ARRB2/DCUN1D4/GCLC	20
GO:0006081	cellular aldehyde metabolic process	7/1029	60/18722	0.0455362761051304	0.406368080832459	0.377416774006056	CYP1B1/IDH1/GLYCTK/PDXK/IDH2/PDXP/TPI1	7
GO:0043949	regulation of cAMP-mediated signaling	5/1029	36/18722	0.0455441585644532	0.406368080832459	0.377416774006056	RNF157/ADCYAP1R1/RASD2/PDE4A/PDE3B	5
GO:0046466	membrane lipid catabolic process	5/1029	36/18722	0.0455441585644532	0.406368080832459	0.377416774006056	CYP1B1/NAGA/ACER2/GM2A/FUCA1	5
GO:0071402	cellular response to lipoprotein particle stimulus	5/1029	36/18722	0.0455441585644532	0.406368080832459	0.377416774006056	LPL/LDLR/HMGCS1/ABCG1/AKT1	5
GO:1901658	glycosyl compound catabolic process	5/1029	36/18722	0.0455441585644532	0.406368080832459	0.377416774006056	NAGA/ADA/DERA/NUDT1/FUCA1	5
GO:0006658	phosphatidylserine metabolic process	4/1029	25/18722	0.0456763171971648	0.406368080832459	0.377416774006056	MBOAT1/LPCAT4/SLC27A1/LPCAT3	4
GO:0032331	negative regulation of chondrocyte differentiation	4/1029	25/18722	0.0456763171971648	0.406368080832459	0.377416774006056	RFLNB/GLI2/RFLNA/GREM1	4
GO:0070423	nucleotide-binding oligomerization domain containing signaling pathway	4/1029	25/18722	0.0456763171971648	0.406368080832459	0.377416774006056	SLC15A2/INAVA/HSPA1A/MAP2K6	4
GO:0071450	cellular response to oxygen radical	4/1029	25/18722	0.0456763171971648	0.406368080832459	0.377416774006056	DHFRP1/NQO1/PRDX1/FANCC	4
GO:0071451	cellular response to superoxide	4/1029	25/18722	0.0456763171971648	0.406368080832459	0.377416774006056	DHFRP1/NQO1/PRDX1/FANCC	4
GO:0072202	cell differentiation involved in metanephros development	4/1029	25/18722	0.0456763171971648	0.406368080832459	0.377416774006056	LIF/WWTR1/SMO/GREM1	4
GO:1990778	protein localization to cell periphery	26/1029	333/18722	0.0457454898188196	0.406368080832459	0.377416774006056	GAS6/ATP1B1/CDH1/SLC9A3R1/NSG1/TSPAN5/ARHGAP44/CNPY4/AKAP5/SLC1A1/EFR3B/RAB3B/TSPAN15/ARHGEF16/ADAM22/SAPCD2/TSPAN33/MMP14/EHD4/NHLRC1/ATP1B3/AKT1/CACNB3/ANK1/EPHA2/PIGW	26
GO:0010832	negative regulation of myotube differentiation	3/1029	15/18722	0.0458996472140743	0.406368080832459	0.377416774006056	NOTCH1/BHLHA15/XBP1	3
GO:0019511	peptidyl-proline hydroxylation	3/1029	15/18722	0.0458996472140743	0.406368080832459	0.377416774006056	CRTAP/EGLN3/P3H3	3
GO:0032328	alanine transport	3/1029	15/18722	0.0458996472140743	0.406368080832459	0.377416774006056	SLC38A2/SLC6A6/SLC7A8	3
GO:0032354	response to follicle-stimulating hormone	3/1029	15/18722	0.0458996472140743	0.406368080832459	0.377416774006056	HMGCS1/NOTCH1/GCLC	3
GO:0045217	cell-cell junction maintenance	3/1029	15/18722	0.0458996472140743	0.406368080832459	0.377416774006056	INAVA/MTSS1/NLGN2	3
GO:0048484	enteric nervous system development	3/1029	15/18722	0.0458996472140743	0.406368080832459	0.377416774006056	KIF26A/RET/SOX8	3
GO:0048569	post-embryonic animal organ development	3/1029	15/18722	0.0458996472140743	0.406368080832459	0.377416774006056	MFAP2/BCL2L11/MYO1E	3
GO:0051608	histamine transport	3/1029	15/18722	0.0458996472140743	0.406368080832459	0.377416774006056	LYN/ADA/SLC29A4	3
GO:1905146	lysosomal protein catabolic process	3/1029	15/18722	0.0458996472140743	0.406368080832459	0.377416774006056	LRP2/LDLR/MGAT3	3
GO:0014031	mesenchymal cell development	9/1029	86/18722	0.0463013283249578	0.408416802514662	0.379319536463554	SEMA3F/RET/NRTN/SEMA6C/RADIL/NOTCH1/SOX8/SMO/SEMA4F	9
GO:0015908	fatty acid transport	9/1029	86/18722	0.0463013283249578	0.408416802514662	0.379319536463554	NTSR1/SLC27A3/PROCA1/ERFE/SLC27A1/MAP2K6/AKT1/ACE/CPT1A	9
GO:0001505	regulation of neurotransmitter levels	18/1029	213/18722	0.0464675156766118	0.408416802514662	0.379319536463554	ITGB3/STX11/ADCY1/SYT2/RIMS1/RIMS3/GPM6B/DOC2B/GRM4/SLC4A8/CSPG5/CHRNA5/RIMS4/SLC29A2/RAB3B/SYNGR3/SYT7/SLC29A4	18
GO:0051147	regulation of muscle cell differentiation	14/1029	155/18722	0.046478580205056	0.408416802514662	0.379319536463554	RBPMS2/PRDM6/NOTCH1/NIBAN2/PIEZO1/BHLHA15/PARP2/RBM38/MMP14/G6PD/XBP1/GREM1/ARRB2/MAPK12	14
GO:0002686	negative regulation of leukocyte migration	6/1029	48/18722	0.0466140998730514	0.408416802514662	0.379319536463554	CCL28/RIN3/ADA/NBL1/AKT1/GREM1	6
GO:0090199	regulation of release of cytochrome c from mitochondria	6/1029	48/18722	0.0466140998730514	0.408416802514662	0.379319536463554	BIK/BMF/BCL2L11/AKT1/ARRB2/PLSCR3	6
GO:0001667	ameboidal-type cell migration	35/1029	475/18722	0.0480100478781966	0.418799040522509	0.388962101814301	ITGB3/AMOT/SEMA3F/DOCK5/KANK2/RET/NRTN/AMOTL2/CYP1B1/SEMA6C/FGFR1/AMOTL1/VASH1/RADIL/HSPB1/PRKX/ZC3H12A/NOTCH1/SOX8/FLT4/PIK3CD/PKN3/FSTL1/GLIPR2/SH3BP1/PLXND1/HYAL2/SPARC/AKT1/EVL/SMO/GREM1/SEMA4F/EPHA2/PLPP3	35
GO:0051588	regulation of neurotransmitter transport	10/1029	100/18722	0.0480467261155332	0.418799040522509	0.388962101814301	ITGB3/ADCY1/RIMS1/RIMS3/GPM6B/SLC4A8/CSPG5/CHRNA5/RIMS4/RAB3B	10
GO:0110020	regulation of actomyosin structure organization	10/1029	100/18722	0.0480467261155332	0.418799040522509	0.388962101814301	SFRP1/FHOD1/PHLDB2/RHPN2/STMN1/LIMK1/RAPGEF3/ASAP3/CORO2B/EVL	10
GO:0034765	regulation of ion transmembrane transport	36/1029	491/18722	0.0482301274229754	0.419676563322049	0.389777106337886	CACNG4/SCN4A/TMEM37/PCSK9/FXYD6/ATP1B1/CNIH2/SHISA8/HSPA2/GAL/SLC9A3R1/CORO1A/NTSR1/AHNAK/KCNC4/LYN/KCNQ2/CACNG5/SNTA1/KCNAB3/FXYD5/NETO1/VDAC1/SCN1A/NLGN2/G6PD/CACNA1G/KCNG1/ATP1B3/AKT1/TPCN2/CACNB3/TSPAN13/KCNC1/CYBA/TMEM109	36
GO:0045444	fat cell differentiation	19/1029	229/18722	0.0485701517785413	0.42191160954202	0.391852918818945	WIF1/SFRP1/SLC2A4/LPL/TRPV4/C1QL4/INSIG1/SOX13/CCDC3/ZC3H12A/SOX8/FNDC5/WWTR1/SORT1/AKT1/XBP1/LRP3/ENPP1/MMP11	19
GO:0007009	plasma membrane organization	13/1029	142/18722	0.0490910476698684	0.423744494666251	0.393555221788445	ANO7/TLCD1/PLSCR4/SLC9A3R1/PACSIN3/MYRF/MTSS1/A4GALT/SNX33/SYTL4/SYT7/AKT1/PLSCR3	13
GO:0030199	collagen fibril organization	7/1029	61/18722	0.0491063610667824	0.423744494666251	0.393555221788445	CYP1B1/CRTAP/AEBP1/BMP1/GREM1/COLGALT1/MMP11	7
GO:0001776	leukocyte homeostasis	9/1029	87/18722	0.0492405814088139	0.423744494666251	0.393555221788445	DOCK10/CORO1A/LYN/DOCK11/PIK3CD/JAK3/ADA/BCL2L11/AKT1	9
[truncated: 4,486 more rows]

## Sheet: GO All genes Upreg by UNC0621
ID	Description	GeneRatio	BgRatio	pvalue	p.adjust	qvalue	geneID	Count
[truncated: 4,783 more rows]

## Sheet: GO_All_Downregulated_By_UNC0621
ID	Description	GeneRatio	BgRatio	pvalue	p.adjust	qvalue	geneID	Count
[truncated: 5,326 more rows]
