# Supplementary material for: MS0621, a novel small-molecule modulator of Ewing sarcoma chromatin accessibility, interacts with an RNA-associated macromolecular complex and influences RNA splicing
Source: Front Oncol. 2023 Jan 30;13:1099550. doi: 10.3389/fonc.2023.1099550 (PMC9924231; doi:10.3389/fonc.2023.1099550)
Supplement: Supplementary file 8 [file Table_3.xlsx]

## Sheet: SE_Events_Supplemental_Table
ID	GeneID	geneSymbol	chr	strand	exonStart_0base	exonEnd	upstreamES	upstreamEE	downstreamES	downstreamEE	ID.1	IJC_S1R1	IJC_S1R2	IJC_S1R3	SJC_S1R1	SJC_S1R2	SJC_S1R3	IJC_S2R1	IJC_S2R2	IJC_S2R3	SJC_S2R1	SJC_S2R2	SJC_S2R3	IncFormLen	SkipFormLen	PValue	FDR	IncLevel1	IncLevel2	IncLevelDifference	S1R1counts	S1R2counts	S1R3counts	S2R1counts	S2R2counts	S2R3counts
98	ENSG00000071889.17	FAM3A	chrX	-	154507810	154507861	154507405	154507490	154508288	154508347	98	20	19	36	3	1	1	37	22	32	12	10	18	100	49	3.32862827102e-06	0.000221944875717783	0.766,0.903,0.946	0.602,0.519,0.466	0.343	23	20	37	49	32	50
158	ENSG00000169057.25	MECP2	chrX	-	154092183	154092307	154032206	154032557	154097603	154097663	158	87	91	110	3	3	3	55	66	91	9	6	9	173	49	0.000412727673139	0.0113827819611593	0.891,0.896,0.912	0.634,0.757,0.741	0.189	90	94	113	64	72	100
166	ENSG00000184216.15	IRAK1	chrX	-	154013042	154013343	154012528	154012678	154014041	154014278	166	269	152	326	0	3	0	297	263	366	11	10	8	350	49	3.5688829314e-07	3.21539129627782e-05	1.0,0.876,1.0	0.791,0.786,0.865	0.145	269	155	326	308	273	374
171	ENSG00000184216.15	IRAK1	chrX	-	154013042	154013433	154012528	154012678	154014041	154014246	171	389	220	461	0	3	0	429	358	528	11	10	8	440	49	2.85537425482e-07	2.63978760716241e-05	1.0,0.891,1.0	0.813,0.799,0.88	0.133	389	223	461	440	368	536
304	ENSG00000101974.15	ATP11C	chrX	-	139731650	139731755	139726347	139728962	139737915	139738069	304	112	107	143	55	37	46	56	45	63	40	46	76	154	49	3.33206481073e-07	3.03046560208355e-05	0.393,0.479,0.497	0.308,0.237,0.209	0.205	167	144	189	96	91	139
418	ENSG00000102038.16	SMARCA1	chrX	-	129493039	129493075	129491940	129492093	129496749	129496871	418	33	30	34	36	23	31	42	42	68	17	12	29	85	49	9.3276235488e-05	0.00351781578507868	0.346,0.429,0.387	0.587,0.669,0.575	-0.223	69	53	65	59	54	97
517	ENSG00000068366.21	ACSL4	chrX	-	109696143	109696196	109683135	109683375	109733138	109733198	517	26	36	33	3	4	5	38	49	52	0	1	3	102	49	0.00141045452939	0.0298756206696031	0.806,0.812,0.76	1.0,0.959,0.893	-0.158	29	40	38	38	50	55
835	ENSG00000147162.15	OGT	chrX	+	71546343	71546496	71544566	71544635	71547906	71548023	835	108	96	113	25	29	39	316	271	442	6	6	14	202	49	0	0	0.512,0.445,0.413	0.927,0.916,0.885	-0.453	133	125	152	322	277	456
910	ENSG00000131089.17	ARHGEF9	chrX	-	63656509	63658064	63655615	63655737	63665885	63666017	910	19	15	26	11	14	11	88	65	120	10	5	15	1604	49	2.94670010614e-09	4.73805408693243e-07	0.05,0.032,0.067	0.212,0.284,0.196	-0.181	30	29	37	98	70	135
1122	ENSG00000102225.17	CDK16	chrX	+	47222260	47222342	47218709	47219105	47223551	47223759	1122	60	49	70	89	62	97	49	49	84	32	44	54	131	49	0.00014648617767	0.00509073551570753	0.201,0.228,0.213	0.364,0.294,0.368	-0.128	149	111	167	81	93	138
1123	ENSG00000102225.17	CDK16	chrX	+	47222260	47222380	47218412	47218664	47223551	47223759	1123	77	46	82	4	4	4	50	44	92	1	0	1	169	49	0.000146977796039	0.00510395332876704	0.848,0.769,0.856	0.935,1.0,0.964	-0.142	81	50	86	51	44	93
1124	ENSG00000102225.17	CDK16	chrX	+	47222260	47222380	47218690	47219105	47223551	47223759	1124	90	55	93	89	62	97	61	58	109	32	44	54	169	49	0.000504594754599	0.0132789029175229	0.227,0.205,0.218	0.356,0.277,0.369	-0.117	179	117	190	93	102	163
1125	ENSG00000102225.17	CDK16	chrX	+	47222272	47222342	47218310	47218664	47223551	47223728	1125	28	23	43	4	4	4	28	23	40	1	0	1	119	49	5.71490291292e-05	0.00233640109294566	0.742,0.703,0.816	0.92,1.0,0.943	-0.201	32	27	47	29	23	41
1135	ENSG00000130985.17	UBA1	chrX	+	47198308	47198355	47190860	47190950	47198802	47198919	1135	19	8	26	238	143	280	37	34	52	127	85	172	96	49	8.38218383592e-14	3.02068097213910e-11	0.039,0.028,0.045	0.129,0.17,0.134	-0.107	257	151	306	164	119	224
1170	ENSG00000215301.11	DDX3X	chrX	+	41337690	41339083	41337407	41337465	41341483	41341616	1170	779	771	781	1	2	1	975	923	1166	6	7	7	1442	49	0.000590983202111	0.0150184857911249	0.964,0.929,0.964	0.847,0.818,0.85	0.114	780	773	782	981	930	1173
1505	ENSG00000285756.2	ENSG00000285756	chrX	-	3822072	3822285	3818441	3818500	3822373	3822580	1505	42	35	39	8	5	4	28	34	31	17	17	9	262	49	0.000719678733893	0.0175572876165816	0.495,0.567,0.646	0.235,0.272,0.392	0.27	50	40	43	45	51	40
1539	ENSG00000124343.14	XG	chrX	+	2808184	2808220	2794534	2794603	2814363	2814447	1539	30	19	17	2	3	4	82	90	100	0	1	1	85	49	1.59771167438e-05	0.000823056693159043	0.896,0.785,0.71	1.0,0.981,0.983	-0.191	32	22	21	82	91	101
1544	ENSG00000124343.14	XG	chrX	+	2811335	2811452	2808184	2808220	2814363	2814447	1544	601	500	686	30	18	16	1063	1064	1297	83	90	99	166	49	2.11509435522e-07	2.04543319005311e-05	0.855,0.891,0.927	0.791,0.777,0.795	0.103	631	518	702	1146	1154	1396
1670	ENSG00000100416.15	TRMU	chr22	+	46343261	46343368	46337778	46337944	46346421	46346544	1670	125	90	89	17	6	15	153	125	204	6	4	8	156	49	0.000112468967311	0.00409932308131216	0.698,0.825,0.651	0.889,0.908,0.889	-0.171	142	96	104	159	129	212
2038	ENSG00000100106.22	TRIOBP	chr22	+	37769027	37769187	37768073	37768176	37769261	37769375	2038	57	32	67	0	0	2	36	21	28	3	2	1	209	49	0.00240116577204	0.0455117745923803	1.0,1.0,0.887	0.738,0.711,0.868	0.19	57	32	69	39	23	29
2065	ENSG00000100083.19	GGA1	chr22	+	37624968	37625076	37623551	37623633	37629461	37629526	2065	55	29	47	11	4	3	47	43	72	22	15	32	157	49	0.000256520724242	0.00778726937535188	0.609,0.694,0.83	0.4,0.472,0.413	0.283	66	33	50	69	58	104
2066	ENSG00000100083.19	GGA1	chr22	+	37625796	37625949	37623551	37623633	37629461	37629526	2066	85	77	87	11	4	3	109	94	138	22	15	32	202	49	0.000617945231828	0.0155204473005948	0.652,0.824,0.876	0.546,0.603,0.511	0.231	96	81	90	131	109	170
2082	ENSG00000100379.18	KCTD17	chr22	+	37060822	37060922	37059312	37059438	37061103	37061175	2082	39	40	46	2	4	2	21	30	23	12	9	10	149	49	8.21199079959e-07	6.57066801941957e-05	0.865,0.767,0.883	0.365,0.523,0.431	0.399	41	44	48	33	39	33
2546	ENSG00000099917.17	MED15	chr22	+	20575112	20575232	20568520	20568631	20582610	20582747	2546	36	45	43	24	25	28	66	80	89	16	13	13	169	49	1.94662158948e-07	1.89890252032714e-05	0.303,0.343,0.308	0.545,0.641,0.665	-0.299	60	70	71	82	93	102
2547	ENSG00000099917.17	MED15	chr22	+	20575112	20575232	20568520	20568631	20582839	20582967	2547	26	30	33	1	0	0	54	60	70	6	6	2	169	49	3.44269924529e-05	0.00154243690484148	0.883,1.0,1.0	0.723,0.744,0.91	0.169	27	30	33	60	66	72
2572	ENSG00000099904.16	ZDHHC8	chr22	+	20139719	20139892	20139477	20139635	20140616	20140708	2572	119	113	134	0	0	0	88	78	125	2	4	3	222	49	0.000107026092976	0.00393293096501363	1.0,1.0,1.0	0.907,0.811,0.902	0.127	119	113	134	90	82	128
2695	ENSG00000160299.19	PCNT	chr21	+	46443809	46444821	46442496	46442573	46445283	46445751	2695	546	459	732	1	2	6	340	324	471	4	8	10	1061	49	0.000391970753133	0.0109133166068028	0.962,0.914,0.849	0.797,0.652,0.685	0.197	547	461	738	344	332	481
2697	ENSG00000160299.19	PCNT	chr21	+	46444693	46444821	46442496	46442573	46445283	46445751	2697	196	174	195	1	2	6	136	131	161	4	8	10	177	49	0.00117291057094	0.0259146917762815	0.982,0.96,0.9	0.904,0.819,0.817	0.101	197	176	201	140	139	171
2729	ENSG00000186866.17	POFUT2	chr21	-	45266021	45266227	45263927	45265635	45267589	45267713	2729	16	22	19	14	10	12	5	7	13	20	17	52	255	49	3.37706361764e-08	4.14946659607316e-06	0.18,0.297,0.233	0.046,0.073,0.046	0.182	30	32	31	25	24	65
2795	ENSG00000160201.12	U2AF1	chr21	-	43100452	43100519	43095693	43095743	43101365	43101432	2795	21	24	28	216	193	239	193	235	201	185	176	233	116	49	0	0	0.039,0.05,0.047	0.306,0.361,0.267	-0.266	237	217	267	378	411	434
2892	ENSG00000205581.11	HMGN1	chr21	-	39347378	39347478	39345829	39345958	39348291	39348339	2892	88	64	106	22	8	12	97	94	108	42	33	48	149	49	0.000105867657779	0.00389462022276101	0.568,0.725,0.744	0.432,0.484,0.425	0.232	110	72	118	139	127	156
2896	ENSG00000205581.11	HMGN1	chr21	-	39347378	39347483	39345829	39345958	39348291	39348339	2896	107	86	124	22	8	12	142	127	131	42	33	48	154	49	0.000315288665524	0.00918148461808213	0.607,0.774,0.767	0.518,0.55,0.465	0.205	129	94	136	184	160	179
2927	ENSG00000157538.14	VPS26C	chr21	-	37233361	37233442	37232376	37232451	37238459	37238609	2927	88	79	127	13	11	16	199	182	241	7	9	8	130	49	3.59288206564e-06	0.000236514394234799	0.718,0.73,0.749	0.915,0.884,0.919	-0.174	101	90	143	206	191	249
3019	ENSG00000185917.14	SETD4	chr21	-	36048307	36048396	36045581	36046011	36053582	36053620	3019	27	34	39	0	2	1	46	35	70	5	3	11	138	49	0.000260485886551	0.0078837803667578	1.0,0.858,0.933	0.766,0.806,0.693	0.175	27	36	40	51	38	81
3138	ENSG00000156253.7	RWDD2B	chr21	-	29008239	29008307	29007760	29008123	29008394	29008621	3138	88	75	93	6	6	5	72	66	70	16	10	12	117	49	0.000561743232836	0.0144782992586016	0.86,0.84,0.886	0.653,0.734,0.71	0.163	94	81	98	88	76	82
3292	ENSG00000188681.13	TEKT4P2	chr21	-	9069153	9069341	9068358	9068659	9069444	9069599	3292	46	50	39	5	7	2	57	47	53	18	16	19	237	49	0.000333828300576	0.00960485184504004	0.655,0.596,0.801	0.396,0.378,0.366	0.304	51	57	41	75	63	72
3295	ENSG00000188681.13	TEKT4P2	chr21	-	9069444	9069722	9068359	9068659	9070213	9070444	3295	83	90	88	0	2	1	123	155	115	2	5	8	327	49	0.00177604091198	0.0357929492459034	1.0,0.871,0.93	0.902,0.823,0.683	0.131	83	92	89	125	160	123
3330	ENSG00000203880.13	PCMTD2	chr20	+	64258766	64258882	64256585	64257051	64259941	64260272	3330	35	54	44	8	7	8	34	41	51	17	12	27	165	49	0.00206927371093	0.0403447560750633	0.565,0.696,0.62	0.373,0.504,0.359	0.215	43	61	52	51	53	78
3348	ENSG00000196700.9	ZNF512B	chr20	-	63961308	63961407	63956703	63960139	63961941	63962004	3348	103	84	166	1	2	1	132	118	181	14	13	13	148	49	1.01710670997e-08	1.43313960343383e-06	0.972,0.933,0.982	0.757,0.75,0.822	0.186	104	86	167	146	131	194
3357	ENSG00000101150.18	TPD52L2	chr20	+	63875815	63875875	63873667	63873816	63882718	63882820	3357	107	72	162	74	55	109	166	120	218	73	56	71	109	49	0.00019438826702	0.00629033693533039	0.394,0.37,0.401	0.505,0.491,0.58	-0.137	181	127	271	239	176	289
3380	ENSG00000101199.13	ARFGAP1	chr20	+	63285979	63286218	63285653	63285713	63286365	63286442	3380	60	41	85	53	58	47	19	17	32	86	87	114	288	49	1.66533453694e-15	8.2910221897981e-13	0.162,0.107,0.235	0.036,0.032,0.046	0.13	113	99	132	105	104	146
3414	ENSG00000130706.13	ADRM1	chr20	+	62308367	62308470	62308020	62308178	62308654	62308860	3414	893	825	883	14	25	24	607	679	818	69	82	97	152	49	0	0	0.954,0.914,0.922	0.739,0.727,0.731	0.198	907	850	907	676	761	915
3415	ENSG00000102409.10	BEX4	chrX	+	103215681	103215764	103215107	103215238	103216148	103217246	3415	241	211	220	1	4	7	188	235	234	16	19	17	132	49	1.3915682151e-07	1.42357216598305e-05	0.989,0.951,0.921	0.813,0.821,0.836	0.13	242	215	227	204	254	251
3459	ENSG00000124222.22	STX16	chr20	+	58669290	58669453	58667986	58668127	58670511	58670603	3459	172	155	188	44	39	56	153	124	214	128	90	171	212	49	2.09832151654e-14	8.54729014837394e-12	0.475,0.479,0.437	0.216,0.242,0.224	0.236	216	194	244	281	214	385
3460	ENSG00000124222.22	STX16	chr20	+	58669301	58669453	58667986	58668127	58670511	58670603	3460	121	115	143	44	39	56	114	96	169	128	90	171	201	49	1.66011648872e-12	4.85122127492869e-10	0.401,0.418,0.384	0.178,0.206,0.194	0.208	165	154	199	242	186	340
3597	ENSG00000101040.20	ZMYND8	chr20	-	47212641	47212725	47209213	47210897	47220257	47220324	3597	83	121	88	14	10	11	119	136	93	6	7	3	133	49	0.00150166054288	0.0313538697569145	0.686,0.817,0.747	0.88,0.877,0.919	-0.142	97	131	99	125	143	96
3743	ENSG00000124193.16	SRSF6	chr20	+	43459152	43459420	43458360	43458509	43459770	43459895	3743	510	430	560	228	222	207	863	800	1173	151	129	159	317	49	0	0	0.257,0.23,0.295	0.469,0.489,0.533	-0.236	738	652	767	1014	929	1332
3787	ENSG00000196756.15	SNHG17	chr20	-	38422091	38422241	38420587	38421098	38425934	38426048	3787	74	48	98	2	2	5	278	214	348	3	0	3	199	49	0.00260063159228	0.0485989144401553	0.901,0.855,0.828	0.958,1.0,0.966	-0.113	76	50	103	281	214	351
3796	ENSG00000196756.15	SNHG17	chr20	-	38425934	38426048	38420590	38422241	38426418	38426503	3796	41	18	35	10	18	17	51	40	49	117	94	193	163	49	5.37763431563e-08	6.31881433545119e-06	0.552,0.231,0.382	0.116,0.113,0.071	0.288	51	36	52	168	134	242
3799	ENSG00000196756.15	SNHG17	chr20	-	38425934	38426052	38421005	38422241	38426418	38426503	3799	29	15	27	10	18	17	44	35	42	117	94	193	167	49	6.42217654612e-08	7.29674633878542e-06	0.46,0.196,0.318	0.099,0.098,0.06	0.239	39	33	44	161	129	235
3806	ENSG00000196756.15	SNHG17	chr20	-	38427679	38427766	38425934	38426503	38431040	38431044	3806	24	12	42	39	27	45	32	27	54	134	108	181	136	49	1.22630724628e-05	0.000664152589280621	0.181,0.138,0.252	0.079,0.083,0.097	0.104	63	39	87	166	135	235
3807	ENSG00000196756.15	SNHG17	chr20	-	38427679	38427847	38426418	38426503	38431040	38431112	3807	24	24	52	39	27	45	25	27	50	134	108	181	217	49	4.40045777594e-11	1.01985919854725e-08	0.122,0.167,0.207	0.04,0.053,0.059	0.115	63	51	97	159	135	231
3808	ENSG00000196756.15	SNHG17	chr20	-	38427679	38427855	38426418	38426503	38431040	38431112	3808	24	28	54	39	27	45	25	27	52	134	108	181	225	49	9.58100265791e-12	2.44847440928057e-09	0.118,0.184,0.207	0.039,0.052,0.059	0.12	63	55	99	159	135	233
3909	ENSG00000131051.24	RBM39	chr20	-	35740524	35740597	35738967	35739017	35740823	35740887	3909	103	113	150	291	360	231	273	287	293	230	267	214	122	49	0	0	0.124,0.112,0.207	0.323,0.302,0.355	-0.179	394	473	381	503	554	507
3917	ENSG00000214078.13	CPNE1	chr20	-	35630740	35630795	35630438	35630490	35630900	35631034	3917	427	389	417	3	7	5	265	263	293	19	15	22	104	49	1.07098330204e-10	2.27072109506027e-08	0.985,0.963,0.975	0.868,0.892,0.863	0.1	430	396	422	284	278	315
3920	ENSG00000214078.13	CPNE1	chr20	-	35632162	35632248	35631944	35632025	35632310	35632385	3920	243	202	294	13	7	19	141	139	194	18	12	22	135	49	0.00151036658788	0.0314819091903201	0.872,0.913,0.849	0.74,0.808,0.762	0.108	256	209	313	159	151	216
3998	ENSG00000101412.13	E2F1	chr20	-	33680325	33680416	33679754	33679974	33686003	33686385	3998	342	268	372	2	2	2	60	53	88	4	3	2	140	49	0.000991859982573	0.022759952642101	0.984,0.979,0.985	0.84,0.861,0.939	0.103	344	270	374	64	56	90
4034	ENSG00000000419.14	DPM1	chr20	-	50941128	50941209	50940864	50940933	50942030	50942126	4034	30	30	26	144	170	167	99	102	119	189	161	249	130	49	3.97459842816e-13	1.30949379879932e-10	0.073,0.062,0.055	0.165,0.193,0.153	-0.107	174	200	193	288	263	368
4105	ENSG00000101294.18	HM13	chr20	+	31566209	31566295	31561633	31561736	31569119	31569174	4105	581	508	640	42	41	46	630	646	699	143	124	166	135	49	1.11022302463e-16	6.32366099223787e-14	0.834,0.818,0.835	0.615,0.654,0.604	0.205	623	549	686	773	770	865
4143	ENSG00000101003.12	GINS1	chr20	+	25413789	25413854	25407672	25407895	25417103	25417202	4143	150	110	190	11	8	10	46	39	50	0	0	1	114	49	5.5914647058e-06	0.000345988773246321	0.854,0.855,0.891	1.0,1.0,0.956	-0.119	161	118	200	46	39	51
4146	ENSG00000101003.12	GINS1	chr20	+	25413789	25413854	25407672	25407895	25441701	25441776	4146	89	59	102	3	5	6	28	21	26	0	0	0	114	49	4.23677702588e-05	0.0018207034570743	0.927,0.835,0.88	1.0,1.0,1.0	-0.119	92	64	108	28	21	26
4156	ENSG00000101003.12	GINS1	chr20	+	25418104	25418195	25407697	25407895	25441701	25441776	4156	66	80	93	3	5	6	23	21	31	0	0	0	140	49	1.62241265176e-05	0.000832396768988102	0.885,0.848,0.844	1.0,1.0,1.0	-0.141	69	85	99	23	21	31
4207	ENSG00000197586.13	ENTPD6	chr20	+	25221231	25221333	25217501	25217581	25222837	25222970	4207	100	67	105	0	0	0	73	62	84	1	5	7	151	49	1.01819806697e-06	7.93899191173094e-05	1.0,1.0,1.0	0.959,0.801,0.796	0.148	100	67	105	74	67	91
4208	ENSG00000197586.13	ENTPD6	chr20	+	25221231	25221333	25218549	25218614	25222837	25222970	4208	153	96	155	11	7	18	101	78	120	23	11	34	151	49	0.000317346392129	0.00922143033349858	0.819,0.817,0.736	0.588,0.697,0.534	0.184	164	103	173	124	89	154
4366	ENSG00000101247.18	NDUFAF5	chr20	+	13814417	13814515	13808841	13808902	13816462	13816546	4366	12	11	18	23	22	22	52	43	82	19	12	16	147	49	3.56317197969e-11	8.37357873870436e-09	0.148,0.143,0.214	0.477,0.544,0.631	-0.382	35	33	40	71	55	98
4491	ENSG00000101224.18	CDC25B	chr20	+	3800742	3800865	3800461	3800498	3800970	3801093	4491	245	173	277	6	4	1	164	153	167	10	8	10	172	49	8.89118668025e-05	0.00337428316186495	0.921,0.925,0.987	0.824,0.845,0.826	0.113	251	177	278	174	161	177
4506	ENSG00000125877.13	ITPA	chr20	+	3213318	3213426	3213168	3213226	3213984	3214058	4506	134	110	139	3	1	6	198	164	254	12	14	24	157	49	0.000120593059066	0.00432969022055819	0.933,0.972,0.878	0.837,0.785,0.768	0.131	137	111	145	210	178	278
4626	ENSG00000130726.12	TRIM28	chr19	+	58545424	58545537	58544063	58545097	58547375	58547511	4626	1048	658	1164	15	8	13	622	537	923	60	62	88	162	49	0	0	0.955,0.961,0.964	0.758,0.724,0.76	0.213	1063	666	1177	682	599	1011
4627	ENSG00000130726.12	TRIM28	chr19	+	58545763	58545896	58544063	58545097	58547375	58547511	4627	1830	1249	2006	15	8	13	1213	1030	1506	60	62	88	182	49	0	0	0.97,0.977,0.976	0.845,0.817,0.822	0.146	1845	1257	2019	1273	1092	1594
4785	ENSG00000198300.14	PEG3	chr19	-	56829782	56829921	56824545	56824741	56836017	56836104	4785	22	23	27	4	4	10	35	38	59	1	3	3	188	49	0.00043243276662	0.0118026439130902	0.589,0.6,0.413	0.901,0.768,0.837	-0.301	26	27	37	36	41	62
4795	ENSG00000198300.14	PEG3	chr19	-	56833642	56833763	56833289	56833420	56836017	56836104	4795	140	193	147	60	87	67	149	149	177	115	123	113	170	49	0.000175134836659	0.00580996421850348	0.402,0.39,0.387	0.272,0.259,0.311	0.112	200	280	214	264	272	290
4809	ENSG00000240225.10	ZNF542P	chr19	+	56369278	56369337	56368865	56368936	56373156	56373283	4809	4	6	10	21	15	18	30	21	37	20	16	10	108	49	4.94383112837e-06	0.000313767548601394	0.08,0.154,0.201	0.405,0.373,0.627	-0.323	25	21	28	50	37	47
4811	ENSG00000240225.10	ZNF542P	chr19	+	56374685	56374825	56373530	56373623	56376866	56379553	4811	55	67	90	50	46	50	32	41	44	89	95	89	189	49	5.89461812694e-12	1.57841903956081e-09	0.222,0.274,0.318	0.085,0.101,0.114	0.171	105	113	140	121	136	133
4841	ENSG00000125503.13	PPP1R12C	chr19	-	55092441	55092544	55092221	55092326	55092621	55092653	4841	144	85	148	0	2	2	123	114	140	7	8	6	152	49	3.92219507814e-05	0.00170956325160096	1.0,0.932,0.96	0.85,0.821,0.883	0.113	144	87	150	130	122	146
5146	ENSG00000126453.11	BCL2L12	chr19	+	49670215	49670488	49669023	49669115	49673697	49673859	5146	270	176	338	16	7	11	113	89	194	10	12	18	322	49	0.00134516301419	0.0287926565578425	0.72,0.793,0.824	0.632,0.53,0.621	0.185	286	183	349	123	101	212
5244	ENSG00000104852.15	SNRNP70	chr19	+	49102113	49102173	49101389	49101471	49104633	49104735	5244	43	33	32	904	852	821	119	117	139	226	207	229	109	49	0	0	0.021,0.017,0.017	0.191,0.203,0.214	-0.184	947	885	853	345	324	368
5245	ENSG00000104852.15	SNRNP70	chr19	+	49102113	49102185	49101389	49101471	49104633	49104735	5245	44	36	35	904	852	821	112	96	132	226	207	229	121	49	0	0	0.019,0.017,0.017	0.167,0.158,0.189	-0.154	948	888	856	338	303	361
5246	ENSG00000104852.15	SNRNP70	chr19	+	49102113	49103587	49101389	49101471	49104633	49104735	5246	927	736	1225	904	852	821	2511	2138	3468	226	207	229	1523	49	0	0	0.032,0.027,0.046	0.263,0.249,0.328	-0.245	1831	1588	2046	2737	2345	3697
5343	ENSG00000142230.13	SAE1	chr19	+	47180145	47180303	47169817	47169923	47203670	47203740	5343	5	8	14	25	17	12	25	16	34	8	7	8	207	49	1.32742707826e-07	1.36418503603873e-05	0.045,0.1,0.216	0.425,0.351,0.502	-0.306	30	25	26	33	23	42
5405	ENSG00000104936.20	DMPK	chr19	-	45770970	45771056	45769719	45770640	45771349	45771396	5405	29	20	34	0	0	0	30	27	70	5	5	5	135	49	1.67032342513e-07	1.65581279832467e-05	1.0,1.0,1.0	0.685,0.662,0.836	0.272	29	20	34	35	32	75
5407	ENSG00000104936.20	DMPK	chr19	-	45770970	45771060	45769708	45770640	45771349	45771396	5407	44	23	38	0	0	0	43	34	75	5	5	5	139	49	2.67617726424e-07	2.50164881928838e-05	1.0,1.0,1.0	0.752,0.706,0.841	0.234	44	23	38	48	39	80
5409	ENSG00000104936.20	DMPK	chr19	-	45770970	45771396	45769792	45770640	45771567	45771665	5409	93	61	83	3	2	1	87	77	142	13	5	14	475	49	0.000390625889225	0.0108894054917883	0.762,0.759,0.895	0.408,0.614,0.511	0.294	96	63	84	100	82	156
5415	ENSG00000104936.20	DMPK	chr19	-	45777341	45777559	45774948	45775034	45777666	45777873	5415	76	62	113	1	0	1	240	210	301	7	5	12	267	49	9.824288746e-05	0.00366020105824504	0.933,1.0,0.954	0.863,0.885,0.822	0.106	77	62	114	247	215	313
5420	ENSG00000177045.11	SIX5	chr19	-	45766349	45767155	45764784	45766111	45768041	45769252	5420	287	214	359	2	3	4	129	106	151	10	8	21	855	49	2.41902053943e-11	5.86948698467977e-09	0.892,0.803,0.837	0.425,0.432,0.292	0.461	289	217	363	139	114	172
5499	ENSG00000104866.11	PPP1R37	chr19	+	45143520	45143633	45142302	45142458	45144853	45144995	5499	67	40	65	0	0	0	52	37	82	4	1	5	162	49	8.52189143274e-06	0.000489124547468734	1.0,1.0,1.0	0.797,0.918,0.832	0.151	67	40	65	56	38	87
5515	ENSG00000104853.16	CLPTM1	chr19	+	44991237	44991373	44990849	44990945	44992232	44992400	5515	361	300	389	2	3	2	334	287	406	15	23	19	185	49	1.00141006598e-11	2.54946105850689e-09	0.98,0.964,0.981	0.855,0.768,0.85	0.151	363	303	391	349	310	425
6042	ENSG00000226686.10	LINC01535	chr19	+	37256187	37256519	37255898	37255982	37256726	37256814	6042	21	19	29	1	1	2	26	17	40	6	10	13	381	49	0.000122929239964	0.00439946599958488	0.73,0.71,0.651	0.358,0.179,0.284	0.423	22	20	31	32	27	53
6088	ENSG00000198453.14	ZNF568	chr19	+	36922585	36922846	36917578	36917648	36936745	36936872	6088	40	19	38	1	1	0	46	42	41	5	3	3	310	49	0.000248128383599	0.00760116535554804	0.863,0.75,1.0	0.593,0.689,0.684	0.216	41	20	38	51	45	44
6139	ENSG00000232677.11	LINC00665	chr19	-	36326672	36326753	36324925	36325764	36326996	36327225	6139	19	26	31	2	0	0	20	20	23	2	3	2	130	49	0.00212036811628	0.0410579260914132	0.782,1.0,1.0	0.79,0.715,0.813	0.155	21	26	31	22	23	25
6175	ENSG00000272333.8	KMT2B	chr19	+	35733596	35733686	35732214	35733508	35733762	35733872	6175	48	20	64	0	0	1	50	25	64	1	1	7	139	49	0.000147018399436	0.00510395332876704	1.0,1.0,0.958	0.946,0.898,0.763	0.117	48	20	65	51	26	71
6417	ENSG00000089639.11	GMIP	chr19	-	19640295	19640360	19640084	19640192	19640445	19640571	6417	37	26	31	0	0	0	32	33	45	6	7	10	114	49	2.84108181425e-10	5.50293803508809e-08	1.0,1.0,1.0	0.696,0.67,0.659	0.325	37	26	31	38	40	55
6474	ENSG00000254901.8	BORCS8	chr19	-	19186033	19186098	19181881	19182683	19192080	19192152	6474	35	26	34	3	6	8	29	18	27	16	11	14	114	49	0.000884294245637	0.0207957664602899	0.834,0.651,0.646	0.438,0.413,0.453	0.276	38	32	42	45	29	41
6746	ENSG00000011451.21	WIZ	chr19	-	15431011	15431182	15426981	15427533	15432433	15432761	6746	69	33	72	1	2	0	45	36	40	2	2	7	220	49	0.000594983100029	0.0150846507491698	0.939,0.786,1.0	0.834,0.8,0.56	0.177	70	35	72	47	38	47
6755	ENSG00000011243.19	AKAP8L	chr19	-	15398629	15398731	15397713	15397855	15399301	15399410	6755	54	44	34	73	71	49	32	27	39	207	207	215	151	49	0	0	0.194,0.167,0.184	0.048,0.041,0.056	0.133	127	115	83	239	234	254
6756	ENSG00000011243.19	AKAP8L	chr19	-	15398629	15398766	15397713	15397855	15399301	15399410	6756	69	59	50	73	71	49	42	33	50	207	207	215	186	49	0	0	0.199,0.18,0.212	0.051,0.04,0.058	0.147	142	130	99	249	240	265
6804	ENSG00000123159.16	GIPC1	chr19	-	14482688	14483006	14480592	14480778	14491655	14491743	6804	370	269	440	11	12	23	402	295	479	29	34	38	367	49	0.000612347265245	0.0154246074067365	0.818,0.75,0.719	0.649,0.537,0.627	0.158	381	281	463	431	329	517
6935	ENSG00000132004.13	FBXW9	chr19	-	12691341	12691454	12691165	12691257	12694593	12694722	6935	46	38	40	1	0	0	50	72	76	3	3	3	162	49	0.000626070254043	0.0156776482281982	0.933,1.0,1.0	0.834,0.879,0.885	0.112	47	38	40	53	75	79
7000	ENSG00000130159.15	ECSIT	chr19	-	11510616	11510660	11507990	11508048	11513055	11513168	7000	6	2	2	26	27	40	12	14	14	30	25	42	93	49	4.74804109518e-05	0.00200206371280725	0.108,0.038,0.026	0.174,0.228,0.149	-0.126	32	29	42	42	39	56
7087	ENSG00000142453.12	CARM1	chr19	+	10921374	10921443	10921049	10921127	10921614	10921900	7087	135	150	135	131	105	111	65	55	69	119	108	134	118	49	1.6895126409e-09	2.88988464431927e-07	0.3,0.372,0.336	0.185,0.175,0.176	0.157	266	255	246	184	163	203
7118	ENSG00000129351.18	ILF3	chr19	+	10684415	10684476	10683916	10683970	10687345	10687708	7118	254	222	305	148	142	159	111	132	127	119	102	135	110	49	5.33050729536e-05	0.0022088084206439	0.433,0.411,0.461	0.294,0.366,0.295	0.117	402	364	464	230	234	262
7311	ENSG00000229833.11	PET100	chr19	+	7630623	7630659	7629787	7629860	7630822	7630846	7311	71	41	80	0	0	1	42	52	60	6	3	4	85	49	7.54662177094e-06	0.000441825780354223	1.0,1.0,0.979	0.801,0.909,0.896	0.124	71	41	81	48	55	64
7458	ENSG00000007264.15	MATK	chr19	-	3782817	3782937	3781606	3781672	3783125	3783297	7458	38	60	37	55	32	53	7	13	10	23	29	35	169	49	0.000168048469909	0.00562765605931928	0.167,0.352,0.168	0.081,0.115,0.077	0.138	93	92	90	30	42	45
7477	ENSG00000161091.14	MFSD12	chr19	-	3546254	3546425	3546073	3546168	3547271	3547331	7477	118	67	151	2	0	2	113	73	132	7	1	7	220	49	0.00169369934769	0.0345583566659358	0.929,1.0,0.944	0.782,0.942,0.808	0.114	120	67	153	120	74	139
7478	ENSG00000161091.14	MFSD12	chr19	-	3548122	3548267	3547847	3548030	3550983	3551045	7478	119	107	145	0	0	1	95	71	153	6	9	4	194	49	5.82978135766e-08	6.72084793875963e-06	1.0,1.0,0.973	0.8,0.666,0.906	0.2	119	107	146	101	80	157
7521	ENSG00000104886.12	PLEKHJ1	chr19	-	2234149	2234240	2233148	2234061	2235761	2235828	7521	246	196	293	5	3	6	145	121	143	10	7	16	140	49	4.2710510586e-06	0.000275226857813581	0.945,0.958,0.945	0.835,0.858,0.758	0.132	251	199	299	155	128	159
7528	ENSG00000065000.20	AP3D1	chr19	-	2112859	2113413	2111790	2111828	2114124	2114239	7528	596	557	454	0	1	2	499	512	583	11	8	8	603	49	4.49602051145e-08	5.32010624287088e-06	1.0,0.978,0.949	0.787,0.839,0.856	0.148	596	558	456	510	520	591
7536	ENSG00000099875.16	MKNK2	chr19	-	2039630	2039856	2037464	2037829	2040133	2040177	7536	169	163	188	22	14	39	66	50	73	21	19	36	275	49	2.05764740075e-05	0.00101020116473198	0.578,0.675,0.462	0.359,0.319,0.265	0.257	191	177	227	87	69	109
7545	ENSG00000133243.10	BTBD2	chr19	-	2013546	2013880	1997343	1997463	2015296	2015542	7545	23	39	28	64	35	64	144	129	144	50	70	67	383	49	2.10942374679e-15	1.0199746722698e-12	0.044,0.125,0.053	0.269,0.191,0.216	-0.151	87	74	92	194	199	211
7557	ENSG00000129968.17	ABHD17A	chr19	-	1881234	1881804	1879920	1880115	1885351	1885433	7557	421	286	455	0	0	0	244	182	263	3	2	2	619	49	0.001434439064	0.030289061869464	1.0,1.0,1.0	0.866,0.878,0.912	0.115	421	286	455	247	184	265
7558	ENSG00000129968.17	ABHD17A	chr19	-	1881261	1881804	1879920	1880115	1885351	1885496	7558	317	208	349	0	0	0	179	118	217	3	2	2	592	49	0.000466175848053	0.0125088468056563	1.0,1.0,1.0	0.832,0.83,0.9	0.146	317	208	349	182	120	219
7617	ENSG00000099622.14	CIRBP	chr19	+	1273493	1273715	1271980	1272051	1274306	1274440	7617	53	57	127	2	3	2	76	48	74	46	32	62	271	49	0	0	0.827,0.775,0.92	0.23,0.213,0.178	0.634	55	60	129	122	80	136
7618	ENSG00000099622.14	CIRBP	chr19	+	1273600	1273715	1271980	1272051	1274306	1274440	7618	26	26	54	2	3	2	40	21	36	46	32	62	164	49	0	0	0.795,0.721,0.89	0.206,0.164,0.148	0.629	28	29	56	86	53	98
7668	ENSG00000011304.22	PTBP1	chr19	+	805491	805569	805012	805187	806407	806556	7668	1382	1217	1281	132	85	91	775	835	804	111	126	140	127	49	2.85394941013e-09	4.62209141696982e-07	0.802,0.847,0.845	0.729,0.719,0.689	0.119	1514	1302	1372	886	961	944
7669	ENSG00000011304.22	PTBP1	chr19	+	805512	805569	805012	805187	806407	806556	7669	454	319	530	132	85	91	297	255	367	111	126	140	106	49	7.80605806532e-05	0.00302393641860647	0.614,0.634,0.729	0.553,0.483,0.548	0.131	586	404	621	408	381	507
7710	ENSG00000166377.21	ATP9B	chr18	+	79176812	79176907	79154501	79154555	79193182	79193263	7710	35	26	31	1	0	0	30	45	58	2	2	3	144	49	0.00182784880489	0.0366392919849275	0.923,1.0,1.0	0.836,0.884,0.868	0.112	36	26	31	32	47	61
8200	ENSG00000134759.14	ELP2	chr18	+	36138794	36138872	36138094	36138426	36141136	36141191	8200	42	32	58	4	4	9	77	57	99	3	1	2	127	49	0.000164879157676	0.0055556400476035	0.802,0.755,0.713	0.908,0.957,0.95	-0.182	46	36	67	80	58	101
8232	ENSG00000186812.13	ZNF397	chr18	+	35245261	35245351	35243151	35243293	35254231	35254402	8232	77	72	81	2	2	0	99	88	112	9	7	5	139	49	0.00035200095177	0.0100504596260973	0.931,0.927,1.0	0.795,0.816,0.888	0.12	79	74	81	108	95	117
8777	ENSG00000183010.17	PYCR1	chr17	-	81934325	81934489	81932383	81933376	81934925	81935147	8777	299	234	334	3	2	7	331	236	363	11	11	17	213	49	0.000167168371135	0.00560656356903916	0.958,0.964,0.917	0.874,0.832,0.831	0.101	302	236	341	342	247	380
8778	ENSG00000183010.17	PYCR1	chr17	-	81934652	81934745	81932383	81933376	81934925	81935147	8778	127	74	133	3	2	7	139	103	192	11	11	17	142	49	0.00185468108584	0.0370445677445445	0.936,0.927,0.868	0.813,0.764,0.796	0.119	130	76	140	150	114	209
8854	ENSG00000225663.8	MCRIP1	chr17	-	81823411	81823513	81822360	81823311	81824286	81824390	8854	728	506	804	24	18	42	671	607	792	64	50	78	151	49	9.03639401084e-08	9.79588835262205e-06	0.908,0.901,0.861	0.773,0.798,0.767	0.111	752	524	846	735	657	870
8910	ENSG00000266074.11	BAHCC1	chr17	+	81446737	81446830	81445353	81445681	81447035	81447848	8910	102	171	106	40	56	37	66	71	69	58	71	79	142	49	5.38739053368e-11	1.22743018698023e-08	0.468,0.513,0.497	0.282,0.257,0.232	0.236	142	227	143	124	142	148
8912	ENSG00000266074.11	BAHCC1	chr17	+	81456296	81456585	81455266	81455390	81457409	81457592	8912	238	127	339	0	0	0	170	171	256	5	1	6	338	49	5.23775844063e-06	0.000326563063592934	1.0,1.0,1.0	0.831,0.961,0.861	0.116	238	127	339	175	172	262
9076	ENSG00000089685.15	BIRC5	chr17	+	78222827	78222992	78214679	78214789	78223464	78223554	9076	26	17	30	57	40	68	29	40	38	29	27	23	214	49	3.79521064797e-07	3.39653665593491e-05	0.095,0.089,0.092	0.186,0.253,0.274	-0.146	83	57	98	58	67	61
9192	ENSG00000141569.12	TRIM65	chr17	-	75891812	75891878	75888962	75891347	75892010	75892185	9192	237	207	217	12	17	28	105	90	113	26	32	29	115	49	2.57796370917e-08	3.28777658010329e-06	0.894,0.838,0.768	0.632,0.545,0.624	0.233	249	224	245	131	122	142
9253	ENSG00000177728.17	TMEM94	chr17	+	75485870	75485998	75485395	75485547	75486289	75486339	9253	40	29	76	0	0	1	43	42	62	2	1	4	177	49	0.00136055911296	0.0290576862221654	1.0,1.0,0.955	0.856,0.921,0.811	0.122	40	29	77	45	43	66
9263	ENSG00000177728.17	TMEM94	chr17	+	75496729	75496807	75495541	75496471	75497112	75497198	9263	137	116	126	0	4	2	52	84	80	5	10	9	127	49	4.93391529077e-07	4.21363888955454e-05	1.0,0.918,0.96	0.801,0.764,0.774	0.18	137	120	128	57	94	89
9282	ENSG00000125454.12	SLC25A19	chr17	-	75288501	75288591	75286632	75286802	75289353	75289433	9282	25	25	31	13	7	15	33	30	41	1	5	8	139	49	0.00260091680397	0.0485989144401553	0.404,0.557,0.421	0.921,0.679,0.644	-0.287	38	32	46	34	35	49
9425	ENSG00000108946.16	PRKAR1A	chr17	+	68514986	68515119	68512449	68512548	68515393	68515536	9425	16	13	25	40	33	56	66	63	101	74	65	81	182	49	2.33678945749e-06	0.00016258587601176	0.097,0.096,0.107	0.194,0.207,0.251	-0.117	56	46	81	140	128	182
9457	ENSG00000154217.16	PITPNC1	chr17	+	67687065	67687184	67675478	67675542	67692571	67693367	9457	44	39	41	6	4	1	23	37	32	0	1	0	168	49	3.16593295411e-05	0.00144955031110947	0.681,0.74,0.923	1.0,0.915,1.0	-0.19	50	43	42	23	38	32
9578	ENSG00000266173.7	STRADA	chr17	-	63726637	63726695	63714005	63714108	63728333	63728384	9578	58	54	64	11	13	10	98	95	107	4	2	2	107	49	9.06940222922e-09	1.29144829073751e-06	0.707,0.655,0.746	0.918,0.956,0.961	-0.242	69	67	74	102	97	109
9579	ENSG00000266173.7	STRADA	chr17	-	63726637	63726695	63714005	63714108	63728357	63728413	9579	26	23	45	6	4	7	61	44	69	3	1	2	107	49	0.000116278631194	0.00419495602854532	0.665,0.725,0.746	0.903,0.953,0.94	-0.22	32	27	52	64	45	71
9754	ENSG00000108443.14	RPS6KB1	chr17	+	59930357	59930432	59930116	59930174	59931621	59931692	9754	6	5	7	68	51	53	15	15	16	23	53	36	124	49	3.08634935464e-06	0.000207229397077631	0.034,0.037,0.05	0.205,0.101,0.149	-0.111	74	56	60	38	68	52
9761	ENSG00000141378.15	PTRH2	chr17	-	59698870	59700189	59697307	59697978	59707370	59707626	9761	498	441	525	130	113	113	1110	1157	1395	128	157	139	1368	49	5.50575141034e-11	1.25015897986609e-08	0.121,0.123,0.143	0.237,0.209,0.264	-0.108	628	554	638	1238	1314	1534
9800	ENSG00000182628.13	SKA2	chr17	-	59119298	59119495	59112090	59112345	59131280	59131367	9800	467	428	449	73	85	72	691	715	815	82	75	90	246	49	0.000715513115851	0.017487400737986	0.56,0.501,0.554	0.627,0.655,0.643	-0.103	540	513	521	773	790	905
10186	ENSG00000186868.17	MAPT	chr17	+	45989877	45990075	45987039	45987095	45991459	45991586	10186	267	334	204	401	580	326	386	491	405	182	257	210	247	49	0	0	0.117,0.103,0.11	0.296,0.275,0.277	-0.173	668	914	530	568	748	615
10190	ENSG00000186868.17	MAPT	chr17	+	46010309	46010402	45996398	45996664	46014242	46014324	10190	50	38	59	173	153	190	109	70	142	108	109	126	142	49	1.57651669497e-14	6.50056831813673e-12	0.091,0.079,0.097	0.258,0.181,0.28	-0.151	223	191	249	217	179	268
10277	ENSG00000013306.16	SLC25A39	chr17	-	44321699	44321767	44320628	44321558	44322418	44322445	10277	579	411	559	4	3	4	282	326	386	30	32	43	117	49	0	0	0.984,0.983,0.983	0.797,0.81,0.79	0.184	583	414	563	312	358	429
10307	ENSG00000108312.15	UBTF	chr17	-	44210791	44210947	44210317	44210473	44211038	44211152	10307	741	607	765	7	5	5	643	604	780	39	26	38	205	49	1.11022302463e-15	5.65296967487931e-13	0.962,0.967,0.973	0.798,0.847,0.831	0.142	748	612	770	682	630	818
10316	ENSG00000168591.16	TMUB2	chr17	+	44187906	44188009	44187271	44187743	44188934	44189299	10316	33	22	33	0	1	2	23	23	40	4	7	5	152	49	0.00010190592194	0.00377991110348198	1.0,0.876,0.842	0.65,0.514,0.721	0.278	33	23	35	27	30	45
10414	ENSG00000266967.7	AARSD1	chr17	-	42953723	42953778	42951799	42951894	42954875	42954967	10414	100	74	97	7	2	9	170	121	125	25	25	20	104	49	0.000284800755956	0.00844382623092493	0.871,0.946,0.835	0.762,0.695,0.746	0.15	107	76	106	195	146	145
10627	ENSG00000131748.16	STARD3	chr17	+	39657972	39658026	39657774	39657852	39658404	39658458	10627	54	32	63	0	0	0	37	37	49	3	3	2	103	49	0.000325686467832	0.00941937902904839	1.0,1.0,1.0	0.854,0.854,0.921	0.124	54	32	63	40	40	51
10668	ENSG00000275023.5	MLLT6	chr17	+	38707762	38707872	38707485	38707540	38709172	38709276	10668	135	142	182	4	0	1	60	41	96	2	2	7	159	49	0.00128948430782	0.0278494633074839	0.912,1.0,0.982	0.902,0.863,0.809	0.107	139	142	183	62	43	103
10720	ENSG00000278540.5	ACACA	chr17	-	37210466	37210490	37207656	37207800	37221723	37221842	10720	55	62	72	18	27	21	25	30	30	24	23	23	73	49	0.000180723442926	0.00594838556439735	0.672,0.607,0.697	0.411,0.467,0.467	0.21	73	89	93	49	53	53
10750	ENSG00000278259.5	MYO19	chr17	-	36533159	36533423	36532526	36532681	36533952	36534104	10750	4	6	9	51	35	44	9	14	26	13	10	23	313	49	2.25470642157e-10	4.47023815044665e-08	0.012,0.026,0.031	0.098,0.18,0.15	-0.12	55	41	53	22	24	49
11041	ENSG00000087111.21	PIGS	chr17	-	28561421	28561629	28560048	28560191	28563430	28563522	11041	124	107	130	3	3	0	106	95	125	8	14	12	257	49	8.66708774971e-07	6.9019388003052e-05	0.887,0.872,1.0	0.716,0.564,0.665	0.271	127	110	130	114	109	137
11236	ENSG00000177302.15	TOP3A	chr17	-	18308312	18308424	18306587	18306966	18308881	18308941	11236	47	26	61	1	3	4	35	35	59	0	0	0	161	49	8.87518549926e-05	0.00337011351746194	0.935,0.725,0.823	1.0,1.0,1.0	-0.172	48	29	65	35	35	59
11237	ENSG00000177302.15	TOP3A	chr17	-	18308350	18308424	18306549	18306966	18308881	18308941	11237	53	38	74	1	3	4	54	47	77	0	0	0	123	49	0.000699051939691	0.0171474379264861	0.955,0.835,0.881	1.0,1.0,1.0	-0.11	54	41	78	54	47	77
11279	ENSG00000154803.13	FLCN	chr17	-	17216379	17216503	17215184	17215316	17217068	17217182	11279	33	23	59	0	0	0	46	37	77	2	3	2	173	49	0.00106174261158	0.0239948832101222	1.0,1.0,1.0	0.867,0.777,0.916	0.147	33	23	59	48	40	79
11310	ENSG00000175061.20	SNHG29	chr17	+	16439527	16439703	16439062	16439414	16440184	16440253	11310	791	505	812	578	329	712	2296	2035	3203	333	301	533	225	49	0	0	0.23,0.251,0.199	0.6,0.596,0.567	-0.361	1369	834	1524	2629	2336	3736
11311	ENSG00000175061.20	SNHG29	chr17	+	16439531	16439703	16439326	16439414	16440184	16440253	11311	732	471	757	578	329	712	2192	1925	3005	333	301	533	221	49	0	0	0.219,0.241,0.191	0.593,0.586,0.556	-0.361	1310	800	1469	2525	2226	3538
11312	ENSG00000175061.20	SNHG29	chr17	+	16439580	16439692	16439326	16439414	16440184	16440253	11312	445	291	423	578	329	712	1517	1366	2155	333	301	533	161	49	0	0	0.19,0.212,0.153	0.581,0.58,0.552	-0.386	1023	620	1135	1850	1667	2688
11314	ENSG00000175061.20	SNHG29	chr17	+	16439580	16439703	16439077	16439414	16440184	16440253	11314	562	357	601	578	329	712	2015	1750	2822	333	301	533	172	49	0	0	0.217,0.236,0.194	0.633,0.624,0.601	-0.404	1140	686	1313	2348	2051	3355
11316	ENSG00000175061.20	SNHG29	chr17	+	16439659	16439703	16439036	16439414	16440184	16440253	11316	105	83	144	578	329	712	369	339	475	333	301	533	93	49	0	0	0.087,0.117,0.096	0.369,0.372,0.32	-0.254	683	412	856	702	640	1008
11329	ENSG00000166582.11	CENPV	chr17	-	16349139	16349333	16348615	16348685	16349930	16349956	11329	603	459	616	215	207	218	464	461	521	58	71	89	243	49	1.11022302463e-15	5.65296967487931e-13	0.361,0.309,0.363	0.617,0.567,0.541	-0.231	818	666	834	522	532	610
11362	ENSG00000006695.12	COX10	chr17	+	14102117	14102242	14076734	14077056	14159876	14159947	11362	63	39	58	1	0	0	40	34	45	2	2	3	174	49	0.000425251986769	0.0116612041137214	0.947,1.0,1.0	0.849,0.827,0.809	0.154	64	39	58	42	36	48
11422	ENSG00000105483.18	CARD8	chr19	-	48249522	48249633	48240961	48241063	48249750	48249810	11422	63	62	99	10	7	13	119	110	117	6	6	4	160	49	0.000647590728606	0.0161085197854692	0.659,0.731,0.7	0.859,0.849,0.9	-0.173	73	69	112	125	116	121
11481	ENSG00000178971.17	CTC1	chr17	-	8231275	8231469	8230562	8230651	8231725	8231815	11481	40	49	50	0	0	2	44	56	52	3	0	4	243	49	0.00112438214755	0.0250234597744977	1.0,1.0,0.834	0.747,1.0,0.724	0.121	40	49	52	47	56	56
11495	ENSG00000178999.13	AURKB	chr17	-	8210176	8210225	8207737	8207840	8210529	8210584	11495	135	96	132	25	21	18	39	54	62	3	1	4	98	49	7.27781869491e-05	0.00285159139732857	0.73,0.696,0.786	0.867,0.964,0.886	-0.168	160	117	150	42	55	66
11496	ENSG00000178999.13	AURKB	chr17	-	8210176	8210249	8207737	8207840	8210529	8210559	11496	321	243	309	25	21	18	111	131	169	3	1	4	122	49	7.3594509421e-06	0.000433891278306564	0.838,0.823,0.873	0.937,0.981,0.944	-0.109	346	264	327	114	132	173
11586	ENSG00000215041.10	NEURL4	chr17	-	7327164	7327230	7326710	7327009	7327439	7327500	11586	51	46	52	5	1	3	45	53	49	7	13	19	115	49	6.26286624228e-05	0.00252116857444449	0.813,0.951,0.881	0.733,0.635,0.524	0.251	56	47	55	52	66	68
11603	ENSG00000132535.22	DLG4	chr17	-	7191892	7192002	7191266	7191358	7192944	7193117	11603	91	104	91	31	33	28	115	123	103	102	92	85	159	49	9.65706381528e-09	1.36932682719153e-06	0.475,0.493,0.5	0.258,0.292,0.272	0.215	122	137	119	217	215	188
11661	ENSG00000129195.16	PIMREG	chr17	+	6450027	6450072	6449311	6449407	6450361	6450365	11661	66	44	83	6	6	9	33	40	32	15	8	15	94	49	0.000271333774119	0.00813408309202146	0.852,0.793,0.828	0.534,0.723,0.527	0.23	72	50	92	48	48	47
11776	ENSG00000141503.17	MINK1	chr17	+	4892401	4892512	4892148	4892234	4892655	4892768	11776	197	154	185	8	7	15	77	82	85	13	10	15	160	49	0.00016302607825	0.00551441658040299	0.883,0.871,0.791	0.645,0.715,0.634	0.184	205	161	200	90	92	100
11885	ENSG00000074657.14	ZNF532	chr18	+	58954233	58954334	58953517	58953799	58979054	58979167	11885	19	16	25	66	82	78	46	47	61	52	71	67	150	49	4.88251705733e-09	7.40764907314236e-07	0.086,0.06,0.095	0.224,0.178,0.229	-0.13	85	98	103	98	118	128
12134	ENSG00000178773.15	CPNE7	chr16	+	89578856	89578996	89577538	89577721	89583696	89583771	12134	31	34	43	64	36	77	7	6	18	53	32	83	189	49	1.3178558278e-07	1.35642278778355e-05	0.112,0.197,0.126	0.033,0.046,0.053	0.101	95	70	120	60	38	101
12135	ENSG00000178773.15	CPNE7	chr16	+	89583443	89583528	89577538	89577721	89583696	89583714	12135	27	16	26	64	36	77	5	2	6	53	32	83	134	49	8.182221789e-09	1.17723096812629e-06	0.134,0.14,0.11	0.033,0.022,0.026	0.101	91	52	103	58	34	89
12139	ENSG00000178773.15	CPNE7	chr16	+	89587555	89587582	89587042	89587102	89588674	89588808	12139	46	50	55	32	26	31	28	23	30	36	42	48	76	49	2.49409665087e-06	0.0001723791733781	0.481,0.554,0.534	0.334,0.261,0.287	0.229	78	76	86	64	65	78
12142	ENSG00000178773.15	CPNE7	chr16	+	89595830	89595924	89595575	89595603	89596483	89596849	12142	139	164	144	57	29	68	49	43	68	44	34	65	143	49	6.24433571685e-05	0.00251611539487533	0.455,0.66,0.421	0.276,0.302,0.264	0.231	196	193	212	93	77	133
12166	ENSG00000176715.17	ACSF3	chr16	+	89100661	89101347	89093882	89093996	89102603	89102648	12166	110	116	155	4	3	1	250	209	374	0	0	0	735	49	5.01692662769e-06	0.000315723460274974	0.647,0.72,0.912	1.0,1.0,1.0	-0.24	114	119	156	250	209	374
12183	ENSG00000198931.11	APRT	chr16	-	88810422	88810556	88810069	88810148	88811549	88811656	12183	851	493	1230	23	10	23	796	637	1119	50	51	100	183	49	6.32827124036e-15	2.76187946971322e-12	0.908,0.93,0.935	0.81,0.77,0.75	0.148	874	503	1253	846	688	1219
12185	ENSG00000103335.22	PIEZO1	chr16	-	88717536	88717615	88717022	88717211	88719573	88719721	12185	35	36	42	55	51	63	29	28	34	20	12	12	128	49	9.46838209848e-06	0.000532535087214175	0.196,0.213,0.203	0.357,0.472,0.52	-0.246	90	87	105	49	40	46
12402	ENSG00000153774.9	CFDP1	chr16	-	75391379	75391508	75305023	75305182	75395089	75395136	12402	22	18	23	161	108	155	98	89	124	151	144	158	178	49	0	0	0.036,0.044,0.039	0.152,0.145,0.178	-0.119	183	126	178	249	233	282
12810	ENSG00000132600.18	PRMT7	chr16	+	68356700	68356797	68354328	68355883	68357053	68357202	12810	86	49	80	0	0	2	79	73	139	12	10	9	146	49	1.67546392316e-08	2.23431757419656e-06	1.0,1.0,0.931	0.688,0.71,0.838	0.232	86	49	82	91	83	148
12893	ENSG00000135740.17	SLC9A5	chr16	+	67264351	67264522	67259819	67259946	67266087	67266225	12893	37	35	54	1	2	3	52	43	61	0	0	1	220	49	0.00151918137135	0.0316214614895648	0.892,0.796,0.8	1.0,1.0,0.931	-0.148	38	37	57	52	43	62
12913	ENSG00000196123.13	KIAA0895L	chr16	-	67180040	67180666	67178198	67178504	67183261	67183963	12913	264	246	305	0	2	1	166	183	284	4	5	5	675	49	5.22340355418e-05	0.0021709690450186	1.0,0.899,0.957	0.751,0.727,0.805	0.191	264	248	306	170	188	289
12974	ENSG00000135720.13	DYNC1LI2	chr16	-	66724661	66724748	66723600	66723822	66725827	66725944	12974	12	6	15	33	28	42	36	42	63	49	47	65	136	49	8.24280363376e-06	0.000475951095385433	0.116,0.072,0.114	0.209,0.244,0.259	-0.137	45	34	57	85	89	128
13052	ENSG00000181938.14	GINS3	chr16	+	58403097	58403331	58392470	58392787	58404498	58405481	13052	215	167	249	15	18	21	84	86	97	3	3	0	283	49	0.000124698812602	0.00444858380774577	0.713,0.616,0.672	0.829,0.832,1.0	-0.22	230	185	270	87	89	97
13123	ENSG00000172775.17	PSME3IP1	chr16	-	57174168	57174286	57173727	57173869	57185824	57186040	13123	14	23	18	13	18	12	41	34	40	12	9	16	167	49	0.00160072165069	0.0329614285736904	0.24,0.273,0.306	0.501,0.526,0.423	-0.21	27	41	30	53	43	56
13397	ENSG00000155330.10	C16orf87	chr16	-	46809602	46809785	46796602	46803070	46824385	46824482	13397	296	308	281	8	6	3	411	422	450	23	13	26	232	49	0.000307983870625	0.00897654116590498	0.887,0.916,0.952	0.791,0.873,0.785	0.102	304	314	284	434	435	476
13537	ENSG00000156858.12	PRR14	chr16	+	30650992	30651127	30650777	30650806	30651795	30651964	13537	23	21	34	0	0	0	37	22	38	8	3	3	184	49	1.5415506871e-08	2.07633593648654e-06	1.0,1.0,1.0	0.552,0.661,0.771	0.339	23	21	34	45	25	41
13538	ENSG00000156858.12	PRR14	chr16	+	30651595	30651668	30650716	30650806	30651795	30651964	13538	57	45	77	0	0	0	82	51	94	8	3	3	122	49	2.98660516929e-06	0.000201944386351258	1.0,1.0,1.0	0.805,0.872,0.926	0.132	57	45	77	90	54	97
13611	ENSG00000169592.15	INO80E	chr16	+	30001211	30001530	30000928	30001040	30005220	30005323	13611	446	429	478	93	66	100	305	294	417	129	83	166	368	49	3.26036539211e-07	2.9848725597711e-05	0.39,0.464,0.389	0.239,0.32,0.251	0.144	539	495	578	434	377	583
13612	ENSG00000169592.15	INO80E	chr16	+	30001211	30004657	30000928	30001040	30005220	30005774	13612	1080	1129	1250	93	66	100	435	403	669	129	83	166	3495	49	0	0	0.14,0.193,0.149	0.045,0.064,0.053	0.107	1173	1195	1350	564	486	835
13614	ENSG00000169592.15	INO80E	chr16	+	30001413	30001530	30000928	30001040	30005220	30005791	13614	651	661	634	93	66	100	435	428	551	129	83	166	166	49	3.42666077191e-06	0.000227129484359806	0.674,0.747,0.652	0.499,0.604,0.495	0.158	744	727	734	564	511	717
13616	ENSG00000169592.15	INO80E	chr16	+	30001464	30001530	30000928	30001040	30005220	30005577	13616	149	137	154	93	66	100	111	110	151	129	83	166	115	49	0.000182352721882	0.00599320723247487	0.406,0.469,0.396	0.268,0.361,0.279	0.121	242	203	254	240	193	317
13666	ENSG00000079616.14	KIF22	chr16	+	29803398	29803608	29802768	29802937	29803997	29804065	13666	689	429	763	4	2	5	453	358	502	8	16	25	259	49	8.92405704889e-10	1.60802894990066e-07	0.97,0.976,0.967	0.915,0.809,0.792	0.132	693	431	768	461	374	527
13738	ENSG00000168488.19	ATXN2L	chr16	+	28832495	28832567	28832186	28832399	28832816	28832887	13738	421	243	528	10	10	18	325	242	419	35	28	46	121	49	2.40851560918e-10	4.73329656750284e-08	0.945,0.908,0.922	0.79,0.778,0.787	0.14	431	253	546	360	270	465
13754	ENSG00000168488.19	ATXN2L	chr16	+	28836325	28836490	28835932	28836122	28836727	28837237	13754	489	378	382	117	108	102	294	407	373	159	179	176	214	49	1.5900979089e-07	1.59272832421875e-05	0.489,0.445,0.462	0.297,0.342,0.327	0.143	606	486	484	453	586	549
13915	ENSG00000140743.8	CDR2	chr16	-	22364901	22365014	22349700	22349849	22374230	22374619	13915	135	125	144	8	10	9	142	167	209	4	2	5	162	49	0.000593789726789	0.0150714506522717	0.836,0.791,0.829	0.915,0.962,0.927	-0.116	143	135	153	146	169	214
14050	ENSG00000174628.17	IQCK	chr16	+	19763847	19764112	19735352	19735450	19788837	19788922	14050	35	25	29	1	1	0	60	57	61	6	8	6	314	49	3.39973854474e-05	0.00153047439605171	0.845,0.796,1.0	0.609,0.526,0.613	0.298	36	26	29	66	65	67
14057	ENSG00000103540.17	CCP110	chr16	+	19524779	19525019	19523938	19524088	19525718	19525861	14057	17	19	20	29	22	26	29	34	43	13	27	17	289	49	0.000253720786322	0.00773491375867571	0.09,0.128,0.115	0.274,0.176,0.3	-0.139	46	41	46	42	61	60
14071	ENSG00000103540.17	CCP110	chr16	+	19548514	19548600	19546848	19548014	19551195	19551622	14071	122	165	133	50	72	49	121	139	117	74	89	76	135	49	0.00239733536288	0.0454904875986809	0.47,0.454,0.496	0.372,0.362,0.358	0.109	172	237	182	195	228	193
14413	ENSG00000160439.16	RDH13	chr19	-	55050699	55051002	55048656	55048763	55056652	55056808	14413	10	10	15	19	23	31	18	14	21	9	12	16	352	49	0.000319341344474	0.00926337984611222	0.068,0.057,0.063	0.218,0.14,0.154	-0.108	29	33	46	27	26	37
14496	ENSG00000125962.16	ARMCX5	chrX	+	102600919	102601032	102599521	102599859	102601463	102601509	14496	36	39	55	0	1	0	42	36	52	3	3	1	162	49	0.00131313203913	0.0283146992242433	1.0,0.922,1.0	0.809,0.784,0.94	0.13	36	40	55	45	39	53
14551	ENSG00000085644.14	ZNF213	chr16	+	3138974	3139098	3138417	3138541	3140688	3141532	14551	27	26	39	0	0	0	83	64	129	5	5	11	173	49	4.90497489847e-07	4.19425277227821e-05	1.0,1.0,1.0	0.825,0.784,0.769	0.207	27	26	39	88	69	140
14553	ENSG00000122386.11	ZNF205	chr16	+	3118904	3119015	3116426	3116547	3119255	3119496	14553	62	31	55	0	2	0	45	52	61	7	4	8	160	49	1.80387871052e-06	0.000129807807294175	1.0,0.826,1.0	0.663,0.799,0.7	0.221	62	33	55	52	56	69
14665	ENSG00000162065.14	TBC1D24	chr16	+	2499356	2499420	2498237	2498396	2499834	2499930	14665	57	46	42	0	1	0	36	21	52	2	3	4	113	49	0.000101344276757	0.00376323214647223	1.0,0.952,1.0	0.886,0.752,0.849	0.155	57	47	42	38	24	56
14679	ENSG00000205937.12	RNPS1	chr16	-	2264572	2264760	2264175	2264331	2268054	2268091	14679	2095	2105	1820	174	135	153	1656	1932	1907	241	231	287	237	49	8.61582150069e-09	1.22946492331821e-06	0.713,0.763,0.711	0.587,0.634,0.579	0.129	2269	2240	1973	1897	2163	2194
14699	ENSG00000008710.20	PKD1	chr16	-	2092479	2092592	2092046	2092188	2092953	2093093	14699	92	69	110	0	1	0	53	45	75	2	7	2	162	49	9.67477068703e-06	0.000542780478001647	1.0,0.954,1.0	0.889,0.66,0.919	0.162	92	70	110	55	52	77
14700	ENSG00000008710.20	PKD1	chr16	-	2092479	2092592	2092046	2092188	2093543	2093738	14700	83	64	96	0	3	1	52	39	73	7	5	16	162	49	1.57895129194e-08	2.10979911098567e-06	1.0,0.866,0.967	0.692,0.702,0.58	0.286	83	67	97	59	44	89
14701	ENSG00000008710.20	PKD1	chr16	-	2092953	2093093	2092046	2092188	2093543	2093738	14701	70	50	81	0	3	1	37	49	57	7	5	16	189	49	3.40854293679e-07	3.08347995804623e-05	1.0,0.812,0.955	0.578,0.718,0.48	0.33	70	53	82	44	54	73
14719	ENSG00000065057.9	NTHL1	chr16	-	2044629	2044800	2043483	2043726	2046127	2046190	14719	238	151	223	1	0	2	127	93	139	2	5	4	220	49	0.000280715222079	0.00836309875494312	0.981,1.0,0.961	0.934,0.806,0.886	0.105	239	151	225	129	98	143
14726	ENSG00000167962.15	ZNF598	chr16	-	2002990	2003120	2002205	2002732	2003615	2003728	14726	242	165	256	0	0	1	160	177	230	10	13	16	179	49	2.68673971959e-14	1.07487180531764e-11	1.0,1.0,0.986	0.814,0.788,0.797	0.196	242	165	257	170	190	246
14758	ENSG00000007545.16	CRAMP1	chr16	+	1667334	1667400	1666421	1666600	1667961	1668193	14758	37	41	40	4	5	4	28	29	43	10	10	13	115	49	0.000846736238629	0.0200528503645151	0.798,0.777,0.81	0.544,0.553,0.585	0.234	41	46	44	38	39	56
14787	ENSG00000103275.21	UBE2I	chr16	+	1312346	1312603	1309634	1309773	1314019	1314096	14787	445	467	465	311	251	359	490	509	633	190	168	254	306	49	2.52110794463e-08	3.23370584096425e-06	0.186,0.23,0.172	0.292,0.327,0.285	-0.105	756	718	824	680	677	887
14789	ENSG00000103275.21	UBE2I	chr16	+	1312346	1312667	1309802	1310253	1314019	1314096	14789	366	371	382	26	20	18	384	403	525	91	85	88	370	49	6.2172489379e-15	2.73116025075292e-12	0.651,0.711,0.738	0.358,0.386,0.441	0.305	392	391	400	475	488	613
14811	ENSG00000196557.13	CACNA1H	chr16	+	1207274	1207430	1207000	1207118	1207769	1207860	14811	116	108	149	0	3	0	143	112	193	8	7	9	205	49	2.72945556112e-06	0.000186243083978108	1.0,0.896,1.0	0.81,0.793,0.837	0.152	116	111	149	151	119	202
14855	ENSG00000103245.14	CIAO3	chr16	-	731564	731702	730842	731000	732300	732373	14855	78	61	157	0	2	0	122	100	169	7	4	8	187	49	9.56705324151e-06	0.000537634795497599	1.0,0.889,1.0	0.82,0.868,0.847	0.118	78	63	157	129	104	177
14865	ENSG00000161996.19	WDR90	chr16	+	651823	652039	651643	651747	652466	652535	14865	98	58	151	11	8	12	31	24	32	13	11	17	265	49	5.27879461254e-08	6.21353878639975e-06	0.622,0.573,0.699	0.306,0.287,0.258	0.348	109	66	163	44	35	49
14866	ENSG00000161996.19	WDR90	chr16	+	651826	652039	651643	651747	652466	652535	14866	97	59	154	11	8	12	32	25	33	13	11	17	262	49	8.30985282807e-08	9.17099373444028e-06	0.623,0.58,0.706	0.315,0.298,0.266	0.343	108	67	166	45	36	50
14887	ENSG00000161996.19	WDR90	chr16	+	661050	661172	660611	660714	661341	661501	14887	163	128	126	0	1	4	37	39	36	12	6	8	171	49	1.09501296919e-12	3.25650073770925e-10	1.0,0.973,0.9	0.469,0.651,0.563	0.397	163	129	130	49	45	44
14934	ENSG00000007541.17	PIGQ	chr16	+	578784	578938	578378	578505	579068	579180	14934	253	237	252	1	0	1	198	215	214	10	7	12	203	49	3.17899706559e-10	6.12216538038308e-08	0.984,1.0,0.984	0.827,0.881,0.811	0.15	254	237	253	208	222	226
14940	ENSG00000007541.17	PIGQ	chr16	+	582247	582309	580182	580972	582882	582893	14940	85	65	92	6	9	8	34	47	40	26	31	32	111	49	2.22044604925e-16	1.22326556898477e-13	0.862,0.761,0.835	0.366,0.401,0.356	0.445	91	74	100	60	78	72
14941	ENSG00000102977.18	ACD	chr16	-	67657985	67658028	67657761	67657853	67658554	67658641	14941	52	32	48	0	0	0	21	23	33	1	3	3	92	49	0.000545117967334	0.0141513803408596	1.0,1.0,1.0	0.918,0.803,0.854	0.142	52	32	48	22	26	36
14962	ENSG00000102977.18	ACD	chr16	-	67659228	67659263	67658927	67659079	67659536	67659613	14962	117	94	101	2	2	1	68	70	71	6	5	9	84	49	1.5430797862e-05	0.000802103136197124	0.972,0.965,0.983	0.869,0.891,0.821	0.113	119	96	102	74	75	80
14964	ENSG00000102977.18	ACD	chr16	-	67659374	67659419	67658927	67659079	67659536	67659613	14964	56	36	53	2	2	1	35	26	43	6	5	9	94	49	3.7869556315e-05	0.00166030707729124	0.936,0.904,0.965	0.753,0.731,0.714	0.202	58	38	54	41	31	52
14967	ENSG00000102977.18	ACD	chr16	-	67659876	67660045	67659701	67659795	67660121	67660260	14967	165	94	232	0	1	1	111	93	137	3	3	5	218	49	0.000102633922323	0.0037922641854047	1.0,0.955,0.981	0.893,0.874,0.86	0.103	165	95	233	114	96	142
14977	ENSG00000242612.7	DECR2	chr16	+	406684	406952	404955	405024	407424	407560	14977	29	24	49	0	0	0	33	24	48	3	0	3	317	49	0.000446206222483	0.0120781177685481	1.0,1.0,1.0	0.63,1.0,0.712	0.219	29	24	49	36	24	51
14984	ENSG00000242612.7	DECR2	chr16	+	411360	411578	410971	411076	411889	411928	14984	121	91	136	1	0	0	102	92	138	5	0	6	267	49	4.21515568774e-05	0.00181373129915937	0.957,1.0,1.0	0.789,1.0,0.808	0.12	122	91	136	107	92	144
15059	ENSG00000131876.18	SNRPA1	chr15	-	101286213	101286293	101285725	101285801	101286907	101287010	15059	686	581	674	6	6	9	585	550	560	65	63	52	129	49	0	0	0.977,0.974,0.966	0.774,0.768,0.804	0.19	692	587	683	650	613	612
15243	ENSG00000198901.14	PRC1	chr15	-	90969078	90969120	90966039	90967202	90969446	90969623	15243	48	37	58	36	24	45	68	62	113	29	20	27	91	49	8.81473976883e-05	0.0033528436593256	0.418,0.454,0.41	0.558,0.625,0.693	-0.198	84	61	103	97	82	140
15371	ENSG00000255571.10	MIR9-3HG	chr15	+	89388483	89388581	89387816	89387881	89389344	89389482	15371	22	24	26	2	1	2	14	21	42	9	9	11	147	49	5.04397924901e-05	0.00210435064745631	0.786,0.889,0.812	0.341,0.437,0.56	0.383	24	25	28	23	30	53
15373	ENSG00000255571.10	MIR9-3HG	chr15	+	89388500	89388581	89386463	89387881	89389344	89389482	15373	31	26	27	2	1	2	20	27	59	9	9	11	130	49	0.000143733577185	0.00501582422439306	0.854,0.907,0.836	0.456,0.531,0.669	0.314	33	27	29	29	36	70
15376	ENSG00000255571.10	MIR9-3HG	chr15	+	89388503	89388581	89387816	89387881	89389344	89389482	15376	22	29	24	2	1	2	13	23	42	9	9	11	127	49	3.82380764419e-05	0.00167210107725214	0.809,0.918,0.822	0.358,0.496,0.596	0.366	24	30	26	22	32	53
15382	ENSG00000099991.18	CABIN1	chr22	+	24041138	24041273	24038347	24038461	24042903	24043084	15382	83	53	110	1	0	1	88	58	93	1	5	3	184	49	0.00144923143089	0.0305630039854245	0.957,1.0,0.967	0.959,0.755,0.892	0.106	84	53	111	89	63	96
15469	ENSG00000177082.13	WDR73	chr15	-	84645972	84646085	84645468	84645836	84646183	84646348	15469	31	29	41	15	9	24	14	19	20	36	30	44	162	49	2.25754054339e-08	2.91791456657279e-06	0.385,0.494,0.341	0.105,0.161,0.121	0.278	46	38	65	50	49	64
15470	ENSG00000177082.13	WDR73	chr15	-	84646689	84647023	84646183	84646348	84647889	84647954	15470	34	26	44	10	15	15	20	34	50	34	38	45	383	49	2.27174220535e-05	0.00109688265347542	0.303,0.182,0.273	0.07,0.103,0.124	0.154	44	41	59	54	72	95
15703	ENSG00000140400.18	MAN2C1	chr15	-	75363998	75364188	75362342	75362453	75364487	75364665	15703	118	81	111	2	0	1	94	62	111	8	2	4	239	49	0.000187115051079	0.00612577618732049	0.924,1.0,0.958	0.707,0.864,0.851	0.153	120	81	112	102	64	115
15733	ENSG00000178761.15	FAM219B	chr15	-	74906277	74906365	74904663	74905231	74906586	74906730	15733	38	44	55	5	3	3	44	37	66	15	12	14	137	49	0.000207862771592	0.00661176750661141	0.731,0.84,0.868	0.512,0.524,0.628	0.258	43	47	58	59	49	80
15735	ENSG00000178802.18	MPI	chr15	+	74890437	74890654	74890041	74890089	74891378	74891579	15735	107	90	141	5	6	4	136	119	206	2	1	2	266	49	0.00107999501387	0.0242767708619453	0.798,0.734,0.867	0.926,0.956,0.95	-0.144	112	96	145	138	120	208
15737	ENSG00000178802.18	MPI	chr15	+	74890552	74890654	74890004	74890089	74891378	74891579	15737	80	74	103	5	6	4	110	94	165	2	1	2	151	49	0.000886081458915	0.0208305074974243	0.839,0.8,0.893	0.947,0.968,0.964	-0.116	85	80	107	112	95	167
15738	ENSG00000178802.18	MPI	chr15	+	74890555	74890654	74890041	74890089	74891378	74891579	15738	79	74	103	5	6	4	110	94	165	2	1	2	148	49	0.000860332821507	0.0203175788005295	0.84,0.803,0.895	0.948,0.969,0.965	-0.115	84	80	107	112	95	167
15955	ENSG00000137819.14	PAQR5	chr15	+	69384676	69384882	69379882	69380010	69389653	69389743	15955	306	282	295	2	4	6	283	272	323	10	12	23	255	49	8.98594055465e-06	0.000509883597065101	0.967,0.931,0.904	0.845,0.813,0.73	0.138	308	286	301	293	284	346
16116	ENSG00000170638.10	TRABD	chr22	+	50198344	50198515	50198074	50198186	50199115	50199569	16116	121	95	143	0	0	0	96	78	140	3	2	5	220	49	3.69052212903e-05	0.001626532001395	1.0,1.0,1.0	0.877,0.897,0.862	0.121	121	95	143	99	80	145
16251	ENSG00000090905.19	TNRC6A	chr16	+	24793472	24793649	24789231	24791817	24794543	24794719	16251	90	82	107	27	27	33	161	105	151	13	15	25	226	49	9.36236914907e-05	0.00352325975855624	0.42,0.397,0.413	0.729,0.603,0.567	-0.223	117	109	140	174	120	176
16362	ENSG00000128989.11	ARPP19	chr15	-	52568847	52568900	52557099	52557222	52569115	52569167	16362	207	194	228	42	30	29	124	110	140	34	32	53	102	49	9.32289204838e-05	0.00351781578507868	0.703,0.756,0.791	0.637,0.623,0.559	0.144	249	224	257	158	142	193
16364	ENSG00000128989.11	ARPP19	chr15	-	52568847	52568902	52557099	52557222	52569115	52569154	16364	269	267	307	42	30	29	193	157	212	34	32	53	104	49	0.000758769916697	0.0183444909608353	0.751,0.807,0.833	0.728,0.698,0.653	0.104	311	297	336	227	189	265
16368	ENSG00000197535.16	MYO5A	chr15	-	52343116	52343197	52336462	52340394	52346360	52346461	16368	12	12	6	27	26	35	21	25	24	20	17	35	130	49	0.000195285777907	0.00631633898888709	0.143,0.148,0.061	0.284,0.357,0.205	-0.165	39	38	41	41	42	59
16551	ENSG00000104164.12	BLOC1S6	chr15	+	45592134	45592276	45587354	45587525	45603099	45603187	16551	162	132	185	25	17	19	175	157	263	11	10	17	191	49	0.00216001567286	0.0417054907752351	0.624,0.666,0.714	0.803,0.801,0.799	-0.133	187	149	204	186	167	280
16723	ENSG00000166946.14	CCNDBP1	chr15	+	43190054	43190151	43189198	43189280	43190324	43190398	16723	37	38	47	0	0	0	66	45	57	0	5	3	146	49	0.000440406766613	0.0119548381223047	1.0,1.0,1.0	1.0,0.751,0.864	0.128	37	38	47	66	50	60
16837	ENSG00000104142.11	VPS18	chr15	+	40899143	40901014	40898906	40898998	40902615	40903975	16837	850	799	978	0	1	0	616	658	823	1	3	6	1920	49	3.05805164966e-05	0.00140392561082854	1.0,0.953,1.0	0.94,0.848,0.778	0.129	850	800	978	617	661	829
16851	ENSG00000166140.17	ZFYVE19	chr15	+	40812698	40812902	40810648	40810757	40813337	40813417	16851	90	61	109	8	4	9	67	57	81	17	11	17	253	49	0.000251248172833	0.00767923644578389	0.685,0.747,0.701	0.433,0.501,0.48	0.24	98	65	118	84	68	98
17444	ENSG00000142208.18	AKT1	chr14	-	104793126	104793304	104792597	104792722	104795010	104795044	17444	53	26	67	4	8	5	11	16	24	11	6	15	227	49	0.000188346267182	0.00615108890358086	0.741,0.412,0.743	0.178,0.365,0.257	0.365	57	34	72	22	22	39
17446	ENSG00000142208.18	AKT1	chr14	-	104793126	104794261	104792597	104792722	104795010	104795044	17446	110	84	175	4	8	5	34	35	58	11	6	15	1184	49	9.396880149e-06	0.000529779028133545	0.532,0.303,0.592	0.113,0.194,0.138	0.327	114	92	180	45	41	73
17513	ENSG00000256053.9	COA8	chr14	+	103571622	103571820	103562959	103563124	103587273	103587364	17513	227	167	213	14	8	19	383	377	410	13	10	9	247	49	0.000578609025864	0.0147998955304669	0.763,0.805,0.69	0.854,0.882,0.9	-0.126	241	175	232	396	387	419
17576	ENSG00000075413.19	MARK3	chr14	+	103498501	103498528	103491538	103492034	103500155	103500200	17576	33	21	30	4	2	2	21	29	29	8	8	9	76	49	0.00136533681341	0.0291227078914946	0.842,0.871,0.906	0.629,0.7,0.675	0.205	37	23	32	29	37	38
17577	ENSG00000075413.19	MARK3	chr14	+	103498501	103498528	103491538	103492034	103502881	103503172	17577	26	23	20	31	30	38	17	27	22	66	53	87	76	49	0.00146358660225	0.0307980961564887	0.351,0.331,0.253	0.142,0.247,0.14	0.135	57	53	58	83	80	109
17681	ENSG00000100726.15	TELO2	chr16	+	1501419	1501499	1500562	1500699	1501662	1501773	17681	209	142	215	7	5	5	43	29	48	5	5	5	129	49	0.000751192080191	0.0181874534948549	0.919,0.915,0.942	0.766,0.688,0.785	0.179	216	147	220	48	34	53
17682	ENSG00000100726.15	TELO2	chr16	+	1502644	1502761	1502312	1502404	1502930	1503002	17682	186	120	221	1	0	4	55	44	74	2	2	7	166	49	0.00026834350581	0.00805521901250376	0.982,1.0,0.942	0.89,0.867,0.757	0.137	187	120	225	57	46	81
17776	ENSG00000140105.18	WARS1	chr14	-	100374135	100374244	100369086	100369258	100376259	100376334	17776	25	11	24	26	25	34	62	53	90	50	40	61	158	49	0.00187814296109	0.0373688178087093	0.23,0.12,0.18	0.278,0.291,0.314	-0.118	51	36	58	112	93	151
17783	ENSG00000140105.18	WARS1	chr14	-	100374135	100374265	100369086	100369258	100376259	100376285	17783	26	14	26	26	25	34	68	55	95	50	40	61	179	49	0.00209676681041	0.0406947138592164	0.215,0.133,0.173	0.271,0.273,0.299	-0.107	52	39	60	118	95	156
17787	ENSG00000140105.18	WARS1	chr14	-	100375282	100375350	100361707	100361921	100376259	100376307	17787	4	5	7	20	18	17	28	16	21	17	26	18	117	49	0.000102450495591	0.0037922641854047	0.077,0.104,0.147	0.408,0.205,0.328	-0.204	24	23	24	45	42	39
17790	ENSG00000140105.18	WARS1	chr14	-	100375282	100375403	100369086	100369258	100376259	100376311	17790	19	11	26	26	25	34	55	62	86	50	40	61	170	49	0.000520829596143	0.0136367269132712	0.174,0.113,0.181	0.241,0.309,0.289	-0.124	45	36	60	105	102	147
17792	ENSG00000140105.18	WARS1	chr14	-	100375282	100375406	100361707	100361921	100376259	100376285	17792	25	21	27	20	18	17	81	80	100	17	26	18	173	49	3.90677512807e-06	0.000254189993352094	0.261,0.248,0.31	0.574,0.466,0.611	-0.277	45	39	44	98	106	118
17794	ENSG00000140105.18	WARS1	chr14	-	100375282	100375406	100369086	100369258	100376259	100376285	17794	30	23	32	26	25	34	86	88	116	50	40	61	173	49	0.000730032419882	0.0177711731157874	0.246,0.207,0.21	0.328,0.384,0.35	-0.133	56	48	66	136	128	177
17817	ENSG00000127152.18	BCL11B	chr14	-	99231344	99231557	99169286	99176195	99257470	99257839	17817	84	86	128	49	35	60	175	168	263	60	52	68	262	49	0.00181053268011	0.0363463894751712	0.243,0.315,0.285	0.353,0.377,0.42	-0.102	133	121	188	235	220	331
17895	ENSG00000090060.19	PAPOLA	chr14	+	96560648	96560711	96556174	96556413	96564954	96564988	17895	229	234	248	61	62	63	215	226	272	97	85	116	112	49	0.000471996917929	0.0126136719089169	0.622,0.623,0.633	0.492,0.538,0.506	0.114	290	296	311	312	311	388
17896	ENSG00000090060.19	PAPOLA	chr14	+	96562818	96562893	96556174	96556413	96564954	96564988	17896	428	442	386	61	62	63	439	420	405	97	85	116	124	49	0.000442318149434	0.0119891192053671	0.735,0.738,0.708	0.641,0.661,0.58	0.1	489	504	449	536	505	521
18061	ENSG00000066427.25	ATXN3	chr14	-	92093251	92093318	92088729	92088817	92096092	92096134	18061	26	32	26	0	0	0	28	35	41	3	4	6	116	49	3.87987579065e-07	3.45391167901162e-05	1.0,1.0,1.0	0.798,0.787,0.743	0.224	26	32	26	31	39	47
18087	ENSG00000100815.12	TRIP11	chr14	-	92010985	92011072	92007639	92007852	92014214	92014577	18087	39	46	28	0	0	0	68	106	92	6	5	3	136	49	1.59073408269e-05	0.000821789611311895	1.0,1.0,1.0	0.803,0.884,0.917	0.132	39	46	28	74	111	95
18088	ENSG00000100815.12	TRIP11	chr14	-	92011754	92011795	92007639	92007852	92014214	92014577	18088	30	35	28	0	0	0	74	76	75	6	5	3	90	49	3.60130017106e-05	0.00159556351876805	1.0,1.0,1.0	0.87,0.892,0.932	0.102	30	35	28	80	81	78
18127	ENSG00000005700.15	IBTK	chr6	-	82211489	82211572	82211366	82211404	82212706	82212793	18127	56	51	61	0	0	0	58	54	86	3	4	2	132	49	0.000284539711001	0.00844335475323983	1.0,1.0,1.0	0.878,0.834,0.941	0.116	56	51	61	61	58	88
18250	ENSG00000112146.17	FBXO9	chr6	+	53094691	53094841	53093884	53093978	53095512	53095664	18250	0	0	2	55	31	53	34	43	60	17	3	23	199	49	0	0	0.0,0.0,0.009	0.33,0.779,0.391	-0.497	55	31	55	51	46	83
18378	ENSG00000096080.12	MRPS18A	chr6	-	43675201	43675271	43671201	43671906	43675493	43675617	18378	195	188	186	4	4	7	217	242	231	21	23	23	119	49	4.86092699092e-07	4.17251295002202e-05	0.953,0.951,0.916	0.81,0.812,0.805	0.131	199	192	193	238	265	254
18463	ENSG00000177030.19	DEAF1	chr11	-	659434	659796	653961	654051	674535	674783	18463	53	32	38	52	43	47	47	49	75	18	20	21	411	49	5.87783510753e-09	8.77900389804886e-07	0.108,0.081,0.088	0.237,0.226,0.299	-0.162	105	75	85	65	69	96
18487	ENSG00000151665.13	PIGF	chr2	-	46591802	46591925	46581284	46581591	46592474	46592583	18487	15	17	22	28	29	29	53	45	56	15	21	37	172	49	3.13631364512e-06	0.000210374028345469	0.132,0.143,0.178	0.502,0.379,0.301	-0.243	43	46	51	68	66	93
18617	ENSG00000104859.15	CLASRP	chr19	+	45068014	45068054	45067336	45067594	45069065	45069124	18617	20	24	23	2	2	3	43	49	41	12	15	15	89	49	0.0014539628504	0.0306435550762729	0.846,0.869,0.808	0.664,0.643,0.601	0.205	22	26	26	55	64	56
18785	ENSG00000204463.14	BAG6	chr6	-	31639499	31639646	31639027	31639226	31640198	31640306	18785	329	232	312	90	86	91	213	216	215	118	163	165	196	49	6.39657216084e-11	1.42830568605388e-08	0.478,0.403,0.462	0.311,0.249,0.246	0.179	419	318	403	331	379	380
18890	ENSG00000234127.9	TRIM26	chr6	-	30201034	30201138	30198665	30199153	30213304	30213427	18890	53	48	69	0	3	6	42	41	60	0	0	1	153	49	0.000243643333747	0.00749108513470705	1.0,0.837,0.786	1.0,1.0,0.951	-0.109	53	51	75	42	41	61
18952	ENSG00000151353.15	TMEM18	chr2	-	675757	676238	675509	675630	677288	677406	18952	188	175	172	8	6	17	126	101	148	14	20	23	530	49	0.00132966045796	0.0285702714322089	0.685,0.729,0.483	0.454,0.318,0.373	0.251	196	181	189	140	121	171
18956	ENSG00000157014.11	TATDN2	chr3	+	10278663	10278760	10278278	10278462	10278884	10279034	18956	21	23	15	39	28	30	24	27	55	22	18	25	146	49	0.000187392956701	0.00613187342396831	0.153,0.216,0.144	0.268,0.335,0.425	-0.172	60	51	45	46	45	80
19393	ENSG00000132300.19	PTCD3	chr2	+	86125794	86125880	86125454	86125515	86127160	86127305	19393	275	196	299	6	2	7	286	217	242	13	19	30	135	49	1.56962777442e-07	1.57692454927567e-05	0.943,0.973,0.939	0.889,0.806,0.745	0.138	281	198	306	299	236	272
19542	ENSG00000075711.21	DLG1	chr3	-	197075836	197075870	197069216	197069260	197076585	197076682	19542	8	10	7	51	52	67	34	28	51	63	45	85	83	49	2.98793612075e-09	4.79289199550664e-07	0.085,0.102,0.058	0.242,0.269,0.262	-0.176	59	62	74	97	73	136
19545	ENSG00000075711.21	DLG1	chr3	-	197076585	197076682	197075836	197075870	197081050	197081117	19545	153	189	160	2	3	4	210	194	233	16	12	13	146	49	3.7579886749e-05	0.00164868261637535	0.963,0.955,0.931	0.815,0.844,0.857	0.111	155	192	164	226	206	246
19566	ENSG00000075711.21	DLG1	chr3	-	197161639	197161738	197142717	197142768	197194424	197194589	19566	132	204	125	12	16	10	242	393	286	3	4	5	148	49	1.91652727022e-09	3.25282106966557e-07	0.785,0.808,0.805	0.964,0.97,0.95	-0.162	144	220	135	245	397	291
19568	ENSG00000075711.21	DLG1	chr3	-	197161639	197161738	197149742	197149796	197194424	197194589	19568	199	280	184	45	70	64	383	535	446	43	37	42	148	49	8.4623419383e-12	2.1959940695563e-09	0.594,0.57,0.488	0.747,0.827,0.779	-0.234	244	350	248	426	572	488
19676	ENSG00000175198.17	PCCA	chr13	+	100515426	100515567	100449251	100449305	100527674	100527752	19676	253	255	291	14	17	26	467	436	541	12	15	15	190	49	5.83057084149e-05	0.00237934727885479	0.823,0.795,0.743	0.909,0.882,0.903	-0.111	267	272	317	479	451	556
19868	ENSG00000081760.17	AACS	chr12	+	125136661	125136864	125134793	125134852	125142091	125142177	19868	24	27	51	4	3	6	46	30	91	1	2	2	252	49	0.00175382569256	0.0354408835305623	0.538,0.636,0.623	0.899,0.745,0.898	-0.248	28	30	57	47	32	93
20092	ENSG00000160957.15	RECQL4	chr8	-	144513570	144513712	144513217	144513480	144513927	144514107	20092	433	293	464	2	2	3	87	66	129	13	8	8	191	49	5.56221735337e-14	2.06542646705719e-11	0.982,0.974,0.975	0.632,0.679,0.805	0.272	435	295	467	100	74	137
20152	ENSG00000088298.13	EDEM2	chr20	-	35134737	35134949	35126250	35126375	35142372	35142478	20152	47	30	65	9	5	6	59	38	87	5	1	1	261	49	0.00235402603471	0.0447621768589137	0.495,0.53,0.67	0.689,0.877,0.942	-0.271	56	35	71	64	39	88
20222	ENSG00000124155.19	PIGT	chr20	+	45416516	45418979	45416126	45416343	45419294	45419395	20222	996	1044	887	2	8	3	944	956	997	2	1	0	2512	49	0.000726098422699	0.0176946341871003	0.907,0.718,0.852	0.902,0.949,1.0	-0.125	998	1052	890	946	957	997
20307	ENSG00000164620.9	RELL2	chr5	+	141638169	141638409	141636949	141637741	141638794	141638860	20307	84	78	78	5	13	8	28	24	43	13	8	16	289	49	6.42782800274e-05	0.00257308366820821	0.74,0.504,0.623	0.267,0.337,0.313	0.317	89	91	86	41	32	59
20308	ENSG00000164620.9	RELL2	chr5	+	141638169	141638409	141637441	141637748	141638794	141638860	20308	77	67	68	2	2	0	28	19	37	3	5	1	289	49	0.00241872878472	0.0457801127428375	0.867,0.85,1.0	0.613,0.392,0.863	0.283	79	69	68	31	24	38
20310	ENSG00000164620.9	RELL2	chr5	+	141639463	141639649	141638794	141638860	141639919	141640295	20310	95	89	119	0	3	1	41	46	59	2	6	8	235	49	8.05751593902e-06	0.00046725945105908	1.0,0.861,0.961	0.81,0.615,0.606	0.264	95	92	120	43	52	67
20417	ENSG00000140043.12	PTGR2	chr14	+	73879095	73879305	73876997	73877168	73880054	73880176	20417	128	117	170	8	7	16	171	114	189	1	2	1	259	49	1.85510196093e-08	2.45439484047374e-06	0.752,0.76,0.668	0.97,0.915,0.973	-0.226	136	124	186	172	116	190
20488	ENSG00000105176.18	URI1	chr19	+	29971192	29971227	29942238	29942664	29985222	29985301	20488	110	54	79	30	22	23	91	104	141	12	6	11	84	49	1.01859426893e-07	1.08840603194045e-05	0.681,0.589,0.667	0.816,0.91,0.882	-0.224	140	76	102	103	110	152
20628	ENSG00000090097.22	PCBP4	chr3	-	51959894	51960023	51959576	51959651	51960188	51960320	20628	60	52	51	2	3	5	39	43	41	5	14	9	178	49	0.00084072479884	0.019952667533487	0.892,0.827,0.737	0.682,0.458,0.556	0.253	62	55	56	44	57	50
20765	ENSG00000187239.18	FNBP1	chr9	-	129915965	129915980	129908889	129908999	129924959	129925157	20765	8	9	4	55	80	42	11	5	10	18	23	22	64	49	0.000591032642239	0.0150184857911249	0.1,0.079,0.068	0.319,0.143,0.258	-0.158	63	89	46	29	28	32
20835	ENSG00000255152.8	MSH5-SAPCD1	chr6	+	31762789	31763168	31762419	31762570	31763414	31763555	20835	81	68	133	0	0	1	74	54	101	3	2	1	428	49	0.00180680678503	0.0362932728119101	1.0,1.0,0.938	0.738,0.756,0.92	0.175	81	68	134	77	56	102
20837	ENSG00000129625.13	REEP5	chr5	-	112892449	112892817	112887014	112887183	112902379	112902518	20837	76	89	71	49	25	41	176	178	201	34	30	55	417	49	6.66930799581e-05	0.0026555145717203	0.154,0.295,0.169	0.378,0.411,0.3	-0.157	125	114	112	210	208	256
20856	ENSG00000198917.13	SPOUT1	chr9	-	128823746	128823894	128819650	128822833	128824071	128824174	20856	190	179	176	16	4	9	139	107	123	23	31	34	197	49	1.12472605673e-08	1.56352712628406e-06	0.747,0.918,0.829	0.601,0.462,0.474	0.319	206	183	185	162	138	157
20868	ENSG00000213516.10	RBMXL1	chr1	-	88988251	88988351	88979455	88984066	88992584	88992629	20868	52	44	60	15	18	19	134	109	156	5	4	11	149	49	2.66131561233e-12	7.57922388221659e-10	0.533,0.446,0.509	0.898,0.9,0.823	-0.378	67	62	79	139	113	167
20869	ENSG00000005486.17	RHBDD2	chr7	+	75881364	75881486	75878998	75879260	75881828	75882124	20869	88	93	96	172	135	166	369	428	401	193	171	225	171	49	0	0	0.128,0.165,0.142	0.354,0.418,0.338	-0.225	260	228	262	562	599	626
21044	ENSG00000185480.12	PARPBP	chr12	+	102164437	102164608	102153868	102153976	102165728	102165883	21044	102	105	131	4	3	7	86	64	83	0	2	0	220	49	0.000176453363467	0.00583642077361247	0.85,0.886,0.807	1.0,0.877,1.0	-0.111	106	108	138	86	66	83
21047	ENSG00000185480.12	PARPBP	chr12	+	102175482	102175666	102165728	102165883	102182548	102182627	21047	48	33	53	19	13	17	44	39	56	3	3	7	233	49	1.71493794141e-05	0.000872859615844076	0.347,0.348,0.396	0.755,0.732,0.627	-0.341	67	46	70	47	42	63
21048	ENSG00000185480.12	PARPBP	chr12	+	102178591	102178770	102165728	102165883	102182548	102182627	21048	71	65	61	19	13	17	57	54	71	3	3	7	228	49	5.58114744631e-05	0.00229568238074628	0.445,0.518,0.435	0.803,0.795,0.686	-0.295	90	78	78	60	57	78
21521	ENSG00000183474.16	GTF2H2C	chr5	+	69567726	69567777	69566966	69567053	69568152	69568207	21521	22	15	26	7	6	5	32	25	41	37	25	30	100	49	0.000198965894625	0.00640454824887015	0.606,0.551,0.718	0.298,0.329,0.401	0.282	29	21	31	69	50	71
21597	ENSG00000141480.18	ARRB2	chr17	+	4716146	4716191	4715588	4716033	4716411	4716515	21597	152	180	150	6	13	4	68	80	70	9	7	11	94	49	0.00228387876905	0.043707794973411	0.93,0.878,0.951	0.798,0.856,0.768	0.112	158	193	154	77	87	81
21604	ENSG00000141480.18	ARRB2	chr17	+	4718260	4718345	4717887	4718023	4718611	4718684	21604	588	651	517	21	11	18	243	295	254	27	16	25	134	49	2.61632919329e-07	2.45595113701416e-05	0.911,0.956,0.913	0.767,0.871,0.788	0.118	609	662	535	270	311	279
21745	ENSG00000062194.16	GPBP1	chr5	+	57237112	57237172	57235965	57236032	57246299	57246484	21745	146	150	118	63	52	52	92	59	66	56	44	46	109	49	0.00146143909129	0.0307721750515953	0.51,0.565,0.505	0.425,0.376,0.392	0.129	209	202	170	148	103	112
21754	ENSG00000141994.16	DUS3L	chr19	-	5786748	5786845	5786466	5786542	5787060	5787171	21754	115	68	125	1	2	0	65	48	94	2	3	7	146	49	0.000218820195762	0.00689181076727263	0.975,0.919,1.0	0.916,0.843,0.818	0.106	116	70	125	67	51	101
21755	ENSG00000141994.16	DUS3L	chr19	-	5786748	5786919	5786466	5786542	5787060	5787171	21755	111	61	123	1	2	0	84	63	98	2	3	7	220	49	0.000492022403278	0.0130245442090263	0.961,0.872,1.0	0.903,0.824,0.757	0.116	112	63	123	86	66	105
21990	ENSG00000141698.17	NT5C3B	chr17	-	41835587	41835957	41835202	41835272	41836181	41836223	21990	203	163	258	1	2	1	163	145	226	8	5	5	419	49	7.98554976063e-05	0.00308457922391783	0.96,0.905,0.968	0.704,0.772,0.841	0.172	204	165	259	171	150	231
22264	ENSG00000113360.17	DROSHA	chr5	-	31515453	31515564	31514987	31515219	31521122	31521215	22264	86	102	100	46	50	43	109	102	117	33	30	28	160	49	0.00150656512398	0.0314295492162094	0.364,0.385,0.416	0.503,0.51,0.561	-0.136	132	152	143	142	132	145
22269	ENSG00000113360.17	DROSHA	chr5	-	31531449	31531525	31530797	31530924	31531989	31532074	22269	95	77	92	16	13	25	86	84	113	6	6	7	125	49	5.60461400319e-05	0.00230251657560149	0.699,0.699,0.591	0.849,0.846,0.864	-0.19	111	90	117	92	90	120
22504	ENSG00000182979.18	MTA1	chr14	+	105449358	105449409	105445417	105445511	105450057	105450184	22504	116	100	115	39	19	48	77	54	84	63	48	50	100	49	4.58814809047e-05	0.00194532598100272	0.593,0.721,0.54	0.375,0.355,0.452	0.224	155	119	163	140	102	134
22559	ENSG00000090565.17	RAB11FIP3	chr16	+	491133	491268	488850	489000	496823	496859	22559	140	114	156	13	5	11	129	129	187	3	2	0	184	49	1.2234668838e-06	9.31261978789148e-05	0.741,0.859,0.791	0.92,0.945,1.0	-0.158	153	119	167	132	131	187
22566	ENSG00000124275.15	MTRR	chr5	+	7873372	7873512	7870769	7870923	7875257	7875375	22566	56	47	95	22	34	25	197	172	261	17	23	12	189	49	2.62028384546e-08	3.31037401385737e-06	0.398,0.264,0.496	0.75,0.66,0.849	-0.367	78	81	120	214	195	273
22567	ENSG00000124275.15	MTRR	chr5	+	7873372	7873526	7870769	7870923	7875257	7875310	22567	89	63	132	22	34	25	308	277	414	17	23	12	203	49	2.16214934845e-09	3.58849166622603e-07	0.494,0.309,0.56	0.814,0.744,0.893	-0.363	111	97	157	325	300	426
22665	ENSG00000148396.19	SEC16A	chr9	-	136445644	136445719	136443822	136443900	136446854	136446949	22665	49	55	82	0	3	4	70	47	79	6	16	12	124	49	0.000120230118482	0.00432233150059514	1.0,0.879,0.89	0.822,0.537,0.722	0.229	49	58	86	76	63	91
22691	ENSG00000221978.13	CCNL2	chr1	-	1392678	1392803	1390765	1390865	1393395	1393460	22691	170	116	267	14	13	22	326	191	456	9	2	7	174	49	4.41901382153e-09	6.75014404451938e-07	0.774,0.715,0.774	0.911,0.964,0.948	-0.187	184	129	289	335	193	463
22746	ENSG00000204120.16	GIGYF2	chr2	+	232703423	232703489	232697298	232697392	232734416	232734486	22746	50	54	46	3	6	4	110	138	131	2	5	1	115	49	0.00225751668015	0.0433266572214625	0.877,0.793,0.831	0.959,0.922,0.982	-0.121	53	60	50	112	143	132
22747	ENSG00000204120.16	GIGYF2	chr2	+	232703423	232703489	232697298	232697392	232735154	232735238	22747	96	132	85	20	6	17	207	249	208	8	8	10	115	49	0.000102206241639	0.0037889595735239	0.672,0.904,0.681	0.917,0.93,0.899	-0.163	116	138	102	215	257	218
22754	ENSG00000204120.16	GIGYF2	chr2	+	232724573	232724691	232697330	232697392	232735154	232735237	22754	29	37	30	20	6	17	59	79	100	8	8	10	167	49	0.00041388870587	0.0114058006761831	0.298,0.644,0.341	0.684,0.743,0.746	-0.297	49	43	47	67	87	110
22760	ENSG00000204120.16	GIGYF2	chr2	+	232724573	232724691	232722553	232722658	232735154	232735237	22760	28	38	30	0	0	0	62	81	97	2	4	3	167	49	0.000454090996084	0.0122668448303062	1.0,1.0,1.0	0.901,0.856,0.905	0.113	28	38	30	64	85	100
22769	ENSG00000204120.16	GIGYF2	chr2	+	232734416	232734486	232697307	232697392	232735154	232735238	22769	30	30	30	20	6	17	80	82	66	8	8	10	119	49	0.000114615068159	0.00415501259225164	0.382,0.673,0.421	0.805,0.808,0.731	-0.289	50	36	47	88	90	76
22811	ENSG00000145725.21	PPIP5K2	chr5	+	103186319	103186439	103184671	103184744	103190841	103190982	22811	35	58	36	22	28	17	70	76	83	10	20	15	169	49	7.28055056139e-05	0.00285159139732857	0.316,0.375,0.38	0.67,0.524,0.616	-0.246	57	86	53	80	96	98
22890	ENSG00000164305.20	CASP3	chr4	-	184648464	184648631	184638400	184638468	184649394	184649447	22890	70	46	58	47	23	30	70	75	125	21	23	30	216	49	0.000195659851495	0.00632539407351152	0.253,0.312,0.305	0.431,0.425,0.486	-0.157	117	69	88	91	98	155
22891	ENSG00000164305.20	CASP3	chr4	-	184648502	184648631	184638400	184638468	184649394	184649447	22891	41	33	31	47	23	30	44	50	67	21	23	30	178	49	0.000732618949389	0.0178212277261614	0.194,0.283,0.221	0.366,0.374,0.381	-0.141	88	56	61	65	73	97
22893	ENSG00000050820.17	BCAR1	chr16	-	75236827	75236998	75234888	75235986	75237182	75237344	22893	95	78	107	4	2	5	77	70	81	0	0	0	220	49	1.35216581303e-05	0.000719559908626756	0.841,0.897,0.827	1.0,1.0,1.0	-0.145	99	80	112	77	70	81
22985	ENSG00000188566.15	NDOR1	chr9	+	137213966	137214068	137213779	137213878	137214203	137214413	22985	68	54	78	1	1	1	32	45	59	2	2	8	151	49	0.000261041551603	0.00789242632694072	0.957,0.946,0.962	0.839,0.88,0.705	0.147	69	55	79	34	47	67
22986	ENSG00000188566.15	NDOR1	chr9	+	137215406	137215521	137215094	137215202	137215658	137215805	22986	85	74	106	0	0	0	47	35	79	2	2	4	164	49	0.000114797495325	0.00415809475568894	1.0,1.0,1.0	0.875,0.839,0.855	0.144	85	74	106	49	37	83
23011	ENSG00000141644.18	MBD1	chr18	-	50271468	50271540	50267516	50267663	50272676	50272738	23011	43	35	39	2	3	4	32	30	38	14	7	7	121	49	0.000830371863995	0.0197397503491742	0.897,0.825,0.798	0.481,0.634,0.687	0.239	45	38	43	46	37	45
23015	ENSG00000141644.18	MBD1	chr18	-	50273333	50273426	50272823	50272955	50273563	50273863	23015	90	65	75	4	3	2	71	76	119	19	12	17	142	49	2.67731644044e-06	0.000183243498246856	0.886,0.882,0.928	0.563,0.686,0.707	0.247	94	68	77	90	88	136
23016	ENSG00000141644.18	MBD1	chr18	-	50273333	50273471	50272823	50272955	50273563	50273863	23016	140	102	128	4	3	2	113	107	183	19	12	17	187	49	5.18234767988e-07	4.40899708749892e-05	0.902,0.899,0.944	0.609,0.7,0.738	0.233	144	105	130	132	119	200
23024	ENSG00000141644.18	MBD1	chr18	-	50275834	50275981	50275599	50275728	50276377	50276418	23024	85	79	99	3	3	4	125	101	143	17	11	21	196	49	3.93857576797e-05	0.00171527267751943	0.876,0.868,0.861	0.648,0.697,0.63	0.21	88	82	103	142	112	164
23192	ENSG00000172375.14	C2CD2L	chr11	+	119110846	119110957	119110560	119110680	119111051	119111168	23192	78	80	115	2	0	1	168	157	158	8	8	10	160	49	3.27286120597e-05	0.00148831038237111	0.923,1.0,0.972	0.865,0.857,0.829	0.115	80	80	116	176	165	168
23257	ENSG00000137343.18	ATAT1	chr6	+	30645894	30645974	30642767	30643011	30646066	30646109	23257	69	40	87	1	1	1	90	84	105	13	12	22	129	49	4.8060444513e-10	9.07356892180686e-08	0.963,0.938,0.971	0.724,0.727,0.644	0.259	70	41	88	103	96	127
23289	ENSG00000121067.19	SPOP	chr17	-	49668026	49668078	49622732	49622876	49677932	49678003	23289	7	6	5	27	33	32	16	23	23	25	23	44	101	49	2.22660699551e-05	0.00107741168304696	0.112,0.081,0.07	0.237,0.327,0.202	-0.168	34	39	37	41	46	67
23401	ENSG00000111300.10	NAA25	chr12	-	112049482	112049611	112048291	112048443	112053557	112053657	23401	18	22	19	27	23	29	70	70	96	51	36	45	178	49	4.71618486291e-05	0.00199107726646384	0.155,0.208,0.153	0.274,0.349,0.37	-0.159	45	45	48	121	106	141
23545	ENSG00000153130.18	SCOC	chr4	+	140379568	140379652	140379120	140379192	140380961	140381126	23545	106	89	123	17	13	18	165	112	186	13	9	4	133	49	0.000248063909776	0.00760116535554804	0.697,0.716,0.716	0.824,0.821,0.945	-0.154	123	102	141	178	121	190
23692	ENSG00000166348.20	USP54	chr10	-	73575797	73576361	73575511	73575675	73625936	73626010	23692	103	77	123	0	1	0	72	92	116	3	0	3	613	49	0.00163060021062	0.0335253199008812	1.0,0.86,1.0	0.657,1.0,0.756	0.149	103	78	123	75	92	119
24125	ENSG00000064933.19	PMS1	chr2	+	189785345	189785471	189784564	189784593	189791789	189791941	24125	6	9	15	19	12	22	41	27	41	30	21	34	175	49	0.00168521686985	0.0344166244422632	0.081,0.174,0.16	0.277,0.265,0.252	-0.126	25	21	37	71	48	75
24253	ENSG00000048540.16	LMO3	chr12	-	16594136	16594261	16560412	16560538	16600654	16600868	24253	22	10	12	66	90	126	50	38	55	75	51	61	174	49	2.55351295664e-15	1.2171926193527e-12	0.086,0.03,0.026	0.158,0.173,0.202	-0.13	88	100	138	125	89	116
24256	ENSG00000048540.16	LMO3	chr12	-	16594136	16594334	16560412	16560538	16600654	16600868	24256	29	24	23	66	90	126	71	66	71	75	51	61	247	49	1.33226762955e-15	6.73255937215677e-13	0.08,0.05,0.035	0.158,0.204,0.188	-0.128	95	114	149	146	117	132
24257	ENSG00000048540.16	LMO3	chr12	-	16598791	16598967	16560412	16560538	16600654	16600868	24257	25	40	41	66	90	126	68	87	96	75	51	61	225	49	9.20152842809e-13	2.77329115327514e-10	0.076,0.088,0.066	0.165,0.271,0.255	-0.154	91	130	167	143	138	157
24283	ENSG00000162910.19	MRPL55	chr1	-	228108436	228109021	228108113	228108318	228109148	228109278	24283	343	259	395	17	8	22	132	113	155	12	21	36	634	49	3.42087357863e-06	0.000227129484359806	0.609,0.714,0.581	0.46,0.294,0.25	0.3	360	267	417	144	134	191
24284	ENSG00000162910.19	MRPL55	chr1	-	228108436	228109021	228108113	228108318	228109260	228109290	24284	331	251	389	5	2	6	122	105	149	6	8	9	634	49	1.1101968052e-05	0.000609991514349866	0.837,0.907,0.834	0.611,0.504,0.561	0.301	336	253	395	128	113	158
24532	ENSG00000072310.18	SREBF1	chr17	-	17814614	17814747	17814244	17814410	17814834	17814944	24532	51	37	54	0	0	0	46	29	58	3	7	2	182	49	3.96289125404e-07	3.49665279286869e-05	1.0,1.0,1.0	0.805,0.527,0.886	0.261	51	37	54	49	36	60
24659	ENSG00000187634.13	SAMD11	chr1	+	943252	943377	942558	943058	943697	943808	24659	36	20	37	0	0	0	47	37	52	3	2	3	174	49	0.00011525177806	0.00416685704959153	1.0,1.0,1.0	0.815,0.839,0.83	0.172	36	20	37	50	39	55
24835	ENSG00000163319.11	MRPS18C	chr4	+	83458345	83458429	83456908	83456958	83459739	83459797	24835	214	158	193	19	21	15	233	215	295	43	42	49	133	49	0.000830578536065	0.0197397503491742	0.806,0.735,0.826	0.666,0.653,0.689	0.12	233	179	208	276	257	344
24889	ENSG00000138674.17	SEC31A	chr4	-	82861630	82861708	82857688	82857764	82863317	82863392	24889	66	76	101	75	44	91	216	165	250	90	97	100	127	49	0.000531180929448	0.0138807159600037	0.253,0.4,0.3	0.481,0.396,0.491	-0.138	141	120	192	306	262	350
24921	ENSG00000152795.18	HNRNPDL	chr4	-	82425562	82425667	82424628	82424883	82426036	82426129	24921	174	147	226	779	785	698	484	400	671	148	135	135	154	49	0	0	0.066,0.056,0.093	0.51,0.485,0.613	-0.464	953	932	924	632	535	806
24978	ENSG00000175203.17	DCTN2	chr12	-	57532212	57532315	57532014	57532106	57532571	57532643	24978	367	348	402	2	2	3	424	418	462	16	23	19	152	49	1.84773751855e-10	3.6851123548743e-08	0.983,0.982,0.977	0.895,0.854,0.887	0.102	369	350	405	440	441	481
25092	ENSG00000141905.19	NFIC	chr19	+	3453762	3453916	3452481	3452666	3462751	3469217	25092	59	74	50	21	24	16	21	23	30	17	14	23	203	49	0.000998658767445	0.0228847099961629	0.404,0.427,0.43	0.23,0.284,0.239	0.169	80	98	66	38	37	53
25093	ENSG00000141905.19	NFIC	chr19	+	3456549	3456635	3452481	3452666	3462751	3462900	25093	212	285	180	21	24	16	83	93	74	17	14	23	135	49	0.000377983246455	0.0106295531286557	0.786,0.812,0.803	0.639,0.707,0.539	0.172	233	309	196	100	107	97
25366	ENSG00000248049.8	UBA6-DT	chr4	+	67720421	67721051	67701260	67701484	67728539	67728686	25366	121	119	171	6	3	7	225	196	300	0	4	2	679	49	0.00049422708128	0.0130674651297837	0.593,0.741,0.638	1.0,0.78,0.915	-0.241	127	122	178	225	200	302
25388	ENSG00000100241.22	SBF1	chr22	-	50457033	50457111	50456491	50456673	50459254	50459392	25388	65	37	63	9	6	16	19	18	30	18	14	21	127	49	2.52648455046e-07	2.38159261039224e-05	0.736,0.704,0.603	0.289,0.332,0.355	0.356	74	43	79	37	32	51
25493	ENSG00000174326.15	SLC16A11	chr17	-	7041995	7042763	7041620	7041908	7042929	7043073	25493	266	209	325	1	0	1	108	141	150	1	1	5	817	49	0.000783245241845	0.018821128333802	0.941,1.0,0.951	0.866,0.894,0.643	0.163	267	209	326	109	142	155
25611	ENSG00000145216.16	FIP1L1	chr4	+	53379072	53379117	53377640	53377923	53379224	53379264	25611	20	31	23	35	36	37	57	59	80	52	51	55	94	49	0.00256097755494	0.0480798498449923	0.23,0.31,0.245	0.364,0.376,0.431	-0.129	55	67	60	109	110	135
25614	ENSG00000145216.16	FIP1L1	chr4	+	53414614	53414722	53399729	53399839	53425871	53425965	25614	122	135	129	57	49	54	285	280	325	60	77	71	157	49	8.61583800501e-05	0.00329022209178822	0.4,0.462,0.427	0.597,0.532,0.588	-0.143	179	184	183	345	357	396
25701	ENSG00000163069.13	SGCB	chr4	-	52031851	52031961	52029677	52029863	52033430	52033640	25701	2	6	3	26	36	40	14	14	22	33	28	29	159	49	2.36061924563e-07	2.25689303155104e-05	0.023,0.049,0.023	0.116,0.134,0.189	-0.115	28	42	43	47	42	51
25702	ENSG00000163069.13	SGCB	chr4	-	52031864	52031961	52029677	52029863	52033430	52033640	25702	1	6	2	26	36	40	14	10	19	33	28	29	146	49	4.37972492273e-07	3.80809433093928e-05	0.013,0.053,0.017	0.125,0.107,0.18	-0.11	27	42	42	47	38	48
25711	ENSG00000117362.13	APH1A	chr1	-	150267715	150267789	150267355	150267478	150267956	150267991	25711	284	157	376	3	4	1	157	122	227	8	8	16	123	49	5.68901639131e-08	6.59249104614373e-06	0.974,0.94,0.993	0.887,0.859,0.85	0.104	287	161	377	165	130	243
25732	ENSG00000109171.15	SLAIN2	chr4	+	48394575	48394653	48383646	48383784	48420124	48420443	25732	33	54	39	78	113	85	121	139	107	84	96	84	127	49	4.07229805433e-13	1.32865642975521e-10	0.14,0.156,0.15	0.357,0.358,0.33	-0.2	111	167	124	205	235	191
25786	ENSG00000131778.20	CHD1L	chr1	+	147259836	147259918	147242696	147242830	147265931	147266087	25786	23	24	37	1	4	2	21	24	31	0	0	0	131	49	0.000284353987311	0.00844157060121891	0.896,0.692,0.874	1.0,1.0,1.0	-0.179	24	28	39	21	24	31
25905	ENSG00000112984.12	KIF20A	chr5	+	138185511	138185710	138185094	138185197	138185960	138186052	25905	473	551	520	6	7	7	317	435	387	17	14	13	248	49	3.7951040899e-05	0.00166279492168363	0.94,0.94,0.936	0.787,0.86,0.855	0.105	479	558	527	334	449	400
25942	ENSG00000109689.20	STIM2	chr4	+	27007982	27008006	27007532	27007700	27008427	27008528	25942	5	11	9	22	20	24	1	3	5	33	31	37	73	49	0.000167686152112	0.00561832201874359	0.132,0.27,0.201	0.02,0.061,0.083	0.146	27	31	33	34	34	42
25972	ENSG00000168214.22	RBPJ	chr4	+	26362445	26362628	26320806	26321048	26386352	26386391	25972	126	164	140	46	58	43	320	327	329	64	68	65	232	49	0.000352256891111	0.0100533069674995	0.366,0.374,0.407	0.514,0.504,0.517	-0.129	172	222	183	384	395	394
26194	ENSG00000151552.12	QDPR	chr4	-	17492231	17492340	17490661	17490745	17501718	17501859	26194	281	256	321	19	19	22	309	257	391	48	28	67	158	49	3.42528378122e-05	0.00153888200681536	0.821,0.807,0.819	0.666,0.74,0.644	0.132	300	275	343	357	285	458
26281	ENSG00000145734.20	BDP1	chr5	+	71562774	71562895	71562273	71562520	71564753	71567820	26281	41	32	54	44	35	55	136	111	126	32	28	48	170	49	2.98046032299e-11	7.07843529217247e-09	0.212,0.209,0.221	0.551,0.533,0.431	-0.291	85	67	109	168	139	174
26508	ENSG00000140521.17	POLG	chr15	-	89321124	89321260	89320765	89321012	89321735	89321853	26508	99	54	116	0	0	0	66	63	98	3	4	3	185	49	2.11398464084e-05	0.00103183022291574	1.0,1.0,1.0	0.854,0.807,0.896	0.148	99	54	116	69	67	101
26662	ENSG00000143164.16	DCAF6	chr1	+	168022987	168023047	168004532	168004793	168038370	168038488	26662	41	40	43	43	43	48	108	94	106	26	26	40	109	49	3.29758442774e-11	7.77662971834502e-09	0.3,0.295,0.287	0.651,0.619,0.544	-0.311	84	83	91	134	120	146
26710	ENSG00000168936.11	TMEM129	chr4	-	1717515	1717675	1715951	1717428	1718151	1718626	26710	49	26	72	1	0	0	49	18	52	2	4	5	209	49	3.92447182884e-06	0.000255094464301901	0.92,1.0,1.0	0.852,0.513,0.709	0.282	50	26	72	51	22	57
26711	ENSG00000168936.11	TMEM129	chr4	-	1717515	1717703	1716600	1717428	1718151	1718235	26711	46	28	71	1	0	0	54	17	53	2	4	5	237	49	4.39520811368e-06	0.000281607561990988	0.905,1.0,1.0	0.848,0.468,0.687	0.301	47	28	71	56	21	58
26795	ENSG00000085511.20	MAP3K4	chr6	+	161108950	161109041	161108742	161108859	161109754	161109914	26795	2	1	6	19	22	25	7	7	12	13	20	22	140	49	0.000896143973602	0.0209590994191356	0.036,0.016,0.077	0.159,0.109,0.16	-0.1	21	23	31	20	27	34
26801	ENSG00000112078.14	KCTD20	chr6	+	36443417	36443530	36443016	36443111	36470051	36470257	26801	3	11	6	42	48	59	27	21	19	22	31	46	162	49	1.70059426541e-08	2.26333942915785e-06	0.021,0.065,0.03	0.271,0.17,0.111	-0.145	45	59	65	49	52	65
26939	ENSG00000151725.12	CENPU	chr4	-	184700819	184700881	184697646	184697803	184702088	184702136	26939	350	299	395	10	11	11	112	99	147	18	15	22	111	49	1.66465730089e-11	4.10252533369188e-09	0.939,0.923,0.941	0.733,0.744,0.747	0.193	360	310	406	130	114	169
26959	ENSG00000164038.16	SLC9B2	chr4	-	103028746	103028883	103022252	103026591	103031699	103031808	26959	40	41	43	6	3	3	102	72	116	2	2	2	186	49	0.00156750807035	0.0324065779502596	0.637,0.783,0.791	0.931,0.905,0.939	-0.188	46	44	46	104	74	118
27159	ENSG00000153914.16	SREK1	chr5	+	66158808	66158932	66153462	66153596	66159218	66159334	27159	27	31	33	38	38	37	92	70	103	46	37	48	173	49	1.16130185523e-06	8.87966541431895e-05	0.168,0.188,0.202	0.362,0.349,0.378	-0.177	65	69	70	138	107	151
27197	ENSG00000188958.10	UTS2B	chr3	-	191273385	191273564	191268190	191268441	191275251	191275345	27197	26	20	26	21	24	25	52	67	109	30	29	44	228	49	0.000360866047995	0.0102684877018594	0.21,0.152,0.183	0.271,0.332,0.347	-0.135	47	44	51	82	96	153
27269	ENSG00000204576.12	PRR3	chr6	+	30561327	30561508	30557313	30557450	30561833	30562124	27269	24	28	24	18	9	29	86	89	144	9	8	18	230	49	1.74500547345e-09	2.97674017451898e-07	0.221,0.399,0.15	0.671,0.703,0.63	-0.411	42	37	53	95	97	162
27270	ENSG00000204576.12	PRR3	chr6	+	30561327	30561508	30558149	30558212	30561833	30562124	27270	28	29	26	9	6	10	84	99	157	10	3	5	230	49	8.10737302825e-06	0.000468533661738358	0.399,0.507,0.356	0.642,0.875,0.87	-0.375	37	35	36	94	102	162
27699	ENSG00000143537.14	ADAM15	chr1	+	155053416	155053493	155050945	155052777	155053909	155053923	27699	60	33	78	1	1	1	28	32	47	3	1	8	126	49	0.000228847280751	0.00713406984534112	0.959,0.928,0.968	0.784,0.926,0.696	0.15	61	34	79	31	33	55
27795	ENSG00000169660.17	HEXD	chr17	+	82439630	82440334	82437167	82437363	82440996	82441075	27795	90	62	77	0	0	1	46	33	72	3	0	2	753	49	0.00205205367661	0.040093191761231	1.0,1.0,0.834	0.499,1.0,0.701	0.211	90	62	78	49	33	74
27884	ENSG00000109685.19	NSD2	chr4	+	1912090	1912194	1904215	1904378	1916870	1917037	27884	26	29	26	206	186	245	63	61	65	126	105	137	153	49	0	0	0.039,0.048,0.033	0.138,0.157,0.132	-0.102	232	215	271	189	166	202
27888	ENSG00000109685.19	NSD2	chr4	+	1939653	1939778	1935143	1935262	1951071	1951180	27888	371	337	450	22	16	19	247	244	269	2	0	3	174	49	1.19771548235e-09	2.09090013725262e-07	0.826,0.856,0.87	0.972,1.0,0.962	-0.127	393	353	469	249	244	272
27891	ENSG00000109685.19	NSD2	chr4	+	1951998	1952231	1951071	1951203	1953323	1953446	27891	196	164	268	1	3	2	131	129	173	2	10	5	282	49	0.00120508756228	0.0264172016139599	0.971,0.905,0.959	0.919,0.691,0.857	0.123	197	167	270	133	139	178
27932	ENSG00000163126.15	ANKRD23	chr2	-	96838498	96839644	96833310	96833540	96839996	96840095	27932	76	65	141	1	1	4	39	27	45	3	4	15	1195	49	1.67516427918e-06	0.000122759524149312	0.757,0.727,0.591	0.348,0.217,0.11	0.467	77	66	145	42	31	60
27954	ENSG00000221988.13	PPT2	chr6	+	32155029	32155183	32154586	32154777	32155687	32155783	27954	98	71	104	3	1	1	103	96	118	2	10	8	203	49	0.00256748143716	0.0481525348224645	0.887,0.945,0.962	0.926,0.699,0.781	0.129	101	72	105	105	106	126
28277	ENSG00000163660.12	CCNL1	chr3	-	157151916	157151930	157150281	157150381	157152176	157152241	28277	2	2	2	22	24	27	13	11	11	27	40	42	63	49	0.000163580266677	0.00552759844325181	0.066,0.061,0.054	0.272,0.176,0.169	-0.145	24	26	29	40	51	53
28278	ENSG00000163660.12	CCNL1	chr3	-	157156935	157157083	157153035	157153156	157158865	157158951	28278	64	34	56	54	38	43	125	110	133	61	59	69	197	49	0.00113761678136	0.0252511101360591	0.228,0.182,0.245	0.338,0.317,0.324	-0.108	118	72	99	186	169	202
28279	ENSG00000163660.12	CCNL1	chr3	-	157157006	157157083	157153035	157153156	157158865	157158975	28279	24	18	28	54	38	43	69	60	82	61	59	69	126	49	4.69109873895e-05	0.00198422553394316	0.147,0.156,0.202	0.306,0.283,0.316	-0.133	78	56	71	130	119	151
28280	ENSG00000163660.12	CCNL1	chr3	-	157157010	157157083	157153035	157153156	157158865	157158975	28280	45	37	46	54	38	43	109	108	146	61	59	69	122	49	3.5410073052e-05	0.00157926106164431	0.251,0.281,0.301	0.418,0.424,0.459	-0.156	99	75	89	170	167	215
28291	ENSG00000198858.10	R3HDM4	chr19	-	901419	901546	900828	900952	901975	902434	28291	80	64	86	2	2	2	58	45	77	7	4	8	176	49	0.000518990421959	0.0135938679853026	0.918,0.899,0.923	0.698,0.758,0.728	0.185	82	66	88	65	49	85
28292	ENSG00000198858.10	R3HDM4	chr19	-	901421	901546	900828	900952	901975	902067	28292	126	85	133	2	2	2	86	77	103	7	4	8	174	49	0.000428216438167	0.0117233625359032	0.947,0.923,0.949	0.776,0.844,0.784	0.138	128	87	135	93	81	111
28495	ENSG00000151883.19	PARP8	chr5	+	50760291	50760362	50759642	50759732	50761820	50761887	28495	32	37	24	3	3	2	27	31	36	0	1	0	120	49	0.000242414254847	0.00746012110005573	0.813,0.834,0.831	1.0,0.927,1.0	-0.15	35	40	26	27	32	36
28542	ENSG00000126456.16	IRF3	chr19	-	49661449	49662328	49660712	49660828	49662424	49662617	28542	754	617	878	1	1	1	695	603	776	6	5	6	928	49	2.55291369672e-05	0.0012083372004947	0.975,0.97,0.979	0.859,0.864,0.872	0.11	755	618	879	701	608	782
28552	ENSG00000126456.16	IRF3	chr19	-	49664552	49664673	49663187	49663258	49665630	49665788	28552	33	17	22	8	6	7	55	40	45	1	6	2	170	49	0.000369760580689	0.0104702829230143	0.543,0.45,0.475	0.941,0.658,0.866	-0.332	41	23	29	56	46	47
29012	ENSG00000094914.14	AAAS	chr12	-	53307844	53307929	53307456	53307713	53308051	53308133	29012	304	259	278	3	1	3	265	269	310	21	9	18	134	49	2.25441199042e-09	3.70467687746011e-07	0.974,0.99,0.971	0.822,0.916,0.863	0.111	307	260	281	286	278	328
29015	ENSG00000094914.14	AAAS	chr12	-	53314750	53314849	53314297	53314441	53315093	53315140	29015	331	376	321	32	26	38	244	289	285	66	63	81	148	49	6.86398715644e-11	1.52255921046696e-08	0.774,0.827,0.737	0.55,0.603,0.538	0.216	363	402	359	310	352	366
29063	ENSG00000197283.18	SYNGAP1	chr6	+	33440728	33440965	33438774	33438919	33441172	33441374	29063	89	75	119	0	0	0	112	106	157	2	3	2	286	49	0.00264972811314	0.0492371789362047	1.0,1.0,1.0	0.906,0.858,0.931	0.102	89	75	119	114	109	159
29085	ENSG00000075303.13	SLC25A40	chr7	-	87860071	87860169	87858630	87858751	87860571	87860640	29085	5	3	13	37	42	32	25	31	32	44	31	37	147	49	8.5825110796e-08	9.39477446532566e-06	0.043,0.023,0.119	0.159,0.25,0.224	-0.149	42	45	45	69	62	69
29305	ENSG00000163870.16	TPRA1	chr3	-	127575748	127575809	127575402	127575505	127575939	127576050	29305	46	28	56	5	2	3	31	26	34	18	14	10	110	49	3.96430558713e-07	3.49665279286869e-05	0.804,0.862,0.893	0.434,0.453,0.602	0.357	51	30	59	49	40	44
29520	ENSG00000138640.15	FAM13A	chr4	-	89008950	89009078	88990972	88991150	89020459	89020669	29520	11	8	11	17	15	24	35	34	31	11	25	23	177	49	0.000156003521363	0.00532943160857746	0.152,0.129,0.113	0.468,0.274,0.272	-0.207	28	23	35	46	59	54
29556	ENSG00000175455.16	CCDC14	chr3	-	123956354	123956427	123948895	123949132	123961143	123961225	29556	19	27	33	1	5	6	29	28	30	1	2	0	122	49	0.000923129582566	0.0214464093929635	0.884,0.684,0.688	0.921,0.849,1.0	-0.171	20	32	39	30	30	30
29962	ENSG00000092847.14	AGO1	chr1	+	35893591	35893810	35893096	35893278	35894036	35894171	29962	88	63	96	1	0	0	38	41	53	4	1	2	268	49	0.000169907977701	0.005681435367792	0.941,1.0,1.0	0.635,0.882,0.829	0.198	89	63	96	42	42	55
29963	ENSG00000092847.14	AGO1	chr1	+	35893673	35893810	35893096	35893278	35894036	35894171	29963	125	88	139	1	0	0	47	44	59	4	1	2	186	49	0.000676614372043	0.0166645530189973	0.971,1.0,1.0	0.756,0.921,0.886	0.136	126	88	139	51	45	61
29996	ENSG00000213762.12	ZNF134	chr19	+	57619411	57619508	57614241	57614503	57620159	57620318	29996	40	41	42	10	4	7	84	71	68	1	6	1	146	49	0.000190344762557	0.00619497719723185	0.573,0.775,0.668	0.966,0.799,0.958	-0.236	50	45	49	85	77	69
30080	ENSG00000114423.23	CBLB	chr3	-	105681292	105681610	105678430	105678571	105681723	105681818	30080	19	46	27	1	5	0	29	30	46	0	0	0	367	49	0.000405896264061	0.0112312448759999	0.717,0.551,1.0	1.0,1.0,1.0	-0.244	20	51	27	29	30	46
30428	ENSG00000010810.17	FYN	chr6	-	111813891	111814107	111780565	111780635	111846588	111846615	30428	17	23	26	28	32	26	41	28	42	23	20	21	265	49	0.000535477427243	0.0139712629512536	0.101,0.117,0.156	0.248,0.206,0.27	-0.117	45	55	52	64	48	63
30444	ENSG00000163320.12	CGGBP1	chr3	-	88057190	88057292	88051949	88055999	88058018	88058223	30444	32	28	33	67	63	95	84	103	111	120	90	137	151	49	8.89321311892e-06	0.000506114942367258	0.134,0.126,0.101	0.185,0.271,0.208	-0.101	99	91	128	204	193	248
30506	ENSG00000104946.14	TBC1D17	chr19	+	49879322	49879504	49878497	49878572	49880278	49880402	30506	17	15	35	6	11	17	12	3	14	12	17	18	231	49	0.000465957621237	0.0125088468056563	0.375,0.224,0.304	0.175,0.036,0.142	0.183	23	26	52	24	20	32
30531	ENSG00000129682.16	FGF13	chrX	-	138857511	138857679	138708817	138708928	139204058	139204271	30531	44	64	55	3	7	9	101	97	105	2	0	1	217	49	7.58077769447e-08	8.42168015905823e-06	0.768,0.674,0.58	0.919,1.0,0.96	-0.286	47	71	64	103	97	106
30712	ENSG00000074582.15	BCS1L	chr2	+	218660036	218660166	218659713	218659743	218660938	218661307	30712	107	118	166	11	4	11	129	91	145	32	28	23	179	49	5.91401621619e-06	0.000361317076658577	0.727,0.89,0.805	0.525,0.471,0.633	0.264	118	122	177	161	119	168
30715	ENSG00000074582.15	BCS1L	chr2	+	218660036	218660218	218659708	218659743	218660938	218661307	30715	137	126	187	11	4	11	142	114	167	32	28	23	231	49	3.0199953851e-06	0.000203383677182321	0.725,0.87,0.783	0.485,0.463,0.606	0.275	148	130	198	174	142	190
30716	ENSG00000074582.15	BCS1L	chr2	+	218660036	218660245	218659682	218659743	218660938	218661307	30716	152	142	207	11	4	11	157	126	189	32	28	23	258	49	3.60982910708e-06	0.000236933812613236	0.724,0.871,0.781	0.482,0.461,0.609	0.275	163	146	218	189	154	212
30720	ENSG00000074582.15	BCS1L	chr2	+	218660306	218660482	218659716	218659743	218660938	218661307	30720	124	79	127	11	4	11	124	92	138	32	28	23	225	49	2.12450600811e-05	0.0010354617353958	0.711,0.811,0.715	0.458,0.417,0.566	0.265	135	83	138	156	120	161
30855	ENSG00000147862.18	NFIB	chr9	-	14116180	14116346	14087599	14088326	14120439	14120624	30855	101	152	129	21	16	18	160	131	149	5	2	6	215	49	1.09655792335e-07	1.15881689601064e-05	0.523,0.684,0.62	0.879,0.937,0.85	-0.28	122	168	147	165	133	155
30856	ENSG00000147862.18	NFIB	chr9	-	14116180	14116346	14102421	14102510	14120439	14120624	30856	102	153	129	7	9	6	159	130	147	2	2	1	215	49	4.13481227363e-05	0.00178612287985458	0.769,0.795,0.831	0.948,0.937,0.971	-0.154	109	162	135	161	132	148
30857	ENSG00000147862.18	NFIB	chr9	-	14116207	14116346	14081842	14088326	14120439	14120624	30857	89	133	117	21	16	18	148	119	126	5	2	6	188	49	1.15469202755e-07	1.21262509161974e-05	0.525,0.684,0.629	0.885,0.939,0.846	-0.277	110	149	135	153	121	132
30858	ENSG00000147862.18	NFIB	chr9	-	14116207	14116346	14102421	14102510	14120439	14120624	30858	89	131	117	7	9	6	148	121	127	2	2	1	188	49	3.05206346959e-05	0.00140213423003837	0.768,0.791,0.836	0.951,0.94,0.971	-0.156	96	140	123	150	123	128
30952	ENSG00000163681.16	SLMAP	chr3	+	57871635	57871698	57865241	57865292	57890040	57890100	30952	38	29	19	3	3	4	23	25	27	0	0	0	112	49	3.60874322081e-06	0.000236933812613236	0.847,0.809,0.675	1.0,1.0,1.0	-0.223	41	32	23	23	25	27
30956	ENSG00000163681.16	SLMAP	chr3	+	57896246	57896371	57890040	57890100	57896510	57896591	30956	14	7	6	26	27	28	17	15	24	13	18	18	174	49	2.93178989772e-05	0.00135335529406359	0.132,0.068,0.057	0.269,0.19,0.273	-0.158	40	34	34	30	33	42
31011	ENSG00000107890.17	ANKRD26	chr10	-	27030392	27030600	27029285	27029356	27033224	27033377	31011	20	15	18	32	17	36	73	48	77	46	44	46	257	49	6.50334992103e-05	0.00259867212569767	0.106,0.144,0.087	0.232,0.172,0.242	-0.103	52	32	54	119	92	123
31036	ENSG00000144744.17	UBA3	chr3	-	69080111	69080153	69077338	69077918	69080333	69080363	31036	94	72	140	17	10	13	131	94	147	36	27	32	91	49	0.00189416078971	0.0376095837037515	0.749,0.795,0.853	0.662,0.652,0.712	0.124	111	82	153	167	121	179
31127	ENSG00000016864.19	GLT8D1	chr3	-	52704723	52704952	52700444	52700496	52705446	52705764	31127	132	125	157	13	14	19	86	81	98	19	26	22	278	49	0.00020368630141	0.00651928768722901	0.642,0.611,0.593	0.444,0.354,0.44	0.203	145	139	176	105	107	120
31148	ENSG00000010322.16	NISCH	chr3	+	52480878	52481037	52480183	52480295	52484512	52484637	31148	78	66	86	7	11	12	109	116	151	5	3	8	208	49	0.000497436807287	0.0131213599900183	0.724,0.586,0.628	0.837,0.901,0.816	-0.205	85	77	98	114	119	159
31149	ENSG00000010322.16	NISCH	chr3	+	52480878	52481109	52480138	52480295	52484512	52484637	31149	150	123	171	7	11	12	208	206	278	5	3	8	280	49	0.000622037272196	0.0155999056349124	0.789,0.662,0.714	0.879,0.923,0.859	-0.165	157	134	183	213	209	286
31151	ENSG00000010322.16	NISCH	chr3	+	52490074	52490231	52489335	52489678	52490704	52490833	31151	129	112	155	0	3	1	161	130	140	10	19	12	206	49	5.74685532495e-09	8.60249205445912e-07	1.0,0.899,0.974	0.793,0.619,0.735	0.242	129	115	156	171	149	152
31193	ENSG00000023330.15	ALAS1	chr3	+	52198671	52198848	52198093	52198255	52199209	52199440	31193	18	20	32	41	34	47	38	23	34	14	25	30	226	49	0.00136943148787	0.0291915191028324	0.087,0.113,0.129	0.37,0.166,0.197	-0.135	59	54	79	52	48	64
31264	ENSG00000141380.14	SS18	chr18	-	26035830	26035923	26035004	26035127	26038554	26038659	31264	33	39	27	64	49	61	61	81	62	50	56	51	142	49	5.97338013963e-06	0.000363327468384318	0.151,0.215,0.132	0.296,0.333,0.296	-0.142	97	88	88	111	137	113
31305	ENSG00000177058.12	SLC38A9	chr5	-	55704321	55704434	55697845	55697992	55711451	55711499	31305	12	23	11	27	20	19	39	27	41	15	19	21	162	49	0.000264649154946	0.00797534456760114	0.119,0.258,0.149	0.44,0.301,0.371	-0.195	39	43	30	54	46	62
31375	ENSG00000176095.12	IP6K1	chr3	-	49747817	49748168	49738211	49738422	49786353	49786540	31375	263	183	297	8	7	15	517	394	634	7	2	2	400	49	1.49804994409e-07	1.51634690952158e-05	0.801,0.762,0.708	0.9,0.96,0.975	-0.188	271	190	312	524	396	636
31597	ENSG00000047849.22	MAP4	chr3	-	47909037	47912421	47877416	47877523	47914816	47914939	31597	1486	1523	1518	172	152	178	4209	4055	4467	104	125	126	3433	49	0	0	0.11,0.125,0.109	0.366,0.316,0.336	-0.225	1658	1675	1696	4313	4180	4593
31704	ENSG00000131844.17	MCCC2	chr5	+	71626639	71626753	71604355	71604468	71632120	71632185	31704	40	44	75	2	4	9	95	89	105	3	1	1	163	49	0.00019270189906	0.00625383261116449	0.857,0.768,0.715	0.905,0.964,0.969	-0.166	42	48	84	98	90	106
31854	ENSG00000177697.19	CD151	chr11	+	834529	834591	832931	833026	836062	836153	31854	36	26	50	14	12	38	12	16	40	25	17	43	111	49	0.0021314744094	0.0412373421215266	0.532,0.489,0.367	0.175,0.294,0.291	0.209	50	38	88	37	33	83
31858	ENSG00000177697.19	CD151	chr11	+	834529	834745	832993	833026	836062	836153	31858	28	18	40	14	12	38	11	8	24	25	17	43	265	49	0.000127125752878	0.00451837597920849	0.27,0.217,0.163	0.075,0.08,0.094	0.134	42	30	78	36	25	67
31859	ENSG00000177697.19	CD151	chr11	+	834529	834803	832985	833026	836062	836153	31859	28	18	40	14	12	38	9	11	24	25	17	43	323	49	0.000161847324529	0.00548558776042291	0.233,0.185,0.138	0.052,0.089,0.078	0.112	42	30	78	34	28	67
32157	ENSG00000141127.15	PRPSAP2	chr17	+	18865468	18865564	18858095	18858261	18865801	18865900	32157	82	83	97	7	6	6	163	123	203	5	2	4	145	49	0.00196345267643	0.0386882491455693	0.798,0.824,0.845	0.917,0.954,0.945	-0.116	89	89	103	168	125	207
32264	ENSG00000091136.15	LAMB1	chr7	-	108002126	108002384	108001557	108001733	108002848	108002971	32264	15	19	19	23	17	27	1	0	9	44	41	50	307	49	2.7999824681e-13	9.60151130936067e-11	0.094,0.151,0.101	0.004,0.0,0.028	0.105	38	36	46	45	41	59
32644	ENSG00000165671.22	NSD1	chr5	+	177238236	177238507	177235820	177235945	177239755	177239865	32644	223	200	303	0	0	2	280	296	374	6	6	8	320	49	5.80403866912e-06	0.00035592631659692	1.0,1.0,0.959	0.877,0.883,0.877	0.107	223	200	305	286	302	382
32769	ENSG00000115568.16	ZNF142	chr2	-	218651700	218651822	218650358	218650526	218656149	218656463	32769	72	64	87	7	4	7	40	30	57	10	13	14	171	49	3.6822629624e-05	0.00162607474353394	0.747,0.821,0.781	0.534,0.398,0.538	0.293	79	68	94	50	43	71
32770	ENSG00000115568.16	ZNF142	chr2	-	218651700	218652300	218650358	218650526	218656149	218656463	32770	387	379	416	7	4	7	177	165	256	10	13	14	649	49	9.74578243884e-07	7.64321801046529e-05	0.807,0.877,0.818	0.572,0.489,0.58	0.287	394	383	423	187	178	270
32917	ENSG00000126858.19	RHOT1	chr17	+	32211115	32211238	32208106	32208309	32224615	32225727	32917	19	16	25	29	20	36	67	49	81	23	27	43	172	49	1.46774377463e-06	0.000109609474262952	0.157,0.186,0.165	0.454,0.341,0.349	-0.212	48	36	61	90	76	124
32919	ENSG00000126858.19	RHOT1	chr17	+	32211115	32211238	32209349	32209445	32224615	32225727	32919	15	16	24	19	14	14	72	47	86	21	16	21	172	49	3.57937359854e-05	0.0015900757587191	0.184,0.246,0.328	0.494,0.456,0.538	-0.243	34	30	38	93	63	107
32935	ENSG00000123485.12	HJURP	chr2	-	233847396	233847461	233845727	233845820	233849762	233849859	32935	110	101	151	4	4	6	71	60	74	10	7	8	114	49	0.000667735969502	0.0165147136606452	0.922,0.916,0.915	0.753,0.787,0.799	0.138	114	105	157	81	67	82
33003	ENSG00000174606.14	ANGEL2	chr1	-	213013092	213013418	213008209	213008466	213015612	213015867	33003	475	484	587	42	25	23	882	796	1081	25	25	24	375	49	0.000352475980181	0.0100552899422518	0.596,0.717,0.769	0.822,0.806,0.855	-0.134	517	509	610	907	821	1105
33023	ENSG00000120159.13	CAAP1	chr9	-	26869925	26869977	26861065	26861139	26884809	26884885	33023	1	2	3	41	55	35	8	12	7	34	26	28	101	49	1.03825758935e-06	8.05424323625989e-05	0.012,0.017,0.04	0.102,0.183,0.108	-0.108	42	57	38	42	38	35
33173	ENSG00000203705.11	TATDN3	chr1	+	212807735	212807848	212804595	212804651	212812250	212812328	33173	59	44	73	1	0	0	76	54	87	2	6	2	162	49	0.000159494152356	0.00541949518402382	0.947,1.0,1.0	0.92,0.731,0.929	0.122	60	44	73	78	60	89
33256	ENSG00000168476.12	REEP4	chr8	-	22138925	22139061	22138638	22138793	22139415	22139529	33256	299	209	375	7	7	9	127	143	197	26	25	29	185	49	3.33066907388e-16	1.77664761209959e-13	0.919,0.888,0.917	0.564,0.602,0.643	0.305	306	216	384	153	168	226
33310	ENSG00000050748.18	MAPK9	chr5	-	180279795	180280036	180269279	180269409	180280439	180280581	33310	20	28	25	24	14	28	75	75	74	29	22	27	290	49	6.97368535884e-05	0.00275548716433272	0.123,0.253,0.131	0.304,0.365,0.317	-0.16	44	42	53	104	97	101
33317	ENSG00000287406.1	ENSG00000287406	chr1	+	90282219	90282347	90281560	90281690	90283805	90284188	33317	36	20	55	2	4	8	41	29	44	0	0	1	177	49	9.05241553273e-07	7.17478656097071e-05	0.833,0.581,0.656	1.0,1.0,0.924	-0.285	38	24	63	41	29	45
33333	ENSG00000198707.17	CEP290	chr12	-	88054339	88054413	88053651	88053746	88055575	88055717	33333	39	38	32	2	7	6	48	40	31	40	24	32	123	49	9.00655930947e-08	9.79514332926842e-06	0.886,0.684,0.68	0.323,0.399,0.278	0.417	41	45	38	88	64	63
33502	ENSG00000121578.13	B4GALT4	chr3	-	119235144	119235227	119229846	119230244	119236852	119237070	33502	2	4	5	24	17	16	13	8	9	14	13	20	132	49	0.00113807466007	0.0252529336341911	0.03,0.08,0.104	0.256,0.186,0.143	-0.124	26	21	21	27	21	29
33519	ENSG00000058673.17	ZC3H11A	chr1	+	203796450	203796601	203795653	203795775	203801574	203801628	33519	67	51	121	2	4	6	83	71	135	0	2	1	200	49	0.000462954210462	0.0124512266664112	0.891,0.758,0.832	1.0,0.897,0.971	-0.129	69	55	127	83	73	136
33549	ENSG00000114127.11	XRN1	chr3	-	142318789	142318903	142318591	142318694	142329433	142329615	33549	41	41	40	1	1	0	73	90	104	2	7	6	163	49	0.000459104208419	0.0123625212147634	0.925,0.925,1.0	0.916,0.794,0.839	0.1	42	42	40	75	97	110
33760	ENSG00000177479.20	ARIH2	chr3	+	48945135	48945181	48926717	48927813	48961611	48961679	33760	11	9	12	67	53	75	23	13	12	26	32	45	95	49	0.000466399400321	0.0125088468056563	0.078,0.081,0.076	0.313,0.173,0.121	-0.124	78	62	87	49	45	57
33948	ENSG00000172531.16	PPP1CA	chr11	-	67401067	67401232	67400688	67400919	67401727	67401793	33948	1070	762	1134	18	11	28	693	638	1002	38	36	37	214	49	2.41807026846e-07	2.3019960455165e-05	0.932,0.941,0.903	0.807,0.802,0.861	0.102	1088	773	1162	731	674	1039
33984	ENSG00000153214.11	TMEM87B	chr2	+	112074911	112074962	112066935	112067067	112077191	112077282	33984	57	58	39	2	1	6	67	79	102	0	0	2	100	49	0.000842469977587	0.0199729275709347	0.933,0.966,0.761	1.0,1.0,0.962	-0.101	59	59	45	67	79	104
34109	ENSG00000164048.14	ZNF589	chr3	+	48256710	48257022	48247624	48247677	48260812	48260939	34109	81	90	96	18	10	21	128	139	160	10	5	12	361	49	0.000512405432005	0.0134475913668442	0.379,0.55,0.383	0.635,0.791,0.644	-0.253	99	100	117	138	144	172
34171	ENSG00000161267.12	BDH1	chr3	-	197538305	197538952	197533488	197533561	197546360	197546486	34171	181	120	188	50	46	59	165	147	233	16	17	32	696	49	2.60956776188e-08	3.30304442266886e-06	0.203,0.155,0.183	0.421,0.378,0.339	-0.199	231	166	247	181	164	265
34175	ENSG00000161267.12	BDH1	chr3	-	197554561	197554713	197546360	197546486	197555780	197555968	34175	33	24	33	21	22	25	40	28	64	13	11	19	201	49	0.000627346932965	0.0157023240260559	0.277,0.21,0.243	0.429,0.383,0.451	-0.178	54	46	58	53	39	83
34388	ENSG00000198860.14	TSEN15	chr1	+	184072156	184072194	184054727	184054863	184072826	184074212	34388	23	17	25	30	21	33	42	20	45	18	16	23	87	49	0.000843722742189	0.0199885263395364	0.302,0.313,0.299	0.568,0.413,0.524	-0.197	53	38	58	60	36	68
34390	ENSG00000198860.14	TSEN15	chr1	+	184072156	184072298	184054727	184054863	184072826	184072986	34390	127	106	99	30	21	33	181	145	213	18	16	23	191	49	4.2660223324e-05	0.00182859455984016	0.521,0.564,0.435	0.721,0.699,0.704	-0.201	157	127	132	199	161	236
34391	ENSG00000198860.14	TSEN15	chr1	+	184072156	184072310	184054727	184054863	184072826	184074206	34391	107	87	79	30	21	33	150	123	173	18	16	23	203	49	5.19594190896e-05	0.0021623805055301	0.463,0.5,0.366	0.668,0.65,0.645	-0.211	137	108	112	168	139	196
34838	ENSG00000234741.10	GAS5	chr1	-	173864483	173864502	173864143	173864304	173864674	173864704	34838	96	55	94	7	7	21	336	255	465	104	78	143	68	49	0.000173908423394	0.00577497976518485	0.908,0.85,0.763	0.7,0.702,0.701	0.139	103	62	115	440	333	608
35053	ENSG00000267618.5	ENSG00000267618	chr17	-	35106987	35107122	35106385	35106481	35119110	35119172	35053	36	26	56	4	3	7	17	15	15	10	5	14	184	49	1.48708080869e-05	0.000779019393864876	0.706,0.698,0.681	0.312,0.444,0.222	0.369	40	29	63	27	20	29
35058	ENSG00000128159.12	TUBGCP6	chr22	-	50220191	50221874	50219956	50220015	50222027	50222102	35058	588	419	729	0	0	0	275	219	407	3	2	1	1732	49	0.000974175773749	0.0224077097636701	1.0,1.0,1.0	0.722,0.756,0.92	0.201	588	419	729	278	221	408
35059	ENSG00000128159.12	TUBGCP6	chr22	-	50220250	50221874	50219956	50220015	50222027	50222102	35059	564	409	706	0	0	0	258	210	399	3	2	1	1673	49	0.000972635430397	0.0223799383472827	1.0,1.0,1.0	0.716,0.755,0.921	0.203	564	409	706	261	212	400
35060	ENSG00000128159.12	TUBGCP6	chr22	-	50221274	50221874	50219956	50220015	50222027	50222102	35060	94	82	176	0	0	0	50	43	79	3	2	1	649	49	8.27653462944e-05	0.00318416811092897	1.0,1.0,1.0	0.557,0.619,0.856	0.323	94	82	176	53	45	80
35237	ENSG00000205726.15	ITSN1	chr21	+	33828967	33829050	33826817	33826863	33829623	33829745	35237	3	4	4	32	20	32	25	39	26	25	18	25	132	49	4.39281944153e-12	1.22002391522592e-09	0.034,0.069,0.044	0.271,0.446,0.279	-0.283	35	24	36	50	57	51
35357	ENSG00000138050.15	THUMPD2	chr2	-	39757247	39757368	39755888	39755960	39761330	39761418	35357	24	13	36	19	13	19	73	81	110	18	25	37	170	49	0.000472493662374	0.0126169136042189	0.267,0.224,0.353	0.539,0.483,0.461	-0.213	43	26	55	91	106	147
35359	ENSG00000138050.15	THUMPD2	chr2	-	39768900	39769093	39768423	39768501	39769709	39770119	35359	40	40	32	24	30	35	148	146	172	44	44	50	242	49	2.45329563664e-07	2.32564813870537e-05	0.252,0.213,0.156	0.405,0.402,0.411	-0.199	64	70	67	192	190	222
35378	ENSG00000103932.12	RPAP1	chr15	-	41524990	41525165	41524095	41524254	41526897	41526970	35378	81	62	73	1	0	0	74	85	141	3	3	3	224	49	0.000590528857123	0.0150170393553136	0.947,1.0,1.0	0.844,0.861,0.911	0.11	82	62	73	77	88	144
35457	ENSG00000204564.12	C6orf136	chr6	+	30647605	30647846	30647185	30647303	30649557	30649913	35457	42	54	60	17	27	20	81	66	88	6	14	6	290	49	6.08800638285e-05	0.00246643156719549	0.295,0.253,0.336	0.695,0.443,0.712	-0.322	59	81	80	87	80	94
35508	ENSG00000164347.18	GFM2	chr5	-	74730259	74730398	74725940	74726126	74733021	74733098	35508	154	134	169	4	3	8	228	216	270	22	22	12	188	49	0.00174834674082	0.0353833582647555	0.909,0.921,0.846	0.73,0.719,0.854	0.124	158	137	177	250	238	282
35557	ENSG00000163138.19	PACRGL	chr4	+	20709682	20709773	20704659	20704814	20712787	20712831	35557	51	27	44	20	10	15	81	58	102	7	8	6	140	49	8.95895878483e-07	7.11750093247292e-05	0.472,0.486,0.507	0.802,0.717,0.856	-0.303	71	37	59	88	66	108
35727	ENSG00000132716.19	DCAF8	chr1	-	160225061	160225119	160224441	160224549	160225590	160225663	35727	132	97	125	4	11	6	68	76	116	26	10	29	107	49	5.79910814968e-06	0.00035592631659692	0.938,0.802,0.905	0.545,0.777,0.647	0.225	136	108	131	94	86	145
35777	ENSG00000011258.16	MBTD1	chr17	-	51202021	51202077	51201591	51201696	51202700	51202935	35777	58	83	80	0	4	1	50	56	56	6	3	5	105	49	0.002168953926	0.0418420098508571	1.0,0.906,0.974	0.795,0.897,0.839	0.116	58	87	81	56	59	61
35842	ENSG00000136717.15	BIN1	chr2	-	127057472	127057601	127050801	127050912	127059010	127059155	35842	36	36	44	9	6	6	49	53	53	1	1	1	178	49	4.14743165367e-07	3.63432892926746e-05	0.524,0.623,0.669	0.931,0.936,0.936	-0.329	45	42	50	50	54	54
35843	ENSG00000136717.15	BIN1	chr2	-	127057472	127057601	127051153	127051243	127059010	127059155	35843	35	39	44	6	4	7	53	52	54	5	1	0	178	49	0.00202757369223	0.0397535750958199	0.616,0.729,0.634	0.745,0.935,1.0	-0.234	41	43	51	58	53	54
35891	ENSG00000172992.13	DCAKD	chr17	-	45033934	45034042	45030091	45030179	45034186	45034390	35891	8	8	13	41	31	47	21	23	39	28	38	62	157	49	5.99630186979e-05	0.00243957291144344	0.057,0.075,0.079	0.19,0.159,0.164	-0.101	49	39	60	49	61	101
36180	ENSG00000088367.23	EPB41L1	chr20	+	36214356	36214440	36212271	36212376	36221863	36221934	36180	21	20	17	0	2	4	33	21	20	0	0	1	133	49	0.00176101333709	0.0355433836033501	1.0,0.787,0.61	1.0,1.0,0.881	-0.161	21	22	21	33	21	21
36395	ENSG00000132958.19	TPTE2	chr13	-	19425706	19425833	19424946	19425017	19430467	19430547	36395	21	13	24	8	15	11	53	43	60	11	7	13	176	49	0.00105729538905	0.0239265590550302	0.422,0.194,0.378	0.573,0.631,0.562	-0.257	29	28	35	64	50	73
36462	ENSG00000163374.20	YY1AP1	chr1	-	155680381	155680456	155679408	155679512	155688070	155688201	36462	30	24	42	3	3	8	78	54	57	3	2	2	124	49	0.00261341778118	0.0487448369985939	0.798,0.76,0.675	0.911,0.914,0.918	-0.17	33	27	50	81	56	59
36578	ENSG00000171204.13	TMEM126B	chr11	+	85629131	85629203	85628596	85628688	85631144	85631316	36578	5	6	8	20	14	21	31	32	36	26	26	39	121	49	3.65773181673e-05	0.00161630383388718	0.092,0.148,0.134	0.326,0.333,0.272	-0.186	25	20	29	57	58	75
36579	ENSG00000171204.13	TMEM126B	chr11	+	85629131	85629203	85628596	85628688	85631686	85631808	36579	5	6	8	85	53	73	30	31	37	68	63	118	121	49	1.24467491869e-09	2.16724989533869e-07	0.023,0.044,0.042	0.152,0.166,0.113	-0.107	90	59	81	98	94	155
36582	ENSG00000171204.13	TMEM126B	chr11	+	85631144	85631316	85628572	85628688	85631686	85631791	36582	158	128	169	85	53	73	269	242	339	68	63	118	221	49	0.000771152482011	0.0185903620761985	0.292,0.349,0.339	0.467,0.46,0.389	-0.112	243	181	242	337	305	457
36604	ENSG00000173171.15	MTX1	chr1	+	155212126	155212219	155210547	155210627	155212384	155212567	36604	206	145	269	17	7	13	154	119	259	21	21	29	142	49	0.000220752016608	0.00693964629945757	0.807,0.877,0.877	0.717,0.662,0.755	0.142	223	152	282	175	140	288
36954	ENSG00000155744.10	FAM126B	chr2	-	200987364	200987532	200973717	200981871	200988261	200988421	36954	13	10	13	11	12	13	41	48	79	23	20	31	217	49	0.00204306588193	0.0399728063409328	0.211,0.158,0.184	0.287,0.351,0.365	-0.15	24	22	26	64	68	110
36976	ENSG00000198887.9	SMC5	chr9	+	70346604	70346649	70344143	70344269	70347065	70347161	36976	109	109	129	10	15	17	204	149	214	4	5	5	94	49	5.84491305355e-08	6.72675430209159e-06	0.85,0.791,0.798	0.964,0.94,0.957	-0.141	119	124	146	208	154	219
37083	ENSG00000169744.13	LDB2	chr4	-	16505839	16505982	16501540	16502873	16508534	16508686	37083	184	137	187	49	39	46	71	63	64	37	23	56	192	49	0.000300101011844	0.00880021339749	0.489,0.473,0.509	0.329,0.411,0.226	0.168	233	176	233	108	86	120
37084	ENSG00000169744.13	LDB2	chr4	-	16505839	16505982	16501540	16502873	16508540	16508686	37084	176	121	171	17	24	17	67	54	59	19	19	20	192	49	0.000154454475319	0.00529411965450366	0.725,0.563,0.72	0.474,0.42,0.43	0.228	193	145	188	86	73	79
37274	ENSG00000127527.14	EPS15L1	chr19	-	16377121	16377254	16361578	16361984	16385128	16385211	37274	49	62	76	14	20	18	162	158	216	18	23	25	182	49	0.000224202217601	0.00701856322644658	0.485,0.455,0.532	0.708,0.649,0.699	-0.195	63	82	94	180	181	241
37308	ENSG00000118960.13	HS1BP3	chr2	-	20640972	20641180	20634715	20638652	20645339	20645505	37308	59	43	65	0	1	0	87	53	76	3	2	4	257	49	0.000165319368782	0.0055556400476035	1.0,0.891,1.0	0.847,0.835,0.784	0.142	59	44	65	90	55	80
37327	ENSG00000196367.14	TRRAP	chr7	+	99045541	99045792	99032893	99033039	99047654	99048240	37327	46	45	59	0	1	0	80	74	113	2	2	5	300	49	0.000332572069212	0.00958512064485752	1.0,0.88,1.0	0.867,0.858,0.787	0.123	46	46	59	82	76	118
37385	ENSG00000117335.21	CD46	chr1	+	207767778	207767823	207767012	207767195	207783291	207783330	37385	59	45	48	4	3	3	49	62	93	0	0	1	94	49	0.000135230303754	0.00476111259591938	0.885,0.887,0.893	1.0,1.0,0.98	-0.105	63	48	51	49	62	94
37396	ENSG00000088448.14	ANKRD10	chr13	-	110894108	110894202	110892691	110893263	110900529	110900739	37396	36	34	63	4	5	9	18	16	21	4	6	24	143	49	0.001549054928	0.0321139823460234	0.755,0.7,0.706	0.607,0.477,0.231	0.282	40	39	72	22	22	45
37409	ENSG00000164548.12	TRA2A	chr7	-	23522120	23522432	23521706	23521840	23531788	23531980	37409	259	311	266	99	95	106	1228	1307	1271	99	91	100	361	49	0	0	0.262,0.308,0.254	0.627,0.661,0.633	-0.366	358	406	372	1327	1398	1371
37411	ENSG00000164548.12	TRA2A	chr7	-	23522131	23522432	23521706	23521840	23531788	23532041	37411	246	296	257	99	95	106	1137	1239	1183	99	91	100	350	49	0	0	0.258,0.304,0.253	0.617,0.656,0.624	-0.361	345	391	363	1236	1330	1283
37412	ENSG00000164548.12	TRA2A	chr7	-	23522353	23522432	23521706	23521840	23531788	23532023	37412	50	60	67	99	95	106	345	356	314	99	91	100	128	49	0	0	0.162,0.195,0.195	0.572,0.6,0.546	-0.389	149	155	173	444	447	414
37573	ENSG00000144136.11	SLC20A1	chr2	+	112652888	112652947	112652701	112652798	112657121	112657241	37573	20	18	21	95	48	82	15	13	19	17	9	40	108	49	0.000538474711625	0.0140331228549934	0.087,0.145,0.104	0.286,0.396,0.177	-0.174	115	66	103	32	22	59
37698	ENSG00000117481.11	NSUN4	chr1	+	46341322	46341497	46340819	46340919	46344800	46345144	37698	10	7	6	23	15	36	38	36	50	20	13	29	224	49	1.21942456133e-11	3.09278279968116e-09	0.087,0.093,0.035	0.294,0.377,0.274	-0.243	33	22	42	58	49	79
37778	ENSG00000204611.7	ZNF616	chr19	-	52122359	52122457	52114789	52117024	52123922	52124049	37778	10	11	9	19	17	12	24	26	36	16	16	22	147	49	0.000869827912204	0.0205057887783736	0.149,0.177,0.2	0.333,0.351,0.353	-0.17	29	28	21	40	42	58
38087	ENSG00000072364.13	AFF4	chr5	-	132937648	132937740	132937066	132937193	132963258	132963634	38087	22	33	33	42	36	47	20	34	40	97	102	137	141	49	6.06001499559e-06	0.000368263714166907	0.154,0.242,0.196	0.067,0.104,0.092	0.11	64	69	80	117	136	177
38128	ENSG00000003393.16	ALS2	chr2	-	201719985	201720128	201718076	201718210	201723042	201723120	38128	12	13	11	23	36	38	31	49	40	36	36	39	192	49	4.95486508034e-06	0.000314113742550197	0.118,0.084,0.069	0.18,0.258,0.207	-0.125	35	49	49	67	85	79
38290	ENSG00000187961.15	KLHL17	chr1	+	961292	961552	960583	960800	961628	961750	38290	117	107	149	2	0	1	78	64	98	14	12	17	309	49	5.55111512313e-16	2.93776376803693e-13	0.903,1.0,0.959	0.469,0.458,0.478	0.486	119	107	150	92	76	115
38291	ENSG00000187961.15	KLHL17	chr1	+	963336	963504	963031	963253	963919	964008	38291	123	90	150	0	3	0	108	82	145	6	3	5	217	49	0.000197626286117	0.00637363738781655	1.0,0.871,1.0	0.803,0.861,0.868	0.113	123	93	150	114	85	150
38425	ENSG00000092871.17	RFFL	chr17	-	35021370	35021781	35017522	35017606	35026373	35026561	38425	70	49	44	4	1	5	63	63	111	0	0	2	460	49	4.86239238979e-05	0.00203998910680509	0.651,0.839,0.484	1.0,1.0,0.855	-0.294	74	50	49	63	63	113
38519	ENSG00000138376.11	BARD1	chr2	-	214792296	214792445	214780559	214781509	214797060	214797117	38519	131	81	141	7	10	4	89	81	116	2	0	0	198	49	2.18975059341e-06	0.000153627690118663	0.822,0.667,0.897	0.917,1.0,1.0	-0.177	138	91	145	91	81	116
38691	ENSG00000112855.17	HARS2	chr5	+	140696028	140696201	140695737	140695845	140696520	140696614	38691	74	51	75	5	2	5	67	61	82	17	17	19	222	49	1.71988786879e-06	0.000125510731323827	0.766,0.849,0.768	0.465,0.442,0.488	0.329	79	53	80	84	78	101
38692	ENSG00000112855.17	HARS2	chr5	+	140696102	140696201	140695737	140695845	140696520	140696614	38692	79	60	92	5	2	5	84	77	98	17	17	19	148	49	2.70281021564e-06	0.000184800180471394	0.84,0.909,0.859	0.621,0.6,0.631	0.252	84	62	97	101	94	117
38704	ENSG00000173226.17	IQCB1	chr3	-	121828469	121828632	121826050	121826180	121828860	121828972	38704	182	130	229	18	12	10	319	255	377	10	8	7	212	49	0.000219588301818	0.00690952685088464	0.7,0.715,0.841	0.881,0.88,0.926	-0.144	200	142	239	329	263	384
38728	ENSG00000143373.18	ZNF687	chr1	+	151285205	151286074	151281617	151282079	151286274	151288406	38728	60	71	65	6	3	4	31	39	61	1	0	0	918	49	4.58605770448e-06	0.00029244167398084	0.348,0.558,0.464	0.623,1.0,1.0	-0.418	66	74	69	32	39	61
38784	ENSG00000100796.18	PPP4R3A	chr14	-	91466260	91466416	91465249	91465419	91470836	91470995	38784	25	27	19	28	27	24	106	101	109	32	35	35	205	49	2.88052037778e-09	4.65390997862912e-07	0.176,0.193,0.159	0.442,0.408,0.427	-0.25	53	54	43	138	136	144
38831	ENSG00000010803.17	SCMH1	chr1	-	41151613	41151684	41142877	41143112	41160874	41160898	38831	78	89	97	15	14	17	74	77	68	4	3	5	120	49	9.80908517901e-05	0.00365859280780489	0.68,0.722,0.7	0.883,0.913,0.847	-0.18	93	103	114	78	80	73
38834	ENSG00000010803.17	SCMH1	chr1	-	41159724	41159933	41142877	41143112	41160874	41160898	38834	64	64	82	15	14	17	95	81	131	4	3	5	258	49	9.17687403845e-09	1.30398917758618e-06	0.448,0.465,0.478	0.819,0.837,0.833	-0.366	79	78	99	99	84	136
38867	ENSG00000115504.15	EHBP1	chr2	+	62949093	62949162	62948291	62948316	62955516	62955660	38867	61	45	63	1	0	2	68	55	57	8	9	9	118	49	3.28354370471e-07	2.99850891219108e-05	0.962,1.0,0.929	0.779,0.717,0.725	0.223	62	45	65	76	64	66
38968	ENSG00000118655.8	DCLRE1B	chr1	+	113906995	113907161	113905212	113905775	113908008	113908191	38968	191	268	188	52	69	47	226	264	248	40	39	25	215	49	0.000453025031884	0.0122478943756861	0.456,0.47,0.477	0.563,0.607,0.693	-0.153	243	337	235	266	303	273
39130	ENSG00000123297.20	TSFM	chr12	+	57792985	57793073	57787039	57787162	57796176	57796261	39130	122	86	151	3	2	4	117	79	134	21	2	10	137	49	0.000673987665229	0.0166175563613268	0.936,0.939,0.931	0.666,0.934,0.827	0.126	125	88	155	138	81	144
39342	ENSG00000196312.15	MFSD14C	chr9	-	96902916	96903108	96897916	96898127	96918642	96918826	39342	21	28	33	15	20	25	25	28	37	8	4	11	241	49	0.00119697342228	0.0262821890509184	0.222,0.222,0.212	0.389,0.587,0.406	-0.242	36	48	58	33	32	48
39489	ENSG00000164896.21	FASTK	chr7	-	151078561	151078701	151076912	151078092	151079499	151079922	39489	160	119	181	2	0	0	87	91	143	14	6	12	189	49	5.28876942241e-12	1.43332049052257e-09	0.954,1.0,1.0	0.617,0.797,0.755	0.262	162	119	181	101	97	155
39525	ENSG00000103148.17	NPRL3	chr16	-	124936	125073	119125	119255	130521	130591	39525	24	18	31	35	20	42	64	44	63	20	20	39	186	49	7.51783737019e-06	0.000440908697633368	0.153,0.192,0.163	0.457,0.367,0.299	-0.205	59	38	73	84	64	102
39560	ENSG00000116337.20	AMPD2	chr1	+	109628626	109628806	109628363	109628495	109629108	109629235	39560	291	223	336	5	3	4	225	190	280	11	7	11	229	49	0.000729165387226	0.0177564981307416	0.926,0.941,0.947	0.814,0.853,0.845	0.101	296	226	340	236	197	291
39580	ENSG00000162650.17	ATXN7L2	chr1	+	109486505	109486610	109486056	109486122	109487006	109487217	39580	43	30	42	0	0	0	35	28	35	1	3	2	154	49	0.0021087253029	0.040856020851315	1.0,1.0,1.0	0.918,0.748,0.848	0.162	43	30	42	36	31	37
39585	ENSG00000182872.16	RBM10	chrX	+	47171027	47171258	47169314	47169498	47173127	47173197	39585	399	448	477	15	13	24	347	346	387	26	23	38	280	49	0.000230239189448	0.0071641695194396	0.823,0.858,0.777	0.7,0.725,0.641	0.131	414	461	501	373	369	425
39599	ENSG00000131375.10	CAPN7	chr3	+	15241452	15241588	15240753	15240853	15242177	15242253	39599	109	163	161	4	5	2	204	194	221	10	13	17	185	49	0.00166273176882	0.0340609158531427	0.878,0.896,0.955	0.844,0.798,0.775	0.104	113	168	163	214	207	238
39650	ENSG00000064115.11	TM7SF3	chr12	-	26983492	26983596	26982772	26982859	26990449	26990627	39650	5	3	7	110	90	105	26	40	32	56	65	97	153	49	0	0	0.014,0.011,0.021	0.129,0.165,0.096	-0.115	115	93	112	82	105	129
39756	ENSG00000025772.8	TOMM34	chr20	-	44948729	44948877	44943452	44943579	44951832	44952002	39756	627	473	607	7	4	10	584	478	584	31	30	41	197	49	2.53241871917e-13	8.77352549145025e-11	0.957,0.967,0.938	0.824,0.799,0.78	0.153	634	477	617	615	508	625
39819	ENSG00000203778.8	FAM229B	chr6	+	112097040	112097201	112087590	112087720	112099269	112099408	39819	64	53	67	4	4	2	171	135	208	2	0	3	210	49	0.00136139679075	0.0290663404393578	0.789,0.756,0.887	0.952,1.0,0.942	-0.154	68	57	69	173	135	211
39949	ENSG00000197121.15	PGAP1	chr2	-	196864986	196865080	196847002	196848037	196870940	196870979	39949	64	58	69	4	6	5	36	39	66	14	9	14	143	49	0.000165097470399	0.0055556400476035	0.846,0.768,0.825	0.468,0.598,0.618	0.252	68	64	74	50	48	80
40009	ENSG00000099331.14	MYO9B	chr19	+	17180926	17181040	17175662	17175741	17183828	17183868	40009	193	247	162	10	13	8	96	76	112	1	0	2	163	49	2.16399438592e-05	0.00105165745966789	0.853,0.851,0.859	0.967,1.0,0.944	-0.116	203	260	170	97	76	114
40066	ENSG00000115966.18	ATF2	chr2	-	175092542	175092616	175080659	175080765	175093060	175093267	40066	8	13	5	50	27	51	34	32	39	35	23	48	123	49	2.28288332682e-09	3.74231393363168e-07	0.06,0.161,0.038	0.279,0.357,0.245	-0.207	58	40	56	69	55	87
40073	ENSG00000115966.18	ATF2	chr2	-	175121443	175121540	175118250	175118369	175130137	175130205	40073	151	144	166	75	76	58	199	176	221	40	33	44	146	49	2.53218032986e-07	2.38361865756611e-05	0.403,0.389,0.49	0.625,0.642,0.628	-0.204	226	220	224	239	209	265
40116	ENSG00000068885.15	IFT80	chr3	-	160366092	160366152	160357488	160357578	160375811	160375880	40116	44	51	55	0	0	3	53	51	46	6	2	4	109	49	0.00112144613684	0.0249746574894477	1.0,1.0,0.892	0.799,0.92,0.838	0.112	44	51	58	59	53	50
40465	ENSG00000054267.22	ARID4B	chr1	-	235176747	235176903	235175183	235175399	235177799	235177913	40465	8	7	10	38	32	39	39	37	64	52	47	52	205	49	4.98110008795e-09	7.54019635160377e-07	0.048,0.05,0.058	0.152,0.158,0.227	-0.127	46	39	49	91	84	116
40466	ENSG00000054267.22	ARID4B	chr1	-	235181070	235181184	235177855	235177913	235181584	235181865	40466	6	1	6	59	54	55	61	71	73	89	72	108	163	49	0	0	0.03,0.006,0.032	0.171,0.229,0.169	-0.167	65	55	61	150	143	181
40491	ENSG00000105223.21	PLD3	chr19	+	40365552	40365930	40348671	40348724	40366418	40366464	40491	239	183	278	3	3	4	272	238	340	7	12	14	427	49	0.00190786855058	0.0378047323077435	0.901,0.875,0.889	0.817,0.695,0.736	0.139	242	186	282	279	250	354
40493	ENSG00000105223.21	PLD3	chr19	+	40365661	40365930	40348699	40348724	40366418	40366510	40493	162	127	194	3	3	4	185	161	237	7	12	14	318	49	0.00197900598227	0.0389148540299441	0.893,0.867,0.882	0.803,0.674,0.723	0.147	165	130	198	192	173	251
40495	ENSG00000105223.21	PLD3	chr19	+	40365717	40365930	40348506	40348724	40366418	40366464	40495	128	104	154	3	3	4	148	131	181	7	12	14	262	49	0.0018424368893	0.036898696593189	0.889,0.866,0.878	0.798,0.671,0.707	0.152	131	107	158	155	143	195
40664	ENSG00000143393.17	PI4KB	chr1	-	151326171	151326373	151324744	151324917	151327270	151327416	40664	147	114	128	4	2	2	167	142	169	8	10	11	251	49	0.00125137188213	0.027183566764654	0.878,0.918,0.926	0.803,0.735,0.75	0.145	151	116	130	175	152	180
40665	ENSG00000163686.15	ABHD6	chr3	+	58249877	58249942	58237791	58237916	58256561	58256705	40665	435	319	569	249	175	290	697	492	780	249	167	280	114	49	3.65035669058e-05	0.00161410607585903	0.429,0.439,0.458	0.546,0.559,0.545	-0.108	684	494	859	946	659	1060
41153	ENSG00000138073.14	PREB	chr2	-	27131671	27131831	27130755	27131508	27132009	27132082	41153	165	130	253	3	0	1	142	131	189	4	6	8	209	49	6.27064884124e-05	0.00252218180292389	0.928,1.0,0.983	0.893,0.837,0.847	0.111	168	130	254	146	137	197
41154	ENSG00000138073.14	PREB	chr2	-	27131673	27131831	27130790	27131508	27132009	27132082	41154	159	119	226	3	0	1	119	113	169	4	6	8	207	49	3.74734373996e-05	0.00164723819559484	0.926,1.0,0.982	0.876,0.817,0.833	0.127	162	119	227	123	119	177
41155	ENSG00000138073.14	PREB	chr2	-	27132229	27132403	27131671	27132082	27132602	27132620	41155	365	338	363	9	5	8	315	344	361	18	18	32	223	49	1.4637575817e-06	0.000109479585638641	0.899,0.937,0.909	0.794,0.808,0.713	0.143	374	343	371	333	362	393
41223	ENSG00000005448.17	WDR54	chr2	+	74424874	74424975	74423318	74423982	74425074	74425237	41223	182	100	180	2	1	1	96	64	133	3	8	8	150	49	4.39361334359e-06	0.000281607561990988	0.967,0.97,0.983	0.913,0.723,0.844	0.147	184	101	181	99	72	141
41406	ENSG00000047634.15	SCML1	chrX	+	17744070	17744219	17737468	17737680	17746017	17746098	41406	16	24	23	6	8	8	21	14	29	20	17	26	198	49	0.000735387694706	0.0178821064938079	0.398,0.426,0.416	0.206,0.169,0.216	0.216	22	32	31	41	31	55
41623	ENSG00000145016.16	RUBCN	chr3	-	197717976	197718130	197705091	197705175	197749268	197749699	41623	22	32	22	2	2	2	32	29	54	0	0	0	203	49	0.00016259315955	0.00550531428036023	0.726,0.794,0.726	1.0,1.0,1.0	-0.251	24	34	24	32	29	54
41624	ENSG00000116747.13	RO60	chr1	+	193059873	193060222	193059658	193059776	193069033	193069179	41624	40	20	45	32	19	28	138	134	217	29	25	36	398	49	2.75790501547e-12	7.78830058801488e-10	0.133,0.115,0.165	0.369,0.398,0.426	-0.26	72	39	73	167	159	253
41661	ENSG00000079805.19	DNM2	chr19	+	10796060	10796199	10795371	10795439	10797379	10797518	41661	111	120	156	15	12	27	121	105	121	37	36	39	188	49	3.35341736105e-05	0.00151266130371498	0.659,0.723,0.601	0.46,0.432,0.447	0.215	126	132	183	158	141	160
41662	ENSG00000079805.19	DNM2	chr19	+	10797379	10797518	10796060	10796199	10798485	10798572	41662	106	86	106	55	52	60	208	188	231	50	43	55	188	49	2.07720327605e-08	2.70420744696623e-06	0.334,0.301,0.315	0.52,0.533,0.523	-0.209	161	138	166	258	231	286
41863	ENSG00000162430.18	SELENON	chr1	+	25802015	25802117	25801042	25801160	25805141	25805275	41863	29	32	29	90	91	113	63	64	51	76	63	77	151	49	1.12592749568e-08	1.56352712628406e-06	0.095,0.102,0.077	0.212,0.248,0.177	-0.121	119	123	142	139	127	128
41965	ENSG00000134874.18	DZIP1	chr13	-	95630713	95630813	95629988	95630113	95633233	95633321	41965	14	15	19	59	77	62	13	19	20	20	19	28	149	49	9.12006173859e-06	0.000516401406497365	0.072,0.06,0.092	0.176,0.247,0.19	-0.13	73	92	81	33	38	48
42003	ENSG00000117616.18	RSRP1	chr1	-	25244453	25244498	25243549	25243633	25245149	25245301	42003	15	11	5	28	11	22	17	22	25	14	9	18	94	49	0.00151903145899	0.0316214614895648	0.218,0.343,0.106	0.388,0.56,0.42	-0.234	43	22	27	31	31	43
42029	ENSG00000058056.10	USP13	chr3	+	179681877	179682003	179653031	179653393	179690240	179690301	42029	140	112	176	9	7	9	142	129	179	3	1	3	175	49	0.000234770027956	0.00727148771841047	0.813,0.818,0.846	0.93,0.973,0.944	-0.123	149	119	185	145	130	182
42314	ENSG00000074755.15	ZZEF1	chr17	-	4071338	4071446	4070778	4070924	4072607	4072756	42314	3	11	11	24	25	27	45	40	59	55	57	65	157	49	0.000153329905279	0.00526056981302035	0.038,0.121,0.113	0.203,0.18,0.221	-0.111	27	36	38	100	97	124
42503	ENSG00000182473.22	EXOC7	chr17	-	76090328	76090397	76089174	76089320	76094413	76094581	42503	32	29	58	50	48	57	27	20	30	72	60	85	118	49	0.000176301575699	0.00583427139552215	0.21,0.201,0.297	0.135,0.122,0.128	0.108	82	77	115	99	80	115
42678	ENSG00000092098.18	RNF31	chr14	+	24159863	24159960	24157897	24158199	24160238	24160407	42678	59	40	75	0	0	0	40	34	54	1	2	4	146	49	0.000612522907985	0.0154246074067365	1.0,1.0,1.0	0.931,0.851,0.819	0.133	59	40	75	41	36	58
42739	ENSG00000142188.17	TMEM50B	chr21	-	33436882	33436992	33432484	33432802	33439213	33439297	42739	66	45	98	4	0	7	52	26	49	7	6	14	159	49	0.000229361386769	0.00714678171818788	0.836,1.0,0.812	0.696,0.572,0.519	0.287	70	45	105	59	32	63
42805	ENSG00000133193.13	FAM104A	chr17	-	73212677	73212740	73207364	73209768	73227164	73227264	42805	42	22	27	39	20	44	75	97	97	32	16	34	112	49	8.19013834974e-07	6.56099390493892e-05	0.32,0.325,0.212	0.506,0.726,0.555	-0.31	81	42	71	107	113	131
42829	ENSG00000004455.18	AK2	chr1	-	33011447	33011710	33008900	33010833	33012073	33012122	42829	216	239	199	14	10	12	86	81	92	21	20	39	312	49	3.06865644006e-13	1.03641943715011e-10	0.708,0.79,0.723	0.391,0.389,0.27	0.39	230	249	211	107	101	131
42972	ENSG00000137312.15	FLOT1	chr6	-	30741613	30741704	30740495	30740591	30742146	30742203	42972	75	48	84	1	0	0	69	46	79	6	2	3	140	49	3.94926493426e-05	0.00171579861342307	0.963,1.0,1.0	0.801,0.89,0.902	0.123	76	48	84	75	48	82
42982	ENSG00000182004.13	SNRPE	chr1	+	203862181	203862222	203861849	203861955	203863662	203863725	42982	171	142	211	27	16	23	180	112	174	7	3	11	90	49	2.34511955806e-05	0.00112664639468742	0.775,0.829,0.833	0.933,0.953,0.896	-0.115	198	158	234	187	115	185
42998	ENSG00000002822.16	MAD1L1	chr7	-	2225409	2225550	2222574	2222754	2229983	2230143	42998	183	143	185	10	7	6	177	167	212	2	3	0	190	49	2.91852141534e-05	0.00135094175514061	0.825,0.84,0.888	0.958,0.935,1.0	-0.113	193	150	191	179	170	212
43013	ENSG00000140859.16	KIFC3	chr16	-	57759124	57759153	57758216	57758909	57759727	57759836	43013	101	58	114	14	11	27	66	58	106	22	24	41	78	49	0.00108304679148	0.0243209682265828	0.819,0.768,0.726	0.653,0.603,0.619	0.146	115	69	141	88	82	147
43040	ENSG00000140859.16	KIFC3	chr16	-	57785463	57785666	57772222	57772288	57790929	57791066	43040	101	86	116	1	1	3	93	100	162	9	8	16	252	49	2.38861842272e-06	0.000165848587613052	0.952,0.944,0.883	0.668,0.709,0.663	0.246	102	87	119	102	108	178
43046	ENSG00000140859.16	KIFC3	chr16	-	57790929	57791066	57772222	57772288	57794998	57795141	43046	23	9	36	62	38	78	79	62	103	44	48	67	186	49	5.08482145278e-14	1.91997716102695e-11	0.089,0.059,0.108	0.321,0.254,0.288	-0.202	85	47	114	123	110	170
43051	ENSG00000140859.16	KIFC3	chr16	-	57790929	57791066	57788597	57788713	57794998	57795141	43051	23	8	34	16	12	19	74	55	96	17	16	11	186	49	3.62056719774e-05	0.00160198776779001	0.275,0.149,0.32	0.534,0.475,0.697	-0.321	39	20	53	91	71	107
43109	ENSG00000114982.19	KANSL3	chr2	-	96602752	96602862	96602115	96602338	96604249	96604380	43109	355	413	317	1	3	2	181	204	216	8	18	12	159	49	2.59159360638e-12	7.44374349907719e-10	0.991,0.977,0.98	0.875,0.777,0.847	0.15	356	416	319	189	222	228
43228	ENSG00000116830.12	TTF2	chr1	+	117098205	117098238	117097350	117097433	117098832	117098907	43228	5	1	8	37	29	34	18	8	14	27	22	39	82	49	0.000284086948888	0.00843741962728494	0.075,0.02,0.123	0.285,0.179,0.177	-0.141	42	30	42	45	30	53
43230	ENSG00000150787.8	PTS	chr11	+	112230207	112230230	112228593	112228673	112230625	112230682	43230	162	161	209	11	8	16	169	170	219	39	34	43	72	49	1.00150397975e-08	1.41411941140709e-06	0.909,0.932,0.899	0.747,0.773,0.776	0.148	173	169	225	208	204	262
43514	ENSG00000005810.20	MYCBP2	chr13	-	77126317	77126542	77125335	77125468	77139195	77139336	43514	172	189	297	0	3	3	287	244	381	8	12	12	274	49	8.64266976944e-05	0.00329672234888667	1.0,0.918,0.947	0.865,0.784,0.85	0.122	172	192	300	295	256	393
43711	ENSG00000160055.20	TMEM234	chr1	-	32221866	32222018	32221130	32221197	32222306	32222333	43711	50	44	42	1	0	0	61	28	48	3	2	4	201	49	6.73051476946e-05	0.00267311797066592	0.924,1.0,1.0	0.832,0.773,0.745	0.191	51	44	42	64	30	52
43766	ENSG00000163444.12	TMEM183A	chr1	+	203017755	203017919	203015839	203016140	203018480	203018561	43766	28	29	40	62	38	70	126	99	159	43	33	86	213	49	9.7699626167e-15	4.15600605969002e-12	0.094,0.149,0.116	0.403,0.408,0.298	-0.25	90	67	110	169	132	245
43909	ENSG00000162642.14	C1orf52	chr1	-	85258934	85259061	85258523	85258722	85259357	85259633	43909	85	63	90	37	26	46	201	175	231	46	39	42	176	49	5.23171434752e-06	0.000326489092860879	0.39,0.403,0.353	0.549,0.555,0.605	-0.188	122	89	136	247	214	273
43925	ENSG00000121957.15	GPSM2	chr1	+	108877530	108877774	108877158	108877228	108885274	108885578	43925	6	10	16	14	27	21	22	22	29	6	16	12	293	49	8.77112698372e-06	0.000501168233950385	0.067,0.058,0.113	0.38,0.187,0.288	-0.206	20	37	37	28	38	41
44070	ENSG00000158292.7	GPR153	chr1	-	6253717	6254147	6250439	6250624	6254549	6255014	44070	107	62	143	0	0	1	30	20	32	0	2	3	479	49	0.000932711215788	0.0216241647203613	1.0,1.0,0.936	1.0,0.506,0.522	0.303	107	62	144	30	22	35
44131	ENSG00000197530.13	MIB2	chr1	+	1626366	1626754	1625566	1625653	1626836	1626929	44131	71	61	83	0	0	1	150	100	145	7	3	4	437	49	1.09594654141e-05	0.000602779566241469	1.0,1.0,0.903	0.706,0.789,0.803	0.202	71	61	84	157	103	149
44161	ENSG00000067225.21	PKM	chr15	-	72203021	72203188	72200473	72200655	72206727	72206880	44161	173	142	200	0	0	0	83	77	89	5	8	9	216	49	4.22994972382e-13	1.37342584969887e-10	1.0,1.0,1.0	0.79,0.686,0.692	0.277	173	142	200	88	85	98
44217	ENSG00000084073.10	ZMPSTE24	chr1	+	40280119	40280312	40271893	40272035	40281342	40281527	44217	17	7	12	101	92	101	95	105	112	107	97	128	242	49	0	0	0.033,0.015,0.023	0.152,0.18,0.151	-0.137	118	99	113	202	202	240
44252	ENSG00000129255.16	MPDU1	chr17	+	7586691	7586838	7585945	7586078	7587160	7587271	44252	407	265	376	1	2	3	310	341	403	16	14	17	196	49	4.34990377052e-10	8.23553189634985e-08	0.99,0.971,0.969	0.829,0.859,0.856	0.129	408	267	379	326	355	420
44295	ENSG00000117448.14	AKR1A1	chr1	+	45568484	45568684	45567981	45568177	45568926	45568999	44295	379	214	446	27	17	39	374	327	469	85	49	98	249	49	4.10324361155e-08	4.90717271131472e-06	0.734,0.712,0.692	0.464,0.568,0.485	0.207	406	231	485	459	376	567
44343	ENSG00000128699.14	ORMDL1	chr2	-	189783013	189783123	189782421	189782602	189784268	189784339	44343	135	129	132	60	65	70	327	276	336	73	71	89	159	49	9.30941592703e-07	7.3611194573131e-05	0.409,0.38,0.368	0.58,0.545,0.538	-0.169	195	194	202	400	347	425
44542	ENSG00000071626.17	DAZAP1	chr19	+	1433738	1433827	1432513	1432690	1434739	1435687	44542	15	15	27	47	24	30	6	4	8	40	30	43	138	49	1.81050012513e-05	0.000913554984310153	0.102,0.182,0.242	0.051,0.045,0.062	0.123	62	39	57	46	34	51
44600	ENSG00000162664.17	ZNF326	chr1	+	90007344	90007750	90005002	90005092	90010087	90010286	44600	1092	1000	1368	6	5	7	1341	1181	1608	30	38	40	455	49	7.95807864051e-13	2.46484066132404e-10	0.951,0.956,0.955	0.828,0.77,0.812	0.151	1098	1005	1375	1371	1219	1648
44650	ENSG00000186501.15	TMEM222	chr1	+	27330984	27331137	27330719	27330804	27332069	27332101	44650	29	12	35	49	28	49	97	90	127	86	74	98	202	49	7.18045075316e-05	0.00282506462400254	0.126,0.094,0.148	0.215,0.228,0.239	-0.105	78	40	84	183	164	225
44681	ENSG00000186635.15	ARAP1	chr11	-	72692752	72692785	72688454	72688537	72693324	72693470	44681	9	3	7	22	17	45	0	2	1	27	26	26	82	49	3.94295024143e-05	0.00171527267751943	0.196,0.095,0.085	0.0,0.044,0.022	0.103	31	20	52	27	28	27
44684	ENSG00000186635.15	ARAP1	chr11	-	72704151	72704334	72702904	72703079	72705804	72705890	44684	167	115	186	6	6	9	55	41	75	11	13	12	232	49	3.88708290777e-07	3.45575038775304e-05	0.855,0.802,0.814	0.514,0.4,0.569	0.329	173	121	195	66	54	87
44821	ENSG00000121775.18	TMEM39B	chr1	+	32076762	32076846	32075602	32075822	32091674	32091744	44821	70	35	66	18	13	15	88	88	104	7	11	7	133	49	6.93953420663e-05	0.00274360607977535	0.589,0.498,0.618	0.822,0.747,0.846	-0.237	88	48	81	95	99	111
44822	ENSG00000121775.18	TMEM39B	chr1	+	32077163	32077318	32075602	32075822	32091674	32091744	44822	111	65	111	18	13	15	169	140	197	7	11	7	204	49	1.51516165965e-05	0.000792494399274211	0.597,0.546,0.64	0.853,0.754,0.871	-0.232	129	78	126	176	151	204
44840	ENSG00000055917.16	PUM2	chr2	-	20331716	20331937	20327309	20327378	20350596	20350702	44840	33	24	37	41	23	49	55	43	50	21	27	27	270	49	7.36147997361e-05	0.00288160996217998	0.127,0.159,0.121	0.322,0.224,0.252	-0.13	74	47	86	76	70	77
45039	ENSG00000178177.17	LCORL	chr4	-	17873387	17878213	17841186	17845901	17886067	17886161	45039	638	791	748	3	0	0	662	652	788	8	7	10	4875	49	2.15585245189e-06	0.000151407522616488	0.681,1.0,1.0	0.454,0.484,0.442	0.434	641	791	748	670	659	798
45066	ENSG00000229043.3	ZFAND2A-DT	chr7	+	1162351	1162543	1160590	1160623	1163451	1163495	45066	22	21	38	4	1	3	38	44	75	0	0	0	241	49	5.6653731062e-07	4.74782284090783e-05	0.528,0.81,0.72	1.0,1.0,1.0	-0.314	26	22	41	38	44	75
45070	ENSG00000229043.3	ZFAND2A-DT	chr7	+	1162961	1163217	1160431	1160623	1163451	1163495	45070	37	21	53	4	1	3	31	45	86	0	0	0	305	49	9.94772598961e-07	7.79250129939018e-05	0.598,0.771,0.739	1.0,1.0,1.0	-0.297	41	22	56	31	45	86
45211	ENSG00000101246.20	ARFRP1	chr20	-	63701829	63701898	63699511	63700702	63702135	63706053	45211	74	54	63	4	4	3	72	42	88	10	11	18	118	49	0.000183082830966	0.00600874687235358	0.885,0.849,0.897	0.749,0.613,0.67	0.2	78	58	66	82	53	106
45212	ENSG00000101246.20	ARFRP1	chr20	-	63701829	63701900	63699477	63700702	63702135	63702217	45212	92	70	80	4	4	3	92	54	110	10	11	18	120	49	0.000138734051755	0.00487425737193168	0.904,0.877,0.916	0.79,0.667,0.714	0.175	96	74	83	102	65	128
45272	ENSG00000028203.19	VEZT	chr12	+	95257153	95257239	95251939	95252071	95266356	95266632	45272	37	30	42	4	1	2	30	25	46	1	0	0	135	49	0.00142008723044	0.0300426448993084	0.771,0.916,0.884	0.916,1.0,1.0	-0.115	41	31	44	31	25	46
45346	ENSG00000127586.17	CHTF18	chr16	+	791850	791948	791160	791370	792223	792347	45346	132	123	179	6	6	5	44	29	48	5	9	8	147	49	5.262963437e-05	0.0021821655494399	0.88,0.872,0.923	0.746,0.518,0.667	0.248	138	129	184	49	38	56
45370	ENSG00000139197.11	PEX5	chr12	+	7202240	7202351	7201750	7201841	7202611	7202704	45370	63	46	86	16	10	18	50	41	52	26	31	43	160	49	5.87834607879e-07	4.90794432672739e-05	0.547,0.585,0.594	0.371,0.288,0.27	0.266	79	56	104	76	72	95
45410	ENSG00000126934.15	MAP2K2	chr19	-	4098389	4099414	4097242	4097343	4101018	4101143	45410	851	840	876	0	1	1	846	779	880	13	3	8	1074	49	6.56776771857e-08	7.41892833836653e-06	1.0,0.975,0.976	0.748,0.922,0.834	0.149	851	841	877	859	782	888
45465	ENSG00000143793.13	C1orf35	chr1	-	228102309	228102382	228102055	228102165	228102477	228102560	45465	80	49	71	2	0	0	64	54	87	4	6	1	122	49	0.000406296266817	0.0112376865798508	0.941,1.0,1.0	0.865,0.783,0.972	0.107	82	49	71	68	60	88
45505	ENSG00000184465.16	WDR27	chr6	-	169694462	169695065	169689126	169689308	169701550	169701854	45505	17	13	25	6	7	17	36	53	75	11	11	11	652	49	0.00120574390406	0.0264229714821574	0.176,0.122,0.1	0.197,0.266,0.339	-0.135	23	20	42	47	64	86
45549	ENSG00000123600.21	METTL8	chr2	-	171392042	171392197	171360421	171360513	171434673	171434780	45549	99	87	118	1	4	3	63	51	71	4	4	9	204	49	0.00247286210245	0.0466209073682376	0.96,0.839,0.904	0.791,0.754,0.655	0.168	100	91	121	67	55	80
45601	ENSG00000239521.11	CASTOR3	chr7	-	100223569	100223698	100222596	100222720	100223881	100223943	45601	113	103	151	0	1	1	97	124	140	5	4	4	178	49	0.000110459137403	0.00403701418379175	1.0,0.966,0.977	0.842,0.895,0.906	0.1	113	104	152	102	128	144
45867	ENSG00000116001.17	TIA1	chr2	-	70228343	70228462	70227734	70227822	70229058	70229091	45867	26	26	38	66	54	69	41	30	41	38	31	44	168	49	0.000259634979541	0.00787114416325221	0.103,0.123,0.138	0.239,0.22,0.214	-0.103	92	80	107	79	61	85
45883	ENSG00000156976.17	EIF4A2	chr3	+	186788309	186788416	186787802	186787882	186789124	186789881	45883	610	597	656	792	758	686	1084	1174	1170	366	378	332	156	49	0	0	0.195,0.198,0.231	0.482,0.494,0.525	-0.292	1402	1355	1342	1450	1552	1502
45885	ENSG00000156976.17	EIF4A2	chr3	+	186788309	186788420	186787802	186787882	186789124	186789291	45885	704	690	723	792	758	686	1178	1239	1249	366	378	332	160	49	0	0	0.214,0.218,0.244	0.496,0.501,0.535	-0.285	1496	1448	1409	1544	1617	1581
46021	ENSG00000171634.19	BPTF	chr17	+	67875555	67875744	67874816	67875020	67891843	67892034	46021	66	58	53	39	38	35	104	94	120	32	34	48	238	49	0.00143367953095	0.0302825376978883	0.258,0.239,0.238	0.401,0.363,0.34	-0.123	105	96	88	136	128	168
46022	ENSG00000171634.19	BPTF	chr17	+	67886127	67886316	67874919	67875020	67891843	67891962	46022	148	162	168	39	38	35	269	283	318	32	34	48	238	49	0.00040343284266	0.0111768857329024	0.439,0.467,0.497	0.634,0.631,0.577	-0.146	187	200	203	301	317	366
46056	ENSG00000160767.22	FAM189B	chr1	-	155250275	155250821	155248404	155248473	155251094	155251164	46056	1418	1180	1304	4	9	7	522	525	601	14	5	13	595	49	1.50836523982e-05	0.000789554019731636	0.967,0.915,0.939	0.754,0.896,0.792	0.126	1422	1189	1311	536	530	614
46057	ENSG00000160767.22	FAM189B	chr1	-	155250275	155250929	155248404	155248473	155251094	155251164	46057	1375	1149	1261	4	9	7	514	511	576	14	5	13	703	49	2.02974484385e-05	0.000997960356254589	0.96,0.899,0.926	0.719,0.877,0.755	0.145	1379	1158	1268	528	516	589
46060	ENSG00000160767.22	FAM189B	chr1	-	155253858	155253978	155252748	155253732	155254399	155254456	46060	213	205	201	1	6	3	25	46	28	4	3	3	169	49	0.000801199798877	0.0191976612058189	0.984,0.908,0.951	0.644,0.816,0.73	0.218	214	211	204	29	49	31
46061	ENSG00000160767.22	FAM189B	chr1	-	155253858	155253978	155252748	155253732	155254652	155254968	46061	212	205	201	45	34	49	26	46	28	39	39	40	169	49	0	0	0.577,0.636,0.543	0.162,0.255,0.169	0.39	257	239	250	65	85	68
46064	ENSG00000160767.22	FAM189B	chr1	-	155254399	155254456	155253624	155253732	155254652	155254964	46064	23	31	50	45	34	49	8	6	11	39	39	40	106	49	2.78757162353e-07	2.59136205240767e-05	0.191,0.297,0.321	0.087,0.066,0.113	0.181	68	65	99	47	45	51
46163	ENSG00000103549.22	RNF40	chr16	+	30766162	30766282	30765424	30765499	30766378	30766558	46163	463	425	490	3	4	2	694	758	738	44	48	38	169	49	0	0	0.978,0.969,0.986	0.821,0.821,0.849	0.147	466	429	492	738	806	776
46471	ENSG00000008130.15	NADK	chr1	-	1753566	1753649	1751231	1753060	1754283	1754383	46471	205	148	209	5	1	1	94	76	113	7	3	14	132	49	1.06964011759e-06	8.26340022337258e-05	0.938,0.982,0.987	0.833,0.904,0.75	0.14	210	149	210	101	79	127
46472	ENSG00000008130.15	NADK	chr1	-	1754050	1754208	1751231	1753060	1754283	1754383	46472	252	200	262	5	1	1	91	87	142	7	3	14	207	49	3.10625962285e-07	2.85601662806254e-05	0.923,0.979,0.984	0.755,0.873,0.706	0.184	257	201	263	98	90	156
46473	ENSG00000008130.15	NADK	chr1	-	1754050	1754208	1753566	1753649	1754283	1754383	46473	287	232	319	10	3	9	105	101	169	12	8	9	207	49	0.000435379779063	0.0118618992874319	0.872,0.948,0.894	0.674,0.749,0.816	0.158	297	235	328	117	109	178
46500	ENSG00000114956.20	DGUOK	chr2	+	73932597	73932683	73926896	73927052	73946718	73946906	46500	9	4	16	107	54	115	49	43	54	103	62	179	135	49	2.96870306116e-11	7.07551423558953e-09	0.03,0.026,0.048	0.147,0.201,0.099	-0.114	116	58	131	152	105	233
46503	ENSG00000114956.20	DGUOK	chr2	+	73938909	73939022	73926825	73927052	73946718	73946906	46503	131	83	127	107	54	115	273	173	296	103	62	179	162	49	0.000158188320688	0.00538601581649502	0.27,0.317,0.25	0.445,0.458,0.333	-0.133	238	137	242	376	235	475
46506	ENSG00000114956.20	DGUOK	chr2	+	73938909	73939022	73932597	73932683	73946718	73946906	46506	104	71	101	2	0	2	227	147	236	8	13	11	162	49	0.000300544155161	0.00880573842164748	0.94,1.0,0.939	0.896,0.774,0.866	0.114	106	71	103	235	160	247
46694	ENSG00000001497.18	LAS1L	chrX	-	65524563	65524614	65524055	65524262	65524964	65525050	46694	13	18	17	28	15	33	10	7	8	25	25	55	100	49	0.00204727422155	0.0400230796115756	0.185,0.37,0.202	0.164,0.121,0.067	0.135	41	33	50	35	32	63
46991	ENSG00000148950.11	IMMP1L	chr11	-	31447982	31449091	31433459	31433570	31509518	31509594	46991	38	25	35	14	5	13	107	90	115	8	3	15	1158	49	9.40044286735e-05	0.00353363067985157	0.103,0.175,0.102	0.361,0.559,0.245	-0.262	52	30	48	115	93	130
47084	ENSG00000110060.9	PUS3	chr11	-	125895906	125896330	125895223	125895789	125903169	125903206	47084	506	483	468	10	8	13	454	482	455	24	23	18	473	49	0.000408940597315	0.0112968789503241	0.84,0.862,0.789	0.662,0.685,0.724	0.14	516	491	481	478	505	473
47214	ENSG00000136527.19	TRA2B	chr3	-	185931576	185931852	185926600	185926734	185937824	185938029	47214	217	232	203	172	139	214	496	529	580	164	164	181	325	49	1.11022302463e-16	6.32366099223787e-14	0.16,0.201,0.125	0.313,0.327,0.326	-0.16	389	371	417	660	693	761
47322	ENSG00000154277.13	UCHL1	chr4	+	41257114	41257126	41256927	41257009	41260646	41260797	47322	200	150	218	56	37	51	131	80	140	58	59	68	61	49	1.37757570375e-05	0.000731344712675681	0.742,0.765,0.774	0.645,0.521,0.623	0.164	256	187	269	189	139	208
47323	ENSG00000154277.13	UCHL1	chr4	+	41257114	41257737	41256907	41257009	41260646	41260797	47323	3341	2496	3980	56	37	51	1718	1306	2113	58	59	68	672	49	1.06963549129e-10	2.27072109506027e-08	0.813,0.831,0.851	0.684,0.617,0.694	0.167	3397	2533	4031	1776	1365	2181
47324	ENSG00000154277.13	UCHL1	chr4	+	41257373	41257737	41256932	41257009	41260646	41260797	47324	2611	1992	2979	56	37	51	1410	1098	1657	58	59	68	413	49	7.16652293065e-10	1.31964156901895e-07	0.847,0.865,0.874	0.743,0.688,0.743	0.137	2667	2029	3030	1468	1157	1725
47823	ENSG00000186522.15	SEPTIN10	chr2	-	109545384	109545542	109544236	109544324	109546049	109546237	47823	91	72	102	93	100	97	34	33	47	115	135	151	207	49	5.08482145278e-14	1.91997716102695e-11	0.188,0.146,0.199	0.065,0.055,0.069	0.115	184	172	199	149	168	198
48184	ENSG00000078674.19	PCM1	chr8	+	17934705	17934858	17923005	17923188	17935588	17935706	48184	25	40	41	16	15	24	53	71	113	15	20	23	202	49	0.0023994987646	0.045505844093547	0.275,0.393,0.293	0.462,0.463,0.544	-0.169	41	55	65	68	91	136
48627	ENSG00000105993.15	DNAJB6	chr7	+	157409794	157415529	157385540	157385611	157416015	157417433	48627	413	344	390	4	2	5	356	345	477	10	12	16	5784	49	0.000637280657666	0.0158884675186059	0.467,0.593,0.398	0.232,0.196,0.202	0.276	417	346	395	366	357	493
48639	ENSG00000198648.12	STK39	chr2	-	168065318	168065381	168063499	168063570	168074981	168075011	48639	84	58	101	20	20	15	121	107	112	7	8	17	112	49	0.00158998000356	0.0327904713161311	0.648,0.559,0.747	0.883,0.854,0.742	-0.175	104	78	116	128	115	129
48749	ENSG00000171960.12	PPIH	chr1	+	42675366	42675448	42667350	42667440	42676583	42676757	48749	10	6	13	70	40	85	20	30	39	28	46	55	131	49	1.15442322368e-10	2.41713206500799e-08	0.051,0.053,0.054	0.211,0.196,0.21	-0.153	80	46	98	48	76	94
48884	ENSG00000140983.15	RHOT2	chr16	+	668487	668569	668131	668411	668655	668699	48884	415	378	417	5	6	12	377	342	423	25	34	30	131	49	2.44600117938e-10	4.79295000779327e-08	0.969,0.959,0.929	0.849,0.79,0.841	0.126	420	384	429	402	376	453
48886	ENSG00000140983.15	RHOT2	chr16	+	669552	669606	668487	668699	670122	670175	48886	247	237	308	15	7	11	255	240	298	22	27	41	103	49	1.85409691211e-06	0.000133136439700668	0.887,0.942,0.93	0.846,0.809,0.776	0.109	262	244	319	277	267	339
48889	ENSG00000140983.15	RHOT2	chr16	+	670695	670773	670454	670557	670891	671000	48889	118	64	112	4	1	4	105	79	115	6	7	15	127	49	0.00120915654338	0.026463243385579	0.919,0.961,0.915	0.871,0.813,0.747	0.121	122	65	116	111	86	130
49033	ENSG00000117691.10	NENF	chr1	+	212442564	212442625	212432919	212433120	212444338	212444442	49033	206	159	242	22	21	27	106	122	145	29	27	25	110	49	0.0013837689822	0.02944111967795	0.807,0.771,0.8	0.62,0.668,0.721	0.123	228	180	269	135	149	170
49195	ENSG00000079277.22	MKNK1	chr1	-	46585873	46585974	46583227	46583329	46594112	46594206	49195	6	6	6	22	26	24	14	25	16	20	26	31	150	49	0.00041247894289	0.0113805920486781	0.082,0.07,0.076	0.186,0.239,0.144	-0.114	28	32	30	34	51	47
49402	ENSG00000153406.14	NMRAL1	chr16	-	4463419	4463512	4461691	4461959	4463659	4463850	49402	86	74	87	146	119	159	13	22	19	83	96	108	142	49	9.41383637709e-11	2.03444809241349e-08	0.169,0.177,0.159	0.051,0.073,0.057	0.108	232	193	246	96	118	127
49506	ENSG00000137177.20	KIF13A	chr6	-	17794248	17794395	17787775	17787875	17794571	17794697	49506	55	71	78	3	7	4	41	58	70	12	10	10	196	49	0.00260890969736	0.0486940932155687	0.821,0.717,0.83	0.461,0.592,0.636	0.226	58	78	82	53	68	80
49598	ENSG00000064607.17	SUGP2	chr19	-	18993637	18993740	18990887	18991149	18994365	18994486	49598	83	74	117	14	12	29	136	149	173	8	6	8	152	49	6.94710500238e-08	7.79502294348852e-06	0.656,0.665,0.565	0.846,0.889,0.875	-0.241	97	86	146	144	155	181
49599	ENSG00000064607.17	SUGP2	chr19	-	18993647	18993740	18990889	18991149	18994365	18995280	49599	79	73	106	14	12	29	143	145	194	8	6	8	142	49	1.27809992589e-08	1.75310967589781e-06	0.661,0.677,0.558	0.86,0.893,0.893	-0.25	93	85	135	151	151	202
49757	ENSG00000160094.15	ZNF362	chr1	+	33270486	33270612	33256491	33256654	33276099	33276163	49757	29	34	45	79	79	35	46	51	57	22	54	35	175	49	0.000368004495182	0.010439714936597	0.093,0.108,0.265	0.369,0.209,0.313	-0.142	108	113	80	68	105	92
49947	ENSG00000144535.20	DIS3L2	chr2	+	232198526	232198776	232163458	232163632	232210325	232210405	49947	10	14	17	49	38	31	41	32	43	26	30	38	299	49	3.82296810875e-08	4.62964882085038e-06	0.032,0.057,0.082	0.205,0.149,0.156	-0.113	59	52	48	67	62	81
49969	ENSG00000072609.18	CHFR	chr12	-	132870723	132870783	132861466	132861634	132872284	132872394	49969	31	31	36	3	3	1	42	37	55	1	0	0	109	49	0.00134600775029	0.0287926565578425	0.823,0.823,0.942	0.95,1.0,1.0	-0.121	34	34	37	43	37	55
49994	ENSG00000180488.16	MIGA1	chr1	+	77859313	77859386	77858937	77859056	77860039	77860126	49994	55	61	64	2	1	1	80	61	74	6	10	6	122	49	0.000147422036803	0.00511268447655647	0.917,0.961,0.963	0.843,0.71,0.832	0.152	57	62	65	86	71	80
50043	ENSG00000085998.15	POMGNT1	chr1	-	46189179	46189357	46188682	46188980	46189457	46189567	50043	361	314	428	19	16	23	238	174	240	21	22	24	227	49	0.000903842421575	0.0210857872254347	0.804,0.809,0.801	0.71,0.631,0.683	0.13	380	330	451	259	196	264
50044	ENSG00000085998.15	POMGNT1	chr1	-	46189241	46189357	46188682	46188980	46189457	46189567	50044	273	243	319	19	16	23	192	137	186	21	22	24	165	49	0.00206576694098	0.0403025433585506	0.81,0.819,0.805	0.731,0.649,0.697	0.119	292	259	342	213	159	210
50087	ENSG00000196182.11	STK40	chr1	-	36367847	36368084	36361220	36361340	36385722	36385884	50087	91	104	84	59	40	65	213	232	240	41	52	68	286	49	2.43812521838e-07	2.31780529070068e-05	0.209,0.308,0.181	0.471,0.433,0.377	-0.194	150	144	149	254	284	308
50089	ENSG00000196182.11	STK40	chr1	-	36367851	36368084	36361220	36361340	36385722	36385879	50089	90	109	90	59	40	65	225	238	251	41	52	68	282	49	3.01072992093e-07	2.77577734863685e-05	0.21,0.321,0.194	0.488,0.443,0.391	-0.199	149	149	155	266	290	319
50672	ENSG00000121897.15	LIAS	chr4	+	39468118	39468427	39467517	39467646	39470018	39470164	50672	26	25	37	23	17	20	18	23	29	55	47	58	358	49	2.39422091819e-07	2.28252456925487e-05	0.134,0.168,0.202	0.043,0.063,0.064	0.111	49	42	57	73	70	87
50806	ENSG00000133226.18	SRRM1	chr1	+	24647078	24647208	24646666	24646789	24648858	24649029	50806	141	139	121	129	126	140	366	340	427	60	65	75	179	49	0	0	0.23,0.232,0.191	0.625,0.589,0.609	-0.39	270	265	261	426	405	502
50807	ENSG00000133226.18	SRRM1	chr1	+	24648023	24648166	24647078	24647208	24648858	24648887	50807	90	67	99	6	4	5	265	188	310	32	41	33	192	49	0.00146551171756	0.0308193079001643	0.793,0.81,0.835	0.679,0.539,0.706	0.171	96	71	104	297	229	343
50940	ENSG00000168137.20	SETD5	chr3	+	9468518	9468575	9464424	9464672	9470458	9470929	50940	37	47	37	69	36	72	47	53	52	25	39	28	106	49	0.000392399647527	0.0109207340413819	0.199,0.376,0.192	0.465,0.386,0.462	-0.182	106	83	109	72	92	80
51181	ENSG00000163006.12	CCDC138	chr2	+	108839184	108839301	108815940	108816105	108846737	108846780	51181	126	117	136	5	11	5	158	131	190	2	4	1	166	49	0.000585758308732	0.014923958183543	0.881,0.758,0.889	0.959,0.906,0.982	-0.106	131	128	141	160	135	191
51184	ENSG00000163006.12	CCDC138	chr2	+	108846737	108846930	108815940	108816105	108873450	108873589	51184	69	51	100	3	3	3	83	83	118	0	1	0	242	49	8.35374679075e-05	0.00320470134448115	0.823,0.775,0.871	1.0,0.944,1.0	-0.158	72	54	103	83	84	118
51187	ENSG00000163006.12	CCDC138	chr2	+	108856793	108856970	108815940	108816105	108873450	108873589	51187	56	63	82	3	3	3	94	87	128	0	1	0	226	49	4.46789280009e-05	0.00190057938599272	0.802,0.82,0.856	1.0,0.95,1.0	-0.157	59	66	85	94	88	128
51315	ENSG00000135365.17	PHF21A	chr11	-	45935120	45935157	45933830	45934225	45935635	45935739	51315	7	3	1	56	64	49	20	19	25	91	72	75	86	49	7.66604025482e-07	6.19281528325369e-05	0.066,0.026,0.011	0.111,0.131,0.16	-0.1	63	67	50	111	91	100
51586	ENSG00000177410.13	ZFAS1	chr20	+	49280484	49280570	49279103	49279208	49289044	49289260	51586	1718	1286	1857	144	87	152	4450	4457	5714	88	90	131	135	49	0	0	0.812,0.843,0.816	0.948,0.947,0.941	-0.122	1862	1373	2009	4538	4547	5845
51702	ENSG00000029363.17	BCLAF1	chr6	-	136269140	136269303	136268161	136268339	136269436	136269612	51702	18	41	34	162	206	189	263	247	323	139	155	122	212	49	0	0	0.025,0.044,0.04	0.304,0.269,0.38	-0.281	180	247	223	402	402	445
51747	ENSG00000132780.17	NASP	chr1	+	45607320	45608337	45606481	45606591	45613168	45613248	51747	9122	10136	9249	599	521	536	1169	1181	1222	279	279	290	1066	49	0	0	0.412,0.472,0.442	0.161,0.163,0.162	0.28	9721	10657	9785	1448	1460	1512
52144	ENSG00000110693.19	SOX6	chr11	-	16095995	16096118	16055751	16055901	16097608	16097688	52144	186	215	187	23	20	30	556	592	626	30	28	23	172	49	5.74319588553e-07	4.80704780401441e-05	0.697,0.754,0.64	0.841,0.858,0.886	-0.165	209	235	217	586	620	649
52266	ENSG00000135766.9	EGLN1	chr1	-	231367568	231367636	231363750	231366475	231370561	231370698	52266	99	74	106	2	0	2	119	84	157	7	13	7	117	49	2.31317486254e-05	0.00111418593718505	0.954,1.0,0.957	0.877,0.73,0.904	0.133	101	74	108	126	97	164
52359	ENSG00000143643.13	TTC13	chr1	-	230943805	230943898	230940439	230940556	230945388	230945454	52359	37	28	34	6	7	9	50	54	38	0	0	4	142	49	4.05155541805e-06	0.000262340164935028	0.68,0.58,0.566	1.0,1.0,0.766	-0.313	43	35	43	50	54	42
52391	ENSG00000285533.4	RELA-DT	chr11	+	65663426	65665543	65663006	65663148	65666130	65666217	52391	74	58	96	0	0	0	133	88	177	1	1	3	2166	49	0.000746048511019	0.0180955129823522	1.0,1.0,1.0	0.751,0.666,0.572	0.337	74	58	96	134	89	180
52521	ENSG00000141504.12	SAT2	chr17	-	7627362	7627414	7627142	7627226	7627552	7627802	52521	37	22	60	2	0	0	48	32	46	10	18	13	101	49	8.17397260988e-11	1.77793162809917e-08	0.9,1.0,1.0	0.7,0.463,0.632	0.368	39	22	60	58	50	59
52732	ENSG00000242372.9	EIF6	chr20	-	35280653	35280829	35279941	35280118	35284175	35284261	52732	1095	716	1322	11	6	22	1314	1191	1736	102	50	153	225	49	0	0	0.956,0.963,0.929	0.737,0.838,0.712	0.187	1106	722	1344	1416	1241	1889
52836	ENSG00000149179.14	CSTPP1	chr11	+	47137315	47137560	47052387	47052518	47137644	47137729	52836	16	17	24	19	16	29	74	65	86	15	14	20	294	49	1.60834678908e-11	3.98887808268841e-09	0.123,0.15,0.121	0.451,0.436,0.417	-0.303	35	33	53	89	79	106
52865	ENSG00000115073.8	ACTR1B	chr2	-	97660570	97660646	97659351	97659477	97661881	97661946	52865	113	70	152	5	7	5	125	96	153	14	15	21	125	49	0.000666061572669	0.0164947178926515	0.899,0.797,0.923	0.778,0.715,0.741	0.128	118	77	157	139	111	174
52928	ENSG00000143774.17	GUK1	chr1	+	228148370	228148456	228147465	228147699	228148664	228148691	52928	393	281	508	18	14	16	271	251	420	25	24	48	135	49	1.68022124691e-06	0.000122882862052305	0.888,0.879,0.92	0.797,0.791,0.761	0.113	411	295	524	296	275	468
52929	ENSG00000143774.17	GUK1	chr1	+	228148370	228148539	228147620	228147699	228148664	228148808	52929	296	222	366	18	14	16	199	169	312	25	24	48	218	49	7.62334510962e-07	6.16573583829928e-05	0.787,0.781,0.837	0.641,0.613,0.594	0.186	314	236	382	224	193	360
53065	ENSG00000163939.18	PBRM1	chr3	-	52554723	52554879	52550746	52550817	52561766	52561968	53065	149	131	137	24	21	34	247	224	316	8	8	14	205	49	5.16797715733e-12	1.40625470737371e-09	0.597,0.599,0.491	0.881,0.87,0.844	-0.303	173	152	171	255	232	330
53066	ENSG00000163939.18	PBRM1	chr3	-	52558248	52558413	52550746	52550817	52561766	52561968	53066	83	71	84	24	21	34	144	128	209	8	8	14	214	49	2.84217094304e-13	9.64773491175058e-11	0.442,0.436,0.361	0.805,0.786,0.774	-0.375	107	92	118	152	136	223
53087	ENSG00000163939.18	PBRM1	chr3	-	52682091	52682233	52679573	52679726	52685748	52685850	53087	62	30	48	13	19	22	100	93	169	14	16	21	191	49	0.000560335302132	0.0144515333812716	0.55,0.288,0.359	0.647,0.599,0.674	-0.241	75	49	70	114	109	190
53094	ENSG00000197343.11	ZNF655	chr7	+	99561887	99561973	99560506	99560695	99572244	99576439	53094	9	8	15	30	30	25	73	41	67	38	31	44	135	49	1.77136205703e-09	3.01405101810236e-07	0.098,0.088,0.179	0.411,0.324,0.356	-0.242	39	38	40	111	72	111
53099	ENSG00000197343.11	ZNF655	chr7	+	99562367	99562494	99560532	99560695	99572244	99576453	53099	43	21	45	30	30	25	87	81	141	38	31	44	176	49	0.00067117870486	0.0165786813422806	0.285,0.163,0.334	0.389,0.421,0.472	-0.167	73	51	70	125	112	185
53106	ENSG00000197343.11	ZNF655	chr7	+	99571259	99571379	99560532	99560695	99572244	99572318	53106	16	36	22	30	30	25	53	52	83	38	31	44	169	49	0.00260876677427	0.0486940932155687	0.134,0.258,0.203	0.288,0.327,0.354	-0.125	46	66	47	91	83	127
53107	ENSG00000197343.11	ZNF655	chr7	+	99571687	99571792	99560532	99560695	99572244	99572318	53107	69	58	91	30	30	25	203	164	202	38	31	44	154	49	0.00108936895006	0.0244384434253947	0.423,0.381,0.537	0.63,0.627,0.594	-0.17	99	88	116	241	195	246
53134	ENSG00000125447.18	GGA3	chr17	-	75243062	75243166	75242830	75242911	75243446	75243570	53134	140	106	153	3	0	1	136	138	129	8	17	15	153	49	1.18080145661e-09	2.06674079948476e-07	0.937,1.0,0.98	0.845,0.722,0.734	0.205	143	106	154	144	155	144
53135	ENSG00000125447.18	GGA3	chr17	-	75243062	75243258	75242883	75242911	75243446	75243570	53135	108	104	129	3	0	1	116	112	114	8	17	15	245	49	5.31949961857e-09	7.99840914683911e-07	0.878,1.0,0.963	0.744,0.569,0.603	0.308	111	104	130	124	129	129
53148	ENSG00000117640.18	MTFR1L	chr1	+	25822995	25823128	25819928	25820029	25823643	25823748	53148	139	127	139	4	1	1	176	186	238	16	10	12	182	49	2.09423961557e-05	0.00102517071232393	0.903,0.972,0.974	0.748,0.834,0.842	0.142	143	128	140	192	196	250
53228	ENSG00000134697.13	GNL2	chr1	-	37581341	37581545	37576427	37576556	37582222	37582336	53228	9	14	18	114	85	127	165	122	223	181	147	245	253	49	0	0	0.015,0.031,0.027	0.15,0.138,0.15	-0.122	123	99	145	346	269	468
53755	ENSG00000147324.11	MFHAS1	chr8	-	8790323	8790434	8785758	8786055	8797364	8797491	53755	10	21	18	54	61	60	61	65	86	47	47	70	160	49	4.99600361081e-15	2.23857599124101e-12	0.054,0.095,0.084	0.284,0.298,0.273	-0.207	64	82	78	108	112	156
53894	ENSG00000101126.18	ADNP	chr20	-	50928650	50928825	50903888	50904001	50930825	50931375	53894	255	238	272	15	18	24	391	457	512	17	21	14	224	49	0.00190013175505	0.0377058622346222	0.788,0.743,0.713	0.834,0.826,0.889	-0.102	270	256	296	408	478	526
53921	ENSG00000181090.21	EHMT1	chr9	+	137752330	137752408	137743901	137744090	137754170	137754221	53921	146	124	144	17	11	22	188	148	200	7	4	4	127	49	1.84237225809e-07	1.80244078367521e-05	0.768,0.813,0.716	0.912,0.935,0.951	-0.167	163	135	166	195	152	204
53947	ENSG00000112039.6	FANCE	chr6	+	35462788	35462914	35459681	35459760	35466243	35466963	53947	76	79	91	2	1	2	38	45	51	4	2	6	175	49	0.00207563466687	0.0404246541857431	0.914,0.957,0.927	0.727,0.863,0.704	0.168	78	80	93	42	47	57
54331	ENSG00000115042.10	FAHD2A	chr2	+	95405276	95405402	95402722	95402872	95405552	95405803	54331	17	12	27	11	8	10	19	6	16	22	19	18	175	49	0.00214231424912	0.0414112979573208	0.302,0.296,0.431	0.195,0.081,0.199	0.185	28	20	37	41	25	34
54341	ENSG00000115042.10	FAHD2A	chr2	+	95410863	95411026	95410526	95410586	95412433	95412542	54341	176	119	150	1	0	2	89	93	122	6	3	5	212	49	2.92910799256e-05	0.00135318683870563	0.976,1.0,0.945	0.774,0.878,0.849	0.14	177	119	152	95	96	127
54361	ENSG00000173209.23	AHSA2P	chr2	+	61185979	61186081	61185501	61185618	61186445	61186497	54361	56	70	61	22	15	19	33	36	47	30	35	31	151	49	1.68045461515e-05	0.000857593281236497	0.452,0.602,0.51	0.263,0.25,0.33	0.24	78	85	80	63	71	78
54388	ENSG00000043514.17	TRIT1	chr1	-	39852730	39852876	39850118	39850261	39853969	39854068	54388	107	77	122	2	0	1	223	197	266	10	10	13	195	49	1.82666395442e-05	0.000919639783075076	0.931,1.0,0.968	0.849,0.832,0.837	0.127	109	77	123	233	207	279
54445	ENSG00000143612.21	C1orf43	chr1	-	154219835	154219937	154214456	154214574	154220341	154220533	54445	622	501	725	81	54	92	808	603	967	29	22	42	151	49	4.77395900589e-15	2.16799026178968e-12	0.714,0.751,0.719	0.9,0.899,0.882	-0.166	703	555	817	837	625	1009
54512	ENSG00000138134.12	STAMBPL1	chr10	+	88916679	88916817	88914533	88914658	88921282	88921395	54512	199	132	182	9	3	5	322	355	412	1	0	1	187	49	1.23087804282e-07	1.27502418320811e-05	0.853,0.92,0.905	0.988,1.0,0.991	-0.1	208	135	187	323	355	413
54545	ENSG00000039319.17	ZFYVE16	chr5	+	80448025	80448404	80445262	80445405	80449590	80449713	54545	182	142	188	1	1	3	200	157	200	8	10	8	428	49	3.69018445014e-05	0.001626532001395	0.954,0.942,0.878	0.741,0.643,0.741	0.216	183	143	191	208	167	208
54546	ENSG00000039319.17	ZFYVE16	chr5	+	80448282	80448404	80445262	80445405	80449590	80449713	54546	57	59	46	1	1	3	62	44	39	8	10	8	171	49	1.18683151549e-05	0.000647994581540198	0.942,0.944,0.815	0.69,0.558,0.583	0.29	58	60	49	70	54	47
54605	ENSG00000135766.9	EGLN1	chr1	-	231367568	231368187	231365939	231366475	231370561	231370698	54605	81	45	76	2	0	2	84	68	117	7	13	7	668	49	0.000486149981028	0.0128893989644469	0.748,1.0,0.736	0.468,0.277,0.551	0.396	83	45	78	91	81	124
54824	ENSG00000135486.19	HNRNPA1	chr12	+	54284517	54284601	54284257	54284317	54286661	54286732	54824	327	324	378	6	3	17	164	129	143	20	13	36	133	49	4.21677137652e-11	9.84074378428075e-09	0.953,0.975,0.891	0.751,0.785,0.594	0.23	333	327	395	184	142	179
54825	ENSG00000135486.19	HNRNPA1	chr12	+	54285950	54286112	54284257	54284317	54286661	54286732	54825	143	123	150	6	3	17	62	82	100	20	13	36	211	49	3.2120312331e-06	0.000215238116857312	0.847,0.905,0.672	0.419,0.594,0.392	0.34	149	126	167	82	95	136
54826	ENSG00000135486.19	HNRNPA1	chr12	+	54285973	54286112	54284257	54284317	54286661	54286732	54826	113	99	105	6	3	17	49	53	77	20	13	36	188	49	2.31709973353e-06	0.000161382995015839	0.831,0.896,0.617	0.39,0.515,0.358	0.36	119	102	122	69	66	113
54827	ENSG00000135486.19	HNRNPA1	chr12	+	54285984	54286112	54284257	54284317	54286661	54286732	54827	98	87	85	6	3	17	42	47	61	20	13	36	177	49	7.47896001896e-06	0.000439011687191546	0.819,0.889,0.581	0.368,0.5,0.319	0.367	104	90	102	62	60	97
54850	ENSG00000059588.10	TARBP1	chr1	-	234463836	234463934	234460260	234460396	234465655	234465708	54850	59	53	90	0	4	4	31	19	44	5	2	9	147	49	0.00102433247111	0.0233615234868592	1.0,0.815,0.882	0.674,0.76,0.62	0.214	59	57	94	36	21	53
54875	ENSG00000168393.13	DTYMK	chr2	-	241680228	241680319	241678451	241678649	241685768	241685877	54875	313	162	385	17	12	12	205	175	297	21	21	43	140	49	5.16313710086e-06	0.000324014573002709	0.866,0.825,0.918	0.774,0.745,0.707	0.128	330	174	397	226	196	340
54877	ENSG00000168393.13	DTYMK	chr2	-	241681918	241682333	241678451	241678649	241685768	241685877	54877	79	68	112	17	12	12	40	31	76	21	21	43	464	49	3.30045409114e-07	3.00986187136514e-05	0.329,0.374,0.496	0.167,0.135,0.157	0.247	96	80	124	61	52	119
54951	ENSG00000077157.22	PPP1R12B	chr1	+	202445045	202445228	202442446	202442572	202448988	202449097	54951	23	52	23	4	6	3	58	48	42	0	2	1	232	49	4.18587536238e-05	0.00180344146782642	0.548,0.647,0.618	1.0,0.835,0.899	-0.307	27	58	26	58	50	43
54988	ENSG00000083457.12	ITGAE	chr17	-	3723287	3723383	3720306	3720402	3723687	3723744	54988	10	7	15	25	13	26	23	11	28	12	15	18	145	49	0.00192378338608	0.0380404251726457	0.119,0.154,0.163	0.393,0.199,0.345	-0.167	35	20	41	35	26	46
54999	ENSG00000084623.12	EIF3I	chr1	+	32226170	32226283	32224409	32224475	32228498	32228609	54999	881	815	987	15	20	18	1033	997	1408	59	65	83	162	49	9.04343266939e-12	2.33776212747066e-09	0.947,0.925,0.943	0.841,0.823,0.837	0.105	896	835	1005	1092	1062	1491
55062	ENSG00000137411.19	VARS2	chr6	+	30925273	30925385	30923352	30924560	30925543	30925719	55062	58	29	75	1	0	0	54	35	69	3	3	9	161	49	6.14882214922e-07	5.0957889700521e-05	0.946,1.0,1.0	0.846,0.78,0.7	0.207	59	29	75	57	38	78
55260	ENSG00000269893.10	SNHG8	chr4	+	118278933	118279137	118278754	118278792	118279388	118279431	55260	352	251	516	31	25	29	991	863	1430	37	37	42	253	49	2.72079592933e-05	0.00127167882619053	0.687,0.66,0.775	0.838,0.819,0.868	-0.134	383	276	545	1028	900	1472
55261	ENSG00000269893.10	SNHG8	chr4	+	118278943	118279137	118278705	118278792	118279388	118279431	55261	357	259	528	31	25	29	990	858	1434	37	37	42	243	49	4.17615924201e-05	0.00180272215038365	0.699,0.676,0.786	0.844,0.824,0.873	-0.127	388	284	557	1027	895	1476
55263	ENSG00000269893.10	SNHG8	chr4	+	118278965	118279137	118278757	118278792	118279388	118279431	55263	312	234	468	31	25	29	897	777	1264	37	37	42	221	49	3.33327209434e-05	0.00150559509900999	0.691,0.675,0.782	0.843,0.823,0.87	-0.129	343	259	497	934	814	1306
55265	ENSG00000269893.10	SNHG8	chr4	+	118279106	118279137	118278713	118278792	118279388	118279431	55265	81	52	94	31	25	29	175	154	235	37	37	42	80	49	0.00170684292571	0.0347526870281414	0.615,0.56,0.665	0.743,0.718,0.774	-0.132	112	77	123	212	191	277
55324	ENSG00000273217.1	ENSG00000273217	chr5	-	131592382	131592466	131561977	131562047	131603270	131603327	55324	23	26	32	0	0	0	55	30	37	2	1	4	133	49	0.00116296521582	0.0257203208688641	1.0,1.0,1.0	0.91,0.917,0.773	0.133	23	26	32	57	31	41
55359	ENSG00000117020.19	AKT3	chr1	-	243564284	243564387	243563719	243563848	243572925	243573048	55359	0	2	1	57	48	46	20	25	28	49	57	66	152	49	1.66533453694e-15	8.2910221897981e-13	0.0,0.013,0.007	0.116,0.124,0.12	-0.113	57	50	47	69	82	94
55400	ENSG00000184281.15	TSSC4	chr11	+	2401838	2402147	2400762	2400798	2402293	2402450	55400	42	30	56	36	17	38	18	15	27	59	61	75	358	49	5.09370323698e-13	1.63735843930789e-10	0.138,0.195,0.168	0.04,0.033,0.047	0.127	78	47	94	77	76	102
55420	ENSG00000203667.10	COX20	chr1	+	244841943	244842058	244835657	244835756	244842194	244842258	55420	282	270	322	35	32	43	258	261	276	20	15	16	164	49	0.000292026589548	0.0086047343753225	0.707,0.716,0.691	0.794,0.839,0.838	-0.119	317	302	365	278	276	292
55442	ENSG00000061938.21	TNK2	chr3	-	195870113	195870378	195868294	195868709	195872275	195872470	55442	93	89	97	0	0	0	122	118	152	6	2	0	314	49	0.000638957903279	0.0159232479189043	1.0,1.0,1.0	0.76,0.902,1.0	0.113	93	89	97	128	120	152
55494	ENSG00000136754.18	ABI1	chr10	-	26755654	26755741	26751597	26751783	26759061	26759235	55494	246	336	188	43	75	39	133	223	181	85	100	89	136	49	7.15603132306e-11	1.57693121722684e-08	0.673,0.617,0.635	0.361,0.446,0.423	0.232	289	411	227	218	323	270
55797	ENSG00000113240.14	CLK4	chr5	-	178617343	178617434	178616881	178616948	178618555	178618778	55797	20	12	27	6	8	7	91	83	107	8	12	6	140	49	0.000473939961978	0.0126354537026987	0.538,0.344,0.574	0.799,0.708,0.862	-0.304	26	20	34	99	95	113
55841	ENSG00000164615.6	CAMLG	chr5	+	134741065	134741523	134738494	134738792	134750758	134751963	55841	538	441	685	7	11	8	809	840	1081	4	6	0	507	49	2.63002955274e-05	0.00123699731469005	0.881,0.795,0.892	0.951,0.931,1.0	-0.105	545	452	693	813	846	1081
55843	ENSG00000164615.6	CAMLG	chr5	+	134743986	134744052	134738582	134738792	134750758	134751377	55843	82	64	89	7	11	8	120	86	170	4	6	0	115	49	0.000105208731612	0.00387545616544296	0.833,0.713,0.826	0.927,0.859,1.0	-0.138	89	75	97	124	92	170
56033	ENSG00000010626.15	LRRC23	chr12	+	6912729	6913027	6907314	6907445	6913890	6914194	56033	28	44	31	0	0	2	88	65	103	2	4	7	347	49	0.00156009900096	0.0322842595929939	1.0,1.0,0.686	0.861,0.696,0.675	0.151	28	44	33	90	69	110
56082	ENSG00000048707.15	VPS13D	chr1	+	12358458	12358601	12356397	12356524	12362719	12362850	56082	34	41	56	0	0	0	67	58	103	2	2	3	192	49	0.00185102538167	0.0369935375936433	1.0,1.0,1.0	0.895,0.881,0.898	0.109	34	41	56	69	60	106
56344	ENSG00000110536.14	PTPMT1	chr11	+	47569699	47569891	47565457	47565986	47571470	47572360	56344	131	121	137	38	37	59	200	203	266	31	36	47	241	49	3.53996418433e-05	0.00157926106164431	0.412,0.399,0.321	0.567,0.534,0.535	-0.168	169	158	196	231	239	313
56419	ENSG00000067445.22	TRO	chrX	+	54930740	54931031	54928602	54928710	54931203	54931429	56419	137	117	190	1	2	2	175	175	246	12	6	19	340	49	5.3518248877e-06	0.000332748846001114	0.952,0.894,0.932	0.678,0.808,0.651	0.214	138	119	192	187	181	265
56454	ENSG00000197136.5	PCNX3	chr11	+	65620338	65620429	65619753	65619932	65620830	65620966	56454	77	72	105	0	2	1	42	38	66	6	10	19	140	49	8.08464406532e-13	2.49255510217533e-10	1.0,0.926,0.974	0.71,0.571,0.549	0.357	77	74	106	48	48	85
56461	ENSG00000197136.5	PCNX3	chr11	+	65634537	65634641	65634125	65634356	65634972	65635120	56461	71	47	82	1	0	0	66	42	94	6	5	10	153	49	1.03765012138e-08	1.45294796475148e-06	0.958,1.0,1.0	0.779,0.729,0.751	0.233	72	47	82	72	47	104
56671	ENSG00000028310.18	BRD9	chr5	-	869244	869394	865413	865581	870472	870575	56671	11	8	12	44	47	53	29	22	45	38	40	50	199	49	1.38669280281e-07	1.42074710319608e-05	0.058,0.04,0.053	0.158,0.119,0.181	-0.102	55	55	65	67	62	95
56672	ENSG00000028310.18	BRD9	chr5	-	869244	869404	865413	865581	870472	870553	56672	10	9	9	44	47	53	39	24	50	38	40	50	209	49	1.59446456038e-10	3.22787823999097e-08	0.051,0.043,0.038	0.194,0.123,0.19	-0.125	54	56	62	77	64	100
56823	ENSG00000102858.13	MGRN1	chr16	+	4677462	4677572	4673497	4673657	4681549	4681776	56823	151	121	107	4	3	2	91	95	105	11	9	21	159	49	1.41480684501e-07	1.44295269893729e-05	0.921,0.926,0.943	0.718,0.765,0.606	0.234	155	124	109	102	104	126
56824	ENSG00000102858.13	MGRN1	chr16	+	4680031	4680097	4673497	4673657	4681549	4681580	56824	38	27	60	4	3	2	21	28	31	11	9	21	115	49	2.14775952467e-07	2.07106263145761e-05	0.802,0.793,0.927	0.449,0.57,0.386	0.372	42	30	62	32	37	52
56829	ENSG00000119729.12	RHOQ	chr2	+	46543753	46543812	46542489	46543188	46576086	46576251	56829	127	148	110	7	4	11	62	66	71	9	12	9	108	49	0.00178079093455	0.035868525624827	0.892,0.944,0.819	0.758,0.714,0.782	0.134	134	152	121	71	78	80
56834	ENSG00000143702.16	CEP170	chr1	-	243126377	243126494	243125917	243126134	243126612	243126698	56834	88	73	90	10	12	11	132	130	179	34	58	37	166	49	0.00154838413232	0.0321099802275099	0.722,0.642,0.707	0.534,0.398,0.588	0.184	98	85	101	166	188	216
57021	ENSG00000213625.9	LEPROT	chr1	+	65429861	65430048	65425302	65425378	65431802	65436007	57021	79	47	95	1	3	3	54	49	99	0	0	0	236	49	0.0011057042158	0.0247439342419397	0.943,0.765,0.868	1.0,1.0,1.0	-0.141	80	50	98	54	49	99
57022	ENSG00000213625.9	LEPROT	chr1	+	65429930	65430048	65425302	65425378	65431802	65431920	57022	35	20	49	1	3	3	24	26	45	0	0	0	167	49	0.000240040507294	0.00740742081530626	0.911,0.662,0.827	1.0,1.0,1.0	-0.2	36	23	52	24	26	45
57350	ENSG00000138002.16	IFT172	chr2	-	27445744	27445843	27445290	27445449	27445928	27445988	57350	45	27	79	0	0	0	47	41	56	2	0	7	148	49	3.80668073187e-05	0.00166678057765286	1.0,1.0,1.0	0.886,1.0,0.726	0.129	45	27	79	49	41	63
57673	ENSG00000284024.4	ENSG00000284024	chr10	+	14842133	14842846	14840074	14840157	14843370	14846999	57673	746	707	749	10	8	11	375	343	452	18	16	18	762	49	3.19329069187e-07	2.92802538460129e-05	0.828,0.85,0.814	0.573,0.58,0.618	0.24	756	715	760	393	359	470
57786	ENSG00000140262.18	TCF12	chr15	+	57252420	57252492	57251168	57251423	57253261	57253468	57786	9	3	13	41	24	62	45	44	76	67	36	69	121	49	5.22655252411e-11	1.19483612822434e-08	0.082,0.048,0.078	0.214,0.331,0.308	-0.215	50	27	75	112	80	145
57837	ENSG00000026103.25	FAS	chr10	+	88991263	88991356	88990694	88990906	89003028	89003194	57837	7	5	13	40	29	41	22	11	25	29	14	32	142	49	9.91703618669e-06	0.000553599600617626	0.057,0.056,0.099	0.207,0.213,0.212	-0.14	47	34	54	51	25	57
57933	ENSG00000121716.21	PILRB	chr7	+	100353209	100353270	100352563	100353123	100355142	100355240	57933	72	56	59	1	0	0	33	37	51	2	3	5	110	49	2.70779319554e-05	0.00126736412580389	0.97,1.0,1.0	0.88,0.846,0.82	0.141	73	56	59	35	40	56
57937	ENSG00000121716.21	PILRB	chr7	+	100353894	100354012	100352996	100353123	100355142	100355240	57937	47	38	62	1	0	0	31	34	51	2	3	5	167	49	1.32062250986e-05	0.000706690760431532	0.932,1.0,1.0	0.82,0.769,0.75	0.198	48	38	62	33	37	56
58040	ENSG00000215114.10	UBXN2B	chr8	+	58413298	58413371	58411358	58411469	58416849	58416953	58040	23	18	22	51	44	39	60	63	70	46	61	64	122	49	6.13505753522e-06	0.000371146131412846	0.153,0.141,0.185	0.344,0.293,0.305	-0.154	74	62	61	106	124	134
58131	ENSG00000151806.14	GUF1	chr4	+	44688006	44688146	44686509	44686713	44689285	44689409	58131	166	150	205	12	16	21	182	190	254	53	35	61	189	49	1.92512615715e-06	0.000137307722858899	0.782,0.709,0.717	0.471,0.585,0.519	0.211	178	166	226	235	225	315
58215	ENSG00000115657.14	ABCB6	chr2	-	219215996	219216180	219214960	219215082	219216363	219216465	58215	159	150	194	2	5	8	32	44	51	8	11	24	233	49	5.79536418854e-14	2.14017704657122e-11	0.944,0.863,0.836	0.457,0.457,0.309	0.473	161	155	202	40	55	75
58885	ENSG00000185798.8	WDR53	chr3	-	196560995	196561491	196554176	196554807	196568518	196568554	58885	253	239	337	5	3	1	418	361	385	1	0	0	545	49	0.000368281443732	0.010439714936597	0.82,0.877,0.968	0.974,1.0,1.0	-0.103	258	242	338	419	361	385
58886	ENSG00000185798.8	WDR53	chr3	-	196566876	196567307	196554176	196554807	196568518	196568554	58886	190	171	212	5	3	1	175	168	250	1	0	0	480	49	0.000237825323542	0.00734918520486499	0.795,0.853,0.956	0.947,1.0,1.0	-0.114	195	174	213	176	168	250
58888	ENSG00000185798.8	WDR53	chr3	-	196567190	196567307	196554193	196554807	196568518	196568674	58888	50	45	59	5	3	1	60	58	71	1	0	0	166	49	7.11862931376e-05	0.00280615950033503	0.747,0.816,0.946	0.947,1.0,1.0	-0.146	55	48	60	61	58	71
59006	ENSG00000149929.16	HIRIP3	chr16	-	29993905	29994843	29993639	29993808	29995102	29995217	59006	1920	1926	1827	32	32	43	1167	1166	1197	39	44	43	987	49	4.43629730167e-05	0.00188833424916113	0.749,0.749,0.678	0.598,0.568,0.58	0.143	1952	1958	1870	1206	1210	1240
59187	ENSG00000214174.10	AMZ2P1	chr17	-	64974554	64974641	64973231	64973517	64974950	64975569	59187	24	17	20	8	6	8	75	66	96	10	9	9	136	49	0.000851406217648	0.020142155330637	0.519,0.505,0.474	0.73,0.725,0.794	-0.25	32	23	28	85	75	105
59192	ENSG00000214174.10	AMZ2P1	chr17	-	64974950	64975117	64972753	64972927	64975559	64975598	59192	42	31	41	6	1	2	42	59	89	1	0	2	216	49	0.00171170260591	0.0348305309857151	0.614,0.876,0.823	0.905,1.0,0.91	-0.167	48	32	43	43	59	91
59217	ENSG00000120647.10	CCDC77	chr12	+	405510	405564	401636	401684	411746	411978	59217	77	72	62	3	5	8	20	20	24	0	0	0	103	49	1.44153490074e-05	0.000758707926496759	0.924,0.873,0.787	1.0,1.0,1.0	-0.139	80	77	70	20	20	24
59297	ENSG00000163719.20	MTMR14	chr3	+	9689963	9690143	9688943	9689082	9697710	9697866	59297	45	40	57	0	0	0	105	81	134	2	4	6	229	49	1.56163580106e-05	0.000809869628279658	1.0,1.0,1.0	0.918,0.812,0.827	0.148	45	40	57	107	85	140
59320	ENSG00000105397.15	TYK2	chr19	-	10353527	10353646	10352925	10353098	10354041	10354155	59320	97	64	106	1	0	0	64	63	83	4	1	5	168	49	5.38971784992e-05	0.00223059314292471	0.966,1.0,1.0	0.824,0.948,0.829	0.122	98	64	106	68	64	88
59321	ENSG00000105397.15	TYK2	chr19	-	10353527	10353929	10352925	10353098	10354041	10354153	59321	143	98	153	1	0	0	103	80	135	4	1	5	451	49	9.96322218461e-06	0.000555716287344251	0.94,1.0,1.0	0.737,0.897,0.746	0.187	144	98	153	107	81	140
59366	ENSG00000171606.18	ZNF274	chr19	+	58185696	58185838	58183920	58183998	58186946	58187042	59366	38	30	60	0	0	2	58	49	66	3	5	5	191	49	0.000112731151	0.00410220540869572	1.0,1.0,0.885	0.832,0.715,0.772	0.189	38	30	62	61	54	71
59369	ENSG00000171606.18	ZNF274	chr19	+	58185711	58185838	58183493	58183998	58186946	58187023	59369	50	42	66	0	0	2	74	57	75	3	5	5	176	49	0.000126002864147	0.00448795893067516	1.0,1.0,0.902	0.873,0.76,0.807	0.154	50	42	68	77	62	80
59378	ENSG00000116035.4	VAX2	chr2	+	70924275	70924338	70921097	70921285	70932766	70933446	59378	34	35	19	5	5	6	36	43	26	2	2	1	112	49	0.00208746784197	0.0405845534066085	0.748,0.754,0.581	0.887,0.904,0.919	-0.209	39	40	25	38	45	27
59388	ENSG00000169062.15	UPF3A	chr13	+	114286258	114286400	114282836	114282943	114286518	114286629	59388	151	119	168	10	9	6	140	123	139	38	30	33	191	49	1.53042800655e-10	3.12649230237787e-08	0.795,0.772,0.878	0.486,0.513,0.519	0.309	161	128	174	178	153	172
59389	ENSG00000169062.15	UPF3A	chr13	+	114286301	114286400	114282836	114282943	114286518	114286629	59389	150	116	157	10	9	6	150	122	132	38	30	33	148	49	1.67352354197e-10	3.36764044249538e-08	0.832,0.81,0.897	0.567,0.574,0.57	0.276	160	125	163	188	152	165
59485	ENSG00000173041.12	ZNF680	chr7	-	64560945	64561273	64522449	64522500	64562924	64563075	59485	23	34	27	6	4	9	43	40	57	2	1	4	377	49	0.000784641820993	0.0188479490460188	0.333,0.525,0.281	0.736,0.839,0.649	-0.362	29	38	36	45	41	61
59610	ENSG00000112983.18	BRD8	chr5	-	138159554	138159599	138156881	138157267	138160068	138160129	59610	41	29	51	62	71	73	56	43	71	35	51	31	94	49	0.000318674796164	0.00924803615068161	0.256,0.176,0.267	0.455,0.305,0.544	-0.202	103	100	124	91	94	102
59711	ENSG00000116698.22	SMG7	chr1	+	183473720	183473898	183472566	183472649	183502252	183502391	59711	28	29	47	0	0	1	42	38	45	3	3	5	227	49	6.71640322158e-06	0.000401973443388792	1.0,1.0,0.91	0.751,0.732,0.66	0.256	28	29	48	45	41	50
59714	ENSG00000116698.22	SMG7	chr1	+	183501130	183501267	183472499	183472649	183502252	183502391	59714	24	23	25	0	0	1	57	56	43	3	3	5	186	49	0.000104006609158	0.00383876343114681	1.0,1.0,0.868	0.833,0.831,0.694	0.17	24	23	26	60	59	48
59852	ENSG00000127838.15	PNKD	chr2	+	218272569	218272686	218271380	218271549	218317954	218318928	59852	150	94	206	7	5	5	115	93	152	17	10	18	166	49	1.83228858387e-05	0.00092040319888256	0.863,0.847,0.924	0.666,0.733,0.714	0.174	157	99	211	132	103	170
59954	ENSG00000188070.9	ZFTA	chr11	-	63764037	63764598	63759891	63763869	63765806	63766304	59954	126	74	143	11	20	19	19	17	39	35	32	42	610	49	3.33066907388e-16	1.77664761209959e-13	0.479,0.229,0.377	0.042,0.041,0.069	0.311	137	94	162	54	49	81
59955	ENSG00000188070.9	ZFTA	chr11	-	63764867	63765254	63759891	63763869	63765806	63766304	59955	69	51	77	11	20	19	19	13	20	35	32	42	436	49	1.7763568394e-15	8.7787293774201e-13	0.413,0.223,0.313	0.058,0.044,0.051	0.265	80	71	96	54	45	62
59968	ENSG00000186566.13	GPATCH8	chr17	-	44467096	44467114	44464471	44464544	44474828	44474903	59968	3	2	4	27	32	22	7	10	21	40	21	34	67	49	0.000473276828904	0.0126227813283598	0.075,0.044,0.117	0.113,0.258,0.311	-0.149	30	34	26	47	31	55
59989	ENSG00000231925.14	TAPBP	chr6	-	33303954	33304020	33301655	33301771	33304127	33304217	59989	45	42	33	0	2	1	25	39	49	1	4	7	115	49	0.00110854098167	0.0247853383504512	1.0,0.899,0.934	0.914,0.806,0.749	0.121	45	44	34	26	43	56
60072	ENSG00000050628.21	PTGER3	chr1	-	70974296	70974388	70852352	70852859	71012304	71012484	60072	216	282	187	38	33	21	320	367	320	21	18	18	141	49	1.02270713945e-05	0.00056760668496758	0.664,0.748,0.756	0.841,0.876,0.861	-0.137	254	315	208	341	385	338
60142	ENSG00000189212.14	DPY19L2P1	chr7	-	35147790	35147882	35144990	35145090	35150087	35150274	60142	29	22	36	10	10	14	37	33	52	6	2	4	141	49	8.5093728711e-05	0.00325326200250001	0.502,0.433,0.472	0.682,0.852,0.819	-0.315	39	32	50	43	35	56
60264	ENSG00000117859.19	OSBPL9	chr1	+	51756319	51756358	51750144	51750195	51760689	51760764	60264	29	25	38	48	29	30	79	73	70	31	32	37	88	49	2.75308060026e-05	0.00128319903068013	0.252,0.324,0.414	0.587,0.56,0.513	-0.223	77	54	68	110	105	107
60289	ENSG00000058453.17	CROCC	chr1	+	16966407	16966571	16965998	16966119	16968202	16968418	60289	127	125	155	2	1	2	71	57	103	2	5	6	213	49	0.00114031337328	0.0252942581292152	0.936,0.966,0.947	0.891,0.724,0.798	0.145	129	126	157	73	62	109
60410	ENSG00000214021.17	TTLL3	chr3	+	9817644	9818920	9813247	9813345	9820545	9820741	60410	136	153	159	1	1	2	90	92	86	3	13	1	1325	49	0.00264961527527	0.0492371789362047	0.834,0.85,0.746	0.526,0.207,0.761	0.312	137	154	161	93	105	87
60458	ENSG00000141646.15	SMAD4	chr18	+	51077306	51077419	51076637	51076776	51078255	51079470	60458	14	7	13	31	21	30	45	46	49	17	26	32	162	49	4.04273325927e-09	6.27519965563039e-07	0.12,0.092,0.116	0.445,0.349,0.317	-0.261	45	28	43	62	72	81
60479	ENSG00000142192.21	APP	chr21	-	25997359	25997416	25982343	25982477	26021839	26022042	60479	372	286	396	61	47	65	456	438	546	21	17	30	106	49	1.37667655054e-14	5.71159306409531e-12	0.738,0.738,0.738	0.909,0.923,0.894	-0.171	433	333	461	477	455	576
60593	ENSG00000117419.16	ERI3	chr1	-	44352849	44352925	44319627	44319744	44354891	44355061	60593	88	58	109	7	5	8	97	63	142	2	2	0	125	49	2.01287530022e-05	0.000993299279024129	0.831,0.82,0.842	0.95,0.925,1.0	-0.127	95	63	117	99	65	142
60828	ENSG00000100201.23	DDX17	chr22	-	38489227	38489458	38488025	38488115	38492055	38492115	60828	358	382	443	108	108	93	249	212	339	213	217	244	280	49	0	0	0.367,0.382,0.455	0.17,0.146,0.196	0.231	466	490	536	462	429	583
60989	ENSG00000136560.14	TANK	chr2	+	161161284	161161412	161160348	161160486	161179613	161179761	60989	53	51	50	31	49	31	75	74	56	6	24	21	177	49	0.00137731249143	0.0293316064199942	0.321,0.224,0.309	0.776,0.461,0.425	-0.269	84	100	81	81	98	77
61019	ENSG00000126767.18	ELK1	chrX	-	47649920	47650026	47641231	47641475	47650422	47650563	61019	191	157	203	67	56	60	250	249	288	29	26	41	155	49	1.25056964784e-10	2.57828333131823e-08	0.474,0.47,0.517	0.732,0.752,0.69	-0.238	258	213	263	279	275	329
61109	ENSG00000071054.17	MAP4K4	chr2	+	101868028	101868037	101867211	101867309	101869621	101869797	61109	49	68	75	77	87	123	91	68	115	57	53	71	58	49	1.69352140089e-07	1.6763367728309e-05	0.35,0.398,0.34	0.574,0.52,0.578	-0.195	126	155	198	148	121	186
61290	ENSG00000113648.17	MACROH2A1	chr5	-	135350822	135350913	135345967	135346057	135360496	135360604	61290	57	32	75	2	2	2	32	20	34	10	4	8	140	49	1.78219066083e-06	0.000128937369757853	0.909,0.848,0.929	0.528,0.636,0.598	0.308	59	34	77	42	24	42
61504	ENSG00000143486.16	EIF2D	chr1	-	206599462	206599612	206599002	206599092	206600262	206600308	61504	194	119	184	4	2	5	167	158	233	8	10	14	199	49	0.00232423038317	0.0443411434241382	0.923,0.936,0.901	0.837,0.796,0.804	0.108	198	121	189	175	168	247
61505	ENSG00000143486.16	EIF2D	chr1	-	206599732	206599836	206599002	206599092	206600262	206600308	61505	153	120	144	4	2	5	141	145	168	8	10	14	153	49	0.00173477054437	0.0351712623824767	0.925,0.951,0.902	0.85,0.823,0.794	0.104	157	122	149	149	155	182
61643	ENSG00000112118.20	MCM3	chr6	-	52265234	52265385	52264620	52264786	52266074	52266144	61643	47	41	59	140	107	213	42	28	37	39	27	56	200	49	7.13798132823e-08	7.99584771752778e-06	0.076,0.086,0.064	0.209,0.203,0.139	-0.108	187	148	272	81	55	93
61751	ENSG00000085721.13	RRN3	chr16	-	15086364	15086454	15086128	15086258	15091314	15091371	61751	76	58	78	5	4	8	154	153	184	26	31	31	139	49	0.00132043725569	0.0284357284178727	0.843,0.836,0.775	0.676,0.635,0.677	0.155	81	62	86	180	184	215
61779	ENSG00000115163.15	CENPA	chr2	+	26792501	26792833	26792130	26792240	26793144	26793326	61779	91	66	100	3	0	1	53	48	54	5	6	10	381	49	1.03285025144e-06	8.02530615601547e-05	0.796,1.0,0.928	0.577,0.507,0.41	0.41	94	66	101	58	54	64
61780	ENSG00000115163.15	CENPA	chr2	+	26792755	26792833	26792130	26792240	26793144	26793326	61780	116	86	149	3	0	1	67	65	83	5	6	10	127	49	3.0763808978e-07	2.83241967838405e-05	0.937,1.0,0.983	0.838,0.807,0.762	0.171	119	86	150	72	71	93
61999	ENSG00000119685.20	TTLL5	chr14	+	75737565	75737607	75735194	75735289	75745094	75745208	61999	16	24	26	18	24	28	7	4	10	22	24	22	91	49	0.000131144082555	0.00463911838558111	0.324,0.35,0.333	0.146,0.082,0.197	0.194	34	48	54	29	28	32
62049	ENSG00000148840.11	PPRC1	chr10	+	102144249	102144307	102143044	102143098	102146671	102147392	62049	62	64	67	7	10	6	86	92	89	4	3	3	107	49	0.00135463348616	0.0289454790237673	0.802,0.746,0.836	0.908,0.934,0.931	-0.13	69	74	73	90	95	92
62074	ENSG00000163625.16	WDFY3	chr4	-	84808333	84808417	84803289	84803467	84809886	84810344	62074	7	10	4	15	47	18	17	30	19	12	29	38	133	49	0.000141525335521	0.00494389777843136	0.147,0.073,0.076	0.343,0.276,0.156	-0.16	22	57	22	29	59	57
62089	ENSG00000173166.18	RAPH1	chr2	-	203470238	203470313	203461847	203461925	203489583	203490089	62089	5	5	11	31	24	21	23	9	15	13	20	21	124	49	0.00194957028587	0.0384711005530266	0.06,0.076,0.171	0.411,0.151,0.22	-0.158	36	29	32	36	29	36
62250	ENSG00000198231.14	DDX42	chr17	+	63799588	63799625	63798037	63798099	63800467	63800617	62250	218	151	231	14	6	6	130	133	163	81	79	81	86	49	0	0	0.899,0.935,0.956	0.478,0.49,0.534	0.429	232	157	237	211	212	244
62276	ENSG00000135049.16	AGTPBP1	chr9	-	85660935	85660973	85657434	85657643	85669484	85669578	62276	43	34	63	0	1	2	47	53	82	10	6	11	87	49	1.88257725575e-06	0.000134893283514087	1.0,0.95,0.947	0.726,0.833,0.808	0.177	43	35	65	57	59	93
62475	ENSG00000120458.13	MSANTD2	chr11	-	124779049	124779139	124774718	124774974	124799870	124800364	62475	8	21	12	18	18	20	21	37	28	10	18	19	139	49	0.00148407720082	0.0311026856078307	0.135,0.291,0.175	0.425,0.42,0.342	-0.195	26	39	32	31	55	47
62476	ENSG00000120458.13	MSANTD2	chr11	-	124779049	124779139	124774803	124774818	124799870	124800364	62476	7	17	14	17	14	10	22	29	30	7	9	8	139	49	0.000165025834697	0.0055556400476035	0.127,0.3,0.33	0.526,0.532,0.569	-0.29	24	31	24	29	38	38
62498	ENSG00000170873.19	MTSS1	chr8	-	124557680	124557875	124556231	124556405	124562781	124562992	62498	260	276	271	5	12	10	123	131	132	0	2	0	244	49	5.45891102433e-06	0.000338780118980834	0.913,0.822,0.845	1.0,0.929,1.0	-0.116	265	288	281	123	133	132
62529	ENSG00000126777.18	KTN1	chr14	+	55663954	55664041	55661273	55661612	55667240	55667330	62529	195	189	217	92	86	70	356	327	360	69	68	84	136	49	2.96966467206e-06	0.000201001140255614	0.433,0.442,0.528	0.65,0.634,0.607	-0.163	287	275	287	425	395	444
62625	ENSG00000105426.18	PTPRS	chr19	-	5218786	5218798	5218419	5218532	5219309	5219467	62625	95	124	87	47	63	45	53	86	77	9	21	17	61	49	1.32849483647e-05	0.000710337839729397	0.619,0.613,0.608	0.825,0.767,0.784	-0.179	142	187	132	62	107	94
62642	ENSG00000141027.22	NCOR1	chr17	-	16151589	16151616	16149450	16149517	16151945	16151998	62642	47	56	44	46	56	45	82	96	81	25	33	44	76	49	3.26554255425e-06	0.000218171352498705	0.397,0.392,0.387	0.679,0.652,0.543	-0.233	93	112	89	107	129	125
62653	ENSG00000124006.15	OBSL1	chr2	-	219566829	219567126	219565241	219565514	219567272	219567575	62653	182	100	241	0	0	2	110	88	133	2	3	5	346	49	7.79430465818e-05	0.00302286791910523	1.0,1.0,0.945	0.886,0.806,0.79	0.154	182	100	243	112	91	138
62747	ENSG00000080345.18	RIF1	chr2	+	151468473	151468551	151467999	151468146	151468640	151468756	62747	250	258	230	66	76	63	145	189	231	96	108	92	127	49	2.42520824442e-05	0.00115849801930144	0.594,0.567,0.585	0.368,0.403,0.492	0.161	316	334	293	241	297	323
62755	ENSG00000161513.12	FDXR	chr17	-	74866445	74866544	74866130	74866244	74866783	74866876	62755	47	35	47	3	2	2	44	25	23	0	0	0	148	49	0.000558125709739	0.0144264235986662	0.838,0.853,0.886	1.0,1.0,1.0	-0.141	50	37	49	44	25	23
62756	ENSG00000161513.12	FDXR	chr17	-	74866445	74866568	74866130	74866244	74866783	74866876	62756	74	52	77	3	2	2	63	42	36	0	0	0	172	49	0.00180527641684	0.0362733731695765	0.875,0.881,0.916	1.0,1.0,1.0	-0.109	77	54	79	63	42	36
62853	ENSG00000196504.21	PRPF40A	chr2	-	152679055	152679109	152677450	152677475	152679351	152679472	62853	441	554	391	47	54	38	419	564	488	74	114	80	103	49	1.23408004277e-05	0.000667824104304464	0.817,0.83,0.83	0.729,0.702,0.744	0.101	488	608	429	493	678	568
62913	ENSG00000180900.20	SCRIB	chr8	-	143791665	143791740	143791388	143791440	143791875	143791913	62913	61	37	57	69	36	75	14	14	19	53	27	74	124	49	6.17280033754e-07	5.09680692243736e-05	0.259,0.289,0.231	0.095,0.17,0.092	0.141	130	73	132	67	41	93
63095	ENSG00000107140.16	TESK1	chr9	+	35607326	35607409	35606836	35606983	35607581	35607672	63095	54	27	61	0	1	0	30	20	40	6	5	4	132	49	3.54503297828e-08	4.33209475460322e-06	1.0,0.909,1.0	0.65,0.598,0.788	0.291	54	28	61	36	25	44
63351	ENSG00000167671.12	UBXN6	chr19	-	4446282	4446413	4446048	4446197	4446499	4446719	63351	126	73	107	11	2	5	103	88	123	22	17	31	180	49	9.3375049337e-07	7.36599817017501e-05	0.757,0.909,0.853	0.56,0.585,0.519	0.285	137	75	112	125	105	154
63534	ENSG00000121753.13	ADGRB2	chr1	-	31728024	31728081	31727116	31727605	31728181	31728277	63534	38	30	35	29	26	32	20	6	15	20	28	34	106	49	0.00210605176206	0.0408350374204655	0.377,0.348,0.336	0.316,0.09,0.169	0.162	67	56	67	40	34	49
63550	ENSG00000121753.13	ADGRB2	chr1	-	31755998	31756815	31744647	31744731	31763883	31763922	63550	581	470	475	5	4	4	370	335	394	0	0	2	866	49	0.000304301835612	0.00889622908800267	0.868,0.869,0.87	1.0,1.0,0.918	-0.104	586	474	479	370	335	396
63567	ENSG00000001631.17	KRIT1	chr7	-	92244001	92244149	92242033	92242137	92244901	92245134	63567	46	43	46	6	6	7	100	68	101	1	2	5	197	49	9.5131962074e-05	0.00356604255602656	0.656,0.641,0.62	0.961,0.894,0.834	-0.257	52	49	53	101	70	106
63672	ENSG00000170144.22	HNRNPA3	chr2	+	177219407	177221976	177219246	177219314	177222059	177223919	63672	16269	13331	18206	20	22	28	4642	4185	5466	41	30	45	2618	49	0	0	0.938,0.919,0.924	0.679,0.723,0.695	0.228	16289	13353	18234	4683	4215	5511
63687	ENSG00000079150.19	FKBP7	chr2	-	178473028	178473142	178469651	178469785	178477061	178477213	63687	9	9	6	16	12	30	33	28	38	5	7	6	163	49	3.93018950717e-14	1.50086344867274e-11	0.145,0.184,0.057	0.665,0.546,0.656	-0.494	25	21	36	38	35	44
63802	ENSG00000108094.17	CUL2	chr10	-	35089895	35090001	35071198	35071339	35090429	35090642	63802	20	23	33	31	26	35	84	81	86	26	44	42	155	49	5.20113793345e-06	0.000325487599297121	0.169,0.219,0.23	0.505,0.368,0.393	-0.216	51	49	68	110	125	128
63811	ENSG00000124787.14	RPP40	chr6	-	4998715	4998841	4996221	4996420	4999808	4999904	63811	66	30	55	1	5	10	105	99	134	0	1	4	175	49	0.000130449903413	0.00461942489899428	0.949,0.627,0.606	1.0,0.965,0.904	-0.229	67	35	65	105	100	138
63870	ENSG00000240344.9	PPIL3	chr2	-	200882341	200882382	200881420	200881488	200885697	200885772	63870	102	109	98	15	12	9	97	90	129	40	20	34	90	49	6.14628922241e-05	0.00248570990433264	0.787,0.832,0.856	0.569,0.71,0.674	0.174	117	121	107	137	110	163
63872	ENSG00000240344.9	PPIL3	chr2	-	200882341	200882435	200881420	200881488	200885697	200885772	63872	193	201	224	15	12	9	205	183	270	40	20	34	143	49	4.79961275718e-05	0.00201995474654242	0.815,0.852,0.895	0.637,0.758,0.731	0.145	208	213	233	245	203	304
64340	ENSG00000164924.18	YWHAZ	chr8	-	100951928	100952308	100948613	100948900	100952849	100952883	64340	1754	1380	1884	121	87	100	1903	1746	2316	74	58	85	429	49	1.47147632229e-05	0.00077204836141634	0.623,0.644,0.683	0.746,0.775,0.757	-0.109	1875	1467	1984	1977	1804	2401
64364	ENSG00000013441.17	CLK1	chr2	-	200860124	200860215	200859679	200859746	200861237	200861466	64364	82	65	78	13	15	17	440	488	515	28	26	28	140	49	5.89840278842e-08	6.76514590123714e-06	0.688,0.603,0.616	0.846,0.868,0.866	-0.224	95	80	95	468	514	543
64445	ENSG00000115993.13	TRAK2	chr2	-	201401017	201401094	201399376	201399493	201407402	201407597	64445	55	44	61	1	0	1	27	35	47	1	1	7	126	49	0.000381629340517	0.0107096825075107	0.955,1.0,0.96	0.913,0.932,0.723	0.116	56	44	62	28	36	54
64524	ENSG00000224078.15	SNHG14	chr15	+	25115265	25115656	25111764	25111894	25117409	25117515	64524	163	274	194	6	2	2	131	146	153	0	0	1	440	49	0.000234131656155	0.00726175484163992	0.752,0.938,0.915	1.0,1.0,0.945	-0.113	169	276	196	131	146	154
64525	ENSG00000224078.15	SNHG14	chr15	+	25115298	25115656	25111764	25111894	25117409	25117515	64525	177	293	202	6	2	2	140	156	153	0	0	1	407	49	0.000337585834917	0.00967981294821096	0.78,0.946,0.924	1.0,1.0,0.949	-0.1	183	295	204	140	156	154
64561	ENSG00000136840.19	ST6GALNAC4	chr9	-	127909950	127910528	127908317	127908581	127912267	127912680	64561	121	86	103	4	1	3	26	25	49	0	0	0	627	49	6.0838018705e-06	0.00036902303349723	0.703,0.87,0.728	1.0,1.0,1.0	-0.233	125	87	106	26	25	49
64715	ENSG00000010244.19	ZNF207	chr17	+	32366664	32366757	32365329	32365487	32367771	32368014	64715	488	623	447	229	271	206	429	454	453	106	151	104	142	49	8.7144519092e-06	0.000499323978916659	0.424,0.442,0.428	0.583,0.509,0.6	-0.133	717	894	653	535	605	557
64751	ENSG00000265681.8	RPL17	chr18	-	49491735	49491833	49491531	49491584	49492257	49492409	64751	214	160	257	27	30	33	475	402	625	27	32	34	147	49	4.49982402784e-06	0.000287761819919271	0.725,0.64,0.722	0.854,0.807,0.86	-0.145	241	190	290	502	434	659
64752	ENSG00000265681.8	RPL17	chr18	-	49491735	49491833	49491531	49491584	49492274	49492399	64752	213	160	257	65	52	69	474	405	625	38	34	52	147	49	0	0	0.522,0.506,0.554	0.806,0.799,0.8	-0.274	278	212	326	512	439	677
64755	ENSG00000265681.8	RPL17	chr18	-	49491745	49491833	49491531	49491584	49492274	49492428	64755	136	100	166	65	52	69	310	251	398	38	34	52	137	49	0	0	0.428,0.408,0.463	0.745,0.725,0.732	-0.301	201	152	235	348	285	450
64792	ENSG00000136044.12	APPL2	chr12	-	105176875	105177016	105176034	105176082	105177225	105177262	64792	97	105	132	10	4	9	174	138	161	4	3	4	190	49	0.00268113883056	0.0497246197408301	0.714,0.871,0.791	0.918,0.922,0.912	-0.125	107	109	141	178	141	165
64874	ENSG00000163630.11	SYNPR	chr3	+	63610473	63610553	63609124	63609316	63615223	63616921	64874	4	3	2	43	28	59	15	14	12	24	22	33	129	49	3.59706309183e-09	5.67516918931892e-07	0.034,0.039,0.013	0.192,0.195,0.121	-0.141	47	31	61	39	36	45
64912	ENSG00000106077.19	ABHD11	chr7	-	73737220	73737391	73736093	73736691	73737561	73737735	64912	148	122	176	3	0	3	32	24	31	1	4	5	220	49	0.000218719655479	0.00689181076727263	0.917,1.0,0.929	0.877,0.572,0.58	0.272	151	122	179	33	28	36
64913	ENSG00000106077.19	ABHD11	chr7	-	73737220	73737391	73736928	73737110	73737561	73737735	64913	181	139	217	0	0	2	36	28	34	4	1	1	220	49	0.000987416756123	0.0226734771423925	1.0,1.0,0.96	0.667,0.862,0.883	0.183	181	139	219	40	29	35
65021	ENSG00000146232.17	NFKBIE	chr6	-	44261625	44261848	44260450	44260539	44264981	44265593	65021	48	28	50	0	0	0	41	48	77	3	2	4	272	49	5.60883494582e-06	0.000346484747742195	1.0,1.0,1.0	0.711,0.812,0.776	0.234	48	28	50	44	50	81
65161	ENSG00000115661.14	STK16	chr2	+	219247112	219247246	219245894	219246876	219247414	219247534	65161	133	109	144	13	5	9	84	74	92	22	23	24	183	49	2.48490119592e-08	3.19335935523861e-06	0.733,0.854,0.811	0.506,0.463,0.507	0.307	146	114	153	106	97	116
65303	ENSG00000168958.20	MFF	chr2	+	227342744	227342819	227340291	227340380	227355676	227355761	65303	36	39	47	105	81	90	71	57	92	62	64	84	124	49	1.59939118061e-07	1.59965298571397e-05	0.119,0.16,0.171	0.312,0.26,0.302	-0.141	141	120	137	133	121	176
65305	ENSG00000168958.20	MFF	chr2	+	227347225	227347384	227340291	227340380	227352513	227352573	65305	318	240	316	21	26	34	581	558	586	31	23	27	208	49	0.000383598431157	0.0107335695905467	0.781,0.685,0.686	0.815,0.851,0.836	-0.117	339	266	350	612	581	613
65306	ENSG00000168958.20	MFF	chr2	+	227347225	227347384	227340291	227340380	227355676	227355761	65306	245	172	256	105	81	90	431	396	459	62	64	84	208	49	1.27986510279e-12	3.78947195698761e-10	0.355,0.333,0.401	0.621,0.593,0.563	-0.229	350	253	346	493	460	543
65309	ENSG00000168958.20	MFF	chr2	+	227352513	227352573	227340291	227340380	227355676	227355761	65309	120	113	150	105	81	90	215	194	199	62	64	84	109	49	5.20540360038e-07	4.42301367111429e-05	0.339,0.385,0.428	0.609,0.577,0.516	-0.183	225	194	240	277	258	283
65314	ENSG00000123933.17	MXD4	chr4	-	2255154	2255351	2252407	2252522	2257981	2258011	65314	7	17	6	14	9	14	40	46	31	7	10	9	246	49	8.46545507471e-07	6.75738362264054e-05	0.091,0.273,0.079	0.532,0.478,0.407	-0.325	21	26	20	47	56	40
65576	ENSG00000102390.11	PBDC1	chrX	+	76176880	76176992	76175472	76175613	76177615	76178314	65576	170	169	177	11	14	8	177	160	224	2	6	5	161	49	0.000892266404301	0.0209027944578161	0.825,0.786,0.871	0.964,0.89,0.932	-0.101	181	183	185	179	166	229
65689	ENSG00000168385.18	SEPTIN2	chr2	+	241316421	241316540	241316169	241316315	241317498	241317599	65689	51	50	45	1	1	0	35	21	50	3	2	5	168	49	7.25908380779e-05	0.00284866607438264	0.937,0.936,1.0	0.773,0.754,0.745	0.2	52	51	45	38	23	55
65709	ENSG00000168385.18	SEPTIN2	chr2	+	241320202	241320287	241317498	241317599	241324215	241324241	65709	20	18	24	40	30	26	7	5	15	35	26	39	134	49	0.00103061979568	0.0234810125720164	0.155,0.18,0.252	0.068,0.066,0.123	0.11	60	48	50	42	31	54
65808	ENSG00000184203.8	PPP1R2	chr3	-	195523691	195523786	195519017	195519185	195524818	195524896	65808	410	437	359	9	2	4	556	622	582	30	37	40	144	49	2.55441223729e-11	6.15356992403219e-09	0.939,0.987,0.968	0.863,0.851,0.832	0.116	419	439	363	586	659	622
65900	ENSG00000081692.13	JMJD4	chr1	-	227732880	227733027	227731190	227732676	227733413	227733681	65900	73	40	84	0	0	0	41	23	53	3	1	2	196	49	0.0015277103983	0.0317498279468588	1.0,1.0,1.0	0.774,0.852,0.869	0.168	73	40	84	44	24	55
66010	ENSG00000116754.14	SRSF11	chr1	+	70231094	70231203	70228421	70228555	70232267	70232377	66010	105	128	177	138	87	138	267	250	293	137	126	181	158	49	0.000777512669755	0.018723541399822	0.191,0.313,0.285	0.377,0.381,0.334	-0.101	243	215	315	404	376	474
66053	ENSG00000134086.9	VHL	chr3	+	10142762	10143021	10141785	10142187	10146513	10146636	66053	87	84	104	57	45	51	35	19	46	53	45	76	308	49	7.7731487913e-11	1.69623734874047e-08	0.195,0.229,0.245	0.095,0.063,0.088	0.141	144	129	155	88	64	122
66181	ENSG00000158545.16	ZC3H18	chr16	+	88625201	88625267	88624601	88624745	88628757	88628854	66181	112	81	116	0	0	1	133	107	205	8	18	11	115	49	9.26737797613e-10	1.65656846051509e-07	1.0,1.0,0.98	0.876,0.717,0.888	0.166	112	81	117	141	125	216
66321	ENSG00000131368.9	MRPS25	chr3	-	15047468	15047663	15042428	15043022	15049707	15052633	66321	89	49	114	1	1	3	51	24	57	5	2	5	244	49	0.00125330087936	0.0272166737973069	0.947,0.908,0.884	0.672,0.707,0.696	0.221	90	50	117	56	26	62
66486	ENSG00000077097.17	TOP2B	chr3	-	25618417	25618509	25615430	25615586	25618653	25618849	66486	741	767	783	1	1	5	733	709	744	29	27	40	141	49	0	0	0.996,0.996,0.982	0.898,0.901,0.866	0.103	742	768	788	762	736	784
66551	ENSG00000175806.15	MSRA	chr8	+	10096243	10096318	10095550	10096043	10207832	10207901	66551	15	18	19	27	17	23	56	46	51	10	11	26	124	49	2.92749889141e-06	0.00019854705145364	0.18,0.295,0.246	0.689,0.623,0.437	-0.343	42	35	42	66	57	77
66658	ENSG00000062598.18	ELMO2	chr20	-	46398696	46398771	46394404	46394532	46406547	46406559	66658	44	38	47	4	3	3	29	25	38	5	10	9	124	49	0.00163217084545	0.0335473500591865	0.813,0.833,0.861	0.696,0.497,0.625	0.23	48	41	50	34	35	47
66976	ENSG00000254093.9	PINX1	chr8	-	10820192	10820269	10764960	10765916	10826151	10826244	66976	510	512	523	73	92	78	687	654	604	207	237	176	126	49	8.86326456673e-10	1.60136794299594e-07	0.731,0.684,0.723	0.563,0.518,0.572	0.162	583	604	601	894	891	780
67023	ENSG00000196547.15	MAN2A2	chr15	+	90903230	90903432	90902274	90902526	90904189	90904339	67023	55	39	67	1	1	1	31	45	50	3	4	6	251	49	0.000237730955302	0.00734918520486499	0.915,0.884,0.929	0.669,0.687,0.619	0.251	56	40	68	34	49	56
67024	ENSG00000196547.15	MAN2A2	chr15	+	90903230	90903734	90902217	90902526	90904189	90904339	67024	55	38	67	1	1	1	31	37	48	3	4	6	553	49	0.000187115479796	0.00612577618732049	0.83,0.771,0.856	0.478,0.45,0.415	0.371	56	39	68	34	41	54
67025	ENSG00000196547.15	MAN2A2	chr15	+	90903230	90903734	90902925	90902975	90904189	90904339	67025	52	37	64	10	3	6	31	38	50	13	13	20	553	49	0.000621502834144	0.015592320636675	0.315,0.522,0.486	0.174,0.206,0.181	0.254	62	40	70	44	51	70
67030	ENSG00000196547.15	MAN2A2	chr15	+	90912516	90912664	90911851	90912279	90912876	90912991	67030	81	59	94	0	0	1	95	84	139	6	6	0	197	49	7.60522506185e-05	0.00295485544814979	1.0,1.0,0.959	0.797,0.777,1.0	0.128	81	59	95	101	90	139
67031	ENSG00000196547.15	MAN2A2	chr15	+	90912541	90912664	90912042	90912279	90912876	90912991	67031	65	52	87	0	0	1	93	67	135	6	6	0	172	49	9.98747506988e-05	0.00371482117831602	1.0,1.0,0.961	0.815,0.761,1.0	0.128	65	52	88	99	73	135
67123	ENSG00000255717.9	SNHG1	chr11	-	62854887	62854938	62853551	62854551	62855132	62855208	67123	278	205	289	43	31	41	947	930	1247	55	34	56	100	49	1.87960758069e-13	6.54561166351065e-11	0.76,0.764,0.775	0.894,0.931,0.916	-0.147	321	236	330	1002	964	1303
67127	ENSG00000255717.9	SNHG1	chr11	-	62854887	62854970	62854518	62854551	62855132	62855216	67127	200	155	221	43	31	41	510	479	608	55	34	56	132	49	6.47834552447e-07	5.34252860178102e-05	0.633,0.65,0.667	0.775,0.839,0.801	-0.155	243	186	262	565	513	664
67253	ENSG00000183137.15	CEP57L1	chr6	+	109140420	109140675	109095181	109095575	109146757	109146937	67253	34	36	49	3	6	4	19	36	34	1	0	0	304	49	3.2973693177e-06	0.000220078936655347	0.646,0.492,0.664	0.754,1.0,1.0	-0.317	37	42	53	20	36	34
67257	ENSG00000183137.15	CEP57L1	chr6	+	109145218	109145381	109095157	109095575	109146757	109146933	67257	89	115	95	3	6	4	45	109	69	1	0	0	212	49	2.39264152663e-05	0.00114739447285677	0.873,0.816,0.846	0.912,1.0,1.0	-0.126	92	121	99	46	109	69
67262	ENSG00000183137.15	CEP57L1	chr6	+	109155790	109155877	109155229	109155307	109159024	109159102	67262	84	95	69	13	8	7	79	62	75	2	2	4	136	49	0.0014166482789	0.0299887708576844	0.7,0.811,0.78	0.934,0.918,0.871	-0.144	97	103	76	81	64	79
67603	ENSG00000140455.17	USP3	chr15	+	63533802	63533918	63532646	63532707	63537024	63537156	67603	4	2	7	29	18	24	21	28	24	14	27	30	165	49	2.54630768692e-08	3.25980735134438e-06	0.039,0.032,0.08	0.308,0.235,0.192	-0.195	33	20	31	35	55	54
67768	ENSG00000093144.19	ECHDC1	chr6	-	127315933	127315974	127314815	127314896	127316449	127316502	67768	2	1	2	43	28	44	15	23	20	67	59	77	90	49	4.33978428749e-08	5.1716532224555e-06	0.025,0.019,0.024	0.109,0.175,0.124	-0.113	45	29	46	82	82	97
67797	ENSG00000114993.17	RTKN	chr2	-	74439550	74439977	74432058	74432666	74440352	74440583	67797	86	73	73	5	6	7	43	38	81	7	10	16	476	49	0.00226633436415	0.0434462632483986	0.639,0.556,0.518	0.387,0.281,0.343	0.234	91	79	80	50	48	97
67873	ENSG00000173950.16	XXYLT1	chr3	-	195175630	195175853	195156448	195156581	195184633	195184798	67873	458	407	514	32	27	44	274	266	357	35	34	69	272	49	4.03727830089e-05	0.00174880033214308	0.721,0.731,0.678	0.585,0.585,0.482	0.159	490	434	558	309	300	426
67874	ENSG00000173950.16	XXYLT1	chr3	-	195180390	195180507	195156448	195156581	195184633	195184798	67874	315	354	320	32	27	44	193	196	233	35	34	69	166	49	0.000166545920314	0.00559126765745467	0.744,0.795,0.682	0.619,0.63,0.499	0.158	347	381	364	228	230	302
67878	ENSG00000173950.16	XXYLT1	chr3	-	195183475	195183629	195180393	195180515	195184633	195184798	67878	106	125	106	116	86	107	133	112	168	41	41	77	203	49	1.10692269795e-08	1.54351413800659e-06	0.181,0.26,0.193	0.439,0.397,0.345	-0.182	222	211	213	174	153	245
68113	ENSG00000100226.16	GTPBP1	chr22	+	38708844	38708956	38705943	38706147	38715906	38715962	68113	208	208	216	4	3	5	279	292	256	11	18	21	161	49	5.02552905369e-05	0.00209795548588546	0.941,0.955,0.929	0.885,0.832,0.788	0.107	212	211	221	290	310	277
68126	ENSG00000015133.20	CCDC88C	chr14	-	91285394	91285836	91283328	91283517	91289104	91289331	68126	38	80	41	15	16	14	161	164	132	14	15	15	491	49	1.53297626374e-05	0.000798085729374354	0.202,0.333,0.226	0.534,0.522,0.468	-0.254	53	96	55	175	179	147
68128	ENSG00000015133.20	CCDC88C	chr14	-	91309858	91309986	91308350	91308492	91313079	91314150	68128	79	85	64	0	1	0	88	82	96	2	5	3	177	49	0.000252895254348	0.00771904765666822	1.0,0.959,1.0	0.924,0.819,0.899	0.106	79	86	64	90	87	99
68285	ENSG00000165271.17	NOL6	chr9	-	33467690	33467868	33467393	33467516	33468320	33468422	68285	232	141	242	1	2	1	309	251	391	24	19	18	227	49	4.37853087121e-11	1.01828871413459e-08	0.98,0.938,0.981	0.735,0.74,0.824	0.2	233	143	243	333	270	409
68286	ENSG00000165271.17	NOL6	chr9	-	33468029	33468145	33467393	33467516	33468320	33468422	68286	124	99	193	1	2	1	206	189	301	24	19	18	165	49	3.31342508986e-10	6.34468984941825e-08	0.974,0.936,0.983	0.718,0.747,0.832	0.199	125	101	194	230	208	319
68391	ENSG00000115464.15	USP34	chr2	-	61203139	61203263	61192900	61192980	61204496	61204601	68391	144	111	125	5	6	10	222	183	278	2	4	2	173	49	5.47993093983e-05	0.00225958060366205	0.891,0.84,0.78	0.969,0.928,0.975	-0.12	149	117	135	224	187	280
68392	ENSG00000115464.15	USP34	chr2	-	61204255	61204380	61192900	61192980	61204496	61204601	68392	130	102	159	5	6	10	271	211	358	2	4	2	174	49	7.5639781163e-06	0.000442456512771662	0.88,0.827,0.817	0.974,0.937,0.981	-0.123	135	108	169	273	215	360
68497	ENSG00000171603.18	CLSTN1	chr1	-	9737497	9737554	9735884	9736042	9741093	9741256	68497	119	93	152	24	20	26	107	91	149	45	40	50	106	49	8.35112477939e-05	0.00320470134448115	0.696,0.682,0.73	0.524,0.513,0.579	0.164	143	113	178	152	131	199
68520	ENSG00000165322.18	ARHGAP12	chr10	-	31839636	31839711	31831738	31831800	31843460	31843586	68520	80	62	68	23	19	23	109	109	109	12	7	10	124	49	1.73734396425e-07	1.7071436430001e-05	0.579,0.563,0.539	0.782,0.86,0.812	-0.258	103	81	91	121	116	119
68532	ENSG00000120802.14	TMPO	chr12	+	98544441	98544537	98537474	98537572	98546358	98546447	68532	287	255	290	74	58	69	197	175	226	24	16	23	145	49	6.0494506493e-07	5.02582976007543e-05	0.567,0.598,0.587	0.735,0.787,0.769	-0.18	361	313	359	221	191	249
68671	ENSG00000138757.15	G3BP2	chr4	-	75694797	75694929	75661930	75662049	75724275	75724377	68671	11	11	13	19	15	20	32	42	51	20	9	29	181	49	0.000159065618325	0.00540766781651066	0.135,0.166,0.15	0.302,0.558,0.323	-0.244	30	26	33	52	51	80
68759	ENSG00000104231.11	ZFAND1	chr8	-	81717248	81717288	81714986	81715114	81718181	81718224	68759	38	24	36	43	25	27	111	79	150	51	35	59	89	49	3.44078417618e-05	0.00154243690484148	0.327,0.346,0.423	0.545,0.554,0.583	-0.195	81	49	63	162	114	209
68846	ENSG00000106460.19	TMEM106B	chr7	+	12214200	12214394	12211299	12211425	12214808	12214885	68846	8	6	9	18	15	21	16	27	33	19	11	15	243	49	2.83820060484e-05	0.00131994800712863	0.082,0.075,0.08	0.145,0.331,0.307	-0.182	26	21	30	35	38	48
68861	ENSG00000132330.18	SCLY	chr2	+	238068068	238068165	238064356	238064469	238081708	238081741	68861	75	65	78	4	4	3	87	61	93	2	0	1	146	49	0.00224241516378	0.043073725513809	0.863,0.845,0.897	0.936,1.0,0.969	-0.1	79	69	81	89	61	94
68908	ENSG00000026297.17	RNASET2	chr6	-	166948569	166948625	166946392	166946739	166952487	166952534	68908	71	77	103	11	5	7	110	99	95	2	3	4	105	49	0.0020257360933	0.0397291358525784	0.751,0.878,0.873	0.962,0.939,0.917	-0.105	82	82	110	112	102	99
68916	ENSG00000026297.17	RNASET2	chr6	-	166948565	166948625	166946681	166946739	166952487	166952548	68916	41	50	55	11	5	7	68	56	66	2	3	4	109	49	0.00179599385395	0.0361300637287739	0.626,0.818,0.779	0.939,0.894,0.881	-0.164	52	55	62	70	59	70
68940	ENSG00000196405.13	EVL	chr14	+	100102303	100102379	100097480	100097658	100123538	100123602	68940	3	2	4	74	63	58	7	7	15	16	23	34	125	49	6.1521726602e-09	9.16837420542577e-07	0.016,0.012,0.026	0.146,0.107,0.147	-0.115	77	65	62	23	30	49
69096	ENSG00000164828.18	SUN1	chr7	+	832504	832601	816614	816673	838797	838986	69096	163	155	146	38	40	29	107	123	160	6	15	9	146	49	2.04931473158e-06	0.000144985781499183	0.59,0.565,0.628	0.857,0.733,0.856	-0.221	201	195	175	113	138	169
69110	ENSG00000164828.18	SUN1	chr7	+	849519	849603	843340	843520	851383	851482	69110	41	29	54	7	3	11	39	33	49	2	2	1	133	49	0.000564934535589	0.0145533978809783	0.683,0.781,0.644	0.878,0.859,0.948	-0.192	48	32	65	41	35	50
69113	ENSG00000164828.18	SUN1	chr7	+	849922	850033	843340	843520	851383	851481	69113	80	40	94	7	3	11	48	41	109	2	2	1	160	49	0.000594423408896	0.0150818390846769	0.778,0.803,0.724	0.88,0.863,0.971	-0.136	87	43	105	50	43	110
69148	ENSG00000164880.16	INTS1	chr7	-	1485289	1485469	1485097	1485202	1486624	1486774	69148	327	226	330	2	3	2	155	158	257	3	11	6	229	49	0.000211950196382	0.00671635296983998	0.972,0.942,0.972	0.917,0.755,0.902	0.104	329	229	332	158	169	263
69178	ENSG00000106009.16	BRAT1	chr7	-	2539178	2539351	2537809	2538764	2539543	2539642	69178	310	244	321	2	0	0	139	141	144	1	4	12	222	49	2.52494661401e-07	2.38159261039224e-05	0.972,1.0,1.0	0.968,0.886,0.726	0.131	312	244	321	140	145	156
69440	ENSG00000146574.16	CCZ1B	chr7	-	6812975	6813037	6811951	6812063	6814763	6814845	69440	128	108	152	1	4	1	170	106	232	16	15	11	111	49	9.69300454789e-07	7.61070711061022e-05	0.983,0.923,0.985	0.824,0.757,0.903	0.136	129	112	153	186	121	243
69506	ENSG00000164654.16	MIOS	chr7	+	7568025	7568123	7566874	7567072	7572435	7572667	69506	31	21	22	4	5	4	34	45	62	0	2	1	147	49	9.62253248016e-06	0.000540300777380145	0.721,0.583,0.647	1.0,0.882,0.954	-0.295	35	26	26	34	47	63
69924	ENSG00000122591.13	FAM126A	chr7	-	22946951	22947247	22941268	22946163	22960255	22960415	69924	325	318	365	34	30	37	193	175	185	49	54	52	345	49	7.0366046323e-11	1.55571458533393e-08	0.576,0.601,0.584	0.359,0.315,0.336	0.25	359	348	402	242	229	237
69925	ENSG00000122591.13	FAM126A	chr7	-	22947032	22947247	22945982	22946163	22960255	22960415	69925	218	209	245	34	30	37	140	116	124	49	54	52	264	49	6.52524478895e-10	1.20485776788494e-07	0.543,0.564,0.551	0.347,0.285,0.307	0.24	252	239	282	189	170	176
70141	ENSG00000167470.14	MIDN	chr19	+	1253953	1254082	1251838	1251901	1254166	1254478	70141	97	68	103	60	50	54	45	41	46	64	63	68	178	49	1.65573581623e-07	1.64620798734666e-05	0.308,0.272,0.344	0.162,0.152,0.157	0.151	157	118	157	109	104	114
70309	ENSG00000122643.23	NT5C3A	chr7	-	33035933	33035988	33026816	33026915	33062567	33062796	70309	64	45	45	83	66	110	151	144	154	39	33	49	104	49	0	0	0.266,0.243,0.162	0.646,0.673,0.597	-0.415	147	111	155	190	177	203
70431	ENSG00000111707.12	SUDS3	chr12	+	118401982	118402004	118401758	118401820	118403411	118403517	70431	92	96	82	1	2	1	73	70	78	4	6	12	71	49	4.12209254308e-06	0.000266650588944129	0.984,0.971,0.983	0.926,0.89,0.818	0.101	93	98	83	77	76	90
70633	ENSG00000133624.14	ZNF767P	chr7	-	149558607	149558839	149552800	149553016	149619923	149620037	70633	82	65	62	1	0	0	114	94	133	3	3	2	281	49	0.00135229495118	0.0289179433546799	0.935,1.0,1.0	0.869,0.845,0.921	0.1	83	65	62	117	97	135
70636	ENSG00000122678.17	POLM	chr7	-	44074130	44074220	44073782	44074025	44074397	44074530	70636	28	32	32	0	0	0	28	25	30	3	4	2	139	49	1.97744888075e-06	0.000140344579434095	1.0,1.0,1.0	0.767,0.688,0.841	0.235	28	32	32	31	29	32
70637	ENSG00000122678.17	POLM	chr7	-	44074130	44074233	44073782	44074025	44074397	44074530	70637	35	34	35	0	0	0	28	26	32	3	4	2	152	49	1.39380995856e-06	0.000104904099803781	1.0,1.0,1.0	0.751,0.677,0.838	0.245	35	34	35	31	30	34
70638	ENSG00000122678.17	POLM	chr7	-	44074130	44074233	44073782	44074025	44076508	44076629	70638	27	30	32	0	0	0	28	26	29	3	2	1	152	49	0.00122792735252	0.0268042303638265	1.0,1.0,1.0	0.751,0.807,0.903	0.18	27	30	32	31	28	30
70640	ENSG00000122678.17	POLM	chr7	-	44074130	44074530	44073782	44074025	44076508	44076629	70640	84	86	105	0	0	0	66	74	71	3	2	1	449	49	0.000707732572827	0.0173224377102241	1.0,1.0,1.0	0.706,0.802,0.886	0.202	84	86	105	69	76	72
70641	ENSG00000122678.17	POLM	chr7	-	44074130	44074530	44073782	44074025	44078739	44078811	70641	71	76	92	1	0	0	59	67	65	4	2	4	449	49	3.35687071473e-06	0.000223384789710612	0.886,1.0,1.0	0.617,0.785,0.639	0.282	72	76	92	63	69	69
70643	ENSG00000122678.17	POLM	chr7	-	44074397	44074530	44073782	44074025	44076508	44076629	70643	28	26	34	0	0	0	30	31	29	3	2	1	182	49	0.00089977078459	0.0210199840817096	1.0,1.0,1.0	0.729,0.807,0.886	0.193	28	26	34	33	33	30
70647	ENSG00000122678.17	POLM	chr7	-	44076508	44076629	44073782	44074025	44078739	44078811	70647	45	37	47	1	0	0	32	53	48	4	2	4	170	49	2.67238434372e-05	0.00125244726600535	0.928,1.0,1.0	0.698,0.884,0.776	0.19	46	37	47	36	55	52
70659	ENSG00000106624.11	AEBP1	chr7	+	44109656	44110124	44109287	44109341	44110206	44110225	70659	118	89	121	1	0	1	19	36	39	1	4	3	517	49	1.76134611884e-06	0.000127880003181839	0.918,1.0,0.92	0.643,0.46,0.552	0.394	119	89	122	20	40	42
70660	ENSG00000106624.11	AEBP1	chr7	+	44110014	44110124	44109287	44109341	44110206	44110346	70660	130	100	139	1	0	1	25	40	40	1	4	3	159	49	7.65848049705e-05	0.00297269602760162	0.976,1.0,0.977	0.885,0.755,0.804	0.17	131	100	140	26	44	43
70704	ENSG00000106636.9	YKT6	chr7	+	44208406	44211124	44208132	44208198	44212246	44214166	70704	956	937	923	10	13	12	1110	1151	1441	35	46	43	2767	49	4.34742828181e-07	3.78490935555352e-05	0.629,0.561,0.577	0.36,0.307,0.372	0.243	966	950	935	1145	1197	1484
70705	ENSG00000106636.9	YKT6	chr7	+	44208794	44211124	44208132	44208198	44212246	44214166	70705	893	876	842	10	13	12	1044	1098	1351	35	46	43	2379	49	6.91752931936e-07	5.64925957574125e-05	0.648,0.581,0.591	0.381,0.33,0.393	0.239	903	889	854	1079	1144	1394
70717	ENSG00000015676.18	NUDCD3	chr7	-	44485530	44485622	44484967	44485284	44490408	44490606	70717	4	13	8	54	54	64	18	18	25	30	26	47	141	49	9.58233848936e-08	1.02881557860763e-05	0.025,0.077,0.042	0.173,0.194,0.156	-0.126	58	67	72	48	44	72
70776	ENSG00000136270.14	TBRG4	chr7	-	45104098	45104256	45103030	45103443	45105440	45105669	70776	437	358	446	25	16	14	209	198	265	85	67	78	207	49	0	0	0.805,0.841,0.883	0.368,0.412,0.446	0.434	462	374	460	294	265	343
70778	ENSG00000136270.14	TBRG4	chr7	-	45104537	45104709	45103030	45103443	45105440	45105478	70778	315	227	330	25	16	14	154	125	221	85	67	78	221	49	0	0	0.736,0.759,0.839	0.287,0.293,0.386	0.456	340	243	344	239	192	299
70800	ENSG00000214765.10	SEPTIN7P2	chr7	-	45728831	45729026	45727851	45728313	45736786	45736910	70800	12	19	26	33	37	35	20	31	30	14	20	21	244	49	6.18347830049e-05	0.00249908454632732	0.068,0.093,0.13	0.223,0.237,0.223	-0.131	45	56	61	34	51	51
71058	ENSG00000129103.19	SUMF2	chr7	+	56074173	56074218	56072996	56073111	56074585	56074639	71058	137	88	176	8	1	9	96	75	122	9	10	17	94	49	0.000530087394857	0.0138629198037875	0.899,0.979,0.911	0.848,0.796,0.789	0.119	145	89	185	105	85	139
71059	ENSG00000129103.19	SUMF2	chr7	+	56074173	56074218	56072996	56073111	56076833	56076889	71059	101	49	109	8	1	6	81	62	106	17	12	25	94	49	2.4993478055e-06	0.000172467828907044	0.868,0.962,0.904	0.713,0.729,0.688	0.201	109	50	115	98	74	131
71061	ENSG00000129103.19	SUMF2	chr7	+	56074585	56074639	56074173	56074218	56076833	56076889	71061	51	46	89	10	4	15	49	32	64	24	17	35	103	49	2.4954982919e-06	0.0001723791733781	0.708,0.845,0.738	0.493,0.472,0.465	0.287	61	50	104	73	49	99
71062	ENSG00000129103.19	SUMF2	chr7	+	56074585	56074736	56072996	56073111	56076833	56076889	71062	380	240	483	8	1	6	319	205	379	17	12	25	200	49	3.4387252601e-08	4.21752123095951e-06	0.921,0.983,0.952	0.821,0.807,0.788	0.147	388	241	489	336	217	404
71063	ENSG00000129103.19	SUMF2	chr7	+	56074585	56074736	56074113	56074218	56076833	56076889	71063	418	282	556	10	4	15	349	225	413	24	17	35	200	49	4.48277251985e-08	5.31378525276258e-06	0.911,0.945,0.901	0.781,0.764,0.743	0.156	428	286	571	373	242	448
71073	ENSG00000162039.18	MEIOB	chr16	-	1865777	1865835	1861984	1862116	1871992	1872164	71073	28	26	34	4	2	7	40	30	33	0	1	1	107	49	1.59482930885e-05	0.000823056693159043	0.762,0.856,0.69	1.0,0.932,0.938	-0.187	32	28	41	40	31	34
71077	ENSG00000163597.17	SNHG16	chr17	+	76557969	76558600	76557766	76557857	76561287	76561398	71077	111	103	172	35	26	54	189	123	188	28	19	28	680	49	0.000163344964302	0.00552242374029262	0.186,0.222,0.187	0.327,0.318,0.326	-0.125	146	129	226	217	142	216
71078	ENSG00000163597.17	SNHG16	chr17	+	76558373	76558600	76557765	76557857	76558944	76559043	71078	74	58	88	63	59	97	140	113	166	48	52	77	276	49	2.12281754397e-08	2.74906917047722e-06	0.173,0.149,0.139	0.341,0.278,0.277	-0.145	137	117	185	188	165	243
71079	ENSG00000163597.17	SNHG16	chr17	+	76558373	76558600	76557765	76557857	76561287	76561398	71079	69	53	85	35	26	54	131	103	146	28	19	28	276	49	3.33257297314e-08	4.10229967211928e-06	0.259,0.266,0.218	0.454,0.49,0.481	-0.227	104	79	139	159	122	174
71195	ENSG00000197008.10	ZNF138	chr7	+	64814917	64815044	64794387	64794571	64831450	64832242	71195	71	62	84	14	12	14	56	46	70	3	2	3	176	49	3.71817532373e-05	0.00163655718194641	0.585,0.59,0.626	0.839,0.865,0.867	-0.257	85	74	98	59	48	73
71357	ENSG00000084207.18	GSTP1	chr11	+	67584133	67584169	67583741	67583844	67584684	67584772	71357	487	448	484	3	7	8	331	221	353	28	27	21	85	49	4.55191440096e-15	2.09547067673235e-12	0.989,0.974,0.972	0.872,0.825,0.906	0.111	490	455	492	359	248	374
71537	ENSG00000225648.7	SBDSP1	chr7	+	72830691	72830813	72829464	72829783	72831601	72831798	71537	70	61	71	82	75	69	237	261	231	67	68	70	171	49	0	0	0.197,0.189,0.228	0.503,0.524,0.486	-0.3	152	136	140	304	329	301
71540	ENSG00000196313.13	POM121	chr7	+	72913764	72913828	72890932	72891110	72926261	72926477	71540	27	18	16	53	49	59	36	43	40	37	25	36	113	49	2.81933272839e-07	2.61365754493545e-05	0.181,0.137,0.105	0.297,0.427,0.325	-0.209	80	67	75	73	68	76
71594	ENSG00000106635.8	BCL7B	chr7	-	73553547	73553669	73552166	73552242	73557040	73557251	71594	15	26	16	7	9	7	10	17	9	19	14	17	171	49	0.00022991378157	0.00715998362643292	0.38,0.453,0.396	0.131,0.258,0.132	0.236	22	35	23	29	31	26
71668	ENSG00000049540.19	ELN	chr7	+	74045221	74045293	74043878	74043920	74046695	74046767	71668	45	40	67	1	0	0	68	44	90	2	2	9	121	49	3.5519039451e-05	0.00157992730677774	0.948,1.0,1.0	0.932,0.899,0.802	0.105	46	40	67	70	46	99
71670	ENSG00000049540.19	ELN	chr7	+	74046187	74046217	74045221	74045293	74046695	74046767	71670	60	30	90	2	0	1	70	37	64	8	3	7	79	49	1.71297884054e-05	0.000872859615844076	0.949,1.0,0.982	0.844,0.884,0.85	0.118	62	30	91	78	40	71
71671	ENSG00000049540.19	ELN	chr7	+	74047674	74047716	74046658	74046767	74048141	74048201	71671	56	42	91	12	12	19	59	52	97	35	32	48	91	49	2.64193645758e-05	0.00124172861014272	0.715,0.653,0.721	0.476,0.467,0.521	0.208	68	54	110	94	84	145
71684	ENSG00000049540.19	ELN	chr7	+	74060375	74060600	74060139	74060184	74061100	74061139	71684	74	31	114	1	0	0	69	53	128	3	1	5	274	49	0.000171196891995	0.00571032968132801	0.93,1.0,1.0	0.804,0.905,0.821	0.133	75	31	114	72	54	133
71708	ENSG00000124228.15	DDX27	chr20	+	49231022	49231115	49230198	49230349	49233305	49233405	71708	28	22	21	45	31	68	91	100	132	74	87	131	142	49	1.43042465069e-05	0.000754041342725691	0.177,0.197,0.096	0.298,0.284,0.258	-0.123	73	53	89	165	187	263
71769	ENSG00000181555.22	SETD2	chr3	-	47079511	47079611	47067069	47067118	47083719	47084382	71769	5	3	2	41	45	45	24	25	21	41	58	64	149	49	5.66106261868e-09	8.49298392107369e-07	0.039,0.021,0.014	0.161,0.124,0.097	-0.103	46	48	47	65	83	85
71770	ENSG00000181555.22	SETD2	chr3	-	47080800	47081083	47067069	47067118	47083719	47083946	71770	36	21	27	41	45	45	131	128	158	41	58	64	332	49	1.18793863635e-14	4.9591642042062e-12	0.115,0.064,0.081	0.32,0.246,0.267	-0.191	77	66	72	172	186	222
71772	ENSG00000181555.22	SETD2	chr3	-	47080898	47081083	47067069	47067118	47083719	47084382	71772	19	15	19	41	45	45	112	97	117	41	58	64	234	49	2.77555756156e-15	1.31371830471837e-12	0.088,0.065,0.081	0.364,0.259,0.277	-0.222	60	60	64	153	155	181
71774	ENSG00000181555.22	SETD2	chr3	-	47080915	47081083	47067069	47067118	47083719	47084382	71774	15	12	17	41	45	45	103	89	100	41	58	64	217	49	1.88737914186e-15	9.25931675208412e-13	0.076,0.057,0.079	0.362,0.257,0.261	-0.223	56	57	62	144	147	164
71828	ENSG00000146707.15	POMZP3	chr7	-	76618496	76618615	76618182	76618300	76625521	76625683	71828	20	22	17	35	27	26	62	99	88	40	58	54	168	49	1.18886808262e-05	0.000648053630989236	0.143,0.192,0.16	0.311,0.332,0.322	-0.157	55	49	43	102	157	142
71907	ENSG00000006576.17	PHTF2	chr7	+	77940527	77940659	77940029	77940302	77942699	77942786	71907	75	63	82	2	3	5	66	65	91	0	0	1	181	49	0.000102539267784	0.0037922641854047	0.91,0.85,0.816	1.0,1.0,0.961	-0.128	77	66	87	66	65	92
72001	ENSG00000087266.17	SH3BP2	chr4	+	2825125	2825196	2824612	2824730	2827229	2827318	72001	91	82	98	1	5	1	41	35	65	6	5	9	120	49	2.3312176114e-05	0.00112076871873967	0.974,0.87,0.976	0.736,0.741,0.747	0.199	92	87	99	47	40	74
72004	ENSG00000087266.17	SH3BP2	chr4	+	2831922	2831978	2831570	2831679	2832330	2832412	72004	65	45	79	2	3	5	27	22	37	3	5	12	105	49	0.000466847599217	0.0125108827715207	0.938,0.875,0.881	0.808,0.672,0.59	0.208	67	48	84	30	27	49
72368	ENSG00000126746.18	ZNF384	chr12	-	6672349	6672532	6670759	6670838	6673215	6673440	72368	256	350	225	85	124	77	223	264	229	152	136	154	232	49	1.59774170827e-06	0.000117489953998397	0.389,0.373,0.382	0.237,0.291,0.239	0.126	341	474	302	375	400	383
72372	ENSG00000126746.18	ZNF384	chr12	-	6678662	6678710	6678126	6678460	6678945	6679183	72372	76	76	71	56	71	53	59	65	85	80	127	100	97	49	0.00023984288143	0.00740472205043258	0.407,0.351,0.404	0.271,0.205,0.3	0.129	132	147	124	139	192	185
72516	ENSG00000213420.8	GPC2	chr7	-	100175571	100175894	100173457	100174765	100176206	100176365	72516	95	84	77	9	9	10	113	95	103	2	4	4	372	49	0.000414071411672	0.0114058006761831	0.582,0.551,0.504	0.882,0.758,0.772	-0.258	104	93	87	115	99	107
72519	ENSG00000136936.11	XPA	chr9	-	97682199	97682430	97674908	97675587	97684922	97685040	72519	30	42	34	70	63	58	134	119	120	94	97	85	280	49	3.12956515147e-08	3.85947162193487e-06	0.07,0.104,0.093	0.2,0.177,0.198	-0.103	100	105	92	228	216	205
72580	ENSG00000146828.18	SLC12A9	chr7	+	100861137	100861262	100860149	100860232	100861391	100861584	72580	61	38	56	1	2	0	31	19	49	5	4	9	174	49	4.95229405706e-07	4.22396746026725e-05	0.945,0.843,1.0	0.636,0.572,0.605	0.325	62	40	56	36	23	58
72609	ENSG00000111206.13	FOXM1	chr12	-	2861298	2861412	2857682	2859663	2864319	2864495	72609	46	33	47	77	63	109	24	32	35	23	16	22	163	49	3.71679538402e-06	0.000243005383808724	0.152,0.136,0.115	0.239,0.375,0.324	-0.178	123	96	156	47	48	57
72689	ENSG00000087077.14	TRIP6	chr7	+	100867910	100867988	100867386	100867606	100868107	100868233	72689	271	173	299	1	0	14	333	245	348	32	21	34	127	49	1.3539716015e-09	2.33937751435518e-07	0.991,1.0,0.892	0.801,0.818,0.798	0.155	272	173	313	365	266	382
72771	ENSG00000128563.13	PRKRIP1	chr7	+	102395976	102396537	102376211	102376322	102397619	102397698	72771	350	307	327	21	24	17	518	608	688	16	24	12	610	49	0.000701687696179	0.017199537471877	0.572,0.507,0.607	0.722,0.671,0.822	-0.176	371	331	344	534	632	700
72953	ENSG00000146776.15	ATXN7L1	chr7	-	105617791	105618097	105613473	105614816	105620199	105620321	72953	28	23	12	15	16	14	70	43	60	15	19	18	355	49	0.00153245495013	0.0318281632701217	0.205,0.166,0.106	0.392,0.238,0.315	-0.156	43	39	26	85	62	78
73060	ENSG00000105879.13	CBLL1	chr7	+	107752544	107752617	107748879	107749047	107753410	107753511	73060	17	11	11	88	62	84	50	49	69	134	99	116	122	49	6.4270340161e-08	7.29674633878542e-06	0.072,0.067,0.05	0.13,0.166,0.193	-0.1	105	73	95	184	148	185
73080	ENSG00000177683.14	THAP5	chr7	-	108565829	108566022	108562131	108565105	108569489	108569706	73080	197	199	221	9	22	10	339	295	338	7	3	10	242	49	0.00012385855998	0.00442330375920073	0.816,0.647,0.817	0.907,0.952,0.873	-0.151	206	221	231	346	298	348
73262	ENSG00000004866.22	ST7	chr7	+	117098612	117098815	116953502	116953691	117099761	117099844	73262	10	18	7	17	18	22	41	39	36	18	12	30	252	49	7.38410437375e-05	0.00288542464572158	0.103,0.163,0.058	0.307,0.387,0.189	-0.186	27	36	29	59	51	66
73269	ENSG00000004866.22	ST7	chr7	+	117190132	117190268	117189320	117189393	117190833	117190932	73269	4	3	6	33	40	27	13	21	19	24	27	21	185	49	2.7956869264e-08	3.49908592197896e-06	0.031,0.019,0.056	0.125,0.171,0.193	-0.128	37	43	33	37	48	40
73379	ENSG00000071243.16	ING3	chr7	+	120964741	120964838	120955558	120955624	120966625	120966697	73379	59	66	48	1	6	0	86	69	117	16	11	14	146	49	0.000193249297675	0.00626857072685059	0.952,0.787,1.0	0.643,0.678,0.737	0.227	60	72	48	102	80	131
73563	ENSG00000106348.18	IMPDH1	chr7	-	128400831	128400891	128400332	128400539	128401014	128401116	73563	237	191	314	5	3	8	139	129	159	12	9	13	109	49	1.3630404464e-05	0.000724773033567962	0.955,0.966,0.946	0.839,0.866,0.846	0.105	242	194	322	151	138	172
73585	ENSG00000196922.12	ZNF252P	chr8	-	144996506	144996604	144994478	144994592	144999602	144999769	73585	30	34	48	7	8	6	88	61	79	0	0	3	147	49	3.07570535707e-09	4.91024305829054e-07	0.588,0.586,0.727	1.0,1.0,0.898	-0.332	37	42	54	88	61	82
73587	ENSG00000196922.12	ZNF252P	chr8	-	144996506	144996607	144994478	144994592	144999602	144999769	73587	45	51	65	7	8	6	124	82	117	0	0	3	150	49	2.20889762037e-09	3.64772034306359e-07	0.677,0.676,0.78	1.0,1.0,0.927	-0.265	52	59	71	124	82	120
73623	ENSG00000128595.17	CALU	chr7	+	128754261	128754455	128748572	128748804	128754528	128754722	73623	1229	1293	1343	72	100	69	860	767	825	18	23	32	243	49	1.00302289141e-06	7.83885715750669e-05	0.775,0.723,0.797	0.906,0.871,0.839	-0.107	1301	1393	1412	878	790	857
73694	ENSG00000116641.18	DOCK7	chr1	-	62544946	62545039	62543655	62543745	62552731	62552761	73694	31	38	41	11	15	18	16	22	19	41	38	31	142	49	1.02881037023e-10	2.20054625688229e-08	0.493,0.466,0.44	0.119,0.167,0.175	0.313	42	53	59	57	60	50
73831	ENSG00000139163.16	ETNK1	chr12	+	22656431	22656745	22643762	22644022	22659013	22659154	73831	12	14	19	65	59	67	78	63	120	55	56	92	363	49	0	0	0.024,0.031,0.037	0.161,0.132,0.15	-0.117	77	73	86	133	119	212
73837	ENSG00000105875.15	WDR91	chr7	-	135188432	135188545	135186971	135187169	135189343	135189452	73837	25	20	36	0	0	0	33	21	41	0	3	4	162	49	0.000272388048617	0.00815609517719876	1.0,1.0,1.0	1.0,0.679,0.756	0.188	25	20	36	33	24	45
73922	ENSG00000117625.14	RCOR3	chr1	+	211312354	211312487	211304010	211304140	211312719	211312819	73922	17	40	25	48	37	58	89	80	76	35	33	40	182	49	9.97968374605e-11	2.14295375161587e-08	0.087,0.225,0.104	0.406,0.395,0.338	-0.241	65	77	83	124	113	116
74000	ENSG00000175221.16	MED16	chr19	-	889637	889807	885769	886201	890136	890244	74000	138	70	164	0	0	2	95	77	144	2	4	5	219	49	0.000167373580351	0.00561064623888831	1.0,1.0,0.948	0.914,0.812,0.866	0.119	138	70	166	97	81	149
74065	ENSG00000133114.18	GPALPP1	chr13	+	45029238	45032107	45027784	45028003	45033235	45033602	74065	1806	1715	1912	3	3	5	3625	3596	4029	0	0	1	2918	49	2.02919838426e-05	0.000997960356254589	0.91,0.906,0.865	1.0,1.0,0.985	-0.101	1809	1718	1917	3625	3596	4030
74306	ENSG00000040341.18	STAU2	chr8	-	73527690	73527804	73422613	73422702	73552011	73552319	74306	44	37	49	14	10	9	91	101	106	8	11	9	163	49	0.000781277162834	0.018787269907419	0.486,0.527,0.621	0.774,0.734,0.78	-0.218	58	47	58	99	112	115
74478	ENSG00000106462.12	EZH2	chr7	-	148836821	148837000	148829727	148829848	148846469	148846551	74478	38	32	29	27	34	19	50	42	67	10	6	7	228	49	9.0081320181e-10	1.61883839857893e-07	0.232,0.168,0.247	0.518,0.601,0.673	-0.382	65	66	48	60	48	74
74479	ENSG00000106462.12	EZH2	chr7	-	148836821	148837000	148829727	148829848	148846496	148846598	74479	33	30	26	1	3	8	47	43	64	0	0	0	228	49	4.31189978167e-08	5.14755055463272e-06	0.876,0.682,0.411	1.0,1.0,1.0	-0.344	34	33	34	47	43	64
74480	ENSG00000106462.12	EZH2	chr7	-	148836821	148837000	148832633	148832750	148846469	148846551	74480	42	37	42	68	55	88	58	53	77	44	37	51	228	49	3.89593649897e-07	3.456916585919e-05	0.117,0.126,0.093	0.221,0.235,0.245	-0.122	110	92	130	102	90	128
74481	ENSG00000106462.12	EZH2	chr7	-	148836821	148837000	148832633	148832750	148846496	148846598	74481	37	35	39	24	18	24	55	54	74	18	15	20	228	49	0.00174915952995	0.0353891514652226	0.249,0.295,0.259	0.396,0.436,0.443	-0.157	61	53	63	73	69	94
74530	ENSG00000165209.19	STRBP	chr9	-	123236829	123236966	123184131	123184298	123268435	123268586	74530	30	46	26	24	28	34	58	43	60	23	20	20	186	49	0.000940236120931	0.0217760888779784	0.248,0.302,0.168	0.399,0.362,0.441	-0.161	54	74	60	81	63	80
74685	ENSG00000178234.13	GALNT11	chr7	+	152100824	152100921	152094189	152094522	152103111	152103174	74685	242	238	187	4	9	5	135	152	167	10	15	10	146	49	0.000294539228795	0.00865978832307119	0.953,0.899,0.926	0.819,0.773,0.849	0.112	246	247	192	145	167	177
74931	ENSG00000253880.1	ENSG00000253880	chr8	-	6059001	6059078	6044352	6044525	6059743	6059817	74931	100	176	127	17	22	21	111	102	97	6	10	4	126	49	0.00112796003635	0.0250864731975909	0.696,0.757,0.702	0.878,0.799,0.904	-0.142	117	198	148	117	112	101
75089	ENSG00000172534.14	HCFC1	chrX	-	153961541	153961648	153960234	153960414	153962221	153962306	75089	293	237	386	2	0	4	124	134	164	7	18	15	156	49	5.15143483426e-14	1.93426305388519e-11	0.979,1.0,0.968	0.848,0.7,0.774	0.208	295	237	390	131	152	179
75305	ENSG00000076864.21	RAP1GAP	chr1	-	21601683	21601797	21599493	21599617	21602803	21602913	75305	291	220	305	12	5	11	111	98	168	17	12	11	163	49	4.9097405849e-05	0.00205728537688101	0.879,0.93,0.893	0.662,0.711,0.821	0.169	303	225	316	128	110	179
75352	ENSG00000073921.18	PICALM	chr11	-	85990249	85990378	85983865	85983973	85996825	85996929	75352	195	193	181	129	144	114	665	718	859	154	156	189	178	49	0	0	0.294,0.27,0.304	0.543,0.559,0.556	-0.263	324	337	295	819	874	1048
75353	ENSG00000073921.18	PICALM	chr11	-	85990249	85990399	85983865	85983973	85996825	85996929	75353	286	292	281	129	144	114	1005	1051	1224	154	156	189	199	49	0	0	0.353,0.333,0.378	0.616,0.624,0.615	-0.264	415	436	395	1159	1207	1413
75534	ENSG00000168453.16	HR	chr8	-	22122492	22122608	22121612	22121694	22122789	22122879	75534	92	88	53	1	1	0	31	61	29	2	4	1	165	49	0.00124280010946	0.027045984174425	0.965,0.963,1.0	0.822,0.819,0.896	0.13	93	89	53	33	65	30
75677	ENSG00000134013.16	LOXL2	chr8	-	23298835	23298947	23296896	23298122	23302026	23302163	75677	50	76	43	2	1	2	19	42	45	2	5	6	161	49	0.00180904704097	0.0363274157964251	0.884,0.959,0.867	0.743,0.719,0.695	0.184	52	77	45	21	47	51
76017	ENSG00000179950.14	PUF60	chr8	-	143820665	143820716	143818372	143818534	143821596	143821686	76017	310	171	353	58	32	65	338	297	459	29	22	53	100	49	1.33221588043e-05	0.000711195881966487	0.724,0.724,0.727	0.851,0.869,0.809	-0.118	368	203	418	367	319	512
76197	ENSG00000147475.17	ERLIN2	chr8	+	37741771	37741818	37740364	37740446	37744354	37744416	76197	147	107	172	5	0	7	163	121	199	11	14	16	96	49	0.000168417876237	0.00563721806761206	0.938,1.0,0.926	0.883,0.815,0.864	0.101	152	107	179	174	135	215
76404	ENSG00000074266.22	EED	chr11	+	86266082	86266216	86263944	86264263	86276979	86277138	76404	130	83	165	11	5	8	139	121	162	0	0	0	183	49	1.41405331888e-10	2.89755907363548e-08	0.76,0.816,0.847	1.0,1.0,1.0	-0.192	141	88	173	139	121	162
76423	ENSG00000070501.12	POLB	chr8	+	42339011	42339069	42338481	42338685	42344952	42345019	76423	141	113	128	47	39	57	220	198	236	32	40	46	107	49	5.91882432044e-06	0.000361317076658577	0.579,0.57,0.507	0.759,0.694,0.701	-0.166	188	152	185	252	238	282
76452	ENSG00000168575.10	SLC20A2	chr8	-	42535171	42535335	42472305	42472654	42541537	42541581	76452	103	96	136	48	31	43	213	196	255	29	18	24	213	49	1.03133723783e-10	2.20054625688229e-08	0.33,0.416,0.421	0.628,0.715,0.71	-0.295	151	127	179	242	214	279
76470	ENSG00000120925.16	RNF170	chr8	-	42865415	42865489	42861329	42861855	42870003	42870112	76470	56	45	61	6	5	7	54	47	76	2	2	1	123	49	0.000896229065638	0.0209590994191356	0.788,0.782,0.776	0.915,0.903,0.968	-0.147	62	50	68	56	49	77
76707	ENSG00000096093.16	EFHC1	chr6	+	52464894	52465115	52452687	52454287	52469332	52469473	76707	62	58	66	2	2	2	89	73	93	0	0	0	270	49	0.00209012353487	0.0406045044713187	0.849,0.84,0.857	1.0,1.0,1.0	-0.151	64	60	68	89	73	93
76712	ENSG00000167904.16	TMEM68	chr8	-	55745060	55745121	55743480	55743620	55750963	55751157	76712	164	134	143	2	6	4	156	159	196	11	20	14	110	49	6.26437862749e-05	0.00252116857444449	0.973,0.909,0.941	0.863,0.78,0.862	0.106	166	140	147	167	179	210
76726	ENSG00000170791.18	CHCHD7	chr8	+	56212761	56212889	56211797	56211837	56214597	56214667	76726	59	72	98	72	66	67	270	239	279	62	55	63	177	49	0	0	0.185,0.232,0.288	0.547,0.546,0.551	-0.313	131	138	165	332	294	342
76727	ENSG00000170791.18	CHCHD7	chr8	+	56212761	56212909	56211755	56211837	56214597	56214667	76727	69	76	113	72	66	67	293	258	318	62	55	63	197	49	0	0	0.192,0.223,0.296	0.54,0.538,0.557	-0.308	141	142	180	355	313	381
77001	ENSG00000184863.11	RBM33	chr7	+	155763808	155764018	155744960	155745602	155766466	155766556	77001	110	70	132	3	4	1	163	147	243	1	0	0	259	49	0.000580620340685	0.0148265010601188	0.874,0.768,0.961	0.969,1.0,1.0	-0.122	113	74	133	164	147	243
77002	ENSG00000184863.11	RBM33	chr7	+	155763811	155764018	155744960	155745602	155766466	155766655	77002	108	73	132	3	4	1	174	159	246	1	0	0	256	49	0.000580241535507	0.0148253165722196	0.873,0.777,0.962	0.971,1.0,1.0	-0.12	111	77	133	175	159	246
77138	ENSG00000147601.15	TERF1	chr8	+	73030335	73030395	73026939	73027052	73032041	73032133	77138	68	50	52	64	58	51	117	111	148	60	50	59	109	49	4.46427824152e-07	3.87159490181678e-05	0.323,0.279,0.314	0.467,0.499,0.53	-0.193	132	108	103	177	161	207
77186	ENSG00000154582.18	ELOC	chr8	-	73964486	73964625	73959764	73959818	73972041	73972186	77186	210	170	234	29	28	32	494	457	612	31	25	25	188	49	1.33079920417e-08	1.81428692315355e-06	0.654,0.613,0.656	0.806,0.827,0.865	-0.192	239	198	266	525	482	637
77187	ENSG00000154582.18	ELOC	chr8	-	73964486	73964625	73959764	73959818	73972076	73972252	77187	236	188	260	540	477	544	544	515	667	392	392	419	188	49	0	0	0.102,0.093,0.111	0.266,0.255,0.293	-0.169	776	665	804	936	907	1086
77188	ENSG00000154582.18	ELOC	chr8	-	73964486	73964625	73959764	73959818	73972244	73972284	77188	217	181	243	204	184	218	549	501	657	303	284	290	188	49	1.45523287864e-08	1.96796090555881e-06	0.217,0.204,0.225	0.321,0.315,0.371	-0.12	421	365	461	852	785	947
77192	ENSG00000154582.18	ELOC	chr8	-	73969559	73969673	73964486	73964625	73972244	73972307	77192	16	13	12	8	14	10	21	17	29	61	46	51	163	49	0.000544293445587	0.0141463676610007	0.375,0.218,0.265	0.094,0.1,0.146	0.173	24	27	22	82	63	80
77201	ENSG00000175606.11	TMEM70	chr8	+	73979078	73979171	73978747	73978861	73981154	73981481	77201	100	70	106	169	142	185	205	162	228	170	129	210	142	49	2.1298267594e-09	3.56089020711526e-07	0.17,0.145,0.165	0.294,0.302,0.273	-0.13	269	212	291	375	291	438
77277	ENSG00000172922.11	RNASEH2C	chr11	-	65717662	65717893	65715000	65715317	65719680	65719809	77277	106	115	161	4	3	4	47	57	76	4	11	11	280	49	1.38022181044e-05	0.000731593754743556	0.823,0.87,0.876	0.673,0.476,0.547	0.291	110	118	165	51	68	87
77374	ENSG00000133739.16	LRRCC1	chr8	+	85109594	85109800	85107237	85107399	85110114	85110180	77374	65	77	94	10	8	8	106	77	110	4	1	4	255	49	0.000383410152537	0.0107335695905467	0.555,0.649,0.693	0.836,0.937,0.841	-0.239	75	85	102	110	78	114
77453	ENSG00000176623.12	RMDN1	chr8	-	86484871	86484961	86480276	86480332	86486483	86486515	77453	92	83	114	51	36	40	153	118	196	6	17	15	139	49	7.64832641664e-12	2.01588888936781e-09	0.389,0.448,0.501	0.9,0.71,0.822	-0.365	143	119	154	159	135	211
77735	ENSG00000176593.8	ENSG00000176593	chr19	+	58005906	58005995	58003210	58003336	58009330	58009852	77735	18	17	19	4	4	4	40	53	71	3	2	1	138	49	0.000236473770951	0.00732088374914217	0.615,0.601,0.628	0.826,0.904,0.962	-0.283	22	21	23	43	55	72
77755	ENSG00000132549.20	VPS13B	chr8	+	99507136	99507203	99502835	99502950	99511103	99511512	77755	55	70	55	0	0	1	79	63	99	7	4	6	116	49	2.96942020395e-06	0.000201001140255614	1.0,1.0,0.959	0.827,0.869,0.875	0.129	55	70	56	86	67	105
77758	ENSG00000132549.20	VPS13B	chr8	+	99507769	99507911	99507136	99507203	99511103	99511340	77758	8	10	13	14	23	10	60	60	88	13	16	19	191	49	1.65937041885e-10	3.349187544184e-08	0.128,0.1,0.25	0.542,0.49,0.543	-0.366	22	33	23	73	76	107
77819	ENSG00000137504.15	CREBZF	chr11	-	85663178	85663293	85662388	85662457	85663523	85663601	77819	82	72	124	62	73	85	63	40	48	107	110	94	164	49	8.33139779388e-10	1.51340966790397e-07	0.283,0.228,0.304	0.15,0.098,0.132	0.145	144	145	209	170	150	142
77869	ENSG00000155096.15	AZIN1	chr8	-	102849986	102850144	102843550	102843747	102858012	102858150	77869	208	146	242	150	95	188	212	170	285	105	75	109	207	49	5.46169885445e-05	0.00225344531434278	0.247,0.267,0.234	0.323,0.349,0.382	-0.102	358	241	430	317	245	394
77870	ENSG00000155096.15	AZIN1	chr8	-	102849998	102850144	102843550	102843747	102858012	102858150	77870	261	168	339	150	95	188	267	211	368	105	75	109	195	49	5.21346134494e-05	0.00216832890132898	0.304,0.308,0.312	0.39,0.414,0.459	-0.113	411	263	527	372	286	477
77872	ENSG00000155096.15	AZIN1	chr8	-	102849998	102850165	102843550	102843747	102858012	102858150	77872	239	148	305	150	95	188	244	190	343	105	75	109	216	49	3.17233529485e-05	0.00145143517700588	0.265,0.261,0.269	0.345,0.365,0.417	-0.111	389	243	493	349	265	452
77954	ENSG00000166747.13	AP1G1	chr16	-	71808014	71808150	71789278	71789482	71808762	71809150	77954	35	22	20	47	42	69	91	112	108	87	61	94	185	49	3.60877642436e-07	3.2469808869834e-05	0.165,0.122,0.071	0.217,0.327,0.233	-0.14	82	64	89	178	173	202
78139	ENSG00000253710.5	ALG11	chr13	+	52015782	52017685	52012397	52012462	52018912	52019143	78139	284	252	347	24	22	17	219	208	359	25	57	51	1952	49	1.71556375077e-05	0.000872859615844076	0.229,0.223,0.339	0.18,0.084,0.15	0.126	308	274	364	244	265	410
78397	ENSG00000184432.11	COPB2	chr3	-	139385003	139385200	139383297	139383435	139389547	139389560	78397	31	27	30	36	21	42	14	6	30	51	56	91	246	49	1.93765217205e-08	2.54856242926913e-06	0.146,0.204,0.125	0.052,0.021,0.062	0.113	67	48	72	65	62	121
78399	ENSG00000008513.16	ST3GAL1	chr8	-	133461874	133461994	133454847	133459937	133463413	133463459	78399	56	31	62	1	2	6	34	38	57	0	1	1	169	49	0.00120478958804	0.0264172016139599	0.942,0.818,0.75	1.0,0.917,0.943	-0.117	57	33	68	34	39	58
78499	ENSG00000120370.14	GORAB	chr1	+	170533463	170533651	170532128	170532284	170539209	170539567	78499	28	27	25	27	16	18	47	75	66	12	20	25	237	49	0.000122916121751	0.00439946599958488	0.177,0.259,0.223	0.447,0.437,0.353	-0.193	55	43	43	59	95	91
78503	ENSG00000120370.14	GORAB	chr1	+	170536309	170536421	170532146	170532284	170539209	170539567	78503	11	12	15	27	16	18	34	51	38	12	20	25	161	49	9.01236880135e-06	0.000510733827578023	0.11,0.186,0.202	0.463,0.437,0.316	-0.239	38	28	33	46	71	63
78609	ENSG00000169398.20	PTK2	chr8	-	140879470	140879637	140864311	140864399	140890542	140890603	78609	422	378	512	27	49	42	584	494	681	8	14	11	216	49	7.57727214307e-13	2.36872575817618e-10	0.78,0.636,0.734	0.943,0.889,0.934	-0.205	449	427	554	592	508	692
78641	ENSG00000103121.9	CMC2	chr16	-	80980769	80980879	80975801	80976179	81006733	81006839	78641	47	74	79	7	2	2	82	81	97	0	0	0	159	49	5.70361590801e-06	0.000350407430341188	0.674,0.919,0.924	1.0,1.0,1.0	-0.161	54	76	81	82	81	97
78686	ENSG00000022567.10	SLC45A4	chr8	-	141221576	141221765	141219649	141219829	141253988	141254629	78686	41	39	57	1	2	5	95	55	89	0	0	1	238	49	4.4251982963e-05	0.00188480356585944	0.894,0.801,0.701	1.0,1.0,0.948	-0.184	42	41	62	95	55	90
78723	ENSG00000225484.7	NUTM2B-AS1	chr10	-	79808758	79808832	79806038	79806122	79814612	79814716	78723	54	48	38	6	12	9	46	57	68	2	4	4	123	49	0.0010754376599	0.0241907268671889	0.782,0.614,0.627	0.902,0.85,0.871	-0.2	60	60	47	48	61	72
78724	ENSG00000225484.7	NUTM2B-AS1	chr10	-	79808758	79808963	79806038	79806122	79814612	79814716	78724	56	38	49	6	12	9	88	95	108	2	4	4	254	49	1.11087413305e-05	0.000609991514349866	0.643,0.379,0.512	0.895,0.821,0.839	-0.34	62	50	58	90	99	112
78725	ENSG00000225484.7	NUTM2B-AS1	chr10	-	79808762	79808832	79806038	79806122	79814612	79814716	78725	35	39	29	6	12	9	34	40	47	2	4	4	119	49	0.00159597188449	0.0328938565864635	0.706,0.572,0.57	0.875,0.805,0.829	-0.22	41	51	38	36	44	51
78726	ENSG00000225484.7	NUTM2B-AS1	chr10	-	79808762	79808963	79806038	79806122	79814612	79814716	78726	37	29	40	6	12	9	76	78	87	2	4	4	250	49	2.22319582421e-06	0.000155003334586077	0.547,0.321,0.466	0.882,0.793,0.81	-0.384	43	41	49	78	82	91
78809	ENSG00000104529.19	EEF1D	chr8	-	143590607	143590735	143589694	143590081	143592646	143592893	78809	70	72	98	5	8	8	67	53	101	15	8	24	177	49	0.00169875425397	0.034625925203877	0.795,0.714,0.772	0.553,0.647,0.538	0.181	75	80	106	82	61	125
78811	ENSG00000104529.19	EEF1D	chr8	-	143590607	143590738	143588990	143590081	143592646	143592797	78811	70	72	100	5	8	8	67	53	102	15	8	24	180	49	0.00161363415404	0.0332069703390026	0.792,0.71,0.773	0.549,0.643,0.536	0.182	75	80	108	82	61	126
78813	ENSG00000104529.19	EEF1D	chr8	-	143590607	143590738	143588990	143590081	143596087	143596345	78813	70	72	100	4	6	2	67	53	102	0	1	0	180	49	2.11381365597e-05	0.00103183022291574	0.827,0.766,0.932	1.0,0.935,1.0	-0.137	74	78	102	67	54	102
78823	ENSG00000104529.19	EEF1D	chr8	-	143592646	143592797	143590607	143590738	143597347	143597380	78823	115	83	116	6	3	9	91	84	141	2	0	3	200	49	0.00126376032204	0.0273818810459802	0.824,0.871,0.759	0.918,1.0,0.92	-0.128	121	86	125	93	84	144
78839	ENSG00000104529.19	EEF1D	chr8	-	143593874	143594071	143592714	143592942	143597347	143597362	78839	71	52	88	0	0	0	61	63	102	3	3	2	246	49	0.000154661181605	0.00529813082408443	1.0,1.0,1.0	0.802,0.807,0.91	0.16	71	52	88	64	66	104
78844	ENSG00000104529.19	EEF1D	chr8	-	143593892	143594071	143592714	143592942	143597347	143597394	78844	67	49	81	0	0	0	56	61	90	3	3	2	228	49	0.000149897244193	0.00516768843966923	1.0,1.0,1.0	0.8,0.814,0.906	0.16	67	49	81	59	64	92
78854	ENSG00000140943.18	MBTPS1	chr16	-	84074596	84074741	84070587	84070776	84081746	84081908	78854	262	243	312	10	3	5	202	176	230	14	20	20	194	49	1.49122702853e-07	1.51171734260226e-05	0.869,0.953,0.94	0.785,0.69,0.744	0.181	272	246	317	216	196	250
78895	ENSG00000178209.17	PLEC	chr8	-	143922503	143925884	143915152	143922395	143926783	143926882	78895	1634	1441	1757	5	5	6	662	629	869	9	12	9	3430	49	4.98859635567e-06	0.000314234816926838	0.824,0.805,0.807	0.512,0.428,0.58	0.305	1639	1446	1763	671	641	878
78902	ENSG00000151287.17	TEX30	chr13	-	102767272	102767478	102765887	102766580	102768259	102768311	78902	472	344	483	26	21	26	253	255	322	7	8	6	255	49	0.000673988761378	0.0166175563613268	0.777,0.759,0.781	0.874,0.86,0.912	-0.11	498	365	509	260	263	328
78954	ENSG00000119801.13	YPEL5	chr2	+	30148244	30148541	30146940	30147062	30156627	30156792	78954	12	20	33	15	9	16	97	87	118	30	21	34	346	49	0.00159148954818	0.0328115349762963	0.102,0.239,0.226	0.314,0.37,0.33	-0.149	27	29	49	127	108	152
79009	ENSG00000167700.9	MFSD3	chr8	+	144510359	144510507	144509069	144510015	144510597	144510722	79009	113	44	142	2	1	4	43	41	45	15	4	14	197	49	4.10060203571e-08	4.90717271131472e-06	0.934,0.916,0.898	0.416,0.718,0.444	0.39	115	45	146	58	45	59
79101	ENSG00000132589.16	FLOT2	chr17	-	28884224	28884315	28882978	28883231	28888944	28889026	79101	105	68	91	0	0	1	79	94	139	5	6	6	140	49	1.89690351549e-06	0.000135775060894141	1.0,1.0,0.97	0.847,0.846,0.89	0.129	105	68	92	84	100	145
79203	ENSG00000288596.2	C8orf44	chr8	+	66676744	66676902	66667651	66667701	66679720	66681000	79203	35	32	40	2	1	1	61	43	57	13	8	16	207	49	4.7341101751e-06	0.000301596472965541	0.806,0.883,0.904	0.526,0.56,0.457	0.35	37	33	41	74	51	73
79205	ENSG00000288596.2	C8orf44	chr8	+	66677641	66677954	66667617	66667701	66679720	66681000	79205	92	96	94	2	1	1	102	117	119	13	8	16	362	49	2.62820895602e-07	2.46366181510544e-05	0.862,0.929,0.927	0.515,0.664,0.502	0.346	94	97	95	115	125	135
79252	ENSG00000107036.12	RIC1	chr9	+	5753535	5753646	5753199	5753238	5754840	5754930	79252	31	30	36	2	5	1	44	41	47	0	0	1	160	49	7.42490178909e-05	0.00289799694626323	0.826,0.648,0.917	1.0,1.0,0.935	-0.181	33	35	37	44	41	48
79355	ENSG00000164989.17	CCDC171	chr9	+	15883073	15883191	15874531	15874663	15920269	15920422	79355	347	349	403	16	19	18	554	528	578	71	63	92	167	49	3.72105235513e-10	7.08486260171792e-08	0.864,0.843,0.868	0.696,0.711,0.648	0.173	363	368	421	625	591	670
79359	ENSG00000164989.17	CCDC171	chr9	+	15885513	15885588	15874531	15874663	15920269	15920422	79359	26	21	34	16	19	18	48	46	48	71	63	92	124	49	0.000199116022593	0.00640631258712213	0.391,0.304,0.427	0.211,0.224,0.171	0.172	42	40	52	119	109	140
79377	ENSG00000164989.17	CCDC171	chr9	+	16022331	16022585	15920269	15920422	16036092	16036206	79377	61	46	80	14	10	20	44	38	88	4	4	4	303	49	0.00047283256729	0.0126209490389707	0.413,0.427,0.393	0.64,0.606,0.781	-0.265	75	56	100	48	42	92
79440	ENSG00000257923.12	CUX1	chr7	+	102198801	102198867	102196633	102197305	102200070	102200172	79440	34	47	67	0	1	2	54	40	64	4	6	5	115	49	0.000320187007871	0.0092799003820689	1.0,0.952,0.935	0.852,0.74,0.845	0.15	34	48	69	58	46	69
79495	ENSG00000215908.11	CROCCP2	chr1	-	16619844	16620024	16618252	16619103	16625774	16626005	79495	152	101	178	4	1	6	108	108	121	12	6	12	229	49	0.000209872076582	0.00666306666941559	0.89,0.956,0.864	0.658,0.794,0.683	0.192	156	102	184	120	114	133
79496	ENSG00000215908.11	CROCCP2	chr1	-	16619844	16620038	16618255	16619103	16625774	16626005	79496	147	96	175	4	1	6	104	103	115	12	6	12	243	49	0.000196053635421	0.00633507735109655	0.881,0.951,0.855	0.636,0.776,0.659	0.205	151	97	181	116	109	127
79497	ENSG00000215908.11	CROCCP2	chr1	-	16619844	16620245	16618255	16619103	16625774	16626005	79497	228	146	281	4	1	6	164	139	203	12	6	12	450	49	0.000147408580473	0.00511268447655647	0.861,0.941,0.836	0.598,0.716,0.648	0.225	232	147	287	176	145	215
79567	ENSG00000141002.20	TCF25	chr16	+	89893727	89893858	89892192	89892275	89895037	89895137	79567	259	156	309	6	2	12	129	128	186	25	20	45	180	49	1.11022302463e-16	6.32366099223787e-14	0.922,0.955,0.875	0.584,0.635,0.529	0.335	265	158	321	154	148	231
79644	ENSG00000137074.20	APTX	chr9	-	32980065	32980460	32974457	32974561	32984630	32984857	79644	35	35	30	36	28	33	65	89	80	44	19	45	444	49	0.00179839795119	0.0361567827392854	0.097,0.121,0.091	0.14,0.341,0.164	-0.112	71	63	63	109	108	125
79716	ENSG00000137073.24	UBAP2	chr9	-	33956078	33956146	33953284	33953474	33960825	33960878	79716	101	105	74	4	6	2	124	141	152	16	17	14	117	49	0.000746461796685	0.0180990057059868	0.914,0.88,0.939	0.764,0.776,0.82	0.124	105	111	76	140	158	166
79766	ENSG00000213930.12	GALT	chr9	+	34647491	34647705	34647088	34647258	34647831	34647961	79766	42	37	56	0	0	1	52	45	73	1	2	6	263	49	8.29012031415e-05	0.00318757023131771	1.0,1.0,0.913	0.906,0.807,0.694	0.169	42	37	57	53	47	79
79848	ENSG00000165304.8	MELK	chr9	+	36594627	36594771	36589535	36589652	36597221	36597290	79848	191	159	293	14	4	17	88	77	137	1	2	1	193	49	0.000121692179539	0.00435983639605316	0.776,0.91,0.814	0.957,0.907,0.972	-0.112	205	163	310	89	79	138
79858	ENSG00000165304.8	MELK	chr9	+	36657240	36657363	36651745	36651877	36665349	36665581	79858	345	376	438	48	53	62	138	150	178	9	10	7	172	49	8.25026639339e-06	0.000475973094048185	0.672,0.669,0.668	0.814,0.81,0.879	-0.165	393	429	500	147	160	185
79949	ENSG00000136098.17	NEK3	chr13	-	52154079	52154173	52153894	52153992	52156074	52156248	79949	41	25	50	1	6	2	57	45	52	0	0	0	143	49	1.22552966819e-05	0.000664152589280621	0.934,0.588,0.895	1.0,1.0,1.0	-0.194	42	31	52	57	45	52
80003	ENSG00000119777.20	TMEM214	chr2	+	27039740	27039837	27039046	27039164	27040029	27040198	80003	61	38	71	0	1	0	44	25	56	4	7	7	146	49	1.35573818838e-08	1.83710724554855e-06	1.0,0.927,1.0	0.787,0.545,0.729	0.289	61	39	71	48	32	63
80108	ENSG00000137814.12	HAUS2	chr15	+	42560781	42560870	42558197	42558290	42561269	42561402	80108	19	18	25	6	6	3	54	55	61	2	0	4	138	49	5.7147193523e-05	0.00233640109294566	0.529,0.516,0.747	0.906,1.0,0.844	-0.319	25	24	28	56	55	65
80109	ENSG00000137814.12	HAUS2	chr15	+	42560781	42560870	42559338	42559408	42561269	42561402	80109	24	17	28	40	53	51	80	71	79	32	38	38	138	49	2.70894418009e-14	1.07734229164514e-11	0.176,0.102,0.163	0.47,0.399,0.425	-0.284	64	70	79	112	109	117
80238	ENSG00000102445.20	RUBCNL	chr13	-	46377889	46378005	46368732	46368815	46387676	46387831	80238	165	137	152	11	14	15	197	128	208	1	1	3	165	49	2.29632868276e-10	4.53936903226419e-08	0.817,0.744,0.751	0.983,0.974,0.954	-0.2	176	151	167	198	129	211
80243	ENSG00000102445.20	RUBCNL	chr13	-	46377889	46378005	46371940	46372210	46387676	46387831	80243	166	138	154	18	9	9	210	135	216	0	2	6	165	49	3.94618802302e-07	3.49443008188666e-05	0.733,0.82,0.836	1.0,0.952,0.914	-0.159	184	147	163	210	137	222
80248	ENSG00000102445.20	RUBCNL	chr13	-	46377889	46378005	46371940	46372597	46387676	46387831	80248	257	221	268	51	36	68	313	247	330	9	9	9	165	49	0	0	0.599,0.646,0.539	0.912,0.891,0.916	-0.312	308	257	336	322	256	339
80254	ENSG00000102445.20	RUBCNL	chr13	-	46386415	46386725	46368732	46368815	46387676	46387879	80254	76	91	82	11	14	15	154	148	197	1	1	3	359	49	4.77395900589e-15	2.16799026178968e-12	0.485,0.47,0.427	0.955,0.953,0.9	-0.475	87	105	97	155	149	200
80257	ENSG00000102445.20	RUBCNL	chr13	-	46386415	46386725	46371940	46372597	46387133	46387500	80257	77	92	82	27	22	40	159	157	201	26	19	24	359	49	6.47486892136e-06	0.000389250818491527	0.28,0.363,0.219	0.455,0.53,0.533	-0.219	104	114	122	185	176	225
80258	ENSG00000102445.20	RUBCNL	chr13	-	46386415	46386725	46371940	46372597	46387676	46387879	80258	76	92	83	51	36	68	153	149	197	9	9	9	359	49	0	0	0.169,0.259,0.143	0.699,0.693,0.749	-0.523	127	128	151	162	158	206
80260	ENSG00000102445.20	RUBCNL	chr13	-	46386415	46386725	46377889	46378005	46387676	46387879	80260	80	93	86	38	37	38	156	156	209	21	20	21	359	49	4.77207162675e-12	1.30801997146863e-09	0.223,0.255,0.236	0.503,0.516,0.576	-0.294	118	130	124	177	176	230
80403	ENSG00000196498.14	NCOR2	chr12	-	124340601	124340694	124340293	124340443	124341822	124342055	80403	176	275	142	15	23	12	179	220	170	36	55	43	142	49	2.78160681155e-08	3.49447804506705e-06	0.802,0.805,0.803	0.632,0.58,0.577	0.207	191	298	154	215	275	213
80404	ENSG00000196498.14	NCOR2	chr12	-	124340601	124340751	124340293	124340443	124341822	124342074	80404	352	492	267	15	23	12	329	396	350	36	55	43	199	49	1.56829300657e-08	2.10392297933286e-06	0.852,0.84,0.846	0.692,0.639,0.667	0.18	367	515	279	365	451	393
80406	ENSG00000196498.14	NCOR2	chr12	-	124346563	124346850	124344596	124344951	124347824	124347911	80406	288	252	347	1	0	1	318	311	416	23	24	25	336	49	0	0	0.977,1.0,0.981	0.668,0.654,0.708	0.309	289	252	348	341	335	441
80447	ENSG00000228623.7	ZNF883	chr9	-	113011140	113011227	113001993	113002073	113012149	113012193	80447	42	60	96	8	3	7	83	62	86	1	1	3	136	49	0.000741644659741	0.0180212144706625	0.654,0.878,0.832	0.968,0.957,0.912	-0.158	50	63	103	84	63	89
80463	ENSG00000165115.15	KIF27	chr9	-	83867683	83867860	83859155	83859371	83870518	83870632	80463	26	43	28	1	0	0	26	25	21	2	2	2	226	49	0.000304808798595	0.00890717572276893	0.849,1.0,1.0	0.738,0.73,0.695	0.229	27	43	28	28	27	23
80481	ENSG00000165121.12	ENSG00000165121	chr9	+	85829462	85829606	85822879	85823080	85837758	85837965	80481	31	30	22	0	3	0	47	48	40	9	5	3	193	49	0.00165533795328	0.033940487851709	1.0,0.717,1.0	0.57,0.709,0.772	0.222	31	33	22	56	53	43
80516	ENSG00000128710.6	HOXD10	chr2	+	176111382	176111516	176108876	176109358	176118953	176119243	80516	189	146	235	27	16	25	226	184	283	54	52	71	183	49	5.64295568517e-06	0.000347315654355275	0.652,0.71,0.716	0.528,0.487,0.516	0.182	216	162	260	280	236	354
80529	ENSG00000141551.15	CSNK1D	chr17	-	82245975	82246039	82244300	82244831	82248874	82249014	80529	186	178	192	12	15	17	180	181	223	45	52	49	113	49	6.07604633274e-10	1.1312386428526e-07	0.87,0.837,0.83	0.634,0.601,0.664	0.213	198	193	209	225	233	272
80602	ENSG00000106723.17	SPIN1	chr9	+	88462495	88462749	88448940	88448989	88468371	88468477	80602	804	754	934	30	23	28	851	810	954	10	8	6	303	49	1.49284536954e-08	2.01477168940066e-06	0.813,0.841,0.844	0.932,0.942,0.963	-0.113	834	777	962	861	818	960
80623	ENSG00000197555.10	SIPA1L1	chr14	+	71400793	71400918	71321121	71321181	71413947	71414014	80623	7	9	11	15	25	31	30	27	34	22	25	31	174	49	2.11108660684e-05	0.00103183022291574	0.116,0.092,0.091	0.277,0.233,0.236	-0.149	22	34	42	52	52	65
80624	ENSG00000197555.10	SIPA1L1	chr14	+	71400793	71400918	71321121	71321181	71512742	71512845	80624	7	8	16	38	23	44	29	26	35	24	28	38	174	49	9.13778170686e-07	7.23391573969102e-05	0.049,0.089,0.093	0.254,0.207,0.206	-0.145	45	31	60	53	54	73
80680	ENSG00000196305.19	IARS1	chr9	-	92240642	92240691	92229000	92229126	92240855	92240961	80680	6	5	8	95	82	144	35	30	46	113	75	168	98	49	1.07414077632e-12	3.20862558743305e-10	0.031,0.03,0.027	0.134,0.167,0.12	-0.111	101	87	152	148	105	214
80706	ENSG00000165338.17	HECTD2	chr10	+	91487681	91487778	91485179	91485303	91491199	91491307	80706	36	33	44	0	1	0	49	46	41	4	2	2	146	49	0.000544115736452	0.0141463676610007	1.0,0.917,1.0	0.804,0.885,0.873	0.118	36	34	44	53	48	43
80714	ENSG00000198000.12	NOL8	chr9	-	92319942	92320137	92319220	92319356	92321667	92321746	80714	81	102	81	94	181	91	187	210	197	73	131	96	244	49	8.85957973651e-13	2.69439463199355e-10	0.148,0.102,0.152	0.34,0.244,0.292	-0.158	175	283	172	260	341	293
80715	ENSG00000198000.12	NOL8	chr9	-	92319942	92320379	92319220	92319356	92321667	92321746	80715	143	190	132	94	181	91	311	339	352	73	131	96	486	49	3.96238597489e-13	1.30949379879932e-10	0.133,0.096,0.128	0.3,0.207,0.27	-0.14	237	371	223	384	470	448
80911	ENSG00000129116.19	PALLD	chr4	+	168898492	168898714	168894578	168894677	168903756	168903835	80911	49	48	67	1	4	1	91	104	134	0	0	0	271	49	0.00245825735435	0.046397622870884	0.899,0.685,0.924	1.0,1.0,1.0	-0.164	50	52	68	91	104	134
81213	ENSG00000136813.15	ECPAS	chr9	-	111472896	111473000	111451424	111451555	111483984	111484057	81213	47	65	51	0	1	1	48	71	63	4	2	3	153	49	0.00199844997206	0.0392512627329412	1.0,0.954,0.942	0.794,0.919,0.871	0.104	47	66	52	52	73	66
81239	ENSG00000198001.16	IRAK4	chr12	+	43771219	43771365	43768102	43768272	43772179	43772362	81239	28	17	24	6	5	8	50	56	82	4	1	5	195	49	5.25811405564e-05	0.00218172956586469	0.54,0.461,0.43	0.759,0.934,0.805	-0.356	34	22	32	54	57	87
81339	ENSG00000094631.22	HDAC6	chrX	+	48817325	48817459	48816140	48816633	48818040	48818109	81339	49	25	70	0	0	1	70	52	85	4	2	3	183	49	0.000455593546415	0.0122830226420711	1.0,1.0,0.949	0.824,0.874,0.884	0.122	49	25	71	74	54	88
81358	ENSG00000103168.17	TAF1C	chr16	-	84179945	84180083	84177846	84179851	84180169	84180344	81358	167	117	156	0	1	1	102	57	133	6	4	0	187	49	0.000283413185863	0.00842558260296064	1.0,0.968,0.976	0.817,0.789,1.0	0.113	167	118	157	108	61	133
81445	ENSG00000196584.4	XRCC2	chr7	-	152660700	152660782	152644775	152649363	152676040	152676141	81445	96	83	132	9	7	7	25	28	41	0	0	2	131	49	0.000205495290351	0.00656130354383898	0.8,0.816,0.876	1.0,1.0,0.885	-0.131	105	90	139	25	28	43
81603	ENSG00000165219.23	GAPVD1	chr9	+	125335171	125335252	125332509	125332629	125337017	125337095	81603	13	6	13	20	26	33	37	31	36	38	27	39	130	49	0.000336722916179	0.00966331508083124	0.197,0.08,0.129	0.268,0.302,0.258	-0.141	33	32	46	75	58	75
81730	ENSG00000136877.15	FPGS	chr9	+	127808557	127808705	127808146	127808311	127808799	127808882	81730	121	77	171	1	1	1	118	80	164	6	4	6	197	49	9.35170099371e-05	0.00352121666940192	0.968,0.95,0.977	0.83,0.833,0.872	0.12	122	78	172	124	84	170
81738	ENSG00000128185.10	DGCR6L	chr22	-	20316118	20316219	20315335	20315476	20319638	20319799	81738	87	79	148	8	7	9	89	59	96	31	33	39	150	49	7.72493180534e-13	2.40370551652179e-10	0.78,0.787,0.843	0.484,0.369,0.446	0.37	95	86	157	120	92	135
81881	ENSG00000167130.18	DOLPP1	chr9	+	129086138	129086267	129085517	129085616	129086708	129086798	81881	74	49	70	1	1	7	70	47	79	7	9	18	178	49	0.000606934717941	0.0153125710688936	0.953,0.931,0.734	0.734,0.59,0.547	0.249	75	50	77	77	56	97
82007	ENSG00000107130.10	NCS1	chr9	+	130219724	130219803	130217831	130217970	130222649	130222738	82007	216	190	309	6	5	11	113	110	192	8	12	18	128	49	8.18989289445e-05	0.00315625511083073	0.932,0.936,0.915	0.844,0.778,0.803	0.119	222	195	320	121	122	210
82019	ENSG00000137944.18	KYAT3	chr1	-	88961166	88961287	88955148	88955225	88961380	88961506	82019	265	176	274	0	2	1	278	324	346	17	15	12	170	49	3.7082148463e-10	7.08047806916674e-08	1.0,0.962,0.987	0.825,0.862,0.893	0.123	265	178	275	295	339	358
82025	ENSG00000137944.18	KYAT3	chr1	-	88988251	88988351	88969408	88969467	88992584	88992629	82025	58	52	74	37	30	48	168	146	192	35	30	45	149	49	2.20155260688e-09	3.64454562219241e-07	0.34,0.363,0.336	0.612,0.615,0.584	-0.257	95	82	122	203	176	237
82045	ENSG00000107164.17	FUBP3	chr9	+	130634666	130634738	130632201	130632278	130635998	130636126	82045	250	267	285	22	28	30	352	326	418	63	65	110	121	49	1.12995271873e-06	8.65966387440844e-05	0.821,0.794,0.794	0.693,0.67,0.606	0.147	272	295	315	415	391	528
82156	ENSG00000107263.19	RAPGEF1	chr9	-	131650128	131650242	131643238	131643417	131650809	131650949	82156	78	55	85	24	15	36	49	55	77	48	29	68	163	49	0.000109071013937	0.00399497107232682	0.494,0.524,0.415	0.235,0.363,0.254	0.194	102	70	121	97	84	145
82263	ENSG00000048991.17	R3HDM1	chr2	+	135641535	135641604	135638895	135639122	135645378	135645527	82263	86	99	103	30	49	43	79	80	122	10	15	18	118	49	6.86451266607e-07	5.61278297809283e-05	0.543,0.456,0.499	0.766,0.689,0.738	-0.232	116	148	146	89	95	140
82264	ENSG00000048991.17	R3HDM1	chr2	+	135641535	135641790	135638895	135639122	135645378	135645527	82264	378	484	412	30	49	43	414	436	474	10	15	18	304	49	7.5169276359e-09	1.10069765432783e-06	0.67,0.614,0.607	0.87,0.824,0.809	-0.204	408	533	455	424	451	492
82406	ENSG00000165689.17	ENTR1	chr9	-	136408998	136409067	136407825	136407938	136410089	136410239	82406	68	57	65	51	36	55	52	65	43	75	73	118	118	49	3.2497025969e-05	0.00148078482196777	0.356,0.397,0.329	0.224,0.27,0.131	0.152	119	93	120	127	138	161
82417	ENSG00000172889.16	EGFL7	chr9	+	136668240	136668362	136665791	136665817	136668556	136668673	82417	144	119	131	8	3	3	48	55	41	8	5	4	171	49	0.00261573124545	0.0487537195612701	0.838,0.919,0.926	0.632,0.759,0.746	0.182	152	122	134	56	60	45
82418	ENSG00000172889.16	EGFL7	chr9	+	136669605	136669721	136668556	136668673	136669913	136670009	82418	193	152	218	7	2	1	64	85	99	6	8	4	165	49	0.000416017981707	0.0114500346308391	0.891,0.958,0.985	0.76,0.759,0.88	0.145	200	154	219	70	93	103
82419	ENSG00000172889.16	EGFL7	chr9	+	136670168	136670330	136669913	136670009	136670949	136671014	82419	282	230	343	4	0	4	132	74	147	6	8	3	211	49	0.000134489335205	0.00474010541344263	0.942,1.0,0.952	0.836,0.682,0.919	0.152	286	230	347	138	82	150
82424	ENSG00000244187.8	TMEM141	chr9	+	136791625	136791777	136791367	136791424	136791946	136792030	82424	71	53	92	7	4	10	43	47	56	6	18	16	201	49	0.00252363117606	0.0475021194238716	0.712,0.764,0.692	0.636,0.389,0.46	0.228	78	57	102	49	65	72
82477	ENSG00000176978.14	DPP7	chr9	-	137112719	137112805	137112132	137112230	137112952	137113112	82477	243	204	282	19	10	12	170	169	188	31	41	43	135	49	3.12849746109e-12	8.76122678572167e-10	0.823,0.881,0.895	0.666,0.599,0.613	0.24	262	214	294	201	210	231
82478	ENSG00000176978.14	DPP7	chr9	-	137112744	137112805	137112111	137112230	137112952	137113119	82478	384	328	394	19	10	12	276	288	288	31	41	43	110	49	1.42261757929e-11	3.56774440752463e-09	0.9,0.936,0.936	0.799,0.758,0.749	0.155	403	338	406	307	329	331
82481	ENSG00000176978.14	DPP7	chr9	-	137113360	137113496	137112952	137113119	137113864	137114028	82481	241	145	297	3	4	1	218	166	247	8	7	16	185	49	2.39342823488e-05	0.00114739447285677	0.955,0.906,0.987	0.878,0.863,0.803	0.101	244	149	298	226	173	263
82512	ENSG00000165802.23	NSMF	chr9	-	137455238	137455307	137454390	137454443	137456410	137456486	82512	264	218	331	43	50	45	149	121	204	67	62	68	118	49	1.1311351511e-07	1.19348076358842e-05	0.718,0.644,0.753	0.48,0.448,0.555	0.211	307	268	376	216	183	272
82522	ENSG00000182359.15	KBTBD3	chr11	-	106076506	106076707	106058864	106059109	106077311	106077347	82522	24	21	34	6	5	6	65	51	79	1	0	0	250	49	6.93833879239e-12	1.83595546683199e-09	0.439,0.452,0.526	0.927,1.0,1.0	-0.503	30	26	40	66	51	79
82550	ENSG00000148399.13	DPH7	chr9	-	137577469	137577603	137576079	137576167	137578624	137578889	82550	101	61	91	3	5	4	96	92	107	1	2	0	183	49	0.00067343502302	0.0166175563613268	0.9,0.766,0.859	0.963,0.925,1.0	-0.121	104	66	95	97	94	107
82650	ENSG00000105698.16	USF2	chr19	+	35269802	35270003	35269445	35269699	35270446	35270517	82650	397	296	337	15	11	9	212	180	283	43	25	40	250	49	7.89368570508e-14	2.86779735094125e-11	0.838,0.841,0.88	0.491,0.585,0.581	0.301	412	307	346	255	205	323
82712	ENSG00000126787.13	DLGAP5	chr14	-	55148593	55148684	55148111	55148473	55150798	55150848	82712	34	35	46	38	37	51	13	15	20	64	53	60	140	49	1.33993197649e-08	1.81935693074484e-06	0.238,0.249,0.24	0.066,0.09,0.104	0.156	72	72	97	77	68	80
82881	ENSG00000109113.20	RAB34	chr17	-	28716902	28716994	28715992	28716058	28717212	28717291	82881	186	143	249	8	4	8	124	103	139	11	9	22	141	49	2.89581198312e-05	0.00134320510143187	0.89,0.926,0.915	0.797,0.799,0.687	0.149	194	147	257	135	112	161
82882	ENSG00000109113.20	RAB34	chr17	-	28716902	28716994	28715992	28716058	28718121	28718161	82882	122	84	156	1	2	2	73	80	91	11	4	11	141	49	4.56477736943e-07	3.95365015176237e-05	0.977,0.936,0.964	0.698,0.874,0.742	0.188	123	86	158	84	84	102
82884	ENSG00000109113.20	RAB34	chr17	-	28716902	28716994	28715992	28716061	28718121	28718161	82884	91	58	93	0	1	0	54	53	63	2	4	10	141	49	1.6342059439e-07	1.62962337827096e-05	1.0,0.953,1.0	0.904,0.822,0.686	0.18	91	59	93	56	57	73
82885	ENSG00000109113.20	RAB34	chr17	-	28717212	28717291	28715992	28716061	28718121	28718161	82885	84	47	105	0	1	0	60	34	90	2	4	10	128	49	3.2641700487e-07	2.9848725597711e-05	1.0,0.947,1.0	0.92,0.765,0.775	0.162	84	48	105	62	38	100
82886	ENSG00000109113.20	RAB34	chr17	-	28717212	28717291	28716902	28716994	28718121	28718161	82886	147	106	195	2	0	0	115	63	132	7	7	1	128	49	7.99186317701e-06	0.00046385243177031	0.966,1.0,1.0	0.863,0.775,0.981	0.116	149	106	195	122	70	133
82887	ENSG00000109113.20	RAB34	chr17	-	28717212	28717398	28716902	28716994	28718121	28718167	82887	291	199	392	2	0	0	225	130	301	7	7	1	235	49	1.30450726793e-05	0.000698955526239403	0.968,1.0,1.0	0.87,0.795,0.984	0.106	293	199	392	232	137	302
82890	ENSG00000109113.20	RAB34	chr17	-	28717212	28717593	28716902	28716994	28718121	28718222	82890	472	295	626	2	0	0	351	195	454	7	7	1	430	49	7.26984493749e-06	0.000429742664292499	0.964,1.0,1.0	0.851,0.76,0.981	0.124	474	295	626	358	202	455
82891	ENSG00000109113.20	RAB34	chr17	-	28717212	28717620	28716902	28716994	28718121	28718167	82891	501	319	666	2	0	0	367	211	482	7	7	1	457	49	6.91263217423e-06	0.000411518973482881	0.964,1.0,1.0	0.849,0.764,0.981	0.123	503	319	666	374	218	483
82892	ENSG00000109113.20	RAB34	chr17	-	28717212	28717647	28716052	28716061	28718121	28718167	82892	455	266	604	0	1	0	321	189	459	2	4	10	484	49	3.95309243895e-07	3.49593810413511e-05	1.0,0.964,1.0	0.942,0.827,0.823	0.124	455	267	604	323	193	469
82893	ENSG00000109113.20	RAB34	chr17	-	28717212	28717647	28716902	28716994	28718121	28718167	82893	518	325	694	2	0	0	376	218	501	7	7	1	484	49	6.49000572051e-06	0.000389812130903662	0.963,1.0,1.0	0.845,0.759,0.981	0.126	520	325	694	383	225	502
82905	ENSG00000065665.21	SEC61A2	chr10	+	12155777	12155931	12149851	12149961	12156906	12157067	82905	78	60	83	1	2	5	72	63	90	12	10	20	203	49	1.76298161203e-06	0.000127880003181839	0.95,0.879,0.8	0.592,0.603,0.521	0.304	79	62	88	84	73	110
82933	ENSG00000161638.11	ITGA5	chr12	-	54409484	54409597	54409231	54409352	54411833	54411964	82933	68	31	67	0	0	0	38	24	55	2	3	3	162	49	4.24641770964e-05	0.00182368038774833	1.0,1.0,1.0	0.852,0.708,0.847	0.198	68	31	67	40	27	58
83071	ENSG00000152455.16	SUV39H2	chr10	+	14881499	14881645	14878862	14878919	14896845	14896977	83071	67	78	78	37	36	35	94	61	105	19	16	25	195	49	0.000182678706045	0.00600098656500024	0.313,0.353,0.359	0.554,0.489,0.513	-0.177	104	114	113	113	77	130
83261	ENSG00000122299.12	ZC3H7A	chr16	-	11796218	11796415	11782286	11782388	11797123	11797246	83261	23	6	23	8	14	24	11	16	18	31	50	43	246	49	0.00210703470822	0.0408350374204655	0.364,0.079,0.16	0.066,0.06,0.077	0.133	31	20	47	42	66	61
83574	ENSG00000176915.15	ANKLE2	chr12	-	132733995	132734071	132730232	132730270	132734384	132734575	83574	14	15	16	57	54	80	42	44	78	29	34	53	125	49	0	0	0.088,0.098,0.073	0.362,0.337,0.366	-0.269	71	69	96	71	78	131
83666	ENSG00000169689.15	CENPX	chr17	-	82019640	82019694	82018837	82019381	82019857	82019909	83666	107	95	162	151	104	166	26	29	45	72	62	109	103	49	2.20829826636e-06	0.000154445301540397	0.252,0.303,0.317	0.147,0.182,0.164	0.126	258	199	328	98	91	154
83701	ENSG00000103248.19	MTHFSD	chr16	-	86551972	86552146	86548463	86548577	86554644	86554751	83701	30	34	41	4	4	3	55	62	83	0	1	2	223	49	6.81846285824e-05	0.00270209732998331	0.622,0.651,0.75	1.0,0.932,0.901	-0.27	34	38	44	55	63	85
83703	ENSG00000103248.19	MTHFSD	chr16	-	86552032	86552146	86548463	86548577	86554644	86554748	83703	39	52	61	4	4	3	81	85	116	0	1	2	163	49	0.000147581039509	0.00511555917815338	0.746,0.796,0.859	1.0,0.962,0.946	-0.169	43	56	64	81	86	118
83705	ENSG00000103248.19	MTHFSD	chr16	-	86552178	86552292	86548463	86548577	86554644	86554748	83705	31	40	27	4	4	3	55	66	97	0	1	2	163	49	4.29427514145e-05	0.00183718985698279	0.7,0.75,0.73	1.0,0.952,0.936	-0.236	35	44	30	55	67	99
83725	ENSG00000181038.14	METTL23	chr17	+	76729689	76729794	76726829	76727213	76732977	76733215	83725	32	20	44	0	0	0	41	38	76	3	5	3	154	49	5.56811967489e-06	0.000344920637298647	1.0,1.0,1.0	0.813,0.707,0.89	0.197	32	20	44	44	43	79
84001	ENSG00000165490.13	DDIAS	chr11	+	82930156	82930274	82914688	82914851	82931731	82931832	84001	41	44	54	1	4	6	36	40	50	0	1	1	167	49	0.000211781450662	0.00671417126436023	0.923,0.763,0.725	1.0,0.921,0.936	-0.149	42	48	60	36	41	51
84002	ENSG00000165490.13	DDIAS	chr11	+	82930156	82930274	82928776	82928938	82931731	82931832	84002	52	64	71	35	65	31	48	59	71	9	13	16	167	49	2.72710716953e-06	0.000186243083978108	0.304,0.224,0.402	0.61,0.571,0.566	-0.272	87	129	102	57	72	87
84077	ENSG00000103051.21	COG4	chr16	-	70508665	70508824	70508405	70508464	70509230	70509388	84077	26	31	32	29	26	26	27	18	25	61	55	72	208	49	1.10596364844e-06	8.4951911743201e-05	0.174,0.219,0.225	0.094,0.072,0.076	0.125	55	57	58	88	73	97
84235	ENSG00000107719.10	PALD1	chr10	+	70551036	70551860	70547305	70547446	70564363	70564519	84235	60	66	66	16	9	18	75	95	146	9	3	4	873	49	0.000408428611631	0.0112879057581334	0.174,0.292,0.171	0.319,0.64,0.672	-0.331	76	75	84	84	98	150
84238	ENSG00000276291.7	FRG1HP	chr9	+	40993252	40993434	40992244	40992775	40994632	40994699	84238	69	66	69	9	12	12	117	103	144	10	7	5	231	49	0.00123985943957	0.0270134432287239	0.619,0.538,0.549	0.713,0.757,0.859	-0.208	78	78	81	127	110	149
84240	ENSG00000276291.7	FRG1HP	chr9	+	41007439	41007609	40994632	40994699	41008880	41009006	84240	83	80	96	15	9	13	150	177	197	11	8	13	219	49	0.00171086405838	0.0348240109714652	0.553,0.665,0.623	0.753,0.832,0.772	-0.172	98	89	109	161	185	210
84328	ENSG00000173898.15	SPTBN2	chr11	-	66721349	66721532	66721083	66721262	66728740	66729220	84328	81	80	107	1	0	1	49	85	73	3	4	3	232	49	0.000135178729367	0.00476111259591938	0.945,1.0,0.958	0.775,0.818,0.837	0.158	82	80	108	52	89	76
84583	ENSG00000115275.15	MOGS	chr2	-	74464495	74464722	74461183	74463386	74464895	74464987	84583	231	152	335	6	2	1	104	106	182	13	11	18	276	49	2.273137234e-11	5.53550096501355e-09	0.872,0.931,0.983	0.587,0.631,0.642	0.309	237	154	336	117	117	200
84631	ENSG00000146223.16	RPL7L1	chr6	+	42880860	42881082	42879638	42879951	42883450	42883614	84631	429	348	534	14	22	13	769	605	919	7	10	10	271	49	8.49794527291e-06	0.000488167008322696	0.847,0.741,0.881	0.952,0.916,0.943	-0.114	443	370	547	776	615	929
84675	ENSG00000148672.10	GLUD1	chr10	-	87089561	87089788	87076575	87076656	87094324	87094397	84675	4	6	5	23	29	34	32	39	49	38	30	47	276	49	4.50870452084e-11	1.04135580601435e-08	0.03,0.035,0.025	0.13,0.188,0.156	-0.128	27	35	39	70	69	96
84697	ENSG00000109861.17	CTSC	chr11	-	88328111	88328196	88312387	88312554	88334936	88335082	84697	181	140	193	142	123	150	169	161	173	58	61	68	134	49	6.55863352517e-09	9.70952241982821e-07	0.318,0.294,0.32	0.516,0.491,0.482	-0.186	323	263	343	227	222	241
84711	ENSG00000136731.13	UGGT1	chr2	+	128156391	128156415	128155488	128155587	128157251	128157346	84711	75	66	86	1	1	3	36	36	73	3	3	11	73	49	0.000121115597983	0.00434612944796338	0.981,0.978,0.951	0.89,0.89,0.817	0.104	76	67	89	39	39	84
84736	ENSG00000173442.13	EHBP1L1	chr11	+	65581538	65582016	65581210	65581373	65584240	65584398	84736	361	315	478	1	0	1	130	84	109	1	2	4	527	49	0.000388423190539	0.0108425072802512	0.971,1.0,0.978	0.924,0.796,0.717	0.171	362	315	479	131	86	113
84737	ENSG00000173442.13	EHBP1L1	chr11	+	65581538	65583765	65581210	65581373	65584240	65584398	84737	1768	1786	1985	1	0	1	541	507	597	1	2	4	2276	49	0.000539694823815	0.0140485781577963	0.974,1.0,0.977	0.921,0.845,0.763	0.141	1769	1786	1986	542	509	601
84752	ENSG00000134283.18	PPHLN1	chr12	+	42351884	42352049	42335882	42335974	42355160	42355222	84752	451	434	459	36	39	34	517	532	667	16	18	12	214	49	3.61149066208e-09	5.68458779599669e-07	0.742,0.718,0.756	0.881,0.871,0.927	-0.154	487	473	493	533	550	679
84828	ENSG00000119912.18	IDE	chr10	-	92559033	92559215	92537365	92537550	92573921	92574056	84828	21	13	14	38	24	39	42	31	40	33	29	28	231	49	2.31420982921e-05	0.00111418593718505	0.105,0.103,0.071	0.213,0.185,0.233	-0.117	59	37	53	75	60	68
84857	ENSG00000147044.23	CASK	chrX	-	41555599	41555635	41553718	41553915	41557031	41557100	84857	52	48	37	68	46	40	23	25	17	79	53	65	85	49	5.8728148411e-07	4.90794432672739e-05	0.306,0.376,0.348	0.144,0.214,0.131	0.18	120	94	77	102	78	82
84931	ENSG00000149311.20	ATM	chr11	+	108326057	108326225	108325309	108325544	108327644	108327758	84931	100	65	184	3	4	1	153	114	203	1	0	0	217	49	0.00185807077964	0.0370792147180475	0.883,0.786,0.976	0.972,1.0,1.0	-0.109	103	69	185	154	114	203
85134	ENSG00000095485.18	CWF19L1	chr10	-	100261978	100262063	100256261	100256476	100267570	100267598	85134	36	22	36	3	1	5	55	36	70	0	0	0	134	49	3.90300961683e-06	0.000254189993352094	0.814,0.889,0.725	1.0,1.0,1.0	-0.191	39	23	41	55	36	70
85187	ENSG00000107829.15	FBXW4	chr10	-	101667885	101667980	101624744	101624810	101672914	101673047	85187	45	42	59	0	0	0	68	67	91	3	4	3	144	49	0.000139323165581	0.00488729085692306	1.0,1.0,1.0	0.885,0.851,0.912	0.117	45	42	59	71	71	94
85291	ENSG00000138107.13	ACTR1A	chr10	-	102481836	102481898	102481131	102481172	102483010	102483103	85291	154	126	167	4	2	12	126	109	147	9	18	14	111	49	0.000775920250326	0.0186918910195917	0.944,0.965,0.86	0.861,0.728,0.823	0.119	158	128	179	135	127	161
85292	ENSG00000138107.13	ACTR1A	chr10	-	102482000	102482175	102481131	102481172	102483010	102483103	85292	393	274	413	4	2	12	305	269	386	9	18	14	224	49	0.000788823751932	0.0189416338660599	0.956,0.968,0.883	0.881,0.766,0.858	0.101	397	276	425	314	287	400
85416	ENSG00000214413.9	BBIP1	chr10	-	110907679	110907836	110901537	110901612	110919120	110919176	85416	16	22	25	9	20	16	31	45	41	11	7	11	206	49	0.00093117821924	0.0215960729100551	0.297,0.207,0.271	0.401,0.605,0.47	-0.234	25	42	41	42	52	52
85483	ENSG00000078618.23	NRDC	chr1	-	51837486	51837620	51836368	51836438	51840225	51840514	85483	211	190	233	5	11	8	229	228	216	27	26	23	183	49	3.38213175499e-06	0.00022484318237847	0.919,0.822,0.886	0.694,0.701,0.715	0.172	216	201	241	256	254	239
85492	ENSG00000099204.21	ABLIM1	chr10	-	114473878	114473956	114472976	114473132	114487957	114487993	85492	111	127	162	12	18	9	127	113	161	0	1	2	127	49	1.16753051671e-10	2.42943942905869e-08	0.781,0.731,0.874	1.0,0.978,0.969	-0.187	123	145	171	127	114	163
85517	ENSG00000175470.20	PPP2R2D	chr10	+	131934457	131934555	131901237	131901330	131940030	131940196	85517	123	104	115	11	15	12	181	170	194	4	8	2	147	49	1.29069452803e-06	9.80213219473721e-05	0.788,0.698,0.762	0.938,0.876,0.97	-0.179	134	119	127	185	178	196
85794	ENSG00000148773.14	MKI67	chr10	-	128114927	128116007	128113426	128113602	128116490	128116536	85794	1690	1850	2335	25	19	38	1958	1615	2508	6	3	4	1129	49	1.73305814144e-13	6.06669639293353e-11	0.746,0.809,0.727	0.934,0.959,0.965	-0.192	1715	1869	2373	1964	1618	2512
85842	ENSG00000151640.13	DPYSL4	chr10	+	132202645	132202825	132201945	132202116	132203761	132203927	85842	255	198	297	24	12	21	93	88	170	32	29	38	229	49	5.74030822875e-11	1.29467065893462e-08	0.695,0.779,0.752	0.383,0.394,0.489	0.32	279	210	318	125	117	208
85904	ENSG00000174371.17	EXO1	chr1	+	241849108	241849216	241848950	241849027	241850408	241850586	85904	98	90	138	32	17	63	50	41	83	3	5	7	157	49	2.58283921085e-05	0.00122018975682469	0.489,0.623,0.406	0.839,0.719,0.787	-0.276	130	107	201	53	46	90
85905	ENSG00000174371.17	EXO1	chr1	+	241849111	241849216	241848730	241849027	241850408	241850586	85905	75	68	103	32	17	63	36	32	66	3	5	7	154	49	3.19341520467e-05	0.00146008591374881	0.427,0.56,0.342	0.792,0.671,0.75	-0.295	107	85	166	39	37	73
85931	ENSG00000174915.12	PTDSS2	chr11	+	473894	473977	458673	460288	479084	479090	85931	119	109	146	0	0	4	119	85	155	8	6	4	132	49	0.00017812779319	0.00588311897203592	1.0,1.0,0.931	0.847,0.84,0.935	0.103	119	109	150	127	91	159
85945	ENSG00000165669.14	FAM204A	chr10	-	118341726	118341927	118336024	118336423	118342269	118342315	85945	79	76	130	24	17	18	291	204	325	18	22	19	250	49	5.22626938275e-05	0.0021709690450186	0.392,0.467,0.586	0.76,0.645,0.77	-0.243	103	93	148	309	226	344
85950	ENSG00000023191.17	RNH1	chr11	-	504823	504996	502061	502181	507112	507195	85950	303	231	265	45	23	38	467	457	555	32	32	50	222	49	0.00163832147377	0.0336429039332586	0.598,0.689,0.606	0.763,0.759,0.71	-0.113	348	254	303	499	489	605
85955	ENSG00000174775.18	HRAS	chr11	-	533276	533358	532241	532630	533452	533612	85955	26	23	30	3	2	3	56	57	57	2	0	0	131	49	0.000175357080331	0.00581446705778335	0.764,0.811,0.789	0.913,1.0,1.0	-0.183	29	25	33	58	57	57
85956	ENSG00000174775.18	HRAS	chr11	-	533276	533358	532241	532755	533452	533612	85956	36	28	38	73	53	70	68	65	69	70	42	67	131	49	2.19916106847e-05	0.00106489779951684	0.156,0.165,0.169	0.267,0.367,0.278	-0.141	109	81	108	138	107	136
86037	ENSG00000174672.16	BRSK2	chr11	+	1456954	1457049	1456597	1456687	1459191	1459239	86037	57	45	67	22	20	34	33	21	27	35	26	34	144	49	7.29318164805e-06	0.000430361748680499	0.469,0.434,0.401	0.243,0.216,0.213	0.211	79	65	101	68	47	61
86047	ENSG00000162086.16	ZNF75A	chr16	+	3313048	3313175	3312676	3312768	3317189	3317925	86047	29	28	53	3	1	2	68	74	67	0	1	0	176	49	0.00213729674602	0.0413380867904317	0.729,0.886,0.881	1.0,0.954,1.0	-0.153	32	29	55	68	75	67
86098	ENSG00000205531.13	NAP1L4	chr11	-	2989128	2989271	2979206	2979237	2992228	2992258	86098	56	43	62	0	4	3	35	36	39	1	0	0	192	49	0.00223782648197	0.0429978718352446	1.0,0.733,0.841	0.899,1.0,1.0	-0.108	56	47	65	36	36	39
86145	ENSG00000084112.15	SSH1	chr12	-	108802321	108802368	108800779	108800926	108805055	108805184	86145	28	39	38	4	7	3	30	15	30	8	9	16	96	49	0.00103918316239	0.0236280580268587	0.781,0.74,0.866	0.657,0.46,0.489	0.26	32	46	41	38	24	46
86292	ENSG00000254641.1	ENSG00000254641	chr11	-	6608836	6608978	6608666	6608725	6609907	6610135	86292	85	80	115	3	3	3	72	83	97	16	14	19	191	49	8.17927403585e-09	1.17723096812629e-06	0.879,0.872,0.908	0.536,0.603,0.567	0.318	88	83	118	88	97	116
86324	ENSG00000116679.16	IVNS1ABP	chr1	-	185306484	185306625	185305535	185305643	185307013	185307139	86324	329	235	351	212	169	240	448	329	472	21	17	17	190	49	0	0	0.286,0.264,0.274	0.846,0.833,0.877	-0.577	541	404	591	469	346	489
86329	ENSG00000162222.14	TTC9C	chr11	+	62733117	62733199	62728822	62729086	62735381	62736243	86329	9	6	18	124	114	134	67	69	78	149	132	177	131	49	0	0	0.026,0.019,0.048	0.144,0.164,0.142	-0.119	133	120	152	216	201	255
86374	ENSG00000166452.12	AKIP1	chr11	+	8912452	8912533	8911191	8911671	8914825	8914930	86374	58	46	77	30	38	39	117	106	130	41	22	43	130	49	0.00110888861079	0.0247853383504512	0.422,0.313,0.427	0.518,0.645,0.533	-0.178	88	84	116	158	128	173
86811	ENSG00000163421.9	PROK2	chr3	-	71774444	71774507	71771654	71772828	71781466	71781592	86811	75	62	56	72	54	67	29	47	56	70	72	92	112	49	0.000589410370791	0.014994269656031	0.313,0.334,0.268	0.153,0.222,0.21	0.11	147	116	123	99	119	148
87223	ENSG00000104714.14	ERICH1	chr8	-	690897	691096	673766	674047	692477	692612	87223	10	15	8	79	87	59	49	54	63	58	62	49	248	49	0	0	0.024,0.033,0.026	0.143,0.147,0.203	-0.137	89	102	67	107	116	112
87311	ENSG00000149091.15	DGKZ	chr11	+	46369940	46370009	46369363	46369550	46371312	46371384	87311	154	107	191	2	2	3	82	64	96	15	12	17	118	49	7.86037901435e-14	2.86779735094125e-11	0.97,0.957,0.964	0.694,0.689,0.701	0.269	156	109	194	97	76	113
87427	ENSG00000149182.15	ARFGAP2	chr11	-	47173758	47173915	47172311	47172333	47175014	47175098	87427	118	117	128	0	0	3	125	108	118	5	2	7	206	49	0.00024434018721	0.00750907559331107	1.0,1.0,0.91	0.856,0.928,0.8	0.109	118	117	131	130	110	125
87474	ENSG00000149187.19	CELF1	chr11	-	47499452	47499604	47488836	47489024	47552991	47553117	87474	99	117	126	63	39	57	173	160	238	44	46	46	201	49	0.00046765871761	0.0125276245792291	0.277,0.422,0.35	0.489,0.459,0.558	-0.152	162	156	183	217	206	284
87476	ENSG00000149187.19	CELF1	chr11	-	47500860	47500932	47488836	47489024	47552991	47553117	87476	37	20	32	63	39	57	45	43	74	44	46	46	121	49	0.000286280171229	0.00847097037527649	0.192,0.172,0.185	0.293,0.275,0.394	-0.138	100	59	89	89	89	120
87512	ENSG00000196459.15	TRAPPC2	chrX	-	13734043	13734185	13719870	13719982	13734524	13734620	87512	26	42	56	16	16	30	108	100	146	19	17	21	191	49	9.36548026353e-07	7.37940555676571e-05	0.294,0.402,0.324	0.593,0.601,0.641	-0.272	42	58	86	127	117	167
87514	ENSG00000196459.15	TRAPPC2	chrX	-	13734049	13734185	13719870	13719982	13734524	13734545	87514	22	37	51	16	16	30	87	85	126	19	17	21	185	49	3.86082119652e-06	0.000251931702368258	0.267,0.38,0.31	0.548,0.57,0.614	-0.258	38	53	81	106	102	147
87529	ENSG00000189050.16	RNFT1	chr17	-	59960067	59960168	59958290	59958444	59962539	59962599	87529	76	68	116	0	0	2	76	69	102	3	3	5	150	49	0.000363008389057	0.010320709321874	1.0,1.0,0.95	0.892,0.883,0.87	0.102	76	68	118	79	72	107
87651	ENSG00000092020.11	PPP2R3C	chr14	-	35116609	35116737	35109922	35110629	35121901	35121965	87651	164	126	155	28	23	42	257	264	295	29	30	28	177	49	0.000544962217072	0.0141513803408596	0.619,0.603,0.505	0.71,0.709,0.745	-0.146	192	149	197	286	294	323
87823	ENSG00000152601.18	MBNL1	chr3	+	152446703	152446757	152445281	152445539	152447619	152447773	87823	80	143	91	22	15	15	217	269	224	5	17	8	103	49	3.87784201972e-07	3.45391167901162e-05	0.634,0.819,0.743	0.954,0.883,0.93	-0.19	102	158	106	222	286	232
87881	ENSG00000223482.10	NUTM2A-AS1	chr10	-	87307956	87308060	87287958	87288495	87326629	87326672	87881	2	4	5	27	16	26	11	12	18	15	14	16	153	49	6.1655236816e-07	5.09680692243736e-05	0.023,0.074,0.058	0.19,0.215,0.265	-0.172	29	20	31	26	26	34
87887	ENSG00000223482.10	NUTM2A-AS1	chr10	-	87330891	87331096	87326198	87326672	87336785	87336889	87887	28	26	26	34	41	34	51	48	58	35	34	31	254	49	0.000221536853776	0.00695625111543471	0.137,0.109,0.129	0.219,0.214,0.265	-0.108	62	67	60	86	82	89
87926	ENSG00000053371.13	AKR7A2	chr1	-	19307313	19307410	19307001	19307101	19308157	19308262	87926	267	233	290	4	6	8	185	175	196	14	18	17	146	49	3.82822955003e-07	3.41698720168747e-05	0.957,0.929,0.924	0.816,0.765,0.795	0.145	271	239	298	199	193	213
88175	ENSG00000168005.9	SPINDOC	chr11	+	63822790	63822848	63818801	63819002	63826927	63827716	88175	16	4	11	57	32	64	11	13	21	21	14	30	107	49	2.05181083377e-05	0.00100807206102716	0.114,0.054,0.073	0.193,0.298,0.243	-0.164	73	36	75	32	27	51
88188	ENSG00000072518.22	MARK2	chr11	+	63908259	63908304	63904785	63905043	63908876	63909255	88188	109	87	122	8	2	2	67	50	96	27	20	42	94	49	0	0	0.877,0.958,0.97	0.564,0.566,0.544	0.377	117	89	124	94	70	138
88210	ENSG00000149743.14	TRPT1	chr11	-	64224099	64224162	64223829	64223967	64224284	64224341	88210	63	50	67	2	2	2	41	39	59	6	4	10	112	49	0.000271487096013	0.00813505091847068	0.932,0.916,0.936	0.749,0.81,0.721	0.168	65	52	69	47	43	69
88211	ENSG00000149743.14	TRPT1	chr11	-	64224099	64224210	64223798	64223967	64224284	64224341	88211	126	76	111	2	2	2	77	65	115	6	4	10	160	49	0.000394175640891	0.0109610835746483	0.951,0.921,0.944	0.797,0.833,0.779	0.136	128	78	113	83	69	125
88216	ENSG00000149743.14	TRPT1	chr11	-	64224800	64225580	64223876	64224717	64225785	64225869	88216	278	179	300	1	0	1	120	133	214	0	1	6	829	49	0.00256950951887	0.0481727487511218	0.943,1.0,0.947	1.0,0.887,0.678	0.108	279	179	301	120	134	220
88246	ENSG00000173264.15	GPR137	chr11	+	64288064	64288214	64287720	64287946	64288339	64288468	88246	101	99	137	5	1	4	89	73	139	11	12	13	199	49	2.58242609433e-05	0.00122018975682469	0.833,0.961,0.894	0.666,0.6,0.725	0.232	106	100	141	100	85	152
88248	ENSG00000173264.15	GPR137	chr11	+	64288602	64288721	64288339	64288468	64289036	64289494	88248	134	124	166	6	7	4	124	123	136	10	13	17	168	49	0.000803976569578	0.0192436143938415	0.867,0.838,0.924	0.783,0.734,0.7	0.137	140	131	170	134	136	153
88263	ENSG00000168066.21	SF1	chr11	-	64765950	64766155	64764605	64765518	64766899	64767079	88263	712	662	633	146	105	112	1072	1116	1297	336	415	358	254	49	5.81572964231e-08	6.71616847060648e-06	0.485,0.549,0.522	0.381,0.342,0.411	0.141	858	767	745	1408	1531	1655
88402	ENSG00000173465.8	ZNRD2	chr11	+	65571390	65571779	65570885	65570970	65572442	65572892	88402	604	469	724	9	5	7	313	252	382	53	45	61	438	49	0	0	0.882,0.913,0.92	0.398,0.385,0.412	0.507	613	474	731	366	297	443
88533	ENSG00000173020.11	GRK2	chr11	+	67281092	67281184	67280731	67280783	67281458	67281558	88533	263	183	405	1	0	0	188	135	243	7	9	8	141	49	1.15679910095e-09	2.03533048099347e-07	0.989,1.0,1.0	0.903,0.839,0.913	0.111	264	183	405	195	144	251
88556	ENSG00000175634.15	RPS6KB2	chr11	+	67433125	67433216	67432951	67433042	67433339	67433447	88556	182	146	242	4	3	5	224	189	253	17	13	19	140	49	1.19292129382e-05	0.000648698942983611	0.941,0.945,0.944	0.822,0.836,0.823	0.116	186	149	247	241	202	272
88805	ENSG00000131626.19	PPFIA1	chr11	+	70349922	70350039	70348188	70348420	70354300	70354452	88805	404	517	350	94	141	98	1144	1199	1135	88	125	108	166	49	0	0	0.559,0.52,0.513	0.793,0.739,0.756	-0.232	498	658	448	1232	1324	1243
89067	ENSG00000175581.14	MRPL48	chr11	+	73805026	73805079	73787871	73787992	73825707	73825796	89067	112	90	122	5	0	4	185	201	217	19	20	16	102	49	5.25866583848e-05	0.00218172956586469	0.915,1.0,0.936	0.824,0.828,0.867	0.111	117	90	126	204	221	233
89487	ENSG00000272888.8	CHASERR	chr15	+	92883584	92883778	92882873	92883186	92885514	92885584	89487	46	47	73	20	11	21	141	142	168	19	19	29	243	49	0.00167471926271	0.0342334417171538	0.317,0.463,0.412	0.599,0.601,0.539	-0.182	66	58	94	160	161	197
89813	ENSG00000254416.6	LINC02732	chr11	+	110381925	110382021	110355302	110355518	110406243	110407610	89813	355	427	394	110	95	90	356	384	360	35	42	44	145	49	6.65982569092e-09	9.81608650246544e-07	0.522,0.603,0.597	0.775,0.755,0.734	-0.181	465	522	484	391	426	404
89814	ENSG00000254416.6	LINC02732	chr11	+	110381925	110382021	110366360	110366534	110406243	110407610	89814	396	467	419	363	338	401	398	425	423	136	164	191	145	49	1.03472785895e-13	3.67963460994119e-11	0.269,0.318,0.261	0.497,0.467,0.428	-0.181	759	805	820	534	589	614
89858	ENSG00000150776.18	NKAPD1	chr11	+	112074886	112074916	112074315	112074358	112075566	112075643	89858	36	30	34	20	13	24	17	24	24	48	47	49	79	49	1.24913961397e-08	1.72394091569893e-06	0.528,0.589,0.468	0.18,0.241,0.233	0.31	56	43	58	65	71	73
89922	ENSG00000003756.17	RBM5	chr3	+	50104247	50104308	50100531	50103166	50105076	50105142	89922	94	64	82	7	8	5	206	166	224	5	6	5	110	49	0.00203707975868	0.0398701711300645	0.857,0.781,0.88	0.948,0.925,0.952	-0.102	101	72	87	211	172	229
89984	ENSG00000116786.13	PLEKHM2	chr1	+	15731949	15732048	15731191	15731257	15732349	15732529	89984	124	77	97	0	1	0	155	115	163	8	7	7	148	49	4.87809340033e-07	4.18190734093852e-05	1.0,0.962,1.0	0.865,0.845,0.885	0.122	124	78	97	163	122	170
90067	ENSG00000144741.19	SLC25A26	chr3	+	66236543	66236700	66220741	66221127	66243202	66243312	90067	42	29	35	7	2	8	49	70	99	0	1	5	206	49	0.000156050667386	0.00532943160857746	0.588,0.775,0.51	1.0,0.943,0.825	-0.298	49	31	43	49	71	104
90115	ENSG00000167232.14	ZNF91	chr19	-	23342169	23342265	23338852	23339054	23358429	23358848	90115	17	16	20	4	4	6	29	16	35	18	18	26	145	49	0.00147964209667	0.0310678615930295	0.59,0.575,0.53	0.353,0.231,0.313	0.266	21	20	26	47	34	61
90128	ENSG00000186166.9	CENATAC	chr11	+	119013231	119013262	119011938	119012254	119014993	119015083	90128	34	28	32	0	0	0	47	29	52	4	3	2	80	49	0.000429072313706	0.0117372321027651	1.0,1.0,1.0	0.878,0.856,0.941	0.108	34	28	32	51	32	54
90150	ENSG00000137700.19	SLC37A4	chr11	-	119025190	119025757	119024414	119025076	119025966	119026080	90150	161	118	173	0	1	0	45	35	47	0	2	3	616	49	0.00172281610692	0.0350036860224305	1.0,0.904,1.0	1.0,0.582,0.555	0.256	161	119	173	45	37	50
90397	ENSG00000138028.17	CGREF1	chr2	-	27102359	27102430	27102096	27102221	27102525	27102591	90397	64	71	62	1	2	1	59	63	76	6	5	4	120	49	0.00208589266633	0.0405656631934912	0.963,0.935,0.962	0.801,0.837,0.886	0.112	65	73	63	65	68	80
90429	ENSG00000171469.11	ZNF561	chr19	-	9617044	9617171	9614020	9614103	9618090	9618166	90429	108	101	109	3	1	2	163	140	188	13	10	14	176	49	4.76447508977e-05	0.00200768109879957	0.909,0.966,0.938	0.777,0.796,0.789	0.15	111	102	111	176	150	202
90431	ENSG00000171469.11	ZNF561	chr19	-	9617044	9617226	9614020	9614103	9618090	9618179	90431	105	99	106	3	1	2	154	118	167	13	10	14	231	49	1.99606730963e-05	0.000987179396229153	0.881,0.955,0.918	0.715,0.715,0.717	0.202	108	100	108	167	128	181
90432	ENSG00000171469.11	ZNF561	chr19	-	9617048	9617171	9614020	9614103	9618090	9618179	90432	88	82	94	3	1	2	127	116	152	13	10	14	172	49	3.73331155487e-05	0.00164214399813068	0.893,0.959,0.931	0.736,0.768,0.756	0.174	91	83	96	140	126	166
90433	ENSG00000171469.11	ZNF561	chr19	-	9617620	9617758	9617044	9617171	9618090	9618179	90433	21	18	15	12	15	13	9	10	7	21	26	34	187	49	2.62445365196e-06	0.000180360076075546	0.314,0.239,0.232	0.101,0.092,0.051	0.18	33	33	28	30	36	41
90434	ENSG00000171469.11	ZNF561	chr19	-	9617620	9617768	9617051	9617171	9618090	9618179	90434	24	18	18	12	15	13	11	11	10	21	26	34	197	49	7.09118954834e-06	0.000421029982980106	0.332,0.23,0.256	0.115,0.095,0.068	0.18	36	33	31	32	37	44
90620	ENSG00000178904.19	DPY19L3	chr19	+	32467473	32467626	32464727	32464784	32468730	32468813	90620	8	21	13	16	13	22	35	29	39	11	9	28	202	49	0.0019975585754	0.0392452234467142	0.108,0.282,0.125	0.436,0.439,0.253	-0.204	24	34	35	46	38	67
90644	ENSG00000084234.18	APLP2	chr11	+	130123611	130123779	130122304	130122513	130126699	130126830	90644	229	210	211	54	32	64	226	190	205	21	15	26	217	49	0.00012793779685	0.00454243384262301	0.489,0.597,0.427	0.708,0.741,0.64	-0.192	283	242	275	247	205	231
90704	ENSG00000060237.19	WNK1	chr12	+	879572	880031	877093	878361	880720	880814	90704	399	433	387	76	87	72	593	719	689	64	73	81	508	49	1.01136125423e-05	0.000562379653255223	0.336,0.324,0.341	0.472,0.487,0.451	-0.136	475	520	459	657	792	770
90802	ENSG00000067182.9	TNFRSF1A	chr12	-	6330852	6330926	6330441	6330711	6333068	6333147	90802	34	41	58	3	4	6	26	20	26	10	13	13	123	49	1.16785712956e-06	8.91964153805195e-05	0.819,0.803,0.794	0.509,0.38,0.443	0.361	37	45	64	36	33	39
90803	ENSG00000067182.9	TNFRSF1A	chr12	-	6330852	6330960	6330597	6330711	6333068	6333147	90803	26	31	41	3	4	6	19	16	20	10	13	13	157	49	2.6522143749e-06	0.000181895898317759	0.73,0.707,0.681	0.372,0.278,0.324	0.381	29	35	47	29	29	33
90804	ENSG00000067182.9	TNFRSF1A	chr12	-	6330852	6331993	6330597	6330711	6333068	6333147	90804	60	47	68	3	4	6	41	39	35	10	13	13	1190	49	3.4539801263e-05	0.00154557562096371	0.452,0.326,0.318	0.144,0.11,0.1	0.247	63	51	74	51	52	48
90834	ENSG00000111652.10	COPS7A	chr12	+	6727925	6728001	6724286	6724818	6728222	6728311	90834	213	134	257	14	11	12	200	121	239	41	24	36	125	49	1.18761456669e-07	1.23753120374886e-05	0.856,0.827,0.894	0.657,0.664,0.722	0.178	227	145	269	241	145	275
90847	ENSG00000111665.12	CDCA3	chr12	-	6849322	6849413	6849153	6849198	6849564	6849858	90847	232	133	256	5	2	9	94	60	132	18	8	26	140	49	1.76658687678e-12	5.14000305520609e-10	0.942,0.959,0.909	0.646,0.724,0.64	0.267	237	135	265	112	68	158
90848	ENSG00000111665.12	CDCA3	chr12	-	6849322	6849429	6848815	6849198	6849564	6849783	90848	397	294	415	5	2	9	170	132	205	18	8	26	156	49	4.5852210917e-12	1.26302169997643e-09	0.961,0.979,0.935	0.748,0.838,0.712	0.192	402	296	424	188	140	231
90867	ENSG00000068120.15	COASY	chr17	+	42562295	42562487	42562150	42562219	42562611	42562919	90867	239	232	243	20	21	20	210	212	237	47	40	35	241	49	3.20801835699e-05	0.00146476984912809	0.708,0.692,0.712	0.476,0.519,0.579	0.179	259	253	263	257	252	272
90868	ENSG00000068120.15	COASY	chr17	+	42562355	42562487	42562150	42562219	42562611	42563322	90868	155	124	156	20	21	20	120	128	136	47	40	35	181	49	2.02168413717e-05	0.000996183376417396	0.677,0.615,0.679	0.409,0.464,0.513	0.195	175	145	176	167	168	171
90870	ENSG00000068120.15	COASY	chr17	+	42564708	42564898	42563306	42564577	42565226	42565311	90870	247	153	296	2	3	1	263	189	325	11	20	25	239	49	5.52677570376e-10	1.03470786023792e-07	0.962,0.913,0.984	0.831,0.66,0.727	0.214	249	156	297	274	209	350
90871	ENSG00000068120.15	COASY	chr17	+	42564982	42565047	42563306	42564577	42565226	42565311	90871	206	150	201	2	3	1	211	187	246	11	20	25	114	49	1.54662616048e-10	3.14049217136016e-08	0.978,0.956,0.989	0.892,0.801,0.809	0.14	208	153	202	222	207	271
90903	ENSG00000089818.18	NECAP1	chr12	+	8091768	8091850	8089935	8090299	8092675	8092784	90903	124	137	156	1	2	3	227	185	205	11	11	18	131	49	7.2731043802e-06	0.000429742664292499	0.979,0.962,0.951	0.885,0.863,0.81	0.111	125	139	159	238	196	223
91117	ENSG00000231584.10	FAHD2CP	chr2	+	96019200	96019700	96010531	96010732	96021124	96021195	91117	22	32	24	0	1	0	30	42	36	4	2	2	549	49	2.64720297954e-05	0.00124333444764405	1.0,0.741,1.0	0.401,0.652,0.616	0.357	22	33	24	34	44	38
91120	ENSG00000231584.10	FAHD2CP	chr2	+	96019200	96019700	96015108	96015325	96021124	96021195	91120	22	33	24	1	0	0	30	44	36	3	2	5	549	49	1.18033891696e-05	0.000644973649982102	0.663,1.0,1.0	0.472,0.663,0.391	0.379	23	33	24	33	46	41
91400	ENSG00000111731.13	C2CD5	chr12	-	22519039	22519239	22518095	22518137	22523425	22523624	91400	14	19	23	52	63	44	47	42	40	34	48	34	249	49	3.94931578551e-08	4.75694378601994e-06	0.05,0.056,0.093	0.214,0.147,0.188	-0.117	66	82	67	81	90	74
91401	ENSG00000111731.13	C2CD5	chr12	-	22519114	22519239	22518095	22518137	22523425	22523624	91401	10	17	19	52	63	44	45	41	36	34	48	34	174	49	2.35073160937e-09	3.84416112402353e-07	0.051,0.071,0.108	0.272,0.194,0.23	-0.155	62	80	63	79	89	70
91485	ENSG00000100813.15	ACIN1	chr14	-	23071124	23071186	23069475	23069617	23071426	23071538	91485	208	248	187	38	49	37	254	249	287	84	101	77	111	49	0.000337295211647	0.0096756075416161	0.707,0.691,0.691	0.572,0.521,0.622	0.125	246	297	224	338	350	364
91623	ENSG00000174718.12	RESF1	chr12	+	31970188	31970356	31960776	31960871	31980877	31982979	91623	140	226	120	9	15	15	152	189	164	4	3	4	217	49	3.86867597122e-05	0.0016895229415313	0.778,0.773,0.644	0.896,0.934,0.903	-0.179	149	241	135	156	192	168
91718	ENSG00000005812.11	FBXL3	chr13	-	77021656	77021861	77018599	77018722	77026826	77027195	91718	147	179	164	5	7	6	326	374	354	3	3	5	254	49	0.00112183247158	0.0249749858388087	0.85,0.831,0.841	0.954,0.96,0.932	-0.108	152	186	170	329	377	359
92120	ENSG00000249859.14	PVT1	chr8	+	127996560	127996598	127989161	127989291	128096517	128096654	92120	11	11	14	18	26	19	44	35	73	12	18	13	87	49	1.57321072836e-08	2.10631606103195e-06	0.256,0.192,0.293	0.674,0.523,0.76	-0.405	29	37	33	56	53	86
92123	ENSG00000249859.14	PVT1	chr8	+	128009589	128009718	127989161	127989291	128096517	128096654	92123	103	92	115	18	26	19	339	364	412	12	18	13	178	49	2.54873899763e-12	7.35207282273433e-10	0.612,0.493,0.625	0.886,0.848,0.897	-0.3	121	118	134	351	382	425
92126	ENSG00000249859.14	PVT1	chr8	+	128031958	128032272	127989260	127989291	128070159	128070272	92126	22	35	40	12	15	11	90	92	167	13	19	21	363	49	0.000474976451584	0.0126480357715579	0.198,0.24,0.329	0.483,0.395,0.518	-0.21	34	50	51	103	111	188
92127	ENSG00000249859.14	PVT1	chr8	+	128031958	128032272	127989260	127989291	128096517	128096654	92127	25	36	40	18	26	19	90	95	163	12	18	13	363	49	6.41161712611e-09	9.51282999256025e-07	0.158,0.157,0.221	0.503,0.416,0.629	-0.337	43	62	59	102	113	176
92151	ENSG00000249859.14	PVT1	chr8	+	128070159	128070272	127989161	127989291	128096517	128096654	92151	129	143	105	18	26	19	305	340	340	12	18	13	162	49	9.0677498843e-10	1.6252067665965e-07	0.684,0.625,0.626	0.885,0.851,0.888	-0.23	147	169	124	317	358	353
92167	ENSG00000249859.14	PVT1	chr8	+	128070159	128070361	127989161	127989291	128096517	128096654	92167	146	162	118	18	26	19	300	331	352	12	18	13	251	49	2.09294535036e-08	2.7156167942673e-06	0.613,0.549,0.548	0.83,0.782,0.841	-0.248	164	188	137	312	349	365
92181	ENSG00000249859.14	PVT1	chr8	+	128070161	128070272	127989161	127989291	128096517	128096654	92181	113	127	93	18	26	19	286	318	309	12	18	13	160	49	2.60158117271e-10	5.05360902309283e-08	0.658,0.599,0.6	0.88,0.844,0.879	-0.249	131	153	112	298	336	322
92245	ENSG00000221838.10	AP4M1	chr7	+	100102245	100102393	100101879	100101968	100102674	100102781	92245	70	49	60	30	11	27	6	14	18	18	13	36	197	49	8.39076031989e-08	9.24510478459224e-06	0.367,0.526,0.356	0.077,0.211,0.111	0.283	100	60	87	24	27	54
92311	ENSG00000139644.13	TMBIM6	chr12	+	49741956	49742115	49741548	49741611	49752463	49752549	92311	34	44	34	308	215	312	109	104	116	155	136	196	208	49	0	0	0.025,0.046,0.025	0.142,0.153,0.122	-0.107	342	259	346	264	240	312
92366	ENSG00000139624.14	CERS5	chr12	-	50142052	50142110	50138566	50138617	50143073	50143204	92366	70	78	79	2	3	2	71	85	90	6	7	11	107	49	0.00154134600627	0.0319738908726583	0.941,0.923,0.948	0.844,0.848,0.789	0.11	72	81	81	77	92	101
92460	ENSG00000050426.16	LETMD1	chr12	+	51056143	51056245	51053777	51053860	51056349	51056428	92460	69	56	56	1	1	1	140	167	170	13	13	12	151	49	2.06181058436e-05	0.00101150621303226	0.957,0.948,0.948	0.778,0.807,0.821	0.149	70	57	57	153	180	182
92462	ENSG00000050426.16	LETMD1	chr12	+	51056149	51056245	51053777	51053860	51056349	51056502	92462	68	56	56	1	1	1	129	157	166	13	13	12	145	49	1.30052010927e-05	0.000697842527009159	0.958,0.95,0.95	0.77,0.803,0.824	0.154	69	57	57	142	170	178
92521	ENSG00000102078.16	SLC25A14	chrX	+	130340106	130340344	130339887	130339976	130345181	130345275	92521	13	13	21	7	11	14	48	54	83	9	4	10	287	49	7.24850944267e-07	5.89092585430826e-05	0.241,0.168,0.204	0.477,0.697,0.586	-0.382	20	24	35	57	58	93
92522	ENSG00000102078.16	SLC25A14	chrX	+	130340106	130340353	130339912	130339976	130345181	130345275	92522	16	13	26	7	11	14	53	63	95	9	4	10	296	49	1.38755940415e-06	0.000104550734430858	0.275,0.164,0.235	0.494,0.723,0.611	-0.385	23	24	40	62	67	105
92605	ENSG00000139546.11	TARBP2	chr12	+	53502014	53502184	53500920	53501461	53503712	53503808	92605	232	167	264	4	1	1	176	172	221	4	7	12	219	49	8.37794409025e-05	0.00321031927166358	0.928,0.974,0.983	0.908,0.846,0.805	0.109	236	168	265	180	179	233
92610	ENSG00000139546.11	TARBP2	chr12	+	53502019	53502184	53501365	53501461	53503712	53503808	92610	184	144	213	4	1	1	131	147	177	4	7	12	214	49	7.53470004847e-05	0.00293573753598677	0.913,0.971,0.98	0.882,0.828,0.772	0.127	188	145	214	135	154	189
92614	ENSG00000139546.11	TARBP2	chr12	+	53502059	53502184	53501305	53501461	53503712	53503808	92614	113	72	118	4	1	1	75	81	106	4	7	12	174	49	0.000124089662656	0.00442920356705917	0.888,0.953,0.971	0.841,0.765,0.713	0.164	117	73	119	79	88	118
92615	ENSG00000139546.11	TARBP2	chr12	+	53503026	53503129	53501365	53501461	53503712	53503808	92615	100	94	112	4	1	1	93	77	100	4	7	12	152	49	0.00017351480185	0.00576575738051311	0.89,0.968,0.973	0.882,0.78,0.729	0.147	104	95	113	97	84	112
92618	ENSG00000139546.11	TARBP2	chr12	+	53503026	53503129	53502014	53502184	53503712	53503808	92618	130	128	155	3	2	1	124	106	126	7	8	6	152	49	0.000292452539946	0.00861350905447441	0.933,0.954,0.98	0.851,0.81,0.871	0.112	133	130	156	131	114	132
92620	ENSG00000139546.11	TARBP2	chr12	+	53503026	53503212	53502014	53502184	53503712	53503808	92620	97	96	130	3	2	1	103	79	89	7	8	6	235	49	0.000247022158345	0.00757763865108434	0.871,0.909,0.964	0.754,0.673,0.756	0.187	100	98	131	110	87	95
92622	ENSG00000139546.11	TARBP2	chr12	+	53505134	53505262	53504611	53504815	53505648	53505686	92622	71	36	100	5	7	10	41	39	70	22	12	29	177	49	1.59808511192e-05	0.000823056693159043	0.797,0.587,0.735	0.34,0.474,0.401	0.301	76	43	110	63	51	99
92855	ENSG00000139645.11	ANKRD52	chr12	-	56248022	56248224	56247686	56247774	56248494	56248566	92855	162	144	192	1	0	0	164	154	226	8	2	4	251	49	1.60172270831e-05	0.000823885096916732	0.969,1.0,1.0	0.8,0.938,0.917	0.105	163	144	192	172	156	230
92915	ENSG00000063854.13	HAGH	chr16	-	1819114	1819223	1817167	1817271	1819896	1820014	92915	42	40	53	0	0	0	55	44	62	4	0	6	158	49	1.7787304979e-05	0.000900227827517748	1.0,1.0,1.0	0.81,1.0,0.762	0.143	42	40	53	59	44	68
92978	ENSG00000240771.8	ARHGEF25	chr12	+	57614015	57614119	57613693	57613760	57614330	57614400	92978	110	73	94	0	1	0	34	31	34	0	3	4	153	49	0.000425091637948	0.0116612041137214	1.0,0.959,1.0	1.0,0.768,0.731	0.153	110	74	94	34	34	38
93065	ENSG00000116791.14	CRYZ	chr1	-	74707102	74707204	74706898	74706994	74710097	74710247	93065	216	198	269	2	4	7	79	88	89	5	7	6	151	49	0.000716744229494	0.0174984004389834	0.972,0.941,0.926	0.837,0.803,0.828	0.124	218	202	276	84	95	95
93098	ENSG00000196159.14	FAT4	chr4	+	125316399	125321586	125314954	125315977	125398783	125398915	93098	1283	1551	1881	0	0	0	2269	2139	3257	2	2	5	5236	49	0.0003077707882	0.00897654116590498	1.0,1.0,1.0	0.914,0.909,0.859	0.106	1283	1551	1881	2271	2141	3262
93223	ENSG00000111596.14	CNOT2	chr12	+	70294070	70294294	70278131	70278274	70310894	70311017	93223	5	4	2	48	32	42	45	37	41	40	50	51	273	49	2.22044604925e-16	1.22326556898477e-13	0.018,0.022,0.008	0.168,0.117,0.126	-0.121	53	36	44	85	87	92
93224	ENSG00000111596.14	CNOT2	chr12	+	70294236	70294294	70278131	70278274	70310894	70311017	93224	2	4	3	48	32	42	30	25	19	40	50	51	107	49	2.45645503938e-10	4.79944185034213e-08	0.019,0.054,0.032	0.256,0.186,0.146	-0.161	50	36	45	70	75	70
93560	ENSG00000133641.18	C12orf29	chr12	+	88040147	88040265	88035535	88035738	88042824	88042920	93560	110	113	94	15	22	17	162	136	161	12	13	5	167	49	0.000241155362282	0.0074281819680731	0.683,0.601,0.619	0.798,0.754,0.904	-0.184	125	135	111	174	149	166
93644	ENSG00000139323.14	POC1B	chr12	-	89497170	89497342	89491935	89492115	89525119	89525204	93644	27	25	44	6	4	12	74	49	111	6	3	5	221	49	0.000253760319559	0.00773491375867571	0.499,0.581,0.448	0.732,0.784,0.831	-0.273	33	29	56	80	52	116
93656	ENSG00000177054.14	ZDHHC13	chr11	+	19142977	19143123	19117167	19117276	19146180	19146303	93656	66	68	89	6	6	8	59	65	83	1	3	1	195	49	0.000847750010382	0.0200697872306392	0.734,0.74,0.737	0.937,0.845,0.954	-0.175	72	74	97	60	68	84
93691	ENSG00000072071.17	ADGRL1	chr19	-	14160592	14160696	14160111	14160297	14161311	14161626	93691	195	155	176	2	3	1	113	105	151	23	22	27	153	49	0	0	0.969,0.943,0.983	0.611,0.605,0.642	0.346	197	158	177	136	127	178
93705	ENSG00000181544.16	FANCB	chrX	-	14868922	14869043	14864559	14865580	14872985	14873059	93705	40	33	60	3	8	8	26	26	37	1	0	0	170	49	5.65292692656e-07	4.74330676230991e-05	0.794,0.543,0.684	0.882,1.0,1.0	-0.287	43	41	68	27	26	37
93957	ENSG00000111237.19	VPS29	chr12	-	110496822	110497002	110496045	110496203	110498819	110498859	93957	101	103	121	4	3	7	68	59	74	9	9	7	229	49	0.00168357146808	0.0343934717146276	0.844,0.88,0.787	0.618,0.584,0.693	0.205	105	106	128	77	68	81
93958	ENSG00000111237.19	VPS29	chr12	-	110496822	110497002	110496045	110496203	110499534	110499546	93958	101	103	121	53	54	93	67	58	73	78	89	131	229	49	3.96439259198e-09	6.16784237267518e-07	0.29,0.29,0.218	0.155,0.122,0.107	0.138	154	157	214	145	147	204
93964	ENSG00000111237.19	VPS29	chr12	-	110499456	110499546	110496011	110496203	110502048	110502111	93964	49	36	56	21	19	31	42	44	73	12	7	13	139	49	0.000471577761232	0.0126074832578218	0.451,0.4,0.389	0.552,0.689,0.664	-0.222	70	55	87	54	51	86
93966	ENSG00000111237.19	VPS29	chr12	-	110499534	110499546	110496011	110496203	110502048	110502099	93966	64	58	103	21	19	31	87	91	142	12	7	13	61	49	7.16107553811e-07	5.83397633929589e-05	0.71,0.71,0.727	0.853,0.913,0.898	-0.172	85	77	134	99	98	155
94000	ENSG00000234608.9	MAPKAPK5-AS1	chr12	-	111841326	111841470	111839767	111840477	111841683	111841896	94000	158	152	131	4	7	9	282	322	383	38	30	43	193	49	0.000144352889834	0.00503482204391955	0.909,0.846,0.787	0.653,0.732,0.693	0.155	162	159	140	320	352	426
94028	ENSG00000089248.7	ERP29	chr12	+	112019755	112019894	112013425	112013609	112022149	112023168	94028	646	433	683	11	6	13	351	270	373	37	33	44	188	49	0	0	0.939,0.95,0.932	0.712,0.681,0.688	0.247	657	439	696	388	303	417
94241	ENSG00000110871.15	COQ5	chr12	-	120526456	120526546	120522213	120522363	120528939	120529140	94241	7	2	6	24	25	16	14	18	28	20	21	21	139	49	7.57539376561e-06	0.000442738948156882	0.093,0.027,0.117	0.198,0.232,0.32	-0.171	31	27	22	34	39	49
94442	ENSG00000119242.9	CCDC92	chr12	-	123944271	123944364	123943346	123943493	123972528	123972831	94442	71	46	64	3	4	4	91	80	85	0	0	1	142	49	1.76254611767e-05	0.000895408065870887	0.891,0.799,0.847	1.0,1.0,0.967	-0.143	74	50	68	91	80	86
94568	ENSG00000139370.12	SLC15A4	chr12	-	128809942	128810053	128809395	128809473	128814774	128815070	94568	43	23	36	1	0	3	38	45	60	5	5	9	160	49	0.00220579838605	0.0424796318982254	0.929,1.0,0.786	0.699,0.734,0.671	0.204	44	23	39	43	50	69
94569	ENSG00000139370.12	SLC15A4	chr12	-	128809942	128810111	128809395	128809473	128814774	128815070	94569	57	36	55	1	0	3	55	59	86	5	5	9	218	49	0.00152201939327	0.0316609239990932	0.928,1.0,0.805	0.712,0.726,0.682	0.204	58	36	58	60	64	95
94578	ENSG00000111450.14	STX2	chr12	-	130795994	130796120	130789599	130791977	130798524	130798635	94578	107	116	116	14	9	13	88	99	134	4	7	2	175	49	0.00253501215607	0.0476589376284254	0.682,0.783,0.714	0.86,0.798,0.949	-0.143	121	125	129	92	106	136
94585	ENSG00000132341.12	RAN	chr12	+	130872583	130872617	130872075	130872126	130872835	130872920	94585	625	586	684	16	19	31	379	325	394	89	75	116	83	49	0	0	0.958,0.948,0.929	0.715,0.719,0.667	0.245	641	605	715	468	400	510
94586	ENSG00000132341.12	RAN	chr12	+	130872583	130872629	130872065	130872126	130872835	130872920	94586	1452	1302	1625	16	19	31	856	743	955	89	75	116	95	49	0	0	0.979,0.972,0.964	0.832,0.836,0.809	0.146	1468	1321	1656	945	818	1071
94609	ENSG00000177169.10	ULK1	chr12	+	131917410	131917554	131916952	131917062	131919211	131919384	94609	54	43	68	0	0	1	32	19	35	1	3	2	193	49	0.00101738628699	0.0232425389989412	1.0,1.0,0.945	0.89,0.617,0.816	0.207	54	43	69	33	22	37
94610	ENSG00000177169.10	ULK1	chr12	+	131918496	131918681	131916952	131917062	131919211	131919384	94610	72	54	93	0	0	1	51	24	50	1	3	2	234	49	0.00173584940469	0.035172799016768	1.0,1.0,0.951	0.914,0.626,0.84	0.19	72	54	94	52	27	52
94622	ENSG00000183495.15	EP400	chr12	+	131981488	131981596	131979693	131979793	131982092	131982478	94622	69	107	83	1	2	2	63	84	91	6	8	10	157	49	1.95991751464e-05	0.000974319645536014	0.956,0.943,0.928	0.766,0.766,0.74	0.185	70	109	85	69	92	101
94656	ENSG00000111011.18	RSRC2	chr12	-	122520503	122520581	122518838	122519029	122521384	122521428	94656	51	51	54	122	131	120	127	134	149	91	117	102	127	49	8.881784197e-16	4.5919507512659e-13	0.139,0.131,0.148	0.35,0.306,0.36	-0.199	173	182	174	218	251	251
94671	ENSG00000112787.14	FBRSL1	chr12	+	132571067	132571231	132569925	132570241	132572287	132572344	94671	182	173	170	0	1	0	76	98	89	1	5	3	213	49	0.000112028086196	0.00408768713426675	1.0,0.975,1.0	0.946,0.818,0.872	0.113	182	174	170	77	103	92
95157	ENSG00000172766.19	NAA16	chr13	+	41355143	41355216	41336649	41336756	41358303	41358473	95157	36	45	38	3	2	2	48	55	57	0	1	0	122	49	0.00133961802942	0.0287107995457103	0.828,0.9,0.884	1.0,0.957,1.0	-0.115	39	47	40	48	56	57
95287	ENSG00000170919.16	TPT1-AS1	chr13	+	45390713	45390858	45389734	45389820	45391031	45391548	95287	67	49	54	0	1	0	60	65	100	9	9	12	194	49	3.21332072062e-10	6.17058568438831e-08	1.0,0.925,1.0	0.627,0.646,0.678	0.325	67	50	54	69	74	112
95288	ENSG00000170919.16	TPT1-AS1	chr13	+	45390713	45390902	45387584	45389820	45391031	45391676	95288	122	96	122	0	1	0	123	135	182	9	9	12	238	49	4.82614392894e-10	9.08599326633015e-08	1.0,0.952,1.0	0.738,0.755,0.757	0.234	122	97	122	132	144	194
95289	ENSG00000170919.16	TPT1-AS1	chr13	+	45390757	45390902	45389734	45389820	45391031	45391619	95289	93	74	99	0	1	0	100	110	138	9	9	12	194	49	5.54452594947e-10	1.03514759330508e-07	1.0,0.949,1.0	0.737,0.755,0.744	0.238	93	75	99	109	119	150
95330	ENSG00000052841.15	TTC17	chr11	+	43436163	43436334	43414589	43414776	43443324	43443584	95330	148	165	187	20	18	25	368	317	393	25	21	28	220	49	0.00234977605914	0.0447016129948651	0.622,0.671,0.625	0.766,0.771,0.758	-0.126	168	183	212	393	338	421
95379	ENSG00000231607.15	DLEU2	chr13	-	50075558	50075653	50068096	50068163	50081822	50081962	95379	117	109	117	7	10	9	107	140	144	3	1	4	144	49	0.000194313215563	0.00629033693533039	0.85,0.788,0.816	0.924,0.979,0.925	-0.125	124	119	126	110	141	148
95546	ENSG00000122566.22	HNRNPA2B1	chr7	-	26190992	26191128	26189708	26190460	26192494	26192577	95546	296	267	393	30	25	52	1300	1081	1560	68	59	85	185	49	2.41188660721e-06	0.000167204880659128	0.723,0.739,0.667	0.835,0.829,0.829	-0.121	326	292	445	1368	1140	1645
95548	ENSG00000122566.22	HNRNPA2B1	chr7	-	26190992	26191650	26189940	26190460	26192494	26192577	95548	1491	1709	1748	30	25	52	1850	1621	2197	68	59	85	707	49	0.000483026813649	0.0128116476606799	0.775,0.826,0.7	0.653,0.656,0.642	0.117	1521	1734	1800	1918	1680	2282
95550	ENSG00000122566.22	HNRNPA2B1	chr7	-	26190992	26192338	26189665	26190460	26192494	26192577	95550	22093	17817	23761	30	25	52	9519	8436	10827	68	59	85	1395	49	0	0	0.963,0.962,0.941	0.831,0.834,0.817	0.128	22123	17842	23813	9587	8495	10912
95551	ENSG00000122566.22	HNRNPA2B1	chr7	-	26191055	26191128	26189730	26190460	26192494	26192577	95551	104	97	125	30	25	52	534	432	630	68	59	85	122	49	4.01519671955e-07	3.53368336750394e-05	0.582,0.609,0.491	0.759,0.746,0.749	-0.191	134	122	177	602	491	715
95552	ENSG00000122566.22	HNRNPA2B1	chr7	-	26191055	26191650	26189956	26190460	26192494	26192577	95552	1299	1539	1480	30	25	52	1084	972	1267	68	59	85	644	49	1.02783498379e-08	1.4427264589964e-06	0.767,0.824,0.684	0.548,0.556,0.531	0.213	1329	1564	1532	1152	1031	1352
95553	ENSG00000122566.22	HNRNPA2B1	chr7	-	26191055	26192338	26189940	26190460	26192494	26192577	95553	21901	17647	23493	30	25	52	8753	7787	9897	68	59	85	1332	49	0	0	0.964,0.963,0.943	0.826,0.829,0.811	0.135	21931	17672	23545	8821	7846	9982
95555	ENSG00000122566.22	HNRNPA2B1	chr7	-	26191421	26191650	26190992	26191128	26192494	26192577	95555	449	413	591	35	33	49	320	284	455	271	220	363	278	49	0	0	0.693,0.688,0.68	0.172,0.185,0.181	0.508	484	446	640	591	504	818
95556	ENSG00000122566.22	HNRNPA2B1	chr7	-	26191421	26192338	26190992	26191128	26192494	26192577	95556	21051	16521	22604	35	33	49	7989	7099	9085	271	220	363	966	49	0	0	0.968,0.962,0.959	0.599,0.621,0.559	0.37	21086	16554	22653	8260	7319	9448
95557	ENSG00000122566.22	HNRNPA2B1	chr7	-	26192300	26192338	26190992	26191128	26192494	26192577	95557	3189	2856	2926	35	33	49	1104	979	1064	271	220	363	87	49	0	0	0.981,0.98,0.971	0.696,0.715,0.623	0.299	3224	2889	2975	1375	1199	1427
95701	ENSG00000160949.18	TONSL	chr8	-	144433587	144433759	144432284	144432460	144433977	144434279	95701	741	541	805	0	0	0	95	76	110	4	6	2	221	49	2.96156255075e-08	3.68610334441589e-06	1.0,1.0,1.0	0.84,0.737,0.924	0.166	741	541	805	99	82	112
95702	ENSG00000160949.18	TONSL	chr8	-	144433587	144433759	144432284	144432460	144434810	144434889	95702	551	412	625	2	1	0	75	62	96	2	5	2	221	49	2.44117676143e-05	0.00116282020774254	0.984,0.989,1.0	0.893,0.733,0.914	0.144	553	413	625	77	67	98
95703	ENSG00000160949.18	TONSL	chr8	-	144433977	144434279	144432284	144432460	144434810	144434889	95703	613	393	743	2	1	0	90	85	127	2	5	2	351	49	1.77694689568e-05	0.000900002847065173	0.977,0.982,1.0	0.863,0.704,0.899	0.164	615	394	743	92	90	129
95755	ENSG00000171503.13	ETFDH	chr4	+	158679289	158679519	158672306	158672490	158680466	158680607	95755	45	39	36	6	9	6	8	15	15	15	16	12	279	49	7.55427309596e-09	1.10292444215777e-06	0.568,0.432,0.513	0.086,0.141,0.18	0.369	51	48	42	23	31	27
95756	ENSG00000171503.13	ETFDH	chr4	+	158679289	158679677	158672275	158672490	158680466	158680607	95756	64	68	72	6	9	6	17	33	33	15	16	12	437	49	9.24580870754e-08	9.95865463209088e-06	0.545,0.459,0.574	0.113,0.188,0.236	0.347	70	77	78	32	49	45
95888	ENSG00000108021.22	TASOR2	chr10	+	5720259	5720397	5717658	5717750	5720543	5720668	95888	102	122	109	45	57	40	191	189	252	49	50	57	187	49	0.000507608806312	0.0133477681850688	0.373,0.359,0.417	0.505,0.498,0.537	-0.13	147	179	149	240	239	309
95893	ENSG00000108021.22	TASOR2	chr10	+	5735303	5735546	5730486	5731203	5739617	5740497	95893	368	490	470	24	24	30	580	543	644	20	19	16	292	49	0.00104741660774	0.0237902571913991	0.72,0.774,0.724	0.83,0.827,0.871	-0.103	392	514	500	600	562	660
95964	ENSG00000134900.13	TPP2	chr13	+	102667757	102667883	102664794	102664936	102674282	102674411	95964	16	13	16	15	10	14	16	20	21	58	64	47	175	49	2.00192611984e-05	0.000989348944415928	0.23,0.267,0.242	0.072,0.08,0.111	0.159	31	23	30	74	84	68
96037	ENSG00000102524.12	TNFSF13B	chr13	+	108286802	108286859	108270226	108270424	108303252	108303365	96037	94	98	106	14	8	11	81	102	100	1	2	3	106	49	3.43088345922e-06	0.000227185328253828	0.756,0.85,0.817	0.974,0.959,0.939	-0.15	108	106	117	82	104	103
96084	ENSG00000116874.12	WARS2	chr1	-	119042263	119042349	119034094	119034213	119045581	119045662	96084	114	98	99	0	0	0	79	79	93	4	5	5	135	49	8.54073534562e-07	6.80938746517753e-05	1.0,1.0,1.0	0.878,0.852,0.871	0.133	114	98	99	83	84	98
96192	ENSG00000198561.16	CTNND1	chr11	+	57789036	57789155	57761788	57762046	57794009	57794081	96192	279	246	304	30	32	18	391	345	514	5	10	8	168	49	1.57056589956e-11	3.90960387686397e-09	0.731,0.692,0.831	0.958,0.91,0.949	-0.188	309	278	322	396	355	522
96195	ENSG00000198561.16	CTNND1	chr11	+	57791384	57791673	57761796	57762046	57794009	57794081	96195	889	769	893	30	32	18	1106	1202	1287	5	10	8	338	49	5.54867263247e-12	1.49771821807607e-09	0.811,0.777,0.878	0.97,0.946,0.959	-0.136	919	801	911	1111	1212	1295
96199	ENSG00000198561.16	CTNND1	chr11	+	57791493	57791673	57761796	57762046	57794009	57794081	96199	592	498	600	30	32	18	740	832	831	5	10	8	229	49	6.77424782936e-12	1.79962043817832e-09	0.809,0.769,0.877	0.969,0.947,0.957	-0.139	622	530	618	745	842	839
96245	ENSG00000147050.17	KDM6A	chrX	+	45062646	45062748	45061323	45061419	45063421	45063817	96245	75	58	61	8	9	13	143	168	223	7	11	12	151	49	0.000826091569365	0.0196860376829857	0.753,0.677,0.604	0.869,0.832,0.858	-0.175	83	67	74	150	179	235
96311	ENSG00000167110.19	GOLGA2	chr9	-	128267193	128267259	128266286	128266325	128267457	128267517	96311	25	24	25	28	20	33	12	12	20	36	35	51	115	49	0.000164364403852	0.00554851629698482	0.276,0.338,0.244	0.124,0.127,0.143	0.155	53	44	58	48	47	71
96313	ENSG00000167110.19	GOLGA2	chr9	-	128267193	128267274	128266286	128266325	128267457	128267517	96313	48	46	50	28	20	33	29	24	41	36	35	51	130	49	8.13156368584e-05	0.00313735509455932	0.393,0.464,0.364	0.233,0.205,0.233	0.183	76	66	83	65	59	92
96689	ENSG00000213983.12	AP1G2	chr14	-	23565815	23565892	23565605	23565701	23566063	23566160	96689	26	28	29	0	0	1	23	28	35	1	4	2	126	49	0.000949669015494	0.0219491761349268	1.0,1.0,0.919	0.899,0.731,0.872	0.139	26	28	30	24	32	37
96696	ENSG00000204842.18	ATXN2	chr12	-	111461138	111461305	111457213	111457359	111470107	111470240	96696	1	6	1	26	32	23	17	37	26	47	30	57	216	49	3.654563141e-08	4.4417150681691e-06	0.009,0.041,0.01	0.076,0.219,0.094	-0.11	27	38	24	64	67	83
97450	ENSG00000146247.15	PHIP	chr6	-	79004372	79004436	79003729	79003858	79015081	79015216	97450	2	6	3	28	26	44	13	17	24	56	30	50	113	49	4.22888258628e-05	0.00181847362448154	0.03,0.091,0.029	0.091,0.197,0.172	-0.103	30	32	47	69	47	74
97680	ENSG00000029364.12	SLC39A9	chr14	+	69453240	69453309	69442068	69442266	69454811	69454897	97680	54	57	74	0	1	3	53	60	85	6	6	4	118	49	0.00136884288198	0.0291882293593775	1.0,0.959,0.911	0.786,0.806,0.898	0.127	54	58	77	59	66	89
97712	ENSG00000084072.17	PPIE	chr1	+	39745374	39748767	39743823	39743924	39748902	39749088	97712	914	869	1066	0	0	0	1213	1145	1499	4	3	2	3442	49	8.20771133516e-05	0.00316130937849535	1.0,1.0,1.0	0.812,0.845,0.914	0.143	914	869	1066	1217	1148	1501
97780	ENSG00000133961.21	NUMB	chr14	-	73279280	73279424	73275209	73277293	73282358	73282505	97780	11	19	30	21	19	33	72	38	81	22	25	32	193	49	3.31590963376e-05	0.00150178977354881	0.117,0.202,0.188	0.454,0.278,0.391	-0.205	32	38	63	94	63	113
97844	ENSG00000119688.21	ABCD4	chr14	-	74299547	74299675	74297835	74298069	74300149	74300268	97844	44	26	36	3	2	1	20	24	42	0	0	1	177	49	0.00253291799863	0.0476328907683047	0.802,0.783,0.909	1.0,1.0,0.921	-0.142	47	28	37	20	24	43
98009	ENSG00000185070.12	FLRT2	chr14	+	85552732	85552843	85533960	85533993	85621138	85654428	98009	6	2	5	38	56	41	16	18	35	24	22	31	160	49	7.54951656745e-14	2.77273528969881e-11	0.046,0.011,0.036	0.17,0.2,0.257	-0.178	44	58	46	40	40	66
98015	ENSG00000185070.12	FLRT2	chr14	+	85561189	85561289	85533840	85533993	85621138	85654428	98015	14	10	10	38	56	41	39	30	52	24	22	31	149	49	1.18793863635e-14	4.9591642042062e-12	0.108,0.055,0.074	0.348,0.31,0.356	-0.259	52	66	51	63	52	83

## Sheet: RI_Events_Supplemental_Table
ID	GeneID	geneSymbol	chr	strand	riExonStart_0base	riExonEnd	upstreamES	upstreamEE	downstreamES	downstreamEE	ID.1	IJC_S1R1	IJC_S1R2	IJC_S1R3	SJC_S1R1	SJC_S1R2	SJC_S1R3	IJC_S2R1	IJC_S2R2	IJC_S2R3	SJC_S2R1	SJC_S2R2	SJC_S2R3	IncFormLen	SkipFormLen	PValue	FDR	IncLevel1	IncLevel2	IncLevelDifference	S1R1counts	S1R2counts	S1R3counts	S2R1counts	S2R2counts	S2R3counts
29	ENSG00000184216.15	IRAK1	chrX	-	154019430	154019812	154019430	154019598	154019676	154019812	29	16	20	20	35	31	29	32	28	33	21	20	37	127	49	0.00348818561028	0.0282287801339245	0.15,0.199,0.21	0.37,0.351,0.256	-0.139	51	51	49	53	48	70
53	ENSG00000165359.16	INTS6L	chrX	+	135581527	135582510	135581527	135581564	135582240	135582510	53	172	143	177	1	0	0	197	206	224	6	1	3	725	49	6.81224840881e-05	0.00111619951705835	0.921,1.0,1.0	0.689,0.933,0.835	0.155	173	143	177	203	207	227
91	ENSG00000147162.15	OGT	chrX	+	71544566	71548023	71544566	71544635	71547906	71548023	91	2367	2790	2766	25	29	39	6493	5962	9085	6	6	14	3320	49	0	0	0.583,0.587,0.511	0.941,0.936,0.905	-0.367	2392	2819	2805	6499	5968	9099
94	ENSG00000147140.17	NONO	chrX	+	71290628	71291972	71290628	71290806	71291778	71291972	94	161	124	217	5	2	0	98	81	133	0	1	1	1021	49	0.00667776804361	0.0472931363259295	0.607,0.748,1.0	1.0,0.795,0.865	-0.102	166	126	217	98	82	134
122	ENSG00000184634.17	MED12	chrX	+	71137725	71137943	71137725	71137780	71137855	71137943	122	146	219	118	6	4	5	163	192	173	18	20	23	124	49	7.83382040348e-07	2.27009747587307e-05	0.906,0.956,0.903	0.782,0.791,0.748	0.148	152	223	123	181	212	196
147	ENSG00000102317.18	RBM3	chrX	+	48575560	48576083	48575560	48575667	48575814	48576083	147	91	60	154	4	8	16	109	89	112	33	27	45	196	49	8.41708011623e-07	2.40757515738372e-05	0.85,0.652,0.706	0.452,0.452,0.384	0.307	95	68	170	142	116	157
156	ENSG00000068438.15	FTSJ1	chrX	+	48482596	48483027	48482596	48482794	48482985	48483027	156	316	204	297	65	61	83	225	212	293	101	85	119	240	49	0.000470308984653	0.00556322713397025	0.498,0.406,0.422	0.313,0.337,0.335	0.114	381	265	380	326	297	412
157	ENSG00000102225.17	CDK16	chrX	+	47225964	47226703	47225964	47226027	47226582	47226703	157	652	519	669	2	1	3	427	360	501	6	6	12	604	49	3.80168150005e-06	9.2072841001211e-05	0.964,0.977,0.948	0.852,0.83,0.772	0.145	654	520	672	433	366	513
182	ENSG00000156313.15	RPGR	chrX	-	38287093	38288041	38287093	38287245	38287860	38288041	182	68	88	64	16	11	9	37	32	33	19	29	17	664	49	1.67703477105e-07	5.78908376831596e-06	0.239,0.371,0.344	0.126,0.075,0.125	0.209	84	99	73	56	61	50
205	ENSG00000102125.17	TAFAZZIN	chrX	+	154419542	154420094	154419542	154419623	154420031	154420094	205	59	38	85	6	1	3	37	31	57	27	7	20	457	49	8.31714641381e-07	2.38928933342178e-05	0.513,0.803,0.752	0.128,0.322,0.234	0.461	65	39	88	64	38	77
222	ENSG00000100288.20	CHKB	chr22	-	50581748	50582357	50581748	50581862	50582248	50582357	222	200	133	235	7	4	7	104	66	115	12	6	9	435	49	0.000488265936755	0.00573474824124988	0.763,0.789,0.791	0.494,0.553,0.59	0.235	207	137	242	116	72	124
230	ENSG00000231711.2	LINC00899	chr22	-	46042573	46043699	46042573	46042640	46043562	46043699	230	79	40	67	1	1	3	31	37	39	6	5	3	971	49	0.0016119489284	0.0151944504103159	0.799,0.669,0.53	0.207,0.272,0.396	0.374	80	41	70	37	42	42
257	ENSG00000239900.14	ADSL	chr22	+	40361487	40363071	40361487	40361677	40362980	40363071	257	148	133	167	1	1	3	60	64	110	0	0	0	1352	49	0.00560775199959	0.0409835267282811	0.843,0.828,0.669	1.0,1.0,1.0	-0.22	149	134	170	60	64	110
265	ENSG00000100360.15	IFT27	chr22	-	36758210	36764036	36758210	36758409	36763918	36764036	265	405	336	430	0	0	0	356	378	626	4	4	2	5558	49	1.6162031713e-09	9.01270944936706e-08	1.0,1.0,1.0	0.44,0.454,0.734	0.457	405	336	430	360	382	628
267	ENSG00000100350.16	FOXRED2	chr22	-	36505895	36507040	36505895	36506423	36507008	36507040	267	306	242	443	6	12	13	147	105	224	13	9	16	634	49	0.00106908974382	0.0108978180337781	0.798,0.609,0.725	0.466,0.474,0.52	0.224	312	254	456	160	114	240
299	ENSG00000100038.20	TOP3B	chr22	-	21957026	21958693	21957026	21957595	21958491	21958693	299	104	67	93	13	2	9	23	12	45	15	16	15	945	49	5.77021774806e-07	1.76580214215e-05	0.293,0.635,0.349	0.074,0.037,0.135	0.344	117	69	102	38	28	60
300	ENSG00000100038.20	TOP3B	chr22	-	21959131	21959736	21959131	21959232	21959586	21959736	300	42	29	47	20	7	15	21	12	15	13	17	27	403	49	1.91852497742e-05	0.000383473847896359	0.203,0.335,0.276	0.164,0.079,0.063	0.169	62	36	62	34	29	42
304	ENSG00000161179.14	YDJC	chr22	-	21629307	21629761	21629307	21629407	21629542	21629761	304	34	17	37	10	5	11	52	28	97	5	2	4	184	49	1.86537531779e-05	0.000373976755554515	0.475,0.475,0.473	0.735,0.789,0.866	-0.322	44	22	48	57	30	101
305	ENSG00000161179.14	YDJC	chr22	-	21629009	21629761	21629009	21629407	21629601	21629761	305	78	48	88	7	8	15	99	80	163	3	4	8	243	49	0.000482966359645	0.00568256163582309	0.692,0.547,0.542	0.869,0.801,0.804	-0.231	85	56	103	102	84	171
322	ENSG00000099949.22	LZTR1	chr22	+	20996695	20996966	20996695	20996801	20996885	20996966	322	15	13	18	30	24	30	11	17	32	11	17	21	133	49	0.00443159954553	0.0340923968645561	0.156,0.166,0.181	0.269,0.269,0.36	-0.132	45	37	48	22	34	53
345	ENSG00000160299.19	PCNT	chr21	+	46443809	46444821	46443809	46443948	46444693	46444821	345	213	189	347	47	42	59	108	96	176	47	41	62	794	49	7.99998470935e-06	0.000182432641000847	0.219,0.217,0.266	0.124,0.126,0.149	0.101	260	231	406	155	137	238
361	ENSG00000160201.12	U2AF1	chr21	-	43100452	43104402	43100452	43100519	43104314	43104402	361	58	77	64	0	2	2	85	92	137	1	0	1	3844	49	0.00452225350129	0.0346132344112577	1.0,0.329,0.29	0.52,1.0,0.636	-0.179	58	79	66	86	92	138
371	ENSG00000205581.11	HMGN1	chr21	-	39345829	39347292	39345829	39345958	39347246	39347292	371	1227	1234	1526	2	5	4	1032	978	1341	9	12	11	1337	49	7.64557567436e-05	0.00124353039644738	0.957,0.9,0.933	0.808,0.749,0.817	0.139	1229	1239	1530	1041	990	1352
378	ENSG00000241837.7	ATP5PO	chr21	-	33906448	33907453	33906448	33906500	33907340	33907453	378	112	74	113	0	1	0	110	95	167	2	2	6	889	49	1.72078640635e-05	0.000351358110539649	1.0,0.803,1.0	0.752,0.724,0.605	0.241	112	75	113	112	97	173
395	ENSG00000188681.13	TEKT4P2	chr21	-	9068355	9069599	9068355	9068659	9069444	9069599	395	194	203	195	5	7	2	216	192	254	18	16	19	834	49	0.000126807234772	0.00192121646106619	0.695,0.63,0.851	0.414,0.414,0.44	0.303	199	210	197	234	208	273
409	ENSG00000092758.18	COL9A3	chr20	+	62836186	62836532	62836186	62836333	62836477	62836532	409	39	30	53	5	6	7	79	61	107	2	1	2	193	49	3.912590118e-06	9.44143564474473e-05	0.664,0.559,0.658	0.909,0.939,0.931	-0.299	44	36	60	81	62	109
439	ENSG00000196756.15	SNHG17	chr20	-	38421005	38422241	38421005	38421098	38422086	38422241	439	305	185	333	6	8	3	221	217	389	17	18	26	1037	49	0.000295590808623	0.00386130040555557	0.706,0.522,0.84	0.381,0.363,0.414	0.303	311	193	336	238	235	415
440	ENSG00000196756.15	SNHG17	chr20	-	38421005	38422241	38421005	38421098	38422091	38422241	440	312	190	339	1	3	10	243	232	412	48	26	34	1042	49	1.74770108385e-08	7.6806254254494e-07	0.936,0.749,0.615	0.192,0.296,0.363	0.483	313	193	349	291	258	446
441	ENSG00000196756.15	SNHG17	chr20	-	38421005	38422241	38421005	38421098	38422095	38422241	441	319	195	346	0	1	0	267	250	440	3	5	10	1046	49	1.03156309272e-07	3.76123773807138e-06	1.0,0.901,1.0	0.807,0.701,0.673	0.24	319	196	346	270	255	450
453	ENSG00000214078.13	CPNE1	chr20	-	35630438	35631034	35630438	35630490	35630900	35631034	453	278	231	302	3	7	5	220	203	250	19	15	22	459	49	7.71500622276e-08	3.01157537024914e-06	0.908,0.779,0.866	0.553,0.591,0.548	0.287	281	238	307	239	218	272
528	ENSG00000267454.6	ZNF582-DT	chr19	+	56398276	56399168	56398276	56398383	56398893	56399168	528	29	32	29	12	12	10	19	25	24	24	29	21	559	49	9.86996885024e-05	0.00155575090950576	0.175,0.189,0.203	0.065,0.07,0.091	0.114	41	44	39	43	54	45
541	ENSG00000170889.14	RPS9	chr19	+	54206552	54207647	54206552	54206724	54207397	54207647	541	281	222	336	8	15	19	176	149	260	50	44	71	722	49	3.55493412485e-13	3.32261166936685e-11	0.704,0.501,0.545	0.193,0.187,0.199	0.39	289	237	355	226	193	331
574	ENSG00000160310.19	PRMT2	chr21	+	46660832	46661936	46660832	46660962	46661799	46661936	574	106	117	85	16	16	23	99	101	132	31	46	54	886	49	0.000186096348963	0.00270843194342502	0.268,0.288,0.17	0.15,0.108,0.119	0.116	122	133	108	130	147	186
601	ENSG00000105409.19	ATP1A3	chr19	-	41966581	41967340	41966581	41966965	41967248	41967340	601	554	586	526	58	118	54	375	430	399	116	166	112	332	49	3.76428472837e-07	1.18951397416492e-05	0.585,0.423,0.59	0.323,0.277,0.345	0.218	612	704	580	491	596	511
608	ENSG00000248098.12	BCKDHA	chr19	+	41410636	41411009	41410636	41410816	41410922	41411009	608	5	11	7	27	16	24	38	43	56	45	43	73	155	49	0.000385189289013	0.00473354837387087	0.055,0.179,0.084	0.211,0.24,0.195	-0.109	32	27	31	83	86	129
736	ENSG00000011243.19	AKAP8L	chr19	-	15397713	15399410	15397713	15397855	15399301	15399410	736	399	392	394	73	71	49	225	196	307	207	207	215	1495	49	0	0	0.152,0.153,0.209	0.034,0.03,0.045	0.135	472	463	443	432	403	522
827	ENSG00000099783.12	HNRNPM	chr19	+	8465323	8465515	8465323	8465362	8465479	8465515	827	1559	1371	1589	194	158	214	869	822	1067	194	183	213	166	49	1.67036508625e-07	5.78908376831596e-06	0.703,0.719,0.687	0.569,0.57,0.597	0.124	1753	1529	1803	1063	1005	1280
850	ENSG00000077463.15	SIRT6	chr19	-	4175027	4175760	4175027	4175111	4175679	4175760	850	81	62	107	1	2	0	134	108	141	4	8	8	617	49	0.000471750658064	0.00557035118667741	0.865,0.711,1.0	0.727,0.517,0.583	0.25	82	64	107	138	116	149
853	ENSG00000077463.15	SIRT6	chr19	-	4175027	4175937	4175027	4175151	4175841	4175937	853	96	85	129	0	0	1	169	130	180	1	3	2	739	49	0.00352974187129	0.028495580362385	1.0,1.0,0.895	0.918,0.742,0.856	0.126	96	85	130	170	133	182
888	ENSG00000115268.10	RPS15	chr19	+	1438806	1440253	1438806	1438892	1440025	1440253	888	690	478	819	3	2	8	702	622	946	0	0	0	1182	49	1.35136828106e-06	3.6602775155568e-05	0.905,0.908,0.809	1.0,1.0,1.0	-0.126	693	480	827	702	622	946
896	ENSG00000099622.14	CIRBP	chr19	+	1271980	1274440	1271980	1272051	1274306	1274440	896	2897	2334	3445	2	3	2	2455	2185	3046	46	32	62	2304	49	0	0	0.969,0.943,0.973	0.532,0.592,0.511	0.417	2899	2337	3447	2501	2217	3108
901	ENSG00000118046.17	STK11	chr19	+	1220372	1220717	1220372	1220505	1220580	1220717	901	34	29	32	38	35	60	45	49	82	38	27	42	124	49	0.000115820383349	0.00179026784359529	0.261,0.247,0.174	0.319,0.418,0.436	-0.164	72	64	92	83	76	124
939	ENSG00000176014.13	TUBB6	chr18	+	12308240	12308795	12308240	12308349	12308686	12308795	939	59	37	58	78	72	75	45	49	90	30	24	36	386	49	3.66641861316e-09	1.96212531588143e-07	0.088,0.061,0.089	0.16,0.206,0.241	-0.123	137	109	133	75	73	126
982	ENSG00000214087.9	ARL16	chr17	-	81682033	81682675	81682033	81682149	81682442	81682675	982	99	109	137	0	1	0	65	63	87	1	2	3	342	49	0.00180384247046	0.0166485377384876	1.0,0.94,1.0	0.903,0.819,0.806	0.137	99	110	137	66	65	90
983	ENSG00000214087.9	ARL16	chr17	-	81682033	81682675	81682033	81682149	81682490	81682675	983	109	118	153	3	2	8	74	71	98	12	19	28	390	49	7.66241847749e-10	4.58088369519132e-08	0.82,0.881,0.706	0.437,0.319,0.305	0.449	112	120	161	86	90	126
1001	ENSG00000089685.15	BIRC5	chr17	+	78215965	78216781	78215965	78216066	78216663	78216781	1001	86	48	76	0	0	0	19	22	31	1	1	2	646	49	0.000247970207243	0.00338586480507109	1.0,1.0,1.0	0.59,0.625,0.54	0.415	86	48	76	20	23	33
1012	ENSG00000129667.13	RHBDF2	chr17	-	76487711	76488132	76487711	76487851	76487973	76488132	1012	45	47	42	6	4	6	34	34	47	2	0	1	171	49	0.000225881942392	0.0031228178535694	0.682,0.771,0.667	0.83,1.0,0.931	-0.214	51	51	48	36	34	48
1029	ENSG00000108479.13	GALK1	chr17	-	75762703	75763439	75762703	75762885	75763319	75763439	1029	88	50	101	0	0	0	45	39	51	1	2	2	483	49	0.00347465256447	0.0281535951377569	1.0,1.0,1.0	0.82,0.664,0.721	0.265	88	50	101	46	41	53
1067	ENSG00000136485.16	DCAF7	chr17	+	63588999	63594266	63588999	63589237	63594202	63594266	1067	19708	18501	21564	34	20	21	20274	19510	24052	59	99	63	5014	49	6.29143270814e-09	3.04744141979686e-07	0.85,0.9,0.909	0.771,0.658,0.789	0.147	19742	18521	21585	20333	19609	24115
1189	ENSG00000278053.5	DDX52	chr17	-	37619767	37621277	37619767	37619839	37621126	37621277	1189	87	74	103	0	0	1	100	102	120	7	5	2	1336	49	9.75358036337e-07	2.75424507622652e-05	1.0,1.0,0.791	0.344,0.428,0.688	0.444	87	74	104	107	107	122
1212	ENSG00000198720.13	ANKRD13B	chr17	+	29607741	29608110	29607741	29607877	29607985	29608110	1212	25	25	36	23	12	18	41	33	35	8	3	9	157	49	0.000387632965867	0.00475477331144808	0.253,0.394,0.384	0.615,0.774,0.548	-0.302	48	37	54	49	36	44
1220	ENSG00000109103.12	UNC119	chr17	-	28546707	28547849	28546707	28547409	28547676	28547849	1220	65	57	75	48	43	43	13	20	22	39	29	44	316	49	8.64263837164e-08	3.24516771077985e-06	0.174,0.171,0.213	0.049,0.097,0.072	0.113	113	100	118	52	49	66
1257	ENSG00000175061.20	SNHG29	chr17	+	16439326	16439703	16439326	16439414	16439527	16439703	1257	268	165	339	53	32	53	271	240	409	98	101	182	162	49	1.10000286657e-09	6.292775019447e-08	0.605,0.609,0.659	0.455,0.418,0.405	0.198	321	197	392	369	341	591
1259	ENSG00000175061.20	SNHG29	chr17	+	16439326	16439703	16439326	16439414	16439580	16439703	1259	478	299	533	34	18	36	676	638	978	222	214	370	215	49	0	0	0.762,0.791,0.771	0.41,0.405,0.376	0.378	512	317	569	898	852	1348
1262	ENSG00000175061.20	SNHG29	chr17	+	16439580	16440253	16439580	16439703	16440110	16440253	1262	359	284	463	1	1	2	225	234	346	7	2	9	456	49	2.60240505817e-05	0.000493415999029032	0.975,0.968,0.961	0.775,0.926,0.805	0.133	360	285	465	232	236	355
1264	ENSG00000175061.20	SNHG29	chr17	+	16439326	16440253	16439326	16439414	16440184	16440253	1264	1456	992	1640	578	329	712	2529	2259	3593	333	301	533	819	49	0	0	0.131,0.153,0.121	0.312,0.31,0.287	-0.168	2034	1321	2352	2862	2560	4126
1265	ENSG00000175061.20	SNHG29	chr17	+	16439326	16440253	16439326	16439703	16440184	16440253	1265	525	400	637	75	46	95	367	354	527	306	269	362	530	49	0	0	0.393,0.446,0.383	0.1,0.108,0.119	0.298	600	446	732	673	623	889
1269	ENSG00000166582.11	CENPV	chr17	-	16348615	16349333	16348615	16348685	16349139	16349333	1269	512	395	635	22	9	15	339	300	401	21	25	22	503	49	0.000461811767297	0.00547299681951465	0.694,0.81,0.805	0.611,0.539,0.64	0.173	534	404	650	360	325	423
1294	ENSG00000178971.17	CTC1	chr17	-	8228502	8229446	8228502	8228629	8229301	8229446	1294	79	59	87	2	4	2	43	46	60	7	10	5	721	49	0.00149283089096	0.0143156442086858	0.729,0.501,0.747	0.295,0.238,0.449	0.332	81	63	89	50	56	65
1299	ENSG00000178971.17	CTC1	chr17	-	8229890	8230348	8229890	8229968	8230293	8230348	1299	52	42	32	19	11	20	12	17	21	15	21	26	374	49	3.45541358634e-05	0.000621412589673502	0.264,0.333,0.173	0.095,0.096,0.096	0.161	71	53	52	27	38	47
1330	ENSG00000170291.16	ELP5	chr17	+	7258587	7259940	7258587	7258683	7259570	7259940	1330	241	198	305	3	2	0	207	172	263	2	8	9	936	49	0.00143711797524	0.0138213259183951	0.808,0.838,1.0	0.844,0.53,0.605	0.222	244	200	305	209	180	272
1359	ENSG00000141503.17	MINK1	chr17	+	4889646	4890735	4889646	4889763	4890221	4890735	1359	83	97	72	4	2	3	33	23	27	0	0	1	507	49	0.000273941942039	0.00366507807937662	0.667,0.824,0.699	1.0,1.0,0.723	-0.178	87	99	75	33	23	28
1389	ENSG00000184208.12	C22orf46	chr22	+	41693462	41698136	41693462	41693851	41693937	41698136	1389	22	24	27	6	6	6	12	19	13	9	9	11	135	49	0.00488871558238	0.0367411280118622	0.571,0.592,0.62	0.326,0.434,0.3	0.241	28	30	33	21	28	24
1392	ENSG00000187741.16	FANCA	chr16	-	89738502	89738974	89738502	89738708	89738881	89738974	1392	198	163	216	53	44	70	224	185	289	21	16	21	222	49	6.91668944341e-13	6.28755495157106e-11	0.452,0.45,0.405	0.702,0.718,0.752	-0.288	251	207	286	245	201	310
1401	ENSG00000185324.22	CDK10	chr16	+	89693273	89693467	89693273	89693326	89693397	89693467	1401	92	67	145	19	12	22	47	39	72	16	10	33	120	49	0.00271379666606	0.0230585847323613	0.664,0.695,0.729	0.545,0.614,0.471	0.153	111	79	167	63	49	105
1403	ENSG00000185324.22	CDK10	chr16	+	89693273	89694232	89693273	89693467	89694172	89694232	1403	450	309	568	31	16	41	198	147	230	40	25	58	754	49	7.14261982893e-12	5.71065363672042e-10	0.485,0.557,0.474	0.243,0.276,0.205	0.264	481	325	609	238	172	288
1484	ENSG00000150394.14	CDH8	chr16	-	61647241	61654101	61647241	61647888	61653918	61654101	1484	224	250	248	2	0	0	225	195	253	1	2	6	6079	49	0.000704381534525	0.00772607580678992	0.474,1.0,1.0	0.645,0.44,0.254	0.378	226	250	248	226	197	259
1520	ENSG00000169733.12	RFNG	chr17	-	82049676	82050555	82049676	82050006	82050401	82050555	1520	91	64	130	17	13	18	62	52	105	28	29	27	444	49	0.000351090125468	0.0044413047914312	0.371,0.352,0.444	0.196,0.165,0.3	0.169	108	77	148	90	81	132
1522	ENSG00000169733.12	RFNG	chr17	-	82050661	82051342	82050661	82050764	82051293	82051342	1522	93	90	125	26	17	33	90	64	93	41	38	53	578	49	3.06002292725e-05	0.000562501721474543	0.233,0.31,0.243	0.157,0.125,0.129	0.125	119	107	158	131	102	146
1527	ENSG00000089280.19	FUS	chr16	+	31184938	31188357	31184938	31185179	31188324	31188357	1527	8143	7070	9039	14	14	12	4250	3853	5807	39	25	38	3194	49	1.31006316906e-14	1.33747372152033e-12	0.899,0.886,0.92	0.626,0.703,0.701	0.225	8157	7084	9051	4289	3878	5845
1542	ENSG00000156858.12	PRR14	chr16	+	30651595	30651964	30651595	30651668	30651795	30651964	1542	29	27	28	25	25	38	66	54	91	29	19	34	176	49	2.72711697824e-06	6.75266726403009e-05	0.244,0.231,0.17	0.388,0.442,0.427	-0.204	54	52	66	95	73	125
1571	ENSG00000079616.14	KIF22	chr16	+	29803997	29805026	29803997	29804065	29804813	29805026	1571	885	866	949	109	52	130	279	310	377	64	46	99	797	49	0.000331448870433	0.00422821818483607	0.333,0.506,0.31	0.211,0.293,0.19	0.152	994	918	1079	343	356	476
1579	ENSG00000260442.7	ATP2A1-AS1	chr16	-	28878956	28879755	28878956	28879107	28879541	28879755	1579	44	51	73	12	11	15	22	16	36	11	12	15	483	49	0.00214857464088	0.0191896922165272	0.271,0.32,0.331	0.169,0.119,0.196	0.146	56	62	88	33	28	51
1585	ENSG00000168488.19	ATXN2L	chr16	+	28835932	28837237	28835932	28836122	28836727	28837237	1585	1286	1088	1240	117	108	102	616	699	815	159	179	176	654	49	0	0	0.452,0.43,0.477	0.225,0.226,0.258	0.217	1403	1196	1342	775	878	991
1586	ENSG00000168488.19	ATXN2L	chr16	+	28835932	28837237	28835932	28836485	28836727	28837237	1586	536	505	556	106	75	64	216	185	282	75	91	81	291	49	1.11690241056e-07	4.02813282417183e-06	0.46,0.531,0.594	0.327,0.255,0.37	0.211	642	580	620	291	276	363
1589	ENSG00000168488.19	ATXN2L	chr16	+	28835932	28837237	28835932	28836122	28836750	28837237	1589	1409	1184	1398	22	10	18	753	816	980	20	22	26	677	49	0.000173664530393	0.00254964120284944	0.823,0.896,0.849	0.732,0.729,0.732	0.125	1431	1194	1416	773	838	1006
1613	ENSG00000248124.10	RRN3P1	chr16	-	21818655	21819481	21818655	21818761	21819301	21819481	1613	32	26	34	0	0	0	66	60	88	7	2	6	589	49	4.42759318098e-09	2.28231805723131e-07	1.0,1.0,1.0	0.44,0.714,0.55	0.432	32	26	34	73	62	94
1663	ENSG00000103145.11	HCFC1R1	chr16	-	3023232	3023968	3023232	3023530	3023846	3023968	1663	42	21	37	26	44	24	26	35	40	8	10	15	365	49	9.07891517021e-05	0.00144133208300272	0.178,0.06,0.171	0.304,0.32,0.264	-0.16	68	65	61	34	45	55
1670	ENSG00000260565.9	ERVK13-1	chr16	-	2669410	2672570	2669410	2669561	2671023	2672570	1670	70	78	84	1	0	1	101	67	174	1	1	4	1511	49	0.00489438775806	0.0367411280118622	0.694,1.0,0.731	0.766,0.685,0.585	0.13	71	78	85	102	68	178
1693	ENSG00000167962.15	ZNF598	chr16	-	2002520	2003728	2002520	2002732	2003615	2003728	1693	200	152	182	0	0	1	137	133	179	10	13	16	932	49	4.4408920985e-16	4.911626660941e-14	1.0,1.0,0.905	0.419,0.35,0.37	0.589	200	152	183	147	146	195
1700	ENSG00000162032.16	SPSB3	chr16	-	1778133	1778612	1778133	1778321	1778434	1778612	1700	77	33	84	5	5	4	31	19	34	9	2	11	162	49	0.0046725255766	0.0355176170977292	0.823,0.666,0.864	0.51,0.742,0.483	0.206	82	38	88	40	21	45
1705	ENSG00000103249.19	CLCN7	chr16	-	1449275	1450666	1449275	1449327	1450496	1450666	1705	321	219	497	33	17	49	191	142	265	53	34	74	1218	49	6.97659707782e-11	4.92518066046952e-09	0.281,0.341,0.29	0.127,0.144,0.126	0.172	354	236	546	244	176	339
1714	ENSG00000103245.14	CIAO3	chr16	-	730842	732900	730842	731000	732300	732900	1714	75	45	124	0	2	0	88	67	113	7	4	8	1349	49	4.82676787821e-05	0.000836303698167143	1.0,0.45,1.0	0.313,0.378,0.339	0.473	75	47	124	95	71	121
1736	ENSG00000102977.18	ACD	chr16	-	67658927	67659613	67658927	67659079	67659536	67659613	1736	128	94	141	2	2	1	67	60	109	6	5	9	506	49	9.28432485003e-06	0.000208850100694234	0.861,0.82,0.932	0.52,0.537,0.54	0.339	130	96	142	73	65	118
1751	ENSG00000167515.11	TRAPPC2L	chr16	+	88859344	88859750	88859344	88859443	88859572	88859750	1751	62	50	64	0	1	1	74	78	102	5	5	3	178	49	0.000213248637793	0.00297919570609336	1.0,0.932,0.946	0.803,0.811,0.903	0.12	62	51	65	79	83	105
1754	ENSG00000007392.17	LUC7L	chr16	-	227241	228402	227241	227336	228332	228402	1754	1011	1153	1048	5	2	7	564	610	844	16	18	12	1045	49	3.32810387027e-08	1.41766808385542e-06	0.905,0.964,0.875	0.623,0.614,0.767	0.247	1016	1155	1055	580	628	856
1764	ENSG00000131876.18	SNRPA1	chr15	-	101285725	101287010	101285725	101285801	101286907	101287010	1764	338	261	363	6	6	9	251	222	301	65	63	52	1155	49	0	0	0.705,0.649,0.631	0.141,0.13,0.197	0.506	344	267	372	316	285	353
1786	ENSG00000255571.10	MIR9-3HG	chr15	+	89387816	89389482	89387816	89387881	89389344	89389482	1786	60	75	78	2	1	2	57	61	143	9	9	11	1512	49	0.00067205945783	0.00747032924984904	0.493,0.709,0.558	0.17,0.18,0.296	0.371	62	76	80	66	70	154
1791	ENSG00000177082.13	WDR73	chr15	-	84645470	84646348	84645470	84645836	84645972	84646348	1791	19	17	32	7	5	5	34	32	44	0	3	1	185	49	4.96998448268e-05	0.000853024596094968	0.418,0.474,0.629	1.0,0.739,0.921	-0.38	26	22	37	34	35	45
1792	ENSG00000177082.13	WDR73	chr15	-	84645470	84646348	84645470	84645836	84646183	84646348	1792	51	40	86	15	9	24	58	60	85	36	30	44	396	49	0.00139114857886	0.0134181133274927	0.296,0.355,0.307	0.166,0.198,0.193	0.134	66	49	110	94	90	129
1794	ENSG00000177082.13	WDR73	chr15	-	84647889	84648625	84647889	84647954	84648536	84648625	1794	78	72	88	14	5	20	66	60	88	33	24	38	631	49	0.000674957746782	0.00748999934388855	0.302,0.528,0.255	0.134,0.163,0.152	0.212	92	77	108	99	84	126
1804	ENSG00000125835.20	SNRPB	chr20	-	2465707	2467758	2465707	2467315	2467606	2467758	1804	100	73	106	3	3	7	73	61	69	21	6	14	340	49	0.000102661769433	0.00161055201408366	0.828,0.778,0.686	0.334,0.594,0.415	0.316	103	76	113	94	67	83
1819	ENSG00000178761.15	FAM219B	chr15	-	74904663	74905231	74904663	74904712	74905153	74905231	1819	38	36	61	20	11	18	18	12	33	27	23	27	490	49	1.01735626501e-06	2.86066787059591e-05	0.16,0.247,0.253	0.063,0.05,0.109	0.146	58	47	79	45	35	60
1960	ENSG00000140365.16	COMMD4	chr15	+	75338061	75338420	75338061	75338133	75338354	75338420	1960	57	22	39	25	14	43	13	11	9	16	20	15	270	49	0.0028936606993	0.0241842977336962	0.293,0.222,0.141	0.129,0.091,0.098	0.113	82	36	82	29	31	24
2070	ENSG00000112146.17	FBXO9	chr6	+	53092733	53093561	53092733	53092824	53093465	53093561	2070	128	143	170	42	30	32	163	189	248	23	18	27	690	49	0.000161674787256	0.00237887780095525	0.178,0.253,0.274	0.335,0.427,0.395	-0.151	170	173	202	186	207	275
2165	ENSG00000140525.20	FANCI	chr15	+	89281764	89283250	89281764	89281835	89283135	89283250	2165	403	297	460	32	11	58	50	48	98	20	15	23	1349	49	1.20181556396e-06	3.29555705885891e-05	0.314,0.495,0.224	0.083,0.104,0.134	0.237	435	308	518	70	63	121
2221	ENSG00000146063.20	TRIM41	chr5	+	181233412	181233763	181233412	181233435	181233635	181233763	2221	64	78	65	8	8	12	40	36	57	14	10	17	249	49	0.00373104643227	0.0297808578777826	0.612,0.657,0.516	0.36,0.415,0.398	0.204	72	86	77	54	46	74
2242	ENSG00000075711.21	DLG1	chr3	-	197065275	197065809	197065275	197065464	197065707	197065809	2242	44	46	47	1	3	4	48	27	69	18	26	22	292	49	7.91841008319e-08	3.05503309953772e-06	0.881,0.72,0.663	0.309,0.148,0.345	0.487	45	49	51	66	53	91
2246	ENSG00000169228.14	RAB24	chr5	-	177302127	177302496	177302127	177302178	177302396	177302496	2246	41	48	57	29	16	31	36	34	47	40	30	56	267	49	0.00138027438222	0.0133520419831078	0.206,0.355,0.252	0.142,0.172,0.133	0.122	70	64	88	76	64	103
2324	ENSG00000124155.19	PIGT	chr20	+	45416516	45418979	45416516	45416694	45418771	45418979	2324	68	88	82	0	0	0	49	56	82	1	2	1	2126	49	0.00300030031163	0.0249186393842011	1.0,1.0,1.0	0.53,0.392,0.654	0.475	68	88	82	50	58	83
2343	ENSG00000140043.12	PTGR2	chr14	+	73876997	73880176	73876997	73877168	73880054	73880176	2343	206	233	221	8	7	16	222	151	273	1	2	1	2935	49	2.07389058349e-05	0.000405071874342956	0.301,0.357,0.187	0.788,0.558,0.82	-0.44	214	240	237	223	153	274
2348	ENSG00000119723.17	COQ6	chr14	+	73958146	73959078	73958146	73958277	73958970	73959078	2348	96	74	77	7	8	8	105	95	146	27	18	27	742	49	0.00245629576181	0.0213350506222136	0.475,0.379,0.389	0.204,0.258,0.263	0.173	103	82	85	132	113	173
2353	ENSG00000168036.18	CTNNB1	chr3	+	41239133	41239900	41239133	41239354	41239659	41239900	2353	523	435	612	52	35	52	283	236	320	75	69	109	354	49	0	0	0.582,0.632,0.62	0.343,0.321,0.289	0.294	575	470	664	358	305	429
2355	ENSG00000168036.18	CTNNB1	chr3	+	41239133	41239904	41239133	41239354	41239818	41239904	2355	1118	887	1277	29	14	38	743	691	980	58	54	72	513	49	1.08768549723e-12	9.49721178897142e-11	0.786,0.858,0.762	0.55,0.55,0.565	0.247	1147	901	1315	801	745	1052
2362	ENSG00000111642.16	CHD4	chr12	-	6578028	6578546	6578028	6578117	6578408	6578546	2362	147	115	148	3	1	1	91	94	114	2	8	4	340	49	0.00323841663484	0.0265638229775009	0.876,0.943,0.955	0.868,0.629,0.804	0.158	150	116	149	93	102	118
2437	ENSG00000168002.12	POLR2G	chr11	+	62761794	62762866	62761794	62761904	62762541	62762866	2437	112	59	140	3	1	5	77	77	103	13	12	20	686	49	8.65573666076e-08	3.24516771077985e-06	0.727,0.808,0.667	0.297,0.314,0.269	0.441	115	60	145	90	89	123
2465	ENSG00000103723.17	AP3B2	chr15	-	82663126	82663620	82663126	82663233	82663559	82663620	2465	18	25	34	31	23	23	24	26	26	17	9	9	375	49	0.00703346318849	0.049130591282968	0.071,0.124,0.162	0.156,0.274,0.274	-0.116	49	48	57	41	35	35
2543	ENSG00000148396.19	SEC16A	chr9	-	136474048	136477684	136474048	136474486	136475197	136477684	2543	920	965	1178	8	7	4	1056	904	1332	12	19	29	760	49	2.80129026875e-05	0.000523644006293662	0.881,0.899,0.95	0.85,0.754,0.748	0.126	928	972	1182	1068	923	1361
2570	ENSG00000141644.18	MBD1	chr18	-	50268845	50271540	50268845	50269818	50271468	50271540	2570	819	859	786	6	4	10	376	400	484	7	8	17	1699	49	0.000500774271852	0.00583006678598223	0.797,0.861,0.694	0.608,0.591,0.451	0.234	825	863	796	383	408	501
2623	ENSG00000137343.18	ATAT1	chr6	+	30646066	30646823	30646066	30646109	30646468	30646823	2623	123	169	127	26	17	25	103	79	86	51	37	50	408	49	5.00921846336e-07	1.56061848464117e-05	0.362,0.544,0.379	0.195,0.204,0.171	0.238	149	186	152	154	116	136
2657	ENSG00000064601.21	CTSA	chr20	+	45892724	45894072	45892724	45892880	45893987	45894072	2657	205	190	226	2	0	2	77	81	78	1	4	3	1156	49	0.00286129490586	0.0240653396644955	0.813,1.0,0.827	0.765,0.462,0.524	0.296	207	190	228	78	85	81
2712	ENSG00000184575.12	XPOT	chr12	+	64425037	64425457	64425037	64425138	64425337	64425457	2712	155	178	211	0	1	2	155	162	228	2	11	12	248	49	7.83193650933e-07	2.27009747587307e-05	1.0,0.972,0.954	0.939,0.744,0.79	0.151	155	179	213	157	173	240
2766	ENSG00000204351.13	SKIV2L	chr6	+	31961040	31961675	31961040	31961094	31961546	31961675	2766	109	90	164	0	1	0	123	100	158	4	1	1	501	49	0.00529841097831	0.0391976089766613	1.0,0.898,1.0	0.75,0.907,0.939	0.101	109	91	164	127	101	159
2769	ENSG00000204351.13	SKIV2L	chr6	+	31967955	31968538	31967955	31968017	31968327	31968538	2769	137	76	107	1	0	0	102	66	83	2	0	5	359	49	0.00093067928396	0.00977213248158	0.949,1.0,1.0	0.874,1.0,0.694	0.127	138	76	107	104	66	88
2796	ENSG00000175203.17	DCTN2	chr12	-	57532014	57532643	57532014	57532106	57532571	57532643	2796	162	121	191	2	2	3	199	179	213	16	23	19	514	49	6.25144280786e-09	3.04744141979686e-07	0.885,0.852,0.859	0.542,0.426,0.517	0.37	164	123	194	215	202	232
2877	ENSG00000100241.22	SBF1	chr22	-	50456491	50459392	50456491	50456673	50459254	50459392	2877	106	120	113	9	6	16	26	36	58	18	14	21	2630	49	6.18833095878e-09	3.04190846240475e-07	0.18,0.271,0.116	0.026,0.046,0.049	0.149	115	126	129	44	50	79
2880	ENSG00000100241.22	SBF1	chr22	-	50459469	50460159	50459469	50459666	50459969	50460159	2880	36	37	47	0	0	1	23	22	48	1	2	2	352	49	0.00240816268839	0.0209718734910184	1.0,1.0,0.867	0.762,0.605,0.77	0.243	36	37	48	24	24	50
2918	ENSG00000077152.12	UBE2T	chr1	-	202334988	202335818	202334988	202335058	202335641	202335818	2918	111	113	118	6	4	7	34	27	44	6	3	6	632	49	0.00495919699784	0.0371436018935285	0.589,0.687,0.567	0.305,0.411,0.362	0.255	117	117	125	40	30	50
2924	ENSG00000163945.19	UVSSA	chr4	+	1383765	1388049	1383765	1383940	1385867	1388049	2924	128	119	202	12	13	7	56	24	76	17	19	26	1976	49	1.58330373257e-08	7.00453571288968e-07	0.209,0.185,0.417	0.076,0.03,0.068	0.212	140	132	209	73	43	102
2928	ENSG00000160813.7	PPP1R35	chr7	-	100435630	100436064	100435630	100435767	100435847	100436064	2928	25	20	31	16	17	13	51	43	66	12	14	16	129	49	0.00295251953612	0.0245525308793137	0.372,0.309,0.475	0.617,0.538,0.61	-0.203	41	37	44	63	57	82
2933	ENSG00000109171.15	SLAIN2	chr4	+	48382567	48382927	48382567	48382639	48382727	48382927	2933	209	280	172	0	3	0	258	282	295	7	24	12	137	49	9.95537097204e-10	5.76491928976641e-08	1.0,0.971,1.0	0.929,0.808,0.898	0.112	209	283	172	265	306	307
2968	ENSG00000124356.17	STAMBP	chr2	+	73847386	73849487	73847386	73847572	73849362	73849487	2968	421	389	402	1	0	1	468	449	585	5	6	8	1839	49	1.15909104603e-06	3.21829631023225e-05	0.918,1.0,0.915	0.714,0.666,0.661	0.264	422	389	403	473	455	593
3013	ENSG00000140521.17	POLG	chr15	-	89317375	89318749	89317375	89317536	89317938	89318749	3013	50	66	64	3	3	6	29	22	40	7	5	12	451	49	0.000196278255949	0.00280711747085682	0.644,0.705,0.537	0.31,0.323,0.266	0.329	53	69	70	36	27	52
3017	ENSG00000140521.17	POLG	chr15	-	89317938	89318749	89317938	89318037	89318540	89318749	3017	56	58	76	1	1	2	47	27	47	2	9	6	552	49	0.000452966975217	0.00539656884657094	0.833,0.837,0.771	0.676,0.21,0.41	0.382	57	59	78	49	36	53
3020	ENSG00000146083.12	RNF44	chr5	-	176529730	176530206	176529730	176529818	176530081	176530206	3020	93	67	82	48	48	47	15	16	40	44	35	45	312	49	1.32746972303e-08	6.07523384967385e-07	0.233,0.18,0.215	0.051,0.067,0.122	0.129	141	115	129	59	51	85
3023	ENSG00000182220.15	ATP6AP2	chrX	+	40599591	40600881	40599591	40599741	40600768	40600881	3023	33	28	34	0	0	0	31	28	36	1	1	3	1076	49	2.89238195963e-05	0.000539152996744514	1.0,1.0,1.0	0.585,0.56,0.353	0.501	33	28	34	32	29	39
3031	ENSG00000249673.9	NOP14-AS1	chr4	+	2934939	2937844	2934939	2935735	2937751	2937844	3031	406	404	431	1	3	2	151	137	181	0	0	1	2065	49	0.00372519438505	0.0297808578777826	0.906,0.762,0.836	1.0,1.0,0.811	-0.102	407	407	433	151	137	182
3158	ENSG00000138750.16	NUP54	chr4	-	76130655	76132719	76130655	76130749	76132522	76132719	3158	115	130	169	0	1	1	88	72	99	7	6	10	1822	49	3.42441630607e-10	2.16423110543624e-08	1.0,0.778,0.82	0.253,0.244,0.21	0.63	115	131	170	95	78	109
3200	ENSG00000126456.16	IRF3	chr19	-	49664673	49665857	49664673	49664846	49665630	49665857	3200	234	281	282	13	8	13	230	185	234	16	17	23	833	49	0.00582149010901	0.0422364775129848	0.514,0.674,0.561	0.458,0.39,0.374	0.176	247	289	295	246	202	257
3225	ENSG00000158092.7	NCK1	chr3	+	136945582	136946295	136945582	136945752	136946151	136946295	3225	401	371	412	5	7	4	524	531	580	20	22	32	448	49	1.44984619588e-06	3.91019313181278e-05	0.898,0.853,0.918	0.741,0.725,0.665	0.179	406	378	416	544	553	612
3288	ENSG00000233016.9	SNHG7	chr9	-	136726310	136727086	136726310	136726416	136727045	136727086	3288	418	274	521	128	92	168	270	189	380	433	357	591	678	49	0	0	0.191,0.177,0.183	0.043,0.037,0.044	0.142	546	366	689	703	546	971
3294	ENSG00000175455.16	CCDC14	chr3	-	123955842	123956115	123955842	123955965	123956045	123956115	3294	51	54	71	32	28	39	21	22	32	30	30	37	129	49	6.17767975242e-05	0.00102487707092648	0.377,0.423,0.409	0.21,0.218,0.247	0.178	83	82	110	51	52	69
3296	ENSG00000175455.16	CCDC14	chr3	-	123956354	123956795	123956354	123956427	123956739	123956795	3296	213	188	268	40	39	41	116	95	127	41	40	61	361	49	1.57560649083e-07	5.532129456692e-06	0.42,0.396,0.47	0.277,0.244,0.22	0.182	253	227	309	157	135	188
3307	ENSG00000150093.20	ITGB1	chr10	-	32920244	32922346	32920244	32920397	32922256	32922346	3307	42	45	32	2	0	0	27	29	41	0	2	4	1908	49	0.00702237940613	0.0491151564724048	0.35,1.0,1.0	1.0,0.271,0.208	0.29	44	45	32	27	31	45
3345	ENSG00000114021.12	NIT2	chr3	+	100345584	100346255	100345584	100345678	100346180	100346255	3345	147	119	177	39	21	49	108	65	95	40	24	66	551	49	0.000200693476288	0.00285182421551856	0.251,0.335,0.243	0.194,0.194,0.113	0.109	186	140	226	148	89	161
3374	ENSG00000108654.16	DDX5	chr17	-	64500548	64501143	64500548	64500773	64501056	64501143	3374	1326	1198	1438	11	6	15	919	759	1181	27	23	29	332	49	5.53574663886e-09	2.78297081026325e-07	0.947,0.967,0.934	0.834,0.83,0.857	0.109	1337	1204	1453	946	782	1210
3376	ENSG00000108654.16	DDX5	chr17	-	64500548	64502069	64500548	64500773	64502009	64502069	3376	4556	4138	5417	658	554	703	3597	2912	4720	1025	895	1254	1285	49	0	0	0.209,0.222,0.227	0.118,0.11,0.126	0.101	5214	4692	6120	4622	3807	5974
3494	ENSG00000109736.15	MFSD10	chr4	-	2932599	2933209	2932599	2932758	2933105	2933209	3494	60	45	89	18	9	37	30	17	32	23	14	32	396	49	4.85331802602e-05	0.000838714021371581	0.292,0.382,0.229	0.139,0.131,0.11	0.174	78	54	126	53	31	64
3576	ENSG00000114745.15	GORASP1	chr3	-	39100304	39100877	39100304	39100454	39100746	39100877	3576	53	44	50	3	1	0	70	55	44	6	6	6	341	49	0.00157999025389	0.014935634365832	0.717,0.863,1.0	0.626,0.568,0.513	0.291	56	45	50	76	61	50
3579	ENSG00000114745.15	GORASP1	chr3	-	39100304	39100877	39100304	39100503	39100787	39100877	3579	31	26	41	0	0	1	47	33	55	3	4	3	333	49	1.6479830264e-05	0.000339627806310261	1.0,1.0,0.858	0.697,0.548,0.73	0.294	31	26	42	50	37	58
3584	ENSG00000114745.15	GORASP1	chr3	-	39100304	39102881	39100304	39101102	39102677	39102881	3584	68	52	62	2	2	10	42	33	53	4	18	15	1624	49	0.00249985340076	0.0216547132560839	0.506,0.44,0.158	0.241,0.052,0.096	0.238	70	54	72	46	51	68
3597	ENSG00000232956.10	SNHG15	chr7	-	44983022	44984046	44983022	44983322	44983821	44984046	3597	285	168	356	93	52	117	122	98	162	296	266	383	548	49	0	0	0.215,0.224,0.214	0.036,0.032,0.036	0.183	378	220	473	418	364	545
3598	ENSG00000232956.10	SNHG15	chr7	-	44983022	44984426	44983022	44984046	44984356	44984426	3598	174	111	189	49	23	72	137	107	181	153	134	274	359	49	0	0	0.326,0.397,0.264	0.109,0.098,0.083	0.232	223	134	261	290	241	455
3600	ENSG00000232956.10	SNHG15	chr7	-	44984356	44986097	44984356	44984426	44985881	44986097	3600	676	599	785	17	8	13	425	320	569	23	24	34	1504	49	7.82863482929e-08	3.03805969164728e-06	0.564,0.709,0.663	0.376,0.303,0.353	0.301	693	607	798	448	344	603
3601	ENSG00000232956.10	SNHG15	chr7	-	44983821	44986097	44983821	44984046	44986020	44986097	3601	955	784	1099	1	0	2	769	599	1060	4	1	7	2023	49	0.000709154215199	0.00776558972287222	0.959,1.0,0.93	0.823,0.936,0.786	0.115	956	784	1101	773	600	1067
3602	ENSG00000232956.10	SNHG15	chr7	-	44983821	44986097	44983821	44984426	44986020	44986097	3602	748	656	877	82	43	89	547	417	739	261	213	373	1643	49	0	0	0.214,0.313,0.227	0.059,0.055,0.056	0.195	830	699	966	808	630	1112
3603	ENSG00000091136.15	LAMB1	chr7	-	108001557	108002971	108001557	108001733	108002848	108002971	3603	76	83	98	23	17	27	15	19	28	44	41	50	1164	49	0	0	0.122,0.17,0.133	0.014,0.019,0.023	0.123	99	100	125	59	60	78
3628	ENSG00000165671.22	NSD1	chr5	+	177135086	177136030	177135086	177135200	177135940	177136030	3628	175	222	239	26	30	36	103	126	110	41	45	66	789	49	1.21479493131e-11	9.37369670252693e-10	0.295,0.315,0.292	0.135,0.148,0.094	0.175	201	252	275	144	171	176
3663	ENSG00000183723.13	CMTM4	chr16	-	66614749	66622222	66614749	66617358	66622061	66622222	3663	3813	3231	4705	8	10	5	675	659	994	8	15	10	4752	49	6.26763640987e-10	3.85111437184234e-08	0.831,0.769,0.907	0.465,0.312,0.506	0.408	3821	3241	4710	683	674	1004
3683	ENSG00000080823.23	MOK	chr14	-	102232534	102233789	102232534	102232671	102233687	102233789	3683	80	66	76	0	1	1	87	138	122	2	4	3	1065	49	0.000935606294516	0.00979287597856179	1.0,0.752,0.778	0.667,0.614,0.652	0.199	80	67	77	89	142	125
3692	ENSG00000198707.17	CEP290	chr12	-	88053651	88055717	88053651	88053746	88055575	88055717	3692	95	134	101	2	7	6	84	91	114	40	24	32	1878	49	3.66105845639e-09	1.96212531588143e-07	0.553,0.333,0.305	0.052,0.09,0.085	0.321	97	141	107	124	115	146
3708	ENSG00000058673.17	ZC3H11A	chr1	+	203801574	203803016	203801574	203801628	203802956	203803016	3708	1693	2081	1905	18	6	8	1757	1693	1998	20	20	35	1377	49	0.000227319376656	0.0031361567224308	0.77,0.925,0.894	0.758,0.751,0.67	0.137	1711	2087	1913	1777	1713	2033
3713	ENSG00000145908.13	ZNF300	chr5	-	150894398	150898184	150894398	150896973	150898061	150898184	3713	650	673	786	18	13	20	255	221	284	25	25	20	1137	49	1.81958892398e-10	1.19552397025062e-08	0.609,0.691,0.629	0.305,0.276,0.38	0.323	668	686	806	280	246	304
3733	ENSG00000215021.10	PHB2	chr12	-	6967170	6968021	6967170	6967335	6967891	6968021	3733	1719	1731	1652	0	1	5	1149	1095	1272	24	15	25	605	49	0	0	1.0,0.993,0.964	0.795,0.855,0.805	0.167	1719	1732	1657	1173	1110	1297
3762	ENSG00000132680.11	KHDC4	chr1	-	155913044	155915964	155913044	155914320	155915872	155915964	3762	1680	1548	1802	104	133	93	1368	1122	1608	399	410	377	1601	49	0	0	0.331,0.263,0.372	0.095,0.077,0.115	0.226	1784	1681	1895	1767	1532	1985
3837	ENSG00000234741.10	GAS5	chr1	-	173863900	173864304	173863900	173864075	173864256	173864304	3837	276	204	325	255	171	281	275	233	401	771	754	1252	230	49	0	0	0.187,0.203,0.198	0.071,0.062,0.064	0.13	531	375	606	1046	987	1653
3839	ENSG00000234741.10	GAS5	chr1	-	173863900	173864506	173863900	173864304	173864483	173864506	3839	827	666	877	176	105	201	790	754	1045	586	448	837	228	49	0	0	0.502,0.577,0.484	0.225,0.266,0.212	0.287	1003	771	1078	1376	1202	1882
3840	ENSG00000234741.10	GAS5	chr1	-	173864256	173864704	173864256	173864304	173864674	173864704	3840	1995	1953	2103	7	7	21	1952	1870	2475	104	78	143	419	49	0	0	0.971,0.97,0.921	0.687,0.737,0.669	0.256	2002	1960	2124	2056	1948	2618
3841	ENSG00000234741.10	GAS5	chr1	-	173864256	173864704	173864256	173864506	173864674	173864704	3841	1317	1403	1428	175	109	208	1498	1421	1865	647	544	828	217	49	0	0	0.63,0.744,0.608	0.343,0.371,0.337	0.31	1492	1512	1636	2145	1965	2693
3845	ENSG00000234741.10	GAS5	chr1	-	173864256	173865282	173864256	173864704	173865228	173865282	3845	1370	1050	1541	374	315	475	1245	1049	1437	1807	1609	2335	573	49	0	0	0.239,0.222,0.217	0.056,0.053,0.05	0.173	1744	1365	2016	3052	2658	3772
3848	ENSG00000234741.10	GAS5	chr1	-	173864256	173865547	173864256	173865282	173865470	173865547	3848	580	393	607	121	123	156	878	660	882	632	602	889	237	49	0	0	0.498,0.398,0.446	0.223,0.185,0.17	0.255	701	516	763	1510	1262	1771
3852	ENSG00000234741.10	GAS5	chr1	-	173864256	173865547	173864256	173865282	173865509	173865547	3852	761	506	821	129	131	149	1529	1146	1860	613	596	625	276	49	4.43669423422e-09	2.28231805723131e-07	0.512,0.407,0.494	0.307,0.254,0.346	0.169	890	637	970	2142	1742	2485
3854	ENSG00000234741.10	GAS5	chr1	-	173865856	173866206	173865856	173865894	173866176	173866206	3854	447	470	535	195	115	201	424	342	586	714	517	889	331	49	0	0	0.253,0.377,0.283	0.081,0.089,0.089	0.218	642	585	736	1138	859	1475
3855	ENSG00000234741.10	GAS5	chr1	-	173865856	173866206	173865856	173865952	173866176	173866206	3855	383	427	455	4	0	1	320	287	466	14	13	8	273	49	6.36325425685e-09	3.05989530785917e-07	0.945,1.0,0.988	0.804,0.798,0.913	0.139	387	427	456	334	300	474
3859	ENSG00000234741.10	GAS5	chr1	-	173866176	173866796	173866176	173866567	173866760	173866796	3859	561	434	579	271	171	354	506	400	690	1214	1033	1768	242	49	0	0	0.295,0.339,0.249	0.078,0.073,0.073	0.22	832	605	933	1720	1433	2458
3879	ENSG00000145604.17	SKP2	chr5	+	36163644	36166662	36163644	36164695	36166518	36166662	3879	94	120	120	1	0	0	53	40	99	3	1	3	1872	49	1.94446776558e-06	4.96288003553418e-05	0.711,1.0,1.0	0.316,0.511,0.463	0.474	95	120	120	56	41	102
3881	ENSG00000205726.15	ITSN1	chr21	+	33829005	33829745	33829005	33829050	33829623	33829745	3881	28	40	45	0	0	1	40	28	35	10	18	12	622	49	4.42978986825e-13	4.08278966190375e-11	1.0,1.0,0.78	0.24,0.109,0.187	0.748	28	40	46	50	46	47
3909	ENSG00000139998.16	RAB15	chr14	-	64950324	64951151	64950324	64950414	64950942	64951151	3909	32	21	36	1	0	1	30	20	45	0	2	4	577	49	0.00123057251325	0.0121338472480342	0.731,1.0,0.754	1.0,0.459,0.489	0.179	33	21	37	30	22	49
3970	ENSG00000125457.15	MIF4GD	chr17	-	75267745	75268192	75267745	75267901	75268082	75268192	3970	22	19	28	15	5	8	51	62	64	6	6	10	230	49	0.00103796686433	0.0106295495550831	0.238,0.447,0.427	0.644,0.688,0.577	-0.266	37	24	36	57	68	74
4053	ENSG00000164548.12	TRA2A	chr7	-	23521706	23522432	23521706	23521840	23522120	23522432	4053	160	156	168	12	15	9	178	154	201	91	78	96	329	49	0	0	0.665,0.608,0.735	0.226,0.227,0.238	0.439	172	171	177	269	232	297
4054	ENSG00000164548.12	TRA2A	chr7	-	23521706	23522432	23521706	23521840	23522131	23522432	4054	162	157	169	1	1	1	198	170	219	20	26	26	340	49	1.11022302463e-16	1.27024827438701e-14	0.959,0.958,0.961	0.588,0.485,0.548	0.419	163	158	170	218	196	245
4098	ENSG00000204628.12	RACK1	chr5	-	181241491	181242345	181241491	181241639	181242169	181242345	4098	769	547	1043	5	4	2	534	446	653	18	8	14	579	49	8.39330098756e-08	3.20103134215219e-06	0.929,0.92,0.978	0.715,0.825,0.798	0.163	774	551	1045	552	454	667
4106	ENSG00000175110.14	MRPS22	chr3	+	139350178	139351060	139350178	139350322	139351030	139351060	4106	100	82	119	0	0	0	178	204	238	3	3	4	757	49	1.17999081605e-05	0.000257579574187757	1.0,1.0,1.0	0.793,0.815,0.794	0.199	100	82	119	181	207	242
4120	ENSG00000168256.18	NKIRAS2	chr17	+	42022398	42022640	42022398	42022472	42022564	42022640	4120	164	87	138	6	3	2	133	125	178	15	19	12	141	49	1.76006758488e-05	0.000357180687867391	0.905,0.91,0.96	0.755,0.696,0.838	0.162	170	90	140	148	144	190
4145	ENSG00000135837.16	CEP350	chr1	+	180110996	180113380	180110996	180111195	180112436	180113380	4145	446	508	527	1	0	3	649	663	838	3	5	15	1290	49	0.000700143664929	0.00770506361603457	0.944,1.0,0.87	0.892,0.834,0.68	0.136	447	508	530	652	668	853
4189	ENSG00000112739.17	PRPF4B	chr6	+	4060412	4061147	4060412	4060686	4061014	4061147	4189	655	500	600	8	2	13	620	629	648	24	19	38	377	49	1.47366785697e-06	3.94324995921489e-05	0.914,0.97,0.857	0.771,0.811,0.689	0.157	663	502	613	644	648	686
4192	ENSG00000112739.17	PRPF4B	chr6	+	4061654	4062299	4061654	4061700	4062212	4062299	4192	284	354	351	4	5	8	204	185	265	43	31	29	561	49	0	0	0.861,0.861,0.793	0.293,0.343,0.444	0.478	288	359	359	247	216	294
4218	ENSG00000161999.13	JMJD8	chr16	-	683321	683598	683321	683441	683529	683598	4218	80	60	118	39	38	39	93	90	97	20	18	23	137	49	0.000607369416549	0.00686627503955565	0.423,0.361,0.52	0.625,0.641,0.601	-0.188	119	98	157	113	108	120
4219	ENSG00000161999.13	JMJD8	chr16	-	683684	683909	683684	683781	683860	683909	4219	42	24	47	50	22	35	39	32	34	11	12	16	128	49	0.00023592047364	0.00324134215957565	0.243,0.295,0.34	0.576,0.505,0.449	-0.217	92	46	82	50	44	50
4248	ENSG00000164896.21	FASTK	chr7	-	151076912	151078092	151076912	151077780	151077878	151078092	4248	78	45	48	82	58	63	74	49	126	50	35	50	147	49	0.00011775735909	0.00180054800673097	0.241,0.205,0.203	0.33,0.318,0.457	-0.152	160	103	111	124	84	176
4262	ENSG00000116337.20	AMPD2	chr1	+	109628082	109629235	109628082	109628495	109629108	109629235	4262	281	181	311	5	3	4	201	163	291	11	7	11	662	49	0.00108130309357	0.0109550035556191	0.806,0.817,0.852	0.575,0.633,0.662	0.202	286	184	315	212	170	302
4314	ENSG00000198677.13	TTC37	chr5	-	95506933	95509687	95506933	95506992	95509593	95509687	4314	69	102	79	1	0	1	98	89	131	3	3	2	2650	49	0.00170379916183	0.0158575192677474	0.561,1.0,0.594	0.377,0.354,0.548	0.292	70	102	80	101	92	133
4321	ENSG00000198677.13	TTC37	chr5	-	95516671	95517060	95516671	95516750	95516915	95517060	4321	17	15	19	22	8	38	16	11	6	41	35	51	214	49	0.000330500301444	0.00422581888320305	0.15,0.3,0.103	0.082,0.067,0.026	0.126	39	23	57	57	46	57
4482	ENSG00000118873.17	RAB3GAP2	chr1	-	220164732	220167399	220164732	220164795	220167292	220167399	4482	94	101	108	0	1	1	92	111	144	5	6	2	2546	49	0.000131845341267	0.00197719284610868	1.0,0.66,0.675	0.262,0.263,0.581	0.41	94	102	109	97	117	146
4517	ENSG00000177463.16	NR2C2	chr3	+	15037999	15039227	15037999	15038137	15039121	15039227	4517	40	90	77	23	17	32	68	55	78	9	4	9	1033	49	6.06566936132e-05	0.00101135130356079	0.076,0.201,0.102	0.264,0.395,0.291	-0.19	63	107	109	77	59	87
4528	ENSG00000198830.11	HMGN2	chr1	+	26473702	26474135	26473702	26473817	26474084	26474135	4528	590	516	663	5	2	5	275	227	337	10	7	7	316	49	3.13209559554e-05	0.000571005120109985	0.948,0.976,0.954	0.81,0.834,0.882	0.117	595	518	668	285	234	344
4544	ENSG00000004455.18	AK2	chr1	-	33007985	33013402	33007985	33010833	33013206	33013402	4544	2520	2749	2779	187	137	247	1229	1247	1510	232	150	233	2422	49	1.16537890449e-11	9.09818165905369e-10	0.214,0.289,0.185	0.097,0.144,0.116	0.11	2707	2886	3026	1461	1397	1743
4545	ENSG00000004455.18	AK2	chr1	-	33012073	33013402	33012073	33012122	33013206	33013402	4545	1255	1138	1499	13	11	11	706	705	963	10	29	23	1133	49	0.000180100998601	0.00263248948615911	0.807,0.817,0.855	0.753,0.513,0.644	0.19	1268	1149	1510	716	734	986
4569	ENSG00000284770.2	TBCE	chr1	+	235448348	235448951	235448348	235448440	235448669	235448951	4569	179	203	266	47	37	42	105	120	150	52	42	64	278	49	1.21221224955e-05	0.000260331407379087	0.402,0.492,0.527	0.262,0.335,0.292	0.177	226	240	308	157	162	214
4574	ENSG00000147274.14	RBMX	chrX	-	136872267	136875168	136872267	136872345	136875085	136875168	4574	15142	14437	15394	25	16	23	8518	8698	9768	185	167	181	2789	49	0	0	0.914,0.941,0.922	0.447,0.478,0.487	0.455	15167	14453	15417	8703	8865	9949
4584	ENSG00000137409.21	MTCH1	chr6	-	36977198	36978155	36977198	36977250	36978077	36978155	4584	66	40	108	0	0	0	84	69	116	4	4	3	876	49	3.05816372226e-09	1.66344052958339e-07	1.0,1.0,1.0	0.54,0.491,0.684	0.428	66	40	108	88	73	119
4621	ENSG00000160695.16	VPS11	chr11	+	119078172	119078997	119078172	119078334	119078794	119078997	4621	61	63	81	0	0	0	115	72	138	1	2	3	509	49	0.00195515121524	0.0178348363750996	1.0,1.0,1.0	0.917,0.776,0.816	0.164	61	63	81	116	74	141
4643	ENSG00000169598.17	DFFB	chr1	+	3883506	3885429	3883506	3883800	3885037	3885429	4643	485	387	619	0	0	0	355	333	484	2	2	6	1286	49	2.36701944167e-06	5.92737396789514e-05	1.0,1.0,1.0	0.871,0.864,0.755	0.17	485	387	619	357	335	490
4680	ENSG00000072778.20	ACADVL	chr17	+	7222666	7223237	7222666	7222865	7223132	7223237	4680	372	374	342	27	26	37	194	214	284	33	37	55	316	49	9.58005161178e-06	0.000214774400323554	0.681,0.69,0.589	0.477,0.473,0.445	0.188	399	400	379	227	251	339
4719	ENSG00000138095.20	LRPPRC	chr2	-	43957384	43960634	43957384	43957451	43957725	43960634	4719	67	65	71	1	0	0	88	93	107	6	4	3	323	49	9.11294266948e-06	0.000205692134539691	0.91,1.0,1.0	0.69,0.779,0.844	0.199	68	65	71	94	97	110
4758	ENSG00000140632.17	GLYR1	chr16	-	4803202	4805310	4803202	4804148	4804521	4805310	4758	1190	1257	1227	22	18	26	1050	1123	1157	86	77	96	422	49	0	0	0.863,0.89,0.846	0.586,0.629,0.583	0.267	1212	1275	1253	1136	1200	1253
4780	ENSG00000182307.14	C8orf33	chr8	+	145052466	145052897	145052466	145052497	145052585	145052897	4780	131	83	137	107	74	137	243	187	263	108	89	108	137	49	4.78637550705e-08	1.94861275244072e-06	0.305,0.286,0.263	0.446,0.429,0.466	-0.162	238	157	274	351	276	371
4800	ENSG00000198912.12	C1orf174	chr1	-	3890568	3892996	3890568	3891057	3892740	3892996	4800	100	72	144	2	0	1	47	55	68	5	1	3	1732	49	0.00195656432807	0.0178348363750996	0.586,1.0,0.803	0.21,0.609,0.391	0.393	102	72	145	52	56	71
4940	ENSG00000120948.19	TARDBP	chr1	+	11023192	11024183	11023192	11023329	11024063	11024183	4940	4018	3377	4397	7	8	7	2167	2127	2646	60	47	65	783	49	0	0	0.973,0.964,0.975	0.693,0.739,0.718	0.254	4025	3385	4404	2227	2174	2711
4948	ENSG00000205981.9	DNAJC19	chr3	-	180985925	180988096	180985925	180985996	180988022	180988096	4948	171	158	170	9	4	8	152	125	199	11	14	27	2075	49	0.00174420223019	0.0161635867767714	0.31,0.483,0.334	0.246,0.174,0.148	0.186	180	162	178	163	139	226
4952	ENSG00000197989.15	SNHG12	chr1	-	28579532	28579981	28579532	28579587	28579911	28579981	4952	903	790	1020	30	11	32	272	291	367	51	54	62	373	49	0	0	0.798,0.904,0.807	0.412,0.414,0.437	0.415	933	801	1052	323	345	429
4956	ENSG00000197989.15	SNHG12	chr1	-	28580559	28581229	28580559	28580646	28581110	28581229	4956	315	219	302	50	32	76	187	114	223	46	49	69	513	49	0.00197185943143	0.0179250125848897	0.376,0.395,0.275	0.28,0.182,0.236	0.116	365	251	378	233	163	292
4982	ENSG00000234545.8	FAM133B	chr7	-	92577654	92578182	92577654	92577676	92578149	92578182	4982	96	128	91	5	2	1	105	95	141	24	35	24	522	49	1.47745005119e-09	8.3087784234719e-08	0.643,0.857,0.895	0.291,0.203,0.355	0.515	101	130	92	129	130	165
5006	ENSG00000247828.10	TMEM161B-DT	chr5	+	88269467	88270585	88269467	88269687	88270525	88270585	5006	58	71	54	0	1	1	117	117	158	4	2	12	887	49	0.000272582001091	0.00366507807937662	1.0,0.797,0.749	0.618,0.764,0.421	0.248	58	72	55	121	119	170
5008	ENSG00000164082.15	GRM2	chr3	+	51712472	51716137	51712472	51713310	51715061	51716137	5008	452	380	516	27	23	27	106	103	111	15	14	11	1800	49	0.000291799414292	0.00381929174209411	0.313,0.31,0.342	0.161,0.167,0.215	0.141	479	403	543	121	117	122
5037	ENSG00000166471.11	TMEM41B	chr11	-	9280653	9283593	9280653	9281041	9283370	9283593	5037	1799	1797	1989	6	7	7	1164	1313	1451	14	10	14	2378	49	0.000301056551102	0.00391727700610367	0.861,0.841,0.854	0.631,0.73,0.681	0.171	1805	1804	1996	1178	1323	1465
5039	ENSG00000198105.16	ZNF248	chr10	-	37828764	37833116	37828764	37831312	37833024	37833116	5039	811	823	783	8	3	6	307	309	352	8	10	12	1761	49	2.02189133247e-06	5.12109575659195e-05	0.738,0.884,0.784	0.516,0.462,0.449	0.326	819	826	789	315	319	364
5053	ENSG00000140983.15	RHOT2	chr16	+	668352	668699	668352	668411	668655	668699	5053	245	167	287	5	6	12	210	213	310	25	34	30	293	49	5.21246888985e-08	2.0958028501028e-06	0.891,0.823,0.8	0.584,0.512,0.633	0.262	250	173	299	235	247	340
5057	ENSG00000140983.15	RHOT2	chr16	+	668655	670175	668655	668699	670122	670175	5057	358	261	428	15	7	11	198	160	294	22	27	41	1472	49	8.44250225285e-11	5.71678009692986e-09	0.443,0.554,0.564	0.231,0.165,0.193	0.324	373	268	439	220	187	335
5098	ENSG00000116691.11	MIIP	chr1	+	12029222	12030124	12029222	12029281	12030027	12030124	5098	206	143	242	0	0	0	215	195	283	3	2	2	795	49	0.000490843871441	0.00575484086728353	1.0,1.0,1.0	0.815,0.857,0.897	0.144	206	143	242	218	197	285
5133	ENSG00000064607.17	SUGP2	chr19	-	18994365	18995280	18994365	18994486	18995143	18995280	5133	361	389	494	39	33	38	268	219	373	62	64	53	706	49	7.24422790865e-07	2.14610251793756e-05	0.391,0.45,0.474	0.231,0.192,0.328	0.188	400	422	532	330	283	426
5162	ENSG00000085998.15	POMGNT1	chr1	-	46190472	46192223	46190472	46190517	46192097	46192223	5162	122	102	175	0	0	0	84	76	111	2	2	3	1629	49	3.80348975204e-07	1.19620654002547e-05	1.0,1.0,1.0	0.558,0.533,0.527	0.461	122	102	175	86	78	114
5220	ENSG00000243970.5	PPIEL	chr1	-	39547578	39548951	39547578	39547634	39548861	39548951	5220	334	465	412	1	1	2	481	440	611	5	5	7	1276	49	0.00258584125716	0.0221700808559609	0.928,0.947,0.888	0.787,0.772,0.77	0.145	335	466	414	486	445	618
5244	ENSG00000133226.18	SRRM1	chr1	+	24646666	24649029	24646666	24646789	24648858	24649029	5244	1424	1574	1648	129	126	140	2487	2287	3065	60	65	75	2118	49	0	0	0.203,0.224,0.214	0.49,0.449,0.486	-0.261	1553	1700	1788	2547	2352	3140
5290	ENSG00000204348.10	DXO	chr6	-	31970342	31970825	31970342	31970478	31970605	31970825	5290	21	23	39	8	10	16	81	67	99	15	9	15	176	49	0.000517092982383	0.00599900180261117	0.422,0.39,0.404	0.601,0.675,0.648	-0.236	29	33	55	96	76	114
5291	ENSG00000204348.10	DXO	chr6	-	31970605	31971147	31970605	31970752	31970911	31971147	5291	56	39	55	4	4	0	54	49	82	7	8	14	208	49	0.00648121633227	0.0460979116623191	0.767,0.697,1.0	0.645,0.591,0.58	0.216	60	43	55	61	57	96
5342	ENSG00000018510.18	AGPS	chr2	+	177440964	177442235	177440964	177441036	177442119	177442235	5342	36	35	41	0	0	0	31	35	55	5	5	2	1132	49	1.12798659302e-13	1.06933129018296e-11	1.0,1.0,1.0	0.212,0.233,0.543	0.671	36	35	41	36	40	57
5430	ENSG00000144635.9	DYNC1LI1	chr3	-	32530283	32533097	32530283	32530328	32532985	32533097	5430	52	68	80	1	0	0	86	69	86	2	2	3	2706	49	2.78413158697e-05	0.000521906700879461	0.485,1.0,1.0	0.438,0.385,0.342	0.44	53	68	80	88	71	89
5436	ENSG00000158411.11	MITD1	chr2	-	99169262	99169610	99169262	99169470	99169549	99169610	5436	39	23	35	36	30	39	12	13	23	46	28	55	128	49	6.17062148468e-05	0.00102487707092648	0.293,0.227,0.256	0.091,0.151,0.138	0.132	75	53	74	58	41	78
5447	ENSG00000110619.18	CARS1	chr11	-	3001969	3002600	3001969	3002174	3002540	3002600	5447	62	40	57	1	0	0	50	54	73	5	7	7	415	49	1.19721427216e-08	5.59486895074208e-07	0.88,1.0,1.0	0.541,0.477,0.552	0.437	63	40	57	55	61	80
5480	ENSG00000149636.16	DSN1	chr20	-	36770872	36771473	36770872	36771193	36771424	36771473	5480	70	60	92	63	43	56	22	14	23	30	36	41	280	49	4.41856260103e-06	0.000105473314461997	0.163,0.196,0.223	0.114,0.064,0.089	0.105	133	103	148	52	50	64
5481	ENSG00000117569.19	PTBP2	chr1	+	96804799	96806452	96804799	96804939	96806418	96806452	5481	104	200	118	10	13	19	95	108	112	49	51	49	1528	49	1.26720856031e-11	9.66574253588179e-10	0.25,0.33,0.166	0.059,0.064,0.068	0.185	114	213	137	144	159	161
5508	ENSG00000166012.17	TAF1D	chr11	-	93736693	93737239	93736693	93736751	93737063	93737239	5508	279	289	370	78	61	101	327	320	394	220	191	253	361	49	1.46549439251e-14	1.47348799828733e-12	0.327,0.391,0.332	0.168,0.185,0.174	0.174	357	350	471	547	511	647
5511	ENSG00000156873.16	PHKG2	chr16	+	30751105	30751603	30751105	30751217	30751548	30751603	5511	194	219	194	0	0	1	132	162	195	3	2	6	380	49	2.07541346107e-05	0.000405071874342956	1.0,1.0,0.962	0.85,0.913,0.807	0.131	194	219	195	135	164	201
5512	ENSG00000156873.16	PHKG2	chr16	+	30751105	30751603	30751105	30751281	30751548	30751603	5512	139	164	139	14	12	15	98	112	138	20	18	30	316	49	0.000863030276029	0.00917743327036287	0.606,0.679,0.59	0.432,0.491,0.416	0.179	153	176	154	118	130	168
5553	ENSG00000127054.22	INTS11	chr1	-	1312225	1312700	1312225	1312368	1312592	1312700	5553	126	96	100	1	1	2	89	83	142	5	3	7	273	49	0.00165319858484	0.0154733791382204	0.958,0.945,0.9	0.762,0.832,0.785	0.141	127	97	102	94	86	149
5579	ENSG00000143889.16	HNRNPLL	chr2	-	38602437	38603036	38602437	38602600	38602856	38603036	5579	231	138	219	10	16	16	261	190	340	9	4	12	305	49	0.00417599097997	0.0327535064875081	0.788,0.581,0.687	0.823,0.884,0.82	-0.157	241	154	235	270	194	352
5598	ENSG00000173209.23	AHSA2P	chr2	+	61185501	61186497	61185501	61185618	61186445	61186497	5598	486	561	624	22	15	19	304	319	438	30	35	31	876	49	1.67652278582e-06	4.43243235326754e-05	0.553,0.677,0.648	0.362,0.338,0.441	0.246	508	576	643	334	354	469
5619	ENSG00000168003.19	SLC3A2	chr11	+	62881698	62882066	62881698	62881718	62881892	62882066	5619	69	47	63	2	0	0	137	162	190	9	6	4	223	49	0.000331962277622	0.00422821818483607	0.883,1.0,1.0	0.77,0.856,0.913	0.115	71	47	63	146	168	194
5623	ENSG00000168003.19	SLC3A2	chr11	+	62881892	62882999	62881892	62882618	62882907	62882999	5623	53	48	65	0	0	2	44	41	85	3	0	4	338	49	0.00101037456587	0.0104112509613561	1.0,1.0,0.825	0.68,1.0,0.755	0.13	53	48	67	47	41	89
5659	ENSG00000084623.12	EIF3I	chr1	+	32224409	32226530	32224409	32224475	32226402	32226530	5659	1108	1001	1377	2	2	1	1466	1286	1911	8	4	13	1976	49	0.000365758586132	0.00456678527629099	0.932,0.925,0.972	0.82,0.889,0.785	0.112	1110	1003	1378	1474	1290	1924
5664	ENSG00000084623.12	EIF3I	chr1	+	32228726	32231019	32228726	32228816	32230926	32231019	5664	563	403	633	2	0	3	658	509	790	20	16	39	2159	49	3.12094794452e-12	2.6215962733968e-10	0.865,1.0,0.827	0.427,0.419,0.315	0.51	565	403	636	678	525	829
5684	ENSG00000269893.10	SNHG8	chr4	+	118278757	118279137	118278757	118278792	118278943	118279137	5684	292	266	408	18	12	22	1056	1101	1682	24	13	35	200	49	8.52659775452e-07	2.42843359223153e-05	0.799,0.844,0.82	0.915,0.954,0.922	-0.109	310	278	430	1080	1114	1717
5690	ENSG00000269893.10	SNHG8	chr4	+	118279388	118279823	118279388	118279431	118279623	118279823	5690	79	75	95	98	69	109	48	64	71	232	234	320	241	49	0	0	0.141,0.181,0.151	0.04,0.053,0.043	0.112	177	144	204	280	298	391
5702	ENSG00000115524.17	SF3B1	chr2	-	197418508	197420542	197418508	197418588	197418895	197420542	5702	169	158	182	2	6	10	164	148	180	13	16	20	356	49	0.000526147752708	0.00609339701041935	0.921,0.784,0.715	0.635,0.56,0.553	0.224	171	164	192	177	164	200
5704	ENSG00000115524.17	SF3B1	chr2	-	197418795	197420542	197418795	197418951	197420427	197420542	5704	869	878	1159	3	3	1	1021	866	1256	7	7	15	1525	49	0.000116005903066	0.00179026784359529	0.903,0.904,0.974	0.824,0.799,0.729	0.143	872	881	1160	1028	873	1271
5725	ENSG00000113240.14	CLK4	chr5	-	178616881	178618778	178616881	178616948	178617343	178618778	5725	45	27	46	2	0	5	45	48	59	16	15	22	444	49	0.000222431977474	0.00308798870819553	0.713,1.0,0.504	0.237,0.261,0.228	0.497	47	27	51	61	63	81
5727	ENSG00000113240.14	CLK4	chr5	-	178617343	178618778	178617343	178617434	178618555	178618778	5727	83	100	100	4	7	8	128	97	132	42	46	49	1170	49	8.40794101009e-12	6.6422733979711e-10	0.465,0.374,0.344	0.113,0.081,0.101	0.296	87	107	108	170	143	181
5758	ENSG00000135541.22	AHI1	chr6	-	135300499	135302817	135300499	135300558	135302711	135302817	5758	56	39	55	0	0	0	66	57	90	2	0	2	2202	49	0.00551196436443	0.0404617207105724	1.0,1.0,1.0	0.423,1.0,0.5	0.359	56	39	55	68	57	92
5772	ENSG00000161010.16	MRNIP	chr5	-	179837275	179840959	179837275	179837885	179840871	179840959	5772	523	468	609	7	5	6	423	337	585	19	13	19	3035	49	4.75541620948e-06	0.000111378861047967	0.547,0.602,0.621	0.264,0.295,0.332	0.293	530	473	615	442	350	604
5779	ENSG00000077522.15	ACTN2	chr1	+	236731232	236737214	236731232	236731314	236737121	236737214	5779	2411	2778	3046	37	32	49	880	761	1530	29	27	39	5856	49	4.640707988e-06	0.000109593374407004	0.353,0.421,0.342	0.202,0.191,0.247	0.159	2448	2810	3095	909	788	1569
5790	ENSG00000067445.22	TRO	chrX	+	54928602	54931031	54928602	54928710	54930740	54931031	5790	691	421	939	0	0	1	434	359	681	3	5	6	2079	49	8.58549920046e-08	3.24516771077985e-06	1.0,1.0,0.957	0.773,0.629,0.728	0.276	691	421	940	437	364	687
5827	ENSG00000143702.16	CEP170	chr1	-	243185778	243186422	243185778	243186072	243186258	243186422	5827	124	126	113	44	64	62	101	82	97	149	133	175	235	49	1.11022302463e-16	1.27024827438701e-14	0.37,0.291,0.275	0.124,0.114,0.104	0.198	168	190	175	250	215	272
5893	ENSG00000026103.25	FAS	chr10	+	89010538	89012081	89010538	89010600	89011998	89012081	5893	83	82	112	0	0	2	69	62	116	2	4	4	1447	49	8.41249384774e-05	0.00134843741965224	1.0,1.0,0.655	0.539,0.344,0.495	0.426	83	82	114	71	66	120
5915	ENSG00000115875.19	SRSF7	chr2	-	38748578	38749705	38748578	38748653	38749528	38749705	5915	1370	1353	1668	187	129	281	1034	1023	1387	307	249	487	924	49	1.75475189934e-11	1.30837456224947e-09	0.28,0.357,0.239	0.152,0.179,0.131	0.138	1557	1482	1949	1341	1272	1874
5951	ENSG00000214655.11	ZSWIM8	chr10	+	73800639	73801195	73800639	73800759	73801084	73801195	5951	57	46	65	3	0	5	45	33	60	0	1	0	374	49	8.15807924223e-05	0.00131720228348998	0.713,1.0,0.63	1.0,0.812,1.0	-0.156	60	46	70	45	34	60
5992	ENSG00000160766.16	GBAP1	chr1	-	155215053	155215787	155215053	155215162	155215562	155215787	5992	96	155	118	12	3	9	68	50	55	12	12	16	449	49	0.000978164575157	0.0101423439386591	0.466,0.849,0.589	0.382,0.313,0.273	0.312	108	158	127	80	62	71
5999	ENSG00000160766.16	GBAP1	chr1	-	155217239	155218049	155217239	155217373	155217963	155218049	5999	43	67	65	5	13	12	29	16	32	13	7	12	639	49	0.00246336632697	0.0213684953539515	0.397,0.283,0.293	0.146,0.149,0.17	0.169	48	80	77	42	23	44
6004	ENSG00000160766.16	GBAP1	chr1	-	155217963	155218479	155217963	155218049	155218455	155218479	6004	46	80	94	0	0	3	50	28	46	3	2	4	455	49	0.00045731724358	0.00543863302580086	1.0,1.0,0.771	0.642,0.601,0.553	0.325	46	80	97	53	30	50
6014	ENSG00000079785.16	DDX1	chr2	+	15627053	15629697	15627053	15627145	15629601	15629697	6014	315	233	357	1	0	0	371	356	423	1	0	5	2505	49	0.00264002165336	0.0225182309661915	0.86,1.0,1.0	0.879,1.0,0.623	0.119	316	233	357	372	356	428
6040	ENSG00000198690.10	FAN1	chr15	+	30925126	30928656	30925126	30925291	30925788	30928656	6040	26	18	44	4	5	7	25	28	36	13	12	21	546	49	0.00271875395854	0.0230711653054622	0.368,0.244,0.361	0.147,0.173,0.133	0.173	30	23	51	38	40	57
6046	ENSG00000073584.20	SMARCE1	chr17	-	40631591	40632367	40631591	40631711	40632194	40632367	6046	24	37	48	0	0	0	32	45	61	1	1	5	532	49	4.21032927067e-06	0.000100865505560167	1.0,1.0,1.0	0.747,0.806,0.529	0.306	24	37	48	33	46	66
6082	ENSG00000166340.18	TPP1	chr11	-	6617625	6619267	6617625	6617776	6619195	6619267	6082	221	192	198	0	2	0	133	150	201	1	2	5	1468	49	0.000265338205366	0.00357882994066824	1.0,0.762,1.0	0.816,0.715,0.573	0.219	221	194	198	134	152	206
6122	ENSG00000115486.13	GGCX	chr2	-	85558439	85559075	85558439	85558605	85558916	85559075	6122	96	59	116	8	4	17	58	38	59	13	9	21	360	49	0.00108034172295	0.0109550035556191	0.62,0.668,0.482	0.378,0.365,0.277	0.25	104	63	133	71	47	80
6126	ENSG00000115486.13	GGCX	chr2	-	85558439	85559075	85558439	85558662	85558945	85559075	6126	106	68	128	0	0	0	58	48	61	3	2	1	332	49	0.000836207832951	0.00893570882361165	1.0,1.0,1.0	0.74,0.78,0.9	0.193	106	68	128	61	50	62
6137	ENSG00000119682.18	AREL1	chr14	-	74669946	74670871	74669946	74670142	74670761	74670871	6137	24	31	26	1	1	0	18	22	27	5	1	1	668	49	0.000830533891161	0.00891019514150689	0.638,0.695,1.0	0.209,0.617,0.664	0.281	25	32	26	23	23	28
6165	ENSG00000197070.14	ARRDC1	chr9	+	137612895	137613510	137612895	137613006	137613459	137613510	6165	63	77	87	13	5	12	233	168	250	4	4	6	502	49	1.19251824293e-06	3.28363114526285e-05	0.321,0.601,0.414	0.85,0.804,0.803	-0.374	76	82	99	237	172	256
6182	ENSG00000100201.23	DDX17	chr22	-	38487878	38492115	38487878	38488115	38492055	38492115	6182	8515	10704	10157	108	108	93	5263	5258	6998	213	217	244	3989	49	0	0	0.492,0.549,0.573	0.233,0.229,0.261	0.297	8623	10812	10250	5476	5475	7242
6199	ENSG00000105402.8	NAPA	chr19	-	47492014	47493493	47492014	47492119	47493415	47493493	6199	179	155	168	1	0	0	303	293	416	3	2	1	1345	49	0.00582403627229	0.0422364775129848	0.867,1.0,1.0	0.786,0.842,0.938	0.1	180	155	168	306	295	417
6293	ENSG00000146414.17	SHPRH	chr6	-	145954689	145955354	145954689	145954853	145955186	145955354	6293	116	105	142	6	4	13	153	117	151	23	28	21	382	49	0.000423676135203	0.00512115634463954	0.713,0.771,0.584	0.46,0.349,0.48	0.26	122	109	155	176	145	172
6318	ENSG00000156239.12	N6AMT1	chr21	-	28872190	28876491	28872190	28872739	28876311	28876491	6318	1202	1054	1254	2	2	3	869	876	1122	13	2	8	3621	49	0.00292826993049	0.0243814294337913	0.891,0.877,0.85	0.475,0.856,0.655	0.211	1204	1056	1257	882	878	1130
6327	ENSG00000100911.16	PSME2	chr14	-	24145709	24146240	24145709	24145772	24146207	24146240	6327	133	127	123	60	35	72	49	54	51	49	54	62	484	49	3.34620279596e-07	1.072724722415e-05	0.183,0.269,0.147	0.092,0.092,0.077	0.113	193	162	195	98	108	113
6371	ENSG00000237765.8	FAM200B	chr4	+	15686235	15687148	15686235	15686462	15686931	15687148	6371	252	229	269	0	1	2	204	237	258	12	6	8	518	49	1.10840569278e-07	4.01933343021207e-06	1.0,0.956,0.927	0.617,0.789,0.753	0.241	252	230	271	216	243	266
6372	ENSG00000237765.8	FAM200B	chr4	+	15686235	15687148	15686235	15686462	15687000	15687148	6372	262	240	285	21	10	11	228	254	293	69	30	72	587	49	2.68572387774e-07	8.77953874516386e-06	0.51,0.667,0.684	0.216,0.414,0.254	0.326	283	250	296	297	284	365
6373	ENSG00000237765.8	FAM200B	chr4	+	15686235	15690447	15686235	15687148	15688550	15690447	6373	398	336	389	14	10	12	334	330	442	53	30	67	1451	49	9.07940389538e-13	8.12088352120438e-11	0.49,0.532,0.523	0.175,0.271,0.182	0.306	412	346	401	387	360	509
6375	ENSG00000180228.14	PRKRA	chr2	-	178444421	178445883	178444421	178444500	178445425	178445883	6375	151	182	117	3	12	13	62	64	84	12	22	8	974	49	0.00443365558983	0.0340923968645561	0.717,0.433,0.312	0.206,0.128,0.346	0.261	154	194	130	74	86	92
6426	ENSG00000123607.16	TTC21B	chr2	-	165870796	165874832	165870796	165871020	165874678	165874832	6426	1131	987	1292	0	0	1	1459	1332	1818	6	2	2	3707	49	0.000131991626104	0.00197719284610868	1.0,1.0,0.945	0.763,0.898,0.923	0.12	1131	987	1293	1465	1334	1820
6427	ENSG00000163728.11	TTC14	chr3	+	180608700	180610003	180608700	180608810	180609629	180610003	6427	441	564	417	8	6	6	338	274	386	28	24	39	868	49	5.55111512313e-16	6.03888523886733e-14	0.757,0.841,0.797	0.405,0.392,0.358	0.413	449	570	423	366	298	425
6429	ENSG00000138688.17	KIAA1109	chr4	+	122275971	122279981	122275971	122276022	122279774	122279981	6429	19	30	29	1	0	0	56	83	90	1	1	1	3801	49	0.0010772420458	0.0109550035556191	0.197,1.0,1.0	0.419,0.517,0.537	0.241	20	30	29	57	84	91
6469	ENSG00000001631.17	KRIT1	chr7	-	92245426	92245914	92245426	92245676	92245789	92245914	6469	52	37	42	1	1	0	38	33	32	3	3	3	162	49	0.000229909045772	0.00316530379199791	0.94,0.918,1.0	0.793,0.769,0.763	0.178	53	38	42	41	36	35
6495	ENSG00000165282.15	PIGO	chr9	-	35091239	35092767	35091239	35091291	35092542	35092767	6495	391	281	400	6	6	3	139	103	223	7	8	6	1300	49	0.00228084144303	0.020234844673726	0.711,0.638,0.834	0.428,0.327,0.583	0.282	397	287	403	146	111	229
6506	ENSG00000170581.15	STAT2	chr12	-	56348751	56349509	56348751	56348804	56349344	56349509	6506	67	59	62	0	0	0	57	44	71	1	2	2	589	49	0.00386083633736	0.0305734008767553	1.0,1.0,1.0	0.826,0.647,0.747	0.26	67	59	62	58	46	73
6507	ENSG00000170581.15	STAT2	chr12	-	56348751	56349509	56348751	56348851	56349344	56349509	6507	66	59	59	0	2	0	52	42	70	1	4	3	542	49	0.000443749832022	0.00531538607454511	1.0,0.727,1.0	0.825,0.487,0.678	0.246	66	61	59	53	46	73
6523	ENSG00000135451.13	TROAP	chr12	+	49330144	49331407	49330144	49330943	49331213	49331407	6523	151	123	154	33	45	41	59	46	72	33	41	22	319	49	0.0036341357957	0.0291609735674307	0.413,0.296,0.366	0.215,0.147,0.335	0.126	184	168	195	92	87	94
6546	ENSG00000176444.19	CLK2	chr1	-	155263949	155264550	155263949	155264040	155264467	155264550	6546	148	182	186	2	1	1	130	112	193	8	11	4	476	49	1.58660296574e-05	0.000331091109454423	0.884,0.949,0.95	0.626,0.512,0.832	0.271	150	183	187	138	123	197
6577	ENSG00000013441.17	CLK1	chr2	-	200856890	200857884	200856890	200856985	200857717	200857884	6577	111	89	96	33	21	26	114	82	140	98	86	138	781	49	2.49800180541e-14	2.43775587951482e-12	0.174,0.21,0.188	0.068,0.056,0.06	0.129	144	110	122	212	168	278
6606	ENSG00000224078.15	SNHG14	chr15	+	25111764	25117515	25111764	25111894	25117409	25117515	6606	378	533	433	6	2	2	384	343	562	0	0	1	5564	49	4.52000220919e-06	0.000107331202999383	0.357,0.701,0.656	1.0,1.0,0.832	-0.373	384	535	435	384	343	563
6607	ENSG00000224078.15	SNHG14	chr15	+	25111764	25117515	25111764	25115656	25117409	25117515	6607	55	87	96	11	15	11	87	69	117	8	4	4	1802	49	0.0054737707549	0.0403151417641692	0.12,0.136,0.192	0.228,0.319,0.443	-0.181	66	102	107	95	73	121
6688	ENSG00000185000.12	DGAT1	chr8	-	144317021	144317252	144317021	144317109	144317186	144317252	6688	75	47	94	64	45	81	34	25	68	77	59	87	126	49	5.07195129533e-05	0.000865230560303596	0.313,0.289,0.311	0.147,0.141,0.233	0.131	139	92	175	111	84	155
6701	ENSG00000137274.13	BPHL	chr6	+	3138040	3140509	3138040	3138179	3140385	3140509	6701	143	150	176	1	0	0	64	72	57	1	2	2	2255	49	1.86251675302e-05	0.000373976755554515	0.757,1.0,1.0	0.582,0.439,0.382	0.451	144	150	176	65	74	59
6705	ENSG00000123983.15	ACSL3	chr2	+	222916318	222918155	222916318	222916496	222918069	222918155	6705	95	113	120	3	1	2	81	101	130	1	1	0	1622	49	0.0025080553128	0.0216574027715652	0.489,0.773,0.644	0.71,0.753,1.0	-0.186	98	114	122	82	102	130
6765	ENSG00000204256.14	BRD2	chr6	+	32976561	32977570	32976561	32976936	32977259	32977570	6765	178	190	183	14	18	10	141	134	198	29	43	20	372	49	0.0015456429954	0.0146946803975278	0.626,0.582,0.707	0.39,0.291,0.566	0.223	192	208	193	170	177	218
6777	ENSG00000151093.8	OXSM	chr3	+	25790989	25791997	25790989	25791315	25791769	25791997	6777	110	79	144	0	0	0	80	71	76	3	0	3	503	49	0.00104764835767	0.0107075067483035	1.0,1.0,1.0	0.722,1.0,0.712	0.189	110	79	144	83	71	79
6780	ENSG00000203875.13	SNHG5	chr6	-	85677423	85677875	85677423	85677492	85677790	85677875	6780	74	54	85	0	0	0	39	35	32	1	3	1	347	49	0.00472951678528	0.035909694950936	1.0,1.0,1.0	0.846,0.622,0.819	0.238	74	54	85	40	38	33
6781	ENSG00000203875.13	SNHG5	chr6	-	85677078	85677875	85677078	85677492	85677794	85677875	6781	75	60	90	66	43	67	49	42	54	232	215	330	351	49	0	0	0.137,0.163,0.158	0.029,0.027,0.022	0.127	141	103	157	281	257	384
6783	ENSG00000203875.13	SNHG5	chr6	-	85677423	85678032	85677423	85677875	85677953	85678032	6783	44	30	29	60	38	71	28	25	32	202	156	294	127	49	5.88418203051e-15	6.10116124288506e-13	0.221,0.233,0.136	0.051,0.058,0.04	0.147	104	68	100	230	181	326
6790	ENSG00000203875.13	SNHG5	chr6	-	85678135	85678733	85678135	85678188	85678693	85678733	6790	366	263	385	31	27	64	257	270	289	189	140	226	554	49	0	0	0.511,0.463,0.347	0.107,0.146,0.102	0.322	397	290	449	446	410	515
6791	ENSG00000203875.13	SNHG5	chr6	-	85678135	85678748	85678135	85678188	85678697	85678748	6791	366	263	385	1	1	4	257	270	289	4	6	5	558	49	0.00583011051867	0.0422364775129848	0.97,0.958,0.894	0.849,0.798,0.835	0.113	367	264	389	261	276	294
6792	ENSG00000223756.8	TSSC2	chr11	+	3406498	3407697	3406498	3406560	3407621	3407697	6792	211	241	261	3	0	5	86	90	128	0	0	1	1110	49	0.000216974605865	0.00302488127000029	0.756,1.0,0.697	1.0,1.0,0.85	-0.132	214	241	266	86	90	129
6828	ENSG00000255717.9	SNHG1	chr11	-	62852810	62853115	62852810	62852839	62853074	62853115	6828	753	567	818	436	406	510	492	422	612	1430	1352	1488	284	49	0	0	0.23,0.194,0.217	0.056,0.051,0.066	0.156	1189	973	1328	1922	1774	2100
6829	ENSG00000255717.9	SNHG1	chr11	-	62852810	62853115	62852810	62852993	62853074	62853115	6829	262	193	299	1	3	1	162	129	202	8	9	10	130	49	3.35987367928e-08	1.42013514240141e-06	0.99,0.96,0.991	0.884,0.844,0.884	0.11	263	196	300	170	138	212
6830	ENSG00000255717.9	SNHG1	chr11	-	62852810	62853590	62852810	62853115	62853551	62853590	6830	652	529	811	228	197	293	742	682	912	633	584	844	485	49	0	0	0.224,0.213,0.219	0.106,0.106,0.098	0.115	880	726	1104	1375	1266	1756
6831	ENSG00000255717.9	SNHG1	chr11	-	62853551	62853833	62853551	62853590	62853800	62853833	6831	355	304	417	343	265	412	254	184	307	947	819	1258	259	49	0	0	0.164,0.178,0.161	0.048,0.041,0.044	0.123	698	569	829	1201	1003	1565
6832	ENSG00000255717.9	SNHG1	chr11	-	62853800	62854064	62853800	62853833	62854017	62854064	6832	647	591	669	140	105	163	311	256	360	510	354	560	233	49	0	0	0.493,0.542,0.463	0.114,0.132,0.119	0.378	787	696	832	821	610	920
6835	ENSG00000255717.9	SNHG1	chr11	-	62853800	62854551	62853800	62853833	62854518	62854551	6835	1598	1689	1716	38	18	28	774	633	902	81	89	99	734	49	0	0	0.737,0.862,0.804	0.389,0.322,0.378	0.438	1636	1707	1744	855	722	1001
6837	ENSG00000255717.9	SNHG1	chr11	-	62853800	62854551	62853800	62854064	62854518	62854551	6837	964	1107	1057	149	116	163	479	390	568	535	413	569	503	49	0	0	0.387,0.482,0.387	0.08,0.084,0.089	0.334	1113	1223	1220	1014	803	1137
6840	ENSG00000255717.9	SNHG1	chr11	-	62854518	62854938	62854518	62854551	62854887	62854938	6840	498	527	615	122	90	125	427	326	547	435	420	511	385	49	0	0	0.342,0.427,0.385	0.111,0.09,0.12	0.278	620	617	740	862	746	1058
6842	ENSG00000255717.9	SNHG1	chr11	-	62854518	62855216	62854518	62854551	62855132	62855216	6842	859	870	1051	43	31	41	662	527	849	55	34	56	630	49	0.000354360244566	0.00446211495814037	0.608,0.686,0.666	0.484,0.547,0.541	0.129	902	901	1092	717	561	905
6843	ENSG00000255717.9	SNHG1	chr11	-	62854518	62855216	62854518	62854938	62855132	62855216	6843	347	338	418	142	110	146	213	194	260	490	503	694	243	49	0	0	0.33,0.383,0.366	0.081,0.072,0.07	0.285	489	448	564	703	697	954
6847	ENSG00000255717.9	SNHG1	chr11	-	62855132	62855885	62855132	62855216	62855423	62855885	6847	492	495	461	181	178	235	248	202	284	683	686	886	256	49	0	0	0.342,0.347,0.273	0.065,0.053,0.058	0.262	673	673	696	931	888	1170
6850	ENSG00000255717.9	SNHG1	chr11	-	62855423	62855885	62855423	62855466	62855864	62855885	6850	472	392	510	108	81	75	179	130	251	263	204	309	447	49	0	0	0.324,0.347,0.427	0.069,0.065,0.082	0.294	580	473	585	442	334	560
6948	ENSG00000161048.12	NAPEPLD	chr7	-	103099775	103103554	103099775	103103122	103103423	103103554	6948	119	117	110	2	2	5	102	73	96	10	7	9	350	49	0.000287209659572	0.00378159385103133	0.893,0.891,0.755	0.588,0.593,0.599	0.253	121	119	115	112	80	105
6952	ENSG00000101361.17	NOP56	chr20	+	2657080	2658393	2657080	2657218	2657928	2658393	6952	969	715	1005	332	316	363	262	237	336	455	335	441	759	49	0	0	0.159,0.127,0.152	0.036,0.044,0.047	0.104	1301	1031	1368	717	572	777
7058	ENSG00000167522.17	ANKRD11	chr16	-	89286038	89288670	89286038	89286186	89288527	89288670	7058	1084	790	1331	74	73	72	367	318	496	67	47	71	2390	49	4.15812739796e-09	2.207466673029e-07	0.231,0.182,0.275	0.101,0.122,0.125	0.113	1158	863	1403	434	365	567
7103	ENSG00000122678.17	POLM	chr7	-	44073782	44074530	44073782	44074025	44074397	44074530	7103	60	69	74	0	0	0	39	42	53	3	4	2	421	49	6.47080026228e-08	2.54084204381598e-06	1.0,1.0,1.0	0.602,0.55,0.755	0.364	60	69	74	42	46	55
7116	ENSG00000106628.13	POLD2	chr7	-	44115294	44116510	44115294	44115893	44116429	44116510	7116	1355	1526	1129	7	8	1	584	781	674	24	12	18	585	49	3.65478758368e-11	2.66518356102203e-09	0.942,0.941,0.99	0.671,0.845,0.758	0.2	1362	1534	1130	608	793	692
7131	ENSG00000249115.9	HAUS5	chr19	+	35619612	35620123	35619612	35619758	35620011	35620123	7131	158	187	133	6	14	10	27	59	59	8	9	14	302	49	7.79018794795e-05	0.00126395323282631	0.81,0.684,0.683	0.354,0.515,0.406	0.301	164	201	143	35	68	73
7133	ENSG00000077235.18	GTF3C1	chr16	-	27463540	27464836	27463540	27463592	27464394	27464836	7133	89	57	106	19	10	26	70	43	78	34	26	42	851	49	1.4412863231e-05	0.000303630985399733	0.212,0.247,0.19	0.106,0.087,0.097	0.12	108	67	132	104	69	120
7139	ENSG00000214941.8	ZSWIM7	chr17	-	15977726	15978163	15977726	15977913	15978043	15978163	7139	39	23	66	26	19	31	30	22	47	43	31	51	179	49	0.000965254269538	0.0100331624087252	0.291,0.249,0.368	0.16,0.163,0.201	0.128	65	42	97	73	53	98
7146	ENSG00000163597.17	SNHG16	chr17	+	76557777	76559043	76557777	76557857	76558373	76559043	7146	84	66	152	6	2	7	93	42	80	9	8	19	565	49	0.000831134839149	0.00891019514150689	0.548,0.741,0.653	0.473,0.313,0.267	0.296	90	68	159	102	50	99
7147	ENSG00000163597.17	SNHG16	chr17	+	76558373	76559043	76558373	76558600	76558944	76559043	7147	105	56	112	6	5	5	52	46	71	9	11	21	393	49	1.15732450088e-05	0.000253465524351145	0.686,0.583,0.736	0.419,0.343,0.297	0.315	111	61	117	61	57	92
7195	ENSG00000223705.11	NSUN5P1	chr7	+	75416274	75416787	75416274	75416415	75416485	75416787	7195	78	94	71	3	4	6	36	49	37	6	5	15	119	49	0.000802547220207	0.0086861217779358	0.915,0.906,0.83	0.712,0.801,0.504	0.211	81	98	77	42	54	52
7224	ENSG00000106105.15	GARS1	chr7	+	30628559	30632437	30628559	30628669	30632246	30632437	7224	578	530	713	2	0	1	703	661	843	1	3	7	3626	49	0.00574828782237	0.0419182835046674	0.796,1.0,0.906	0.905,0.749,0.619	0.143	580	530	714	704	664	850
7254	ENSG00000087095.13	NLK	chr17	+	28194581	28196381	28194581	28194708	28196179	28196381	7254	500	408	571	0	0	1	348	309	364	2	2	2	1520	49	0.00190588405956	0.0174859363559791	1.0,1.0,0.948	0.849,0.833,0.854	0.137	500	408	572	350	311	366
7284	ENSG00000168090.10	COPS6	chr7	+	100090591	100091152	100090591	100090654	100091037	100091152	7284	105	86	159	1	1	4	142	124	218	12	6	16	432	49	0.000104724559575	0.00163518159374047	0.923,0.907,0.818	0.573,0.701,0.607	0.256	106	87	163	154	130	234
7434	ENSG00000105875.15	WDR91	chr7	-	135186971	135189452	135186971	135187169	135189343	135189452	7434	70	59	79	0	0	0	81	48	106	0	3	4	2223	49	6.93734930834e-07	2.06440583005131e-05	1.0,1.0,1.0	1.0,0.261,0.369	0.457	70	59	79	81	51	110
7449	ENSG00000111261.14	MANSC1	chr12	-	12343091	12343414	12343091	12343173	12343275	12343414	7449	71	94	62	1	1	2	51	61	57	4	5	3	151	49	0.00263157445413	0.0224750683109481	0.958,0.968,0.91	0.805,0.798,0.86	0.124	72	95	64	55	66	60
7456	ENSG00000102901.13	CENPT	chr16	-	67829764	67831358	67829764	67830548	67831215	67831358	7456	260	246	236	7	18	25	65	50	54	21	18	24	716	49	4.48264113606e-08	1.84762773781951e-06	0.718,0.483,0.392	0.175,0.16,0.133	0.375	267	264	261	86	68	78
7460	ENSG00000102901.13	CENPT	chr16	-	67832227	67832545	67832227	67832315	67832454	67832545	7460	27	31	34	30	29	26	11	12	11	19	23	34	188	49	0.000438070608131	0.005256847297572	0.19,0.218,0.254	0.131,0.12,0.078	0.111	57	60	60	30	35	45
7490	ENSG00000123136.15	DDX39A	chr19	-	14409741	14410334	14409741	14409981	14410215	14410334	7490	105	69	116	1	3	1	64	62	130	7	2	10	283	49	0.000867792267693	0.00919915253739736	0.948,0.799,0.953	0.613,0.843,0.692	0.184	106	72	117	71	64	140
7555	ENSG00000147180.17	ZNF711	chrX	+	85246929	85247651	85246929	85247188	85247546	85247651	7555	40	25	41	0	0	0	41	28	42	2	2	2	407	49	6.42431109573e-05	0.00106313537235073	1.0,1.0,1.0	0.712,0.628,0.717	0.314	40	25	41	43	30	44
7558	ENSG00000107566.14	ERLIN1	chr10	-	100185513	100186029	100185513	100185637	100185903	100186029	7558	35	29	24	6	8	11	13	10	11	13	10	17	315	49	4.93449484562e-05	0.000850527475208684	0.476,0.361,0.253	0.135,0.135,0.091	0.243	41	37	35	26	20	28
7579	ENSG00000174365.22	SNHG11	chr20	+	38446671	38447623	38446671	38447012	38447465	38447623	7579	82	36	67	8	5	4	64	47	74	20	19	45	502	49	6.43841359782e-07	1.93327206493817e-05	0.5,0.413,0.62	0.238,0.194,0.138	0.321	90	41	71	84	66	119
7586	ENSG00000174365.22	SNHG11	chr20	+	38448661	38450447	38448661	38448730	38450261	38450447	7586	112	101	80	3	6	6	80	77	85	30	23	41	1580	49	1.38563838181e-09	7.8590566681121e-08	0.537,0.343,0.293	0.076,0.094,0.06	0.314	115	107	86	110	100	126
7588	ENSG00000174365.22	SNHG11	chr20	+	38450261	38450921	38450261	38450447	38450532	38450921	7588	21	15	22	20	25	29	17	21	28	80	71	98	134	49	1.19839084425e-05	0.000258198754624773	0.277,0.18,0.217	0.072,0.098,0.095	0.136	41	40	51	97	92	126
7602	ENSG00000158863.22	FHIP2B	chr8	+	22101707	22102315	22101707	22101851	22102174	22102315	7602	123	128	108	21	12	18	84	92	90	19	32	24	372	49	0.00437160735628	0.0339298086740048	0.436,0.584,0.441	0.368,0.275,0.331	0.162	144	140	126	103	124	114
7662	ENSG00000168615.13	ADAM9	chr8	+	39090046	39091346	39090046	39090188	39091242	39091346	7662	71	74	73	0	0	0	42	60	49	2	3	1	1103	49	2.79287490035e-06	6.86426586619356e-05	1.0,1.0,1.0	0.483,0.47,0.685	0.454	71	74	73	44	63	50
7665	ENSG00000213024.13	NUP62	chr19	-	49927693	49929504	49927693	49927815	49929325	49929504	7665	740	710	576	8	6	12	1142	1408	1410	7	5	3	1559	49	0.000401765269656	0.00489195289804994	0.744,0.788,0.601	0.837,0.898,0.937	-0.18	748	716	588	1149	1413	1413
7676	ENSG00000157214.14	STEAP2	chr7	+	90232336	90237631	90232336	90232484	90236890	90237631	7676	5923	6577	5951	2	0	4	6841	7139	7398	16	12	21	4455	49	1.71151159911e-09	9.4646591430783e-08	0.97,1.0,0.942	0.825,0.867,0.795	0.142	5925	6577	5955	6857	7151	7419
7679	ENSG00000166105.16	GLB1L3	chr11	+	134309625	134311170	134309625	134309763	134311063	134311170	7679	116	95	96	1	0	0	33	38	62	0	2	2	1349	49	0.00687116207255	0.0482458662652758	0.808,1.0,1.0	1.0,0.408,0.53	0.29	117	95	96	33	40	64
7691	ENSG00000162231.14	NXF1	chr11	-	62798538	62800486	62798538	62798575	62800376	62800486	7691	1348	1441	1536	95	96	90	1665	1585	2017	183	257	213	1850	49	4.39015124254e-09	2.28231805723131e-07	0.273,0.284,0.311	0.194,0.14,0.201	0.111	1443	1537	1626	1848	1842	2230
7709	ENSG00000148187.18	MRRF	chr9	+	122285168	122285946	122285168	122285287	122285779	122285946	7709	89	79	80	6	9	6	86	51	80	21	21	29	541	49	8.90732297254e-07	2.52602543785365e-05	0.573,0.443,0.547	0.271,0.18,0.2	0.304	95	88	86	107	72	109
7714	ENSG00000089157.16	RPLP0	chr12	-	120199309	120201110	120199309	120199485	120201082	120201110	7714	3927	2762	4486	9	4	11	3132	2403	4049	34	30	44	1646	49	2.77555756156e-15	2.92358729817653e-13	0.929,0.954,0.924	0.733,0.705,0.733	0.212	3936	2766	4497	3166	2433	4093
7721	ENSG00000160710.18	ADAR	chr1	-	154589756	154590409	154589756	154589928	154590261	154590409	7721	409	287	390	37	29	35	339	359	487	51	49	71	382	49	0.00438065747128	0.0339603305834277	0.586,0.559,0.588	0.46,0.484,0.468	0.107	446	316	425	390	408	558
7765	ENSG00000137504.15	CREBZF	chr11	-	85660334	85661749	85660334	85660597	85661636	85661749	7765	757	799	873	0	0	0	570	478	557	1	6	4	1088	49	4.76666614491e-06	0.000111378861047967	1.0,1.0,1.0	0.963,0.782,0.862	0.131	757	799	873	571	484	561
7766	ENSG00000137504.15	CREBZF	chr11	-	85663523	85665102	85663523	85663601	85663814	85665102	7766	491	406	555	21	13	31	282	258	315	37	36	45	262	49	1.4173284768e-10	9.4053917720448e-09	0.814,0.854,0.77	0.588,0.573,0.567	0.237	512	419	586	319	294	360
7786	ENSG00000178035.13	IMPDH2	chr3	-	49027709	49028532	49027709	49027916	49028430	49028532	7786	542	474	619	5	2	4	743	605	1046	10	15	17	563	49	0.000981178005098	0.0101577180059755	0.904,0.954,0.931	0.866,0.778,0.843	0.101	547	476	623	753	620	1063
7798	ENSG00000108465.15	CDK5RAP3	chr17	+	47974399	47975337	47974399	47974448	47975158	47975337	7798	492	377	582	33	23	44	281	290	414	42	36	55	759	49	2.18531362417e-05	0.000422791288921053	0.49,0.514,0.461	0.302,0.342,0.327	0.165	525	400	626	323	326	469
[truncated: 71 more rows]

## Sheet: MXE_Events_Supplemental_Table
ID	GeneID	geneSymbol	chr	strand	X1stExonStart_0base	X1stExonEnd	X2ndExonStart_0base	X2ndExonEnd	upstreamES	upstreamEE	downstreamES	downstreamEE	ID.1	IJC_S1R1	IJC_S1R2	IJC_S1R3	SJC_S1R1	SJC_S1R2	SJC_S1R3	IJC_S2R1	IJC_S2R2	IJC_S2R3	SJC_S2R1	SJC_S2R2	SJC_S2R3	IncFormLen	SkipFormLen	PValue	FDR	IncLevel1	IncLevel2	IncLevelDifference	S1R1counts	S1R2counts	S1R3counts	S2R1counts	S2R2counts	S2R3counts
[truncated: 120 more rows]

[truncated: 2 more sheets: A3SS_Events_Supplemental_Table, A5SS_Events_Supplemental_Table]
