# Supplementary material for: MS0621, a novel small-molecule modulator of Ewing sarcoma chromatin accessibility, interacts with an RNA-associated macromolecular complex and influences RNA splicing
Source: Front Oncol. 2023 Jan 30;13:1099550. doi: 10.3389/fonc.2023.1099550 (PMC9924231; doi:10.3389/fonc.2023.1099550)
Supplement: Supplementary file 9 [file Table_4.xlsx]

## Sheet: Retained Introns Lost with 0621
ID	Description	GeneRatio	BgRatio	pvalue	p.adjust	qvalue	geneID	Count
GO:0008380	RNA splicing	31/230	434/18722	2.52774653714961e-15	6.79963818493244e-12	6.37790363110275e-12	RBM3/AKAP8L/HNRNPM/CIRBP/FUS/LUC7L/SNRPA1/SNRPB/DDX5/KHDC4/TRA2A/PRPF4B/RBMX/TARDBP/SUGP2/PTBP2/SF3B1/CLK4/SRSF7/DDX1/DDX17/CLK2/CLK1/DDX39A/SF1/RBM5/U2AF1L4/HNRNPA2B1/PRMT5/PRPF39/SRSF5	31
GO:0000377	RNA splicing, via transesterification reactions with bulged adenosine as nucleophile	23/230	320/18722	1.09547754758047e-11	9.48711455405888e-09	8.89869441834441e-09	RBM3/HNRNPM/CIRBP/LUC7L/SNRPA1/SNRPB/DDX5/KHDC4/TRA2A/PRPF4B/RBMX/SF3B1/SRSF7/DDX1/DDX17/DDX39A/SF1/RBM5/U2AF1L4/HNRNPA2B1/PRMT5/PRPF39/SRSF5	23
GO:0000398	mRNA splicing, via spliceosome	23/230	320/18722	1.09547754758047e-11	9.48711455405888e-09	8.89869441834441e-09	RBM3/HNRNPM/CIRBP/LUC7L/SNRPA1/SNRPB/DDX5/KHDC4/TRA2A/PRPF4B/RBMX/SF3B1/SRSF7/DDX1/DDX17/DDX39A/SF1/RBM5/U2AF1L4/HNRNPA2B1/PRMT5/PRPF39/SRSF5	23
GO:0000375	RNA splicing, via transesterification reactions	23/230	324/18722	1.4107233537634e-11	9.48711455405888e-09	8.89869441834441e-09	RBM3/HNRNPM/CIRBP/LUC7L/SNRPA1/SNRPB/DDX5/KHDC4/TRA2A/PRPF4B/RBMX/SF3B1/SRSF7/DDX1/DDX17/DDX39A/SF1/RBM5/U2AF1L4/HNRNPA2B1/PRMT5/PRPF39/SRSF5	23
GO:0043484	regulation of RNA splicing	15/230	148/18722	4.29817840422029e-10	2.31241998147052e-07	2.16899655471917e-07	RBM3/CIRBP/FUS/DDX5/TRA2A/RBMX/PTBP2/CLK4/SRSF7/DDX17/CLK2/CLK1/SF1/RBM5/SRSF5	15
GO:0000291	nuclear-transcribed mRNA catabolic process, exonucleolytic	5/230	19/18722	2.70701770104398e-06	0.00113173248796456	0.001061538944884	POLR2G/SKIV2L/TTC37/EXOSC2/EXOSC8	5
GO:1903311	regulation of mRNA metabolic process	15/230	288/18722	2.94502877908994e-06	0.00113173248796456	0.001061538944884	RBM3/HNRNPM/CIRBP/FUS/POLR2G/DDX5/TRA2A/RBMX/TARDBP/SRSF7/DDX17/EXOSC2/SF1/RBM5/EXOSC8	15
GO:0022618	ribonucleoprotein complex assembly	13/230	220/18722	3.48047228639363e-06	0.00117030880629986	0.00109772264085336	LUC7L/SNRPB/KHDC4/EIF3I/SF3B1/DDX1/RPLP0/ADAR/SF1/RBM5/PRMT5/PRPF39/SRSF5	13
GO:0048024	regulation of mRNA splicing, via spliceosome	9/230	101/18722	4.27091273646295e-06	0.0011993923587124	0.00112500234155101	RBM3/CIRBP/DDX5/TRA2A/RBMX/SRSF7/DDX17/SF1/RBM5	9
GO:0022613	ribonucleoprotein complex biogenesis	19/230	463/18722	4.80979918817813e-06	0.0011993923587124	0.00112500234155101	DDX52/LUC7L/SNRPB/KHDC4/EIF3I/SF3B1/DDX1/DDX17/NOP56/NSUN5P1/RPLP0/ADAR/EXOSC2/SF1/RBM5/EXOSC8/PRMT5/PRPF39/SRSF5	19
GO:0071826	ribonucleoprotein complex subunit organization	13/230	227/18722	4.90457841852652e-06	0.0011993923587124	0.00112500234155101	LUC7L/SNRPB/KHDC4/EIF3I/SF3B1/DDX1/RPLP0/ADAR/SF1/RBM5/PRMT5/PRPF39/SRSF5	13
GO:0000245	spliceosomal complex assembly	8/230	79/18722	5.6602068789246e-06	0.00126882970869227	0.0011901329727002	LUC7L/KHDC4/SF3B1/DDX1/SF1/RBM5/PRPF39/SRSF5	8
GO:0034427	nuclear-transcribed mRNA catabolic process, exonucleolytic, 3'-5'	4/230	11/18722	6.84373800870405e-06	0.00141612732641645	0.00132829473739786	SKIV2L/TTC37/EXOSC2/EXOSC8	4
GO:0034660	ncRNA metabolic process	18/230	485/18722	3.2900478111669e-05	0.00632159186574211	0.00592950722057674	INTS6L/FTSJ1/DDX52/ELP5/CARS1/INTS11/DDX1/DDX17/PRKRA/NOP56/NSUN5P1/GARS1/ADAR/EXOSC2/EXOSC8/HNRNPA2B1/CARS2/LARS1	18
GO:0050684	regulation of mRNA processing	9/230	137/18722	5.00192213161114e-05	0.00897011368935598	0.00841375954348906	RBM3/CIRBP/DDX5/TRA2A/RBMX/SRSF7/DDX17/SF1/RBM5	9
GO:0033120	positive regulation of RNA splicing	5/230	37/18722	8.47443494222914e-05	0.0142476437466227	0.0133639608924495	RBM3/CIRBP/TRA2A/RBMX/SRSF5	5
GO:0031503	protein-containing complex localization	11/230	220/18722	9.09211835392155e-05	0.0143869402188523	0.0134946177673994	RPGR/IFT27/AKAP8L/BIRC5/DLG1/XPOT/ZC3H11A/TTC21B/DDX39A/NXF1/HNRNPA2B1	11
GO:1903313	positive regulation of mRNA metabolic process	8/230	118/18722	0.000105351674273248	0.0157442224330576	0.0147677171481272	RBM3/CIRBP/POLR2G/TRA2A/RBMX/TARDBP/EXOSC2/EXOSC8	8
GO:0048026	positive regulation of mRNA splicing, via spliceosome	4/230	22/18722	0.000136405187093367	0.0193121028042714	0.018114306563036	RBM3/CIRBP/TRA2A/RBMX	4
GO:0050657	nucleic acid transport	9/230	163/18722	0.000189621683152158	0.0241214141831543	0.0226253296016517	AKAP8L/XPOT/NUP54/ZC3H11A/LRPPRC/SRSF7/DDX39A/NXF1/HNRNPA2B1	9
GO:0050658	RNA transport	9/230	163/18722	0.000189621683152158	0.0241214141831543	0.0226253296016517	AKAP8L/XPOT/NUP54/ZC3H11A/LRPPRC/SRSF7/DDX39A/NXF1/HNRNPA2B1	9
GO:0006403	RNA localization	10/230	201/18722	0.00019727550633063	0.0241214141831543	0.0226253296016517	AKAP8L/XPOT/NUP54/ZC3H11A/LRPPRC/SRSF7/DDX39A/NXF1/EXOSC2/HNRNPA2B1	10
GO:0051028	mRNA transport	8/230	130/18722	0.000206276721229485	0.0241254078307528	0.0226290755508959	AKAP8L/NUP54/ZC3H11A/LRPPRC/SRSF7/DDX39A/NXF1/HNRNPA2B1	8
GO:0051236	establishment of RNA localization	9/230	166/18722	0.000217376355518199	0.0243642665143314	0.0228531194814527	AKAP8L/XPOT/NUP54/ZC3H11A/LRPPRC/SRSF7/DDX39A/NXF1/HNRNPA2B1	9
GO:0043401	steroid hormone mediated signaling pathway	8/230	136/18722	0.000280695061766844	0.0302027886461125	0.0283295184444264	PRMT2/DDX5/PHB2/SKP2/VPS11/DDX17/HDAC6/NR2C1	8
GO:0033143	regulation of intracellular steroid hormone receptor signaling pathway	6/230	74/18722	0.000297256465819014	0.030754611271275	0.0288471153266469	PRMT2/DDX5/PHB2/SKP2/VPS11/HDAC6	6
GO:0006376	mRNA splice site selection	5/230	49/18722	0.000328916895618722	0.0327698684894208	0.0307373800701004	LUC7L/KHDC4/SF1/PRPF39/SRSF5	5
GO:0071426	ribonucleoprotein complex export from nucleus	6/230	76/18722	0.000343729636791323	0.0330225972488807	0.0309744338116091	AKAP8L/XPOT/ZC3H11A/DDX39A/NXF1/HNRNPA2B1	6
GO:0071166	ribonucleoprotein complex localization	6/230	77/18722	0.000369002833213818	0.0340456072074104	0.0319339935340101	AKAP8L/XPOT/ZC3H11A/DDX39A/NXF1/HNRNPA2B1	6
GO:0006399	tRNA metabolic process	9/230	179/18722	0.000379690786699744	0.0340456072074104	0.0319339935340101	FTSJ1/ELP5/CARS1/DDX1/GARS1/EXOSC2/EXOSC8/CARS2/LARS1	9
GO:0034470	ncRNA processing	14/230	395/18722	0.000397214720812682	0.0344679870640682	0.0323301760878777	INTS6L/FTSJ1/DDX52/ELP5/INTS11/DDX1/DDX17/PRKRA/NOP56/NSUN5P1/ADAR/EXOSC2/EXOSC8/HNRNPA2B1	14
GO:0030520	intracellular estrogen receptor signaling pathway	5/230	54/18722	0.000519029836517929	0.0436309456322884	0.0409248196754433	DDX5/PHB2/SKP2/VPS11/DDX17	5
GO:0030518	intracellular steroid hormone receptor signaling pathway	7/230	116/18722	0.000578302569600277	0.0459129918674939	0.0430653263574185	PRMT2/DDX5/PHB2/SKP2/VPS11/DDX17/HDAC6	7
GO:0006405	RNA export from nucleus	6/230	84/18722	0.000589167307128059	0.0459129918674939	0.0430653263574185	AKAP8L/XPOT/ZC3H11A/DDX39A/NXF1/HNRNPA2B1	6
GO:0050685	positive regulation of mRNA processing	4/230	32/18722	0.000609029021991409	0.0459129918674939	0.0430653263574185	RBM3/CIRBP/TRA2A/RBMX	4
GO:0006402	mRNA catabolic process	10/230	232/18722	0.000614448961795458	0.0459129918674939	0.0430653263574185	HNRNPM/CIRBP/FUS/POLR2G/SKIV2L/DDX5/TTC37/TARDBP/EXOSC2/EXOSC8	10
GO:0006401	RNA catabolic process	11/230	278/18722	0.000677567018440434	0.0492609535028316	0.0462056370754401	HNRNPM/CIRBP/FUS/POLR2G/SKIV2L/DDX5/TTC37/LRPPRC/TARDBP/EXOSC2/EXOSC8	11
GO:0006406	mRNA export from nucleus	5/230	59/18722	0.000781832235831356	0.0539263772919576	0.0505816968768626	AKAP8L/ZC3H11A/DDX39A/NXF1/HNRNPA2B1	5
GO:0071427	mRNA-containing ribonucleoprotein complex export from nucleus	5/230	59/18722	0.000781832235831356	0.0539263772919576	0.0505816968768626	AKAP8L/ZC3H11A/DDX39A/NXF1/HNRNPA2B1	5
GO:0016180	snRNA processing	4/230	36/18722	0.000960056776746603	0.0636956378761151	0.0597450377574047	INTS6L/INTS11/EXOSC2/EXOSC8	4
GO:0071383	cellular response to steroid hormone stimulus	9/230	204/18722	0.000970825707405471	0.0636956378761151	0.0597450377574047	PRMT2/ATP1A3/DDX5/PHB2/SKP2/VPS11/DDX17/HDAC6/NR2C1	9
GO:0032048	cardiolipin metabolic process	3/230	17/18722	0.00109566172139892	0.0701745245372168	0.0658220838644917	TAFAZZIN/PHB2/DNAJC19	3
GO:0006418	tRNA aminoacylation for protein translation	4/230	41/18722	0.00157333419828373	0.0961879316678009	0.090222059169524	CARS1/GARS1/CARS2/LARS1	4
GO:0009167	purine ribonucleoside monophosphate metabolic process	4/230	41/18722	0.00157333419828373	0.0961879316678009	0.090222059169524	DLG1/AMPD2/AK2/IMPDH2	4
GO:0034655	nucleobase-containing compound catabolic process	13/230	407/18722	0.00163683385697568	0.097846290561435	0.0917775615244608	HNRNPM/CIRBP/FUS/POLR2G/SKIV2L/DDX5/TTC37/DFFB/LRPPRC/TARDBP/GALT/EXOSC2/EXOSC8	13
GO:0015931	nucleobase-containing compound transport	9/230	222/18722	0.00174548258244662	0.102072785799596	0.0957419164788227	AKAP8L/XPOT/NUP54/ZC3H11A/LRPPRC/SRSF7/DDX39A/NXF1/HNRNPA2B1	9
GO:0006417	regulation of translation	14/230	468/18722	0.00201828578750197	0.108997460012206	0.102237101017123	RBM3/RPS9/CIRBP/ZNF598/POLR2G/NCK1/RACK1/LRPPRC/TARDBP/DDX1/MTG1/EXOSC2/SHMT2/EXOSC8	14
GO:0009126	purine nucleoside monophosphate metabolic process	4/230	44/18722	0.00204937096404914	0.108997460012206	0.102237101017123	DLG1/AMPD2/AK2/IMPDH2	4
GO:0030521	androgen receptor signaling pathway	4/230	44/18722	0.00204937096404914	0.108997460012206	0.102237101017123	PRMT2/DDX5/DDX17/HDAC6	4
GO:0043039	tRNA aminoacylation	4/230	44/18722	0.00204937096404914	0.108997460012206	0.102237101017123	CARS1/GARS1/CARS2/LARS1	4
GO:0044782	cilium organization	12/230	368/18722	0.00206649459502696	0.108997460012206	0.102237101017123	RPGR/IFT27/PCNT/CDK10/ATAT1/CEP290/CEP350/AHI1/TTC21B/GORAB/HDAC6/BBS1	12
GO:0043038	amino acid activation	4/230	45/18722	0.00222791390206098	0.115251699933539	0.108103433668829	CARS1/GARS1/CARS2/LARS1	4
GO:0044772	mitotic cell cycle phase transition	13/230	424/18722	0.00234083274092482	0.118808303265807	0.111439445481565	CDK16/PRMT2/CTC1/CDK10/DLG1/ITGB1/PHB2/SKP2/MIIP/DYNC1LI1/MRNIP/PSME2/CDK5RAP3	13
GO:0009755	hormone-mediated signaling pathway	8/230	190/18722	0.00246453763757876	0.122770486020127	0.115155881428388	PRMT2/DDX5/PHB2/SKP2/VPS11/DDX17/HDAC6/NR2C1	8
GO:0000380	alternative mRNA splicing, via spliceosome	5/230	77/18722	0.00258183810790555	0.123485851025833	0.11582687728778	HNRNPM/DDX5/RBMX/DDX17/RBM5	5
GO:0000956	nuclear-transcribed mRNA catabolic process	6/230	112/18722	0.00261127657428212	0.123485851025833	0.11582687728778	POLR2G/SKIV2L/DDX5/TTC37/EXOSC2/EXOSC8	6
GO:0016073	snRNA metabolic process	4/230	47/18722	0.00261661468716449	0.123485851025833	0.11582687728778	INTS6L/INTS11/EXOSC2/EXOSC8	4
GO:0032204	regulation of telomere maintenance	5/230	80/18722	0.00304975515944165	0.139565377595313	0.130909101974551	SIRT6/CTC1/ACD/CTNNB1/HNRNPA2B1	5
GO:0070129	regulation of mitochondrial translation	3/230	24/18722	0.00306109935989719	0.139565377595313	0.130909101974551	LRPPRC/MTG1/SHMT2	3
GO:0043488	regulation of mRNA stability	7/230	158/18722	0.00343209547472725	0.152019046599047	0.142590355976488	HNRNPM/CIRBP/FUS/POLR2G/TARDBP/EXOSC2/EXOSC8	7
GO:0033119	negative regulation of RNA splicing	3/230	25/18722	0.00344727206042448	0.152019046599047	0.142590355976488	RBMX/PTBP2/SRSF7	3
GO:0046700	heterocycle catabolic process	13/230	445/18722	0.00353648451280554	0.152773359154898	0.143297883738717	HNRNPM/CIRBP/FUS/POLR2G/SKIV2L/DDX5/TTC37/DFFB/LRPPRC/TARDBP/GALT/EXOSC2/EXOSC8	13
GO:0000819	sister chromatid segregation	8/230	202/18722	0.00358380851086911	0.152773359154898	0.143297883738717	AKAP8L/KIF22/CTNNB1/DCTN2/PHB2/DYNC1LI1/DSN1/MAU2	8
GO:0032206	positive regulation of telomere maintenance	4/230	52/18722	0.00378657853351958	0.152773359154898	0.143297883738717	SIRT6/ACD/CTNNB1/HNRNPA2B1	4
GO:0035196	production of miRNAs involved in gene silencing by miRNA	4/230	52/18722	0.00378657853351958	0.152773359154898	0.143297883738717	DDX5/PRKRA/ADAR/HNRNPA2B1	4
GO:0007059	chromosome segregation	11/230	346/18722	0.00379981363978434	0.152773359154898	0.143297883738717	TOP3B/AKAP8L/BIRC5/KIF22/CTNNB1/DCTN2/PHB2/DYNC1LI1/DSN1/CENPT/MAU2	11
GO:0034643	establishment of mitochondrion localization, microtubule-mediated	3/230	26/18722	0.00386192878161081	0.152773359154898	0.143297883738717	LRPPRC/RHOT2/HDAC6	3
GO:0047497	mitochondrion transport along microtubule	3/230	26/18722	0.00386192878161081	0.152773359154898	0.143297883738717	LRPPRC/RHOT2/HDAC6	3
GO:0044270	cellular nitrogen compound catabolic process	13/230	451/18722	0.00395698985884523	0.153753322251331	0.144217066498314	HNRNPM/CIRBP/FUS/POLR2G/SKIV2L/DDX5/TTC37/DFFB/LRPPRC/TARDBP/GALT/EXOSC2/EXOSC8	13
GO:1901990	regulation of mitotic cell cycle phase transition	10/230	299/18722	0.00400101582066661	0.153753322251331	0.144217066498314	PRMT2/CTC1/CDK10/DLG1/PHB2/MIIP/DYNC1LI1/MRNIP/PSME2/CDK5RAP3	10
GO:0006913	nucleocytoplasmic transport	10/230	301/18722	0.00419197806318689	0.156616958194066	0.146903090898523	AKAP8L/XPOT/NUP54/ZC3H11A/PHB2/TARDBP/DDX39A/NXF1/HNRNPA2B1/RPAIN	10
GO:0051169	nuclear transport	10/230	301/18722	0.00419197806318689	0.156616958194066	0.146903090898523	AKAP8L/XPOT/NUP54/ZC3H11A/PHB2/TARDBP/DDX39A/NXF1/HNRNPA2B1/RPAIN	10
GO:0031050	dsRNA processing	4/230	54/18722	0.0043398822831981	0.157760585700039	0.147975787095673	DDX5/PRKRA/ADAR/HNRNPA2B1	4
GO:0070918	production of small RNA involved in gene silencing by RNA	4/230	54/18722	0.0043398822831981	0.157760585700039	0.147975787095673	DDX5/PRKRA/ADAR/HNRNPA2B1	4
GO:0061013	regulation of mRNA catabolic process	7/230	166/18722	0.00449782688631009	0.161322057655655	0.151316365564706	HNRNPM/CIRBP/FUS/POLR2G/TARDBP/EXOSC2/EXOSC8	7
GO:0000423	mitophagy	3/230	28/18722	0.00477912465277734	0.164818529691937	0.154595975610085	TAFAZZIN/PHB2/HDAC6	3
GO:0060765	regulation of androgen receptor signaling pathway	3/230	28/18722	0.00477912465277734	0.164818529691937	0.154595975610085	PRMT2/DDX5/HDAC6	3
GO:0062125	regulation of mitochondrial gene expression	3/230	28/18722	0.00477912465277734	0.164818529691937	0.154595975610085	LRPPRC/MTG1/SHMT2	3
GO:0043487	regulation of RNA stability	7/230	170/18722	0.00511622430502666	0.174210675702807	0.1634055917275	HNRNPM/CIRBP/FUS/POLR2G/TARDBP/EXOSC2/EXOSC8	7
GO:0019439	aromatic compound catabolic process	13/230	467/18722	0.00527940618337872	0.175201859816374	0.164335299542105	HNRNPM/CIRBP/FUS/POLR2G/SKIV2L/DDX5/TTC37/DFFB/LRPPRC/TARDBP/GALT/EXOSC2/EXOSC8	13
GO:0051654	establishment of mitochondrion localization	3/230	29/18722	0.00528279043097731	0.175201859816374	0.164335299542105	LRPPRC/RHOT2/HDAC6	3
GO:1903312	negative regulation of mRNA metabolic process	5/230	92/18722	0.00554333790320799	0.175201859816374	0.164335299542105	CIRBP/FUS/RBMX/TARDBP/SRSF7	5
GO:0009161	ribonucleoside monophosphate metabolic process	4/230	58/18722	0.00560485108277656	0.175201859816374	0.164335299542105	DLG1/AMPD2/AK2/IMPDH2	4
GO:0034340	response to type I interferon	4/230	58/18722	0.00560485108277656	0.175201859816374	0.164335299542105	IRF3/STAT2/ADAR/SHMT2	4
GO:2001244	positive regulation of intrinsic apoptotic signaling pathway	4/230	58/18722	0.00560485108277656	0.175201859816374	0.164335299542105	NCK1/RACK1/PRKRA/DDIT3	4
GO:0030522	intracellular receptor signaling pathway	9/230	265/18722	0.00562589056107929	0.175201859816374	0.164335299542105	PRMT2/IRF3/DDX5/PHB2/SKP2/VPS11/DDX17/HDAC6/NR2C1	9
GO:0043414	macromolecule methylation	10/230	316/18722	0.00586439230445586	0.175201859816374	0.164335299542105	FTSJ1/PRMT2/SNRPB/CTNNB1/MBD1/NSD1/N6AMT1/NSUN5P1/KDM6A/PRMT5	10
GO:0000381	regulation of alternative mRNA splicing, via spliceosome	4/230	60/18722	0.00632069693319222	0.175201859816374	0.164335299542105	DDX5/RBMX/DDX17/RBM5	4
GO:0006893	Golgi to plasma membrane transport	4/230	60/18722	0.00632069693319222	0.175201859816374	0.164335299542105	SEC16A/RACK1/STEAP2/BBS1	4
GO:0061951	establishment of protein localization to plasma membrane	4/230	60/18722	0.00632069693319222	0.175201859816374	0.164335299542105	SEC16A/GORASP1/RACK1/BBS1	4
GO:0006012	galactose metabolic process	2/230	10/18722	0.00633675720178925	0.175201859816374	0.164335299542105	GALK1/GALT	2
GO:0006283	transcription-coupled nucleotide-excision repair	2/230	10/18722	0.00633675720178925	0.175201859816374	0.164335299542105	HMGN1/UVSSA	2
GO:0031125	rRNA 3'-end processing	2/230	10/18722	0.00633675720178925	0.175201859816374	0.164335299542105	EXOSC2/EXOSC8	2
GO:0048262	determination of dorsal/ventral asymmetry	2/230	10/18722	0.00633675720178925	0.175201859816374	0.164335299542105	CTNNB1/DDIT3	2
GO:1902237	positive regulation of endoplasmic reticulum stress-induced intrinsic apoptotic signaling pathway	2/230	10/18722	0.00633675720178925	0.175201859816374	0.164335299542105	NCK1/DDIT3	2
GO:1903998	regulation of eating behavior	2/230	10/18722	0.00633675720178925	0.175201859816374	0.164335299542105	TTC21B/NAPEPLD	2
GO:2000252	negative regulation of feeding behavior	2/230	10/18722	0.00633675720178925	0.175201859816374	0.164335299542105	TTC21B/NAPEPLD	2
GO:0034472	snRNA 3'-end processing	3/230	31/18722	0.00638281868476009	0.175201859816374	0.164335299542105	INTS6L/EXOSC2/EXOSC8	3
GO:1904356	regulation of telomere maintenance via telomere lengthening	4/230	61/18722	0.00670033867228934	0.179404198799801	0.168276996487232	CTC1/ACD/CTNNB1/HNRNPA2B1	4
GO:1905515	non-motile cilium assembly	4/230	61/18722	0.00670033867228934	0.179404198799801	0.168276996487232	CEP290/CEP350/GORAB/BBS1	4
GO:0098876	vesicle-mediated transport to the plasma membrane	6/230	136/18722	0.00673599408133081	0.179404198799801	0.168276996487232	SEC16A/RACK1/ACTN2/KIAA1109/STEAP2/BBS1	6
GO:0071897	DNA biosynthetic process	7/230	180/18722	0.00694089522676758	0.18304909960789	0.171695829293724	CTC1/ACD/CTNNB1/POLG/POLM/POLD2/HNRNPA2B1	7
GO:0007062	sister chromatid cohesion	4/230	62/18722	0.00709478146472163	0.183095206746052	0.171739076724824	KIF22/CTNNB1/PHB2/MAU2	4
GO:0006479	protein methylation	7/230	181/18722	0.00714683892503178	0.183095206746052	0.171739076724824	PRMT2/SNRPB/CTNNB1/NSD1/N6AMT1/KDM6A/PRMT5	7
GO:0008213	protein alkylation	7/230	181/18722	0.00714683892503178	0.183095206746052	0.171739076724824	PRMT2/SNRPB/CTNNB1/NSD1/N6AMT1/KDM6A/PRMT5	7
GO:0000724	double-strand break repair via homologous recombination	6/230	138/18722	0.00721833270006474	0.183182216633718	0.171820689990618	SIRT6/FUS/MRNIP/FAN1/ZSWIM7/AP5Z1	6
GO:0071539	protein localization to centrosome	3/230	33/18722	0.00760947708171082	0.188915655666985	0.177198523433287	DCTN2/CCDC14/CEP350	3
GO:0034969	histone arginine methylation	2/230	11/18722	0.00768253728534709	0.188915655666985	0.177198523433287	PRMT2/PRMT5	2
GO:0035246	peptidyl-arginine N-methylation	2/230	11/18722	0.00768253728534709	0.188915655666985	0.177198523433287	PRMT2/PRMT5	2
GO:0000725	recombinational repair	6/230	140/18722	0.00772517551054587	0.188915655666985	0.177198523433287	SIRT6/FUS/MRNIP/FAN1/ZSWIM7/AP5Z1	6
GO:0016571	histone methylation	6/230	141/18722	0.00798799614965737	0.192964056889767	0.180995830312961	PRMT2/CTNNB1/NSD1/N6AMT1/KDM6A/PRMT5	6
GO:0009896	positive regulation of catabolic process	13/230	492/18722	0.00803419121622824	0.192964056889767	0.180995830312961	SIRT6/POLR2G/PHB2/RACK1/RAB3GAP2/VPS11/TARDBP/PHKG2/AREL1/ADAM9/IDE/EXOSC2/EXOSC8	13
GO:1901361	organic cyclic compound catabolic process	13/230	495/18722	0.00842951733190804	0.200074576372479	0.187665333423922	HNRNPM/CIRBP/FUS/POLR2G/SKIV2L/DDX5/TTC37/DFFB/LRPPRC/TARDBP/GALT/EXOSC2/EXOSC8	13
GO:0033044	regulation of chromosome organization	7/230	187/18722	0.00847899691690062	0.200074576372479	0.187665333423922	SIRT6/CENPV/CTC1/ACD/CTNNB1/DYNC1LI1/HNRNPA2B1	7
GO:0033146	regulation of intracellular estrogen receptor signaling pathway	3/230	35/18722	0.00896597357409467	0.20590765322136	0.193136624837253	PHB2/SKP2/VPS11	3
GO:0046471	phosphatidylglycerol metabolic process	3/230	35/18722	0.00896597357409467	0.20590765322136	0.193136624837253	TAFAZZIN/PHB2/DNAJC19	3
GO:1905508	protein localization to microtubule organizing center	3/230	35/18722	0.00896597357409467	0.20590765322136	0.193136624837253	DCTN2/CCDC14/CEP350	3
GO:0060271	cilium assembly	10/230	337/18722	0.00903238032718236	0.20590765322136	0.193136624837253	RPGR/PCNT/CDK10/ATAT1/CEP290/CEP350/AHI1/GORAB/HDAC6/BBS1	10
GO:0072584	caveolin-mediated endocytosis	2/230	12/18722	0.00914485670241939	0.206719869995867	0.193898465419719	UNC119/ITSN1	2
GO:0048545	response to steroid hormone	10/230	339/18722	0.00939158520481166	0.210528035007861	0.197470436280119	PRMT2/ATP1A3/DDX5/PHB2/SKP2/VPS11/DDX17/ADAM9/HDAC6/NR2C1	10
GO:0060338	regulation of type I interferon-mediated signaling pathway	3/230	36/18722	0.0096937841920354	0.215506441955167	0.202140067057928	IRF3/STAT2/ADAR	3
GO:0071103	DNA conformation change	9/230	290/18722	0.00987648780190283	0.217768460550153	0.204261788275764	TOP3B/AKAP8L/CENPV/CHD4/DFFB/DDX1/SHPRH/BRD2/HNRNPA2B1	9
GO:0044839	cell cycle G2/M phase transition	6/230	148/18722	0.0100109484132663	0.218229591265439	0.204694318240367	AKAP8L/CTC1/SKP2/MIIP/MRNIP/CDK5RAP3	6
GO:0044843	cell cycle G1/S phase transition	8/230	241/18722	0.0100596540211578	0.218229591265439	0.204694318240367	CDK16/PRMT2/CDK10/DLG1/ITGB1/PHB2/SKP2/PSME2	8
GO:1904358	positive regulation of telomere maintenance via telomere lengthening	3/230	37/18722	0.010455045569028	0.218474350431746	0.204923896687496	ACD/CTNNB1/HNRNPA2B1	3
GO:0016078	tRNA catabolic process	2/230	13/18722	0.0107206744449779	0.218474350431746	0.204923896687496	EXOSC2/EXOSC8	2
GO:0016246	RNA interference	2/230	13/18722	0.0107206744449779	0.218474350431746	0.204923896687496	PRKRA/ADAR	2
GO:0043928	exonucleolytic catabolism of deadenylated mRNA	2/230	13/18722	0.0107206744449779	0.218474350431746	0.204923896687496	EXOSC2/EXOSC8	2
GO:0071027	nuclear RNA surveillance	2/230	13/18722	0.0107206744449779	0.218474350431746	0.204923896687496	EXOSC2/EXOSC8	2
GO:0071028	nuclear mRNA surveillance	2/230	13/18722	0.0107206744449779	0.218474350431746	0.204923896687496	EXOSC2/EXOSC8	2
GO:1903025	regulation of RNA polymerase II regulatory region sequence-specific DNA binding	2/230	13/18722	0.0107206744449779	0.218474350431746	0.204923896687496	NSD1/DDIT3	2
GO:1990403	embryonic brain development	2/230	13/18722	0.0107206744449779	0.218474350431746	0.204923896687496	MED12/CTNNB1	2
GO:0007346	regulation of mitotic cell cycle	12/230	457/18722	0.0111812413354759	0.225840168878076	0.211832864332126	PRMT2/CTC1/CDK10/DLG1/CTNNB1/PHB2/MIIP/DYNC1LI1/MRNIP/PSME2/CDK5RAP3/PRMT5	12
GO:1903725	regulation of phospholipid metabolic process	3/230	38/18722	0.0112500307173465	0.225840168878076	0.211832864332126	TAFAZZIN/PHB2/DNAJC19	3
GO:0031647	regulation of protein stability	9/230	298/18722	0.011649733485855	0.232131726495926	0.217734200121594	SEC16A/CTSA/PHB2/VPS11/TARDBP/PRKRA/ZSWIM7/NLK/HDAC6	9
GO:0051168	nuclear export	6/230	154/18722	0.0120149180574673	0.237648011577846	0.222908348171433	AKAP8L/XPOT/ZC3H11A/DDX39A/NXF1/HNRNPA2B1	6
GO:0010970	transport along microtubule	6/230	155/18722	0.0123744461186973	0.241846712492	0.226846632691576	RPGR/IFT27/LRPPRC/RHOT2/TTC21B/HDAC6	6
GO:0031054	pre-miRNA processing	2/230	14/18722	0.0124070060683628	0.241846712492	0.226846632691576	PRKRA/ADAR	2
GO:0006302	double-strand break repair	8/230	251/18722	0.0126235208456157	0.24429691420652	0.229144865330866	SIRT6/FUS/MRNIP/DDX1/FAN1/POLM/ZSWIM7/AP5Z1	8
GO:0042073	intraciliary transport	3/230	40/18722	0.0129421343933004	0.24691022353176	0.231596089143271	RPGR/IFT27/TTC21B	3
GO:0043001	Golgi to plasma membrane protein transport	3/230	40/18722	0.0129421343933004	0.24691022353176	0.231596089143271	SEC16A/RACK1/BBS1	3
GO:0030968	endoplasmic reticulum unfolded protein response	4/230	74/18722	0.0130629609164963	0.247460315953345	0.232112063134482	NCK1/RACK1/CDK5RAP3/DDIT3	4
GO:1902369	negative regulation of RNA catabolic process	4/230	75/18722	0.0136693048072067	0.248057187063129	0.232671914455223	CIRBP/FUS/LRPPRC/TARDBP	4
GO:0034976	response to endoplasmic reticulum stress	8/230	256/18722	0.0140718200343866	0.248057187063129	0.232671914455223	FOXRED2/SEC16A/NCK1/RACK1/TARDBP/ERLIN1/CDK5RAP3/DDIT3	8
GO:0018216	peptidyl-arginine methylation	2/230	15/18722	0.0142009227703996	0.248057187063129	0.232671914455223	PRMT2/PRMT5	2
GO:0023035	CD40 signaling pathway	2/230	15/18722	0.0142009227703996	0.248057187063129	0.232671914455223	ITGB1/PHB2	2
GO:0030252	growth hormone secretion	2/230	15/18722	0.0142009227703996	0.248057187063129	0.232671914455223	CDK16/ITSN1	2
GO:0033147	negative regulation of intracellular estrogen receptor signaling pathway	2/230	15/18722	0.0142009227703996	0.248057187063129	0.232671914455223	PHB2/VPS11	2
GO:0071025	RNA surveillance	2/230	15/18722	0.0142009227703996	0.248057187063129	0.232671914455223	EXOSC2/EXOSC8	2
GO:0071599	otic vesicle development	2/230	15/18722	0.0142009227703996	0.248057187063129	0.232671914455223	CEP290/AHI1	2
GO:1900102	negative regulation of endoplasmic reticulum unfolded protein response	2/230	15/18722	0.0142009227703996	0.248057187063129	0.232671914455223	NCK1/RACK1	2
GO:1905168	positive regulation of double-strand break repair via homologous recombination	2/230	15/18722	0.0142009227703996	0.248057187063129	0.232671914455223	FUS/MRNIP	2
GO:0035967	cellular response to topologically incorrect protein	5/230	116/18722	0.0142929637835299	0.248057187063129	0.232671914455223	NCK1/RACK1/CDK5RAP3/HDAC6/DDIT3	5
GO:0009123	nucleoside monophosphate metabolic process	4/230	76/18722	0.0142932579906264	0.248057187063129	0.232671914455223	DLG1/AMPD2/AK2/IMPDH2	4
GO:0032543	mitochondrial translation	4/230	76/18722	0.0142932579906264	0.248057187063129	0.232671914455223	LRPPRC/GARS1/MTG1/SHMT2	4
GO:0032259	methylation	10/230	364/18722	0.0148626130123122	0.25628480130205	0.240389226656629	FTSJ1/PRMT2/SNRPB/CTNNB1/MBD1/NSD1/N6AMT1/NSUN5P1/KDM6A/PRMT5	10
GO:0051101	regulation of DNA binding	5/230	118/18722	0.0152906058020166	0.261985538900794	0.245736386908708	CPNE1/ACD/CTNNB1/NSD1/DDIT3	5
GO:0033631	cell-cell adhesion mediated by integrin	2/230	16/18722	0.0160995504844488	0.272376042787215	0.255482439663845	ITGB1/ADAM9	2
GO:0046037	GMP metabolic process	2/230	16/18722	0.0160995504844488	0.272376042787215	0.255482439663845	DLG1/IMPDH2	2
GO:0000082	G1/S transition of mitotic cell cycle	7/230	214/18722	0.0168070260025788	0.281531732056255	0.264070264816609	CDK16/PRMT2/CDK10/DLG1/ITGB1/SKP2/PSME2	7
GO:0031331	positive regulation of cellular catabolic process	11/230	427/18722	0.0168500404687945	0.281531732056255	0.264070264816609	SIRT6/POLR2G/PHB2/RACK1/RAB3GAP2/VPS11/TARDBP/PHKG2/ADAM9/EXOSC2/EXOSC8	11
GO:0008589	regulation of smoothened signaling pathway	4/230	81/18722	0.0176825357341618	0.289510522778009	0.271554186303614	RACK1/TTC21B/GORAB/ULK3	4
GO:0010833	telomere maintenance via telomere lengthening	4/230	81/18722	0.0176825357341618	0.289510522778009	0.271554186303614	CTC1/ACD/CTNNB1/HNRNPA2B1	4
GO:0051817	modulation of process of other organism involved in symbiotic interaction	4/230	81/18722	0.0176825357341618	0.289510522778009	0.271554186303614	PHB2/TARDBP/NAPEPLD/TBC1D20	4
GO:0000070	mitotic sister chromatid segregation	6/230	168/18722	0.0177580803934466	0.289510522778009	0.271554186303614	AKAP8L/KIF22/DCTN2/DYNC1LI1/DSN1/MAU2	6
GO:0048521	negative regulation of behavior	2/230	17/18722	0.0181000689861888	0.293308346824384	0.27511645757701	TTC21B/NAPEPLD	2
GO:2001252	positive regulation of chromosome organization	4/230	82/18722	0.0184152888050614	0.296629502309073	0.278231624744609	SIRT6/ACD/CTNNB1/HNRNPA2B1	4
GO:0006984	ER-nucleus signaling pathway	3/230	46/18722	0.0188484469260521	0.301799537089763	0.283080998005933	NCK1/ERLIN1/DDIT3	3
GO:2001235	positive regulation of apoptotic signaling pathway	5/230	126/18722	0.0197444236954994	0.312089464103509	0.292732711976565	NCK1/RACK1/FAS/PRKRA/DDIT3	5
GO:0009953	dorsal/ventral pattern formation	4/230	84/18722	0.0199367278262267	0.312089464103509	0.292732711976565	CTNNB1/TTC21B/GORAB/DDIT3	4
GO:0061157	mRNA destabilization	4/230	84/18722	0.0199367278262267	0.312089464103509	0.292732711976565	POLR2G/TARDBP/EXOSC2/EXOSC8	4
GO:0051972	regulation of telomerase activity	3/230	47/18722	0.0199551627605218	0.312089464103509	0.292732711976565	ACD/CTNNB1/HNRNPA2B1	3
GO:0036499	PERK-mediated unfolded protein response	2/230	18/18722	0.0201997110139322	0.314087992066344	0.294607285064773	NCK1/DDIT3	2
GO:0010569	regulation of double-strand break repair via homologous recombination	3/230	48/18722	0.0210970156292671	0.326155011739819	0.305925870921677	SIRT6/FUS/MRNIP	3
GO:0009409	response to cold	3/230	49/18722	0.0222740304903711	0.329051640303467	0.308642841638588	CIRBP/CDH8/ACADVL	3
GO:0043330	response to exogenous dsRNA	3/230	49/18722	0.0222740304903711	0.329051640303467	0.308642841638588	IRF3/SLC3A2/DDX1	3
GO:0061014	positive regulation of mRNA catabolic process	4/230	87/18722	0.0223604269971055	0.329051640303467	0.308642841638588	POLR2G/TARDBP/EXOSC2/EXOSC8	4
GO:0009168	purine ribonucleoside monophosphate biosynthetic process	2/230	19/18722	0.0223957614022812	0.329051640303467	0.308642841638588	AMPD2/IMPDH2	2
GO:0046033	AMP metabolic process	2/230	19/18722	0.0223957614022812	0.329051640303467	0.308642841638588	AMPD2/AK2	2
GO:0060216	definitive hemopoiesis	2/230	19/18722	0.0223957614022812	0.329051640303467	0.308642841638588	ADAR/CDK5RAP3	2
GO:1903204	negative regulation of oxidative stress-induced neuron death	2/230	19/18722	0.0223957614022812	0.329051640303467	0.308642841638588	CTNNB1/RACK1	2
GO:1901987	regulation of cell cycle phase transition	10/230	390/18722	0.022777231679911	0.329051640303467	0.308642841638588	PRMT2/CTC1/CDK10/DLG1/PHB2/MIIP/DYNC1LI1/MRNIP/PSME2/CDK5RAP3	10
GO:0000723	telomere maintenance	5/230	131/18722	0.0229195205626594	0.329051640303467	0.308642841638588	SIRT6/CTC1/ACD/CTNNB1/HNRNPA2B1	5
GO:0042176	regulation of protein catabolic process	10/230	391/18722	0.0231327525929064	0.329051640303467	0.308642841638588	SIRT6/CTSA/RACK1/VPS11/AREL1/PSME2/WDR91/ADAM9/CDK5RAP3/IDE	10
GO:0098813	nuclear chromosome segregation	8/230	281/18722	0.0231768884148949	0.329051640303467	0.308642841638588	AKAP8L/KIF22/CTNNB1/DCTN2/PHB2/DYNC1LI1/DSN1/MAU2	8
GO:0050779	RNA destabilization	4/230	88/18722	0.0232064872138235	0.329051640303467	0.308642841638588	POLR2G/TARDBP/EXOSC2/EXOSC8	4
GO:1901991	negative regulation of mitotic cell cycle phase transition	6/230	179/18722	0.023420007361177	0.329051640303467	0.308642841638588	PRMT2/DLG1/MIIP/DYNC1LI1/MRNIP/CDK5RAP3	6
GO:0043628	ncRNA 3'-end processing	3/230	50/18722	0.0234862137316973	0.329051640303467	0.308642841638588	INTS6L/EXOSC2/EXOSC8	3
GO:0051646	mitochondrion localization	3/230	50/18722	0.0234862137316973	0.329051640303467	0.308642841638588	LRPPRC/RHOT2/HDAC6	3
GO:0060337	type I interferon signaling pathway	3/230	50/18722	0.0234862137316973	0.329051640303467	0.308642841638588	IRF3/STAT2/ADAR	3
GO:0060688	regulation of morphogenesis of a branching structure	3/230	50/18722	0.0234862137316973	0.329051640303467	0.308642841638588	SIRT6/CTNNB1/PHB2	3
GO:2000677	regulation of transcription regulatory region DNA binding	3/230	50/18722	0.0234862137316973	0.329051640303467	0.308642841638588	CTNNB1/NSD1/DDIT3	3
GO:0032386	regulation of intracellular transport	9/230	337/18722	0.0238618396297745	0.332582117119655	0.311954347382435	PCNT/AKAP8L/NUP54/CEP290/VPS11/TARDBP/ACTN2/TTC21B/TBC1D20	9
GO:0007033	vacuole organization	6/230	180/18722	0.0239882526071911	0.332620616048165	0.311990458488535	ATP6AP2/RAB3GAP2/VPS11/TMEM41B/TPP1/ULK3	6
GO:0072659	protein localization to plasma membrane	8/230	284/18722	0.0244957475866423	0.333689177164917	0.312992744145688	DLG1/SEC16A/ITGB1/GORASP1/RAB15/RACK1/ACTN2/BBS1	8
GO:0032211	negative regulation of telomere maintenance via telomerase	2/230	20/18722	0.0246855562289288	0.333689177164917	0.312992744145688	CTC1/ACD	2
GO:0048025	negative regulation of mRNA splicing, via spliceosome	2/230	20/18722	0.0246855562289288	0.333689177164917	0.312992744145688	RBMX/SRSF7	2
GO:0060339	negative regulation of type I interferon-mediated signaling pathway	2/230	20/18722	0.0246855562289288	0.333689177164917	0.312992744145688	STAT2/ADAR	2
GO:0070932	histone H3 deacetylation	2/230	20/18722	0.0246855562289288	0.333689177164917	0.312992744145688	SIRT6/HDAC6	2
GO:0140014	mitotic nuclear division	8/230	287/18722	0.0258664125412586	0.345198626879313	0.32378834225385	AKAP8L/KIF22/DCTN2/PHB2/DYNC1LI1/DSN1/MAU2/PRMT5	8
GO:0071357	cellular response to type I interferon	3/230	52/18722	0.026016021642739	0.345198626879313	0.32378834225385	IRF3/STAT2/ADAR	3
GO:0045727	positive regulation of translation	5/230	136/18722	0.0264081148238774	0.345198626879313	0.32378834225385	RBM3/RPS9/CIRBP/POLR2G/NCK1	5
GO:0045930	negative regulation of mitotic cell cycle	7/230	235/18722	0.0264092109277499	0.345198626879313	0.32378834225385	PRMT2/DLG1/CTNNB1/MIIP/DYNC1LI1/MRNIP/CDK5RAP3	7
GO:0034502	protein localization to chromosome	4/230	92/18722	0.0267839354378081	0.345198626879313	0.32378834225385	ACD/MRNIP/TPP1/MAU2	4
GO:0051896	regulation of protein kinase B signaling	6/230	185/18722	0.0269681860313618	0.345198626879313	0.32378834225385	CPNE1/DLG1/ITGB1/RACK1/GRM2/DDIT3	6
GO:0006450	regulation of translational fidelity	2/230	21/18722	0.0270664819744155	0.345198626879313	0.32378834225385	RPS9/LARS1	2
GO:0009127	purine nucleoside monophosphate biosynthetic process	2/230	21/18722	0.0270664819744155	0.345198626879313	0.32378834225385	AMPD2/IMPDH2	2
GO:0016075	rRNA catabolic process	2/230	21/18722	0.0270664819744155	0.345198626879313	0.32378834225385	EXOSC2/EXOSC8	2
GO:0045717	negative regulation of fatty acid biosynthetic process	2/230	21/18722	0.0270664819744155	0.345198626879313	0.32378834225385	ACADVL/ERLIN1	2
GO:2001014	regulation of skeletal muscle cell differentiation	2/230	21/18722	0.0270664819744155	0.345198626879313	0.32378834225385	DDX5/DDX17	2
GO:0000086	G2/M transition of mitotic cell cycle	5/230	137/18722	0.0271442501378354	0.345198626879313	0.32378834225385	CTC1/SKP2/MIIP/MRNIP/CDK5RAP3	5
GO:0032210	regulation of telomere maintenance via telomerase	3/230	53/18722	0.0273335715707411	0.345198626879313	0.32378834225385	CTC1/ACD/CTNNB1	3
GO:0032784	regulation of DNA-templated transcription, elongation	3/230	53/18722	0.0273335715707411	0.345198626879313	0.32378834225385	HMGN1/CTNNB1/NELFCD	3
GO:0007224	smoothened signaling pathway	5/230	138/18722	0.027893344778353	0.35062195071855	0.32887529480429	IFT27/RACK1/TTC21B/GORAB/ULK3	5
GO:0016570	histone modification	11/230	463/18722	0.0284219227561832	0.355604521926199	0.33354883156216	PRMT2/AKAP8L/SIRT6/CTNNB1/NSD1/GLYR1/N6AMT1/HDAC6/NAA40/KDM6A/PRMT5	11
GO:0072698	protein localization to microtubule cytoskeleton	3/230	54/18722	0.0286861415288319	0.35564594554441	0.333587685959675	DCTN2/CCDC14/CEP350	3
GO:0010389	regulation of G2/M transition of mitotic cell cycle	4/230	94/18722	0.0286896543431736	0.35564594554441	0.333587685959675	CTC1/MIIP/MRNIP/CDK5RAP3	4
GO:0002089	lens morphogenesis in camera-type eye	2/230	22/18722	0.0295359746946548	0.359510280220006	0.337212342667719	CTNNB1/TBC1D20	2
GO:0055093	response to hyperoxia	2/230	22/18722	0.0295359746946548	0.359510280220006	0.337212342667719	POLG/FAS	2
GO:0140467	integrated stress response signaling	2/230	22/18722	0.0295359746946548	0.359510280220006	0.337212342667719	NCK1/DDIT3	2
GO:2000114	regulation of establishment of cell polarity	2/230	22/18722	0.0295359746946548	0.359510280220006	0.337212342667719	RACK1/KRIT1	2
GO:0043331	response to dsRNA	3/230	55/18722	0.0300736537878253	0.362230505284126	0.33976385097478	IRF3/SLC3A2/DDX1	3
GO:0051898	negative regulation of protein kinase B signaling	3/230	55/18722	0.0300736537878253	0.362230505284126	0.33976385097478	DLG1/RACK1/DDIT3	3
GO:0099111	microtubule-based transport	6/230	190/18722	0.0301840677554546	0.362230505284126	0.33976385097478	RPGR/IFT27/LRPPRC/RHOT2/TTC21B/HDAC6	6
GO:0048193	Golgi vesicle transport	8/230	296/18722	0.0302980905906797	0.362230505284126	0.33976385097478	TRAPPC2L/SEC16A/RACK1/NAPA/STEAP2/TBC1D20/COG4/BBS1	8
GO:0034620	cellular response to unfolded protein	4/230	96/18722	0.0306740554585897	0.365102695502683	0.342457899088214	NCK1/RACK1/CDK5RAP3/DDIT3	4
GO:0000288	nuclear-transcribed mRNA catabolic process, deadenylation-dependent decay	3/230	56/18722	0.0314960154502394	0.37071931968694	0.347726162899469	POLR2G/EXOSC2/EXOSC8	3
GO:0048255	mRNA stabilization	3/230	56/18722	0.0314960154502394	0.37071931968694	0.347726162899469	CIRBP/FUS/TARDBP	3
GO:0043161	proteasome-mediated ubiquitin-dependent protein catabolic process	10/230	412/18722	0.0315593770291112	0.37071931968694	0.347726162899469	FOXRED2/SIRT6/ZNF598/SPSB3/CTNNB1/SKP2/RACK1/AREL1/ERLIN1/DDIT3	10
GO:0017148	negative regulation of translation	7/230	245/18722	0.0320852343658974	0.373706435775986	0.350528008826076	CIRBP/POLR2G/RACK1/TARDBP/EXOSC2/SHMT2/EXOSC8	7
GO:0016973	poly(A)+ mRNA export from nucleus	2/230	23/18722	0.0320915192060419	0.373706435775986	0.350528008826076	ZC3H11A/NXF1	2
GO:0072521	purine-containing compound metabolic process	10/230	416/18722	0.0333817714301622	0.387055884254898	0.363049483294459	TAFAZZIN/ATP5PO/GALK1/DLG1/AMPD2/AK2/DGAT1/OXSM/IMPDH2/SHMT2	10
GO:0030705	cytoskeleton-dependent intracellular transport	6/230	195/18722	0.0336418693944973	0.388397547945055	0.364307932860222	RPGR/IFT27/LRPPRC/RHOT2/TTC21B/HDAC6	6
GO:0051052	regulation of DNA metabolic process	9/230	359/18722	0.0338244642506916	0.388836789890429	0.364719931664002	SIRT6/CTC1/FUS/ACD/CTNNB1/MBD1/MRNIP/HNRNPA2B1/PRMT5	9
GO:0044380	protein localization to cytoskeleton	3/230	58/18722	0.0344448426756913	0.39254388185367	0.368197098338191	DCTN2/CCDC14/CEP350	3
GO:0000466	maturation of 5.8S rRNA from tricistronic rRNA transcript (SSU-rRNA, 5.8S rRNA, LSU-rRNA)	2/230	24/18722	0.0347306482829641	0.39254388185367	0.368197098338191	EXOSC2/EXOSC8	2
GO:0021801	cerebral cortex radial glia-guided migration	2/230	24/18722	0.0347306482829641	0.39254388185367	0.368197098338191	CTNNB1/LAMB1	2
GO:0022030	telencephalon glial cell migration	2/230	24/18722	0.0347306482829641	0.39254388185367	0.368197098338191	CTNNB1/LAMB1	2
GO:0006310	DNA recombination	8/230	305/18722	0.0352266959058572	0.396484568982242	0.371893371884341	SIRT6/FUS/MRNIP/FAN1/POLM/ZSWIM7/AP5Z1/RPAIN	8
GO:0051098	regulation of binding	9/230	363/18722	0.0359045090904407	0.402429706055357	0.377469773200818	CPNE1/RFNG/ACD/CTNNB1/NSD1/RACK1/MITD1/IDE/DDIT3	9
GO:0002181	cytoplasmic translation	5/230	148/18722	0.0361094997400033	0.403047943156053	0.378049665327748	FTSJ1/RPS9/NCK1/EIF3I/RPLP0	5
GO:1902749	regulation of cell cycle G2/M phase transition	4/230	102/18722	0.0371030132957995	0.405461822471333	0.380313828395142	CTC1/MIIP/MRNIP/CDK5RAP3	4
GO:0072522	purine-containing compound biosynthetic process	6/230	200/18722	0.0373468758801103	0.405461822471333	0.380313828395142	TAFAZZIN/ATP5PO/AMPD2/AK2/IMPDH2/SHMT2	6
GO:0032878	regulation of establishment or maintenance of cell polarity	2/230	25/18722	0.0374509418675328	0.405461822471333	0.380313828395142	RACK1/KRIT1	2
GO:0034389	lipid droplet organization	2/230	25/18722	0.0374509418675328	0.405461822471333	0.380313828395142	TBC1D20/BSCL2	2
GO:1901798	positive regulation of signal transduction by p53 class mediator	2/230	25/18722	0.0374509418675328	0.405461822471333	0.380313828395142	DDX5/CDK5RAP3	2
GO:0006289	nucleotide-excision repair	3/230	60/18722	0.0375315962064543	0.405461822471333	0.380313828395142	HMGN1/UVSSA/FAN1	3
GO:0010972	negative regulation of G2/M transition of mitotic cell cycle	3/230	60/18722	0.0375315962064543	0.405461822471333	0.380313828395142	MIIP/MRNIP/CDK5RAP3	3
GO:0051851	modulation by host of symbiont process	3/230	60/18722	0.0375315962064543	0.405461822471333	0.380313828395142	TARDBP/NAPEPLD/TBC1D20	3
GO:0009615	response to virus	9/230	367/18722	0.0380709490257005	0.408515159167712	0.383177787722562	IRF3/PHB2/SKP2/DDX1/DDX17/PRKRA/STAT2/ADAR/CREBZF	9
GO:0051054	positive regulation of DNA metabolic process	6/230	201/18722	0.0381179572308906	0.408515159167712	0.383177787722562	SIRT6/FUS/ACD/CTNNB1/MRNIP/HNRNPA2B1	6
GO:0009150	purine ribonucleotide metabolic process	9/230	368/18722	0.0386262179340541	0.410347847258933	0.384896806840016	TAFAZZIN/ATP5PO/GALK1/DLG1/AMPD2/AK2/DGAT1/OXSM/IMPDH2	9
GO:0030902	hindbrain development	5/230	151/18722	0.0388358561286835	0.410347847258933	0.384896806840016	CTNNB1/ITGB1/CEP290/AHI1/TTC21B	5
GO:0048592	eye morphogenesis	5/230	151/18722	0.0388358561286835	0.410347847258933	0.384896806840016	HMGN1/CTNNB1/CEP290/AHI1/TBC1D20	5
GO:0032388	positive regulation of intracellular transport	6/230	202/18722	0.0388991453721293	0.410347847258933	0.384896806840016	PCNT/CEP290/VPS11/TARDBP/ACTN2/TBC1D20	6
GO:0006892	post-Golgi vesicle-mediated transport	4/230	104/18722	0.0394053927407341	0.414064478408495	0.388382921050738	SEC16A/RACK1/STEAP2/BBS1	4
GO:0010498	proteasomal protein catabolic process	11/230	490/18722	0.0402461175117232	0.419661126836269	0.393632448063603	FOXRED2/SIRT6/ZNF598/SPSB3/CTNNB1/SKP2/RACK1/AREL1/PSME2/ERLIN1/DDIT3	11
GO:0034063	stress granule assembly	2/230	26/18722	0.0402500262913596	0.419661126836269	0.393632448063603	CIRBP/ATXN2L	2
GO:1902750	negative regulation of cell cycle G2/M phase transition	3/230	62/18722	0.0407550385402989	0.421657898743861	0.395505374012536	MIIP/MRNIP/CDK5RAP3	3
GO:1903078	positive regulation of protein localization to plasma membrane	3/230	62/18722	0.0407550385402989	0.421657898743861	0.395505374012536	DLG1/ITGB1/RACK1	3
GO:0035821	modulation of process of other organism	4/230	106/18722	0.0417876729610027	0.426499238013811	0.40004643847353	PHB2/TARDBP/NAPEPLD/TBC1D20	4
GO:2000278	regulation of DNA biosynthetic process	4/230	106/18722	0.0417876729610027	0.426499238013811	0.40004643847353	CTC1/ACD/CTNNB1/HNRNPA2B1	4
GO:1902373	negative regulation of mRNA catabolic process	3/230	63/18722	0.0424175774434985	0.426499238013811	0.40004643847353	CIRBP/FUS/TARDBP	3
GO:0090305	nucleic acid phosphodiester bond hydrolysis	7/230	261/18722	0.0427719585833963	0.426499238013811	0.40004643847353	POLG/DFFB/INTS11/DDX1/FAN1/EXOSC2/EXOSC8	7
GO:0000469	cleavage involved in rRNA processing	2/230	27/18722	0.0431255735092032	0.426499238013811	0.40004643847353	EXOSC2/EXOSC8	2
GO:0018195	peptidyl-arginine modification	2/230	27/18722	0.0431255735092032	0.426499238013811	0.40004643847353	PRMT2/PRMT5	2
GO:0032781	positive regulation of ATPase activity	2/230	27/18722	0.0431255735092032	0.426499238013811	0.40004643847353	AHSA2P/NAPA	2
GO:0032786	positive regulation of DNA-templated transcription, elongation	2/230	27/18722	0.0431255735092032	0.426499238013811	0.40004643847353	HMGN1/CTNNB1	2
GO:0046337	phosphatidylethanolamine metabolic process	2/230	27/18722	0.0431255735092032	0.426499238013811	0.40004643847353	CHKB/NAPEPLD	2
GO:1903203	regulation of oxidative stress-induced neuron death	2/230	27/18722	0.0431255735092032	0.426499238013811	0.40004643847353	CTNNB1/RACK1	2
GO:1903205	regulation of hydrogen peroxide-induced cell death	2/230	27/18722	0.0431255735092032	0.426499238013811	0.40004643847353	RACK1/HDAC6	2
GO:1904357	negative regulation of telomere maintenance via telomere lengthening	2/230	27/18722	0.0431255735092032	0.426499238013811	0.40004643847353	CTC1/ACD	2
GO:0140053	mitochondrial gene expression	4/230	108/18722	0.0442498597647197	0.436015101710975	0.408972098924362	LRPPRC/GARS1/MTG1/SHMT2	4
GO:0007030	Golgi organization	5/230	157/18722	0.0446570090573217	0.437959568643822	0.410795964014573	SEC16A/GORASP1/TBC1D20/COG4/PRMT5	5
GO:0051607	defense response to virus	7/230	265/18722	0.0457643870295442	0.437959568643822	0.410795964014573	IRF3/PHB2/SKP2/DDX1/DDX17/STAT2/ADAR	7
GO:0140546	defense response to symbiont	7/230	265/18722	0.0457643870295442	0.437959568643822	0.410795964014573	IRF3/PHB2/SKP2/DDX1/DDX17/STAT2/ADAR	7
GO:0043489	RNA stabilization	3/230	65/18722	0.04584330901142	0.437959568643822	0.410795964014573	CIRBP/FUS/TARDBP	3
GO:1902475	L-alpha-amino acid transmembrane transport	3/230	65/18722	0.04584330901142	0.437959568643822	0.410795964014573	ITGB1/SLC3A2/SLC7A6	3
GO:1905330	regulation of morphogenesis of an epithelium	3/230	65/18722	0.04584330901142	0.437959568643822	0.410795964014573	SIRT6/CTNNB1/PHB2	3
GO:0043010	camera-type eye development	8/230	322/18722	0.0459618556931204	0.437959568643822	0.410795964014573	HMGN1/DLG1/CTNNB1/CEP290/AHI1/IMPDH2/TBC1D20/PFDN5	8
GO:0030262	apoptotic nuclear changes	2/230	28/18722	0.0460753003443129	0.437959568643822	0.410795964014573	DFFB/CDK5RAP3	2
GO:0045686	negative regulation of glial cell differentiation	2/230	28/18722	0.0460753003443129	0.437959568643822	0.410795964014573	CTNNB1/MBD1	2
GO:0060259	regulation of feeding behavior	2/230	28/18722	0.0460753003443129	0.437959568643822	0.410795964014573	TTC21B/NAPEPLD	2
GO:0043491	protein kinase B signaling	6/230	211/18722	0.0463895405820395	0.439310004476108	0.412062641647127	CPNE1/DLG1/ITGB1/RACK1/GRM2/DDIT3	6
GO:0032200	telomere organization	5/230	159/18722	0.0467073090260844	0.439310004476108	0.412062641647127	SIRT6/CTC1/ACD/CTNNB1/HNRNPA2B1	5
GO:0035966	response to topologically incorrect protein	5/230	159/18722	0.0467073090260844	0.439310004476108	0.412062641647127	NCK1/RACK1/CDK5RAP3/HDAC6/DDIT3	5
GO:0022411	cellular component disassembly	10/230	443/18722	0.0476430875625227	0.446550193530265	0.418853771822362	TAFAZZIN/AKAP8L/PHB2/DFFB/ACTN2/SMARCE1/NAPA/MRRF/CDK5RAP3/HDAC6	10
GO:0060562	epithelial tube morphogenesis	8/230	325/18722	0.0480565159389239	0.448861207901755	0.421021449947371	MED12/SIRT6/DLG1/CTNNB1/CEP290/PHB2/AHI1/BRD2	8
GO:0009259	ribonucleotide metabolic process	9/230	385/18722	0.0489235039198989	0.452297408338558	0.424244526623957	TAFAZZIN/ATP5PO/GALK1/DLG1/AMPD2/AK2/DGAT1/OXSM/IMPDH2	9
GO:0031069	hair follicle morphogenesis	2/230	29/18722	0.0490969677453007	0.452297408338558	0.424244526623957	CTNNB1/GORAB	2
GO:0050686	negative regulation of mRNA processing	2/230	29/18722	0.0490969677453007	0.452297408338558	0.424244526623957	RBMX/SRSF7	2
GO:0070198	protein localization to chromosome, telomeric region	2/230	29/18722	0.0490969677453007	0.452297408338558	0.424244526623957	ACD/TPP1	2
GO:0034250	positive regulation of cellular amide metabolic process	5/230	162/18722	0.049886295500524	0.458000460397302	0.429593857786082	RBM3/RPS9/CIRBP/POLR2G/NCK1	5
GO:0009206	purine ribonucleoside triphosphate biosynthetic process	3/230	68/18722	0.0512302765953759	0.460284401135295	0.431736141467933	TAFAZZIN/ATP5PO/IMPDH2	3
GO:0061912	selective autophagy	3/230	68/18722	0.0512302765953759	0.460284401135295	0.431736141467933	TAFAZZIN/PHB2/HDAC6	3
GO:1901016	regulation of potassium ion transmembrane transporter activity	3/230	68/18722	0.0512302765953759	0.460284401135295	0.431736141467933	DLG1/ITGB1/ACTN2	3
GO:1903008	organelle disassembly	4/230	114/18722	0.0521148009091322	0.460284401135295	0.431736141467933	TAFAZZIN/PHB2/MRRF/HDAC6	4
GO:0034249	negative regulation of cellular amide metabolic process	7/230	273/18722	0.0521447742405716	0.460284401135295	0.431736141467933	CIRBP/POLR2G/RACK1/TARDBP/EXOSC2/SHMT2/EXOSC8	7
GO:0006921	cellular component disassembly involved in execution phase of apoptosis	2/230	30/18722	0.0521883800543736	0.460284401135295	0.431736141467933	DFFB/CDK5RAP3	2
GO:0033137	negative regulation of peptidyl-serine phosphorylation	2/230	30/18722	0.0521883800543736	0.460284401135295	0.431736141467933	NCK1/RACK1	2
GO:0034508	centromere complex assembly	2/230	30/18722	0.0521883800543736	0.460284401135295	0.431736141467933	CENPV/CENPT	2
GO:0036296	response to increased oxygen levels	2/230	30/18722	0.0521883800543736	0.460284401135295	0.431736141467933	POLG/FAS	2
GO:0044030	regulation of DNA methylation	2/230	30/18722	0.0521883800543736	0.460284401135295	0.431736141467933	MBD1/PRMT5	2
GO:0045948	positive regulation of translational initiation	2/230	30/18722	0.0521883800543736	0.460284401135295	0.431736141467933	POLR2G/NCK1	2
GO:1900101	regulation of endoplasmic reticulum unfolded protein response	2/230	30/18722	0.0521883800543736	0.460284401135295	0.431736141467933	NCK1/RACK1	2
GO:0003002	regionalization	8/230	331/18722	0.0524305354755581	0.46069482177975	0.432121106556862	MED12/ACD/CTNNB1/ATP6AP2/AHI1/TTC21B/GORAB/DDIT3	8
GO:0007004	telomere maintenance via telomerase	3/230	69/18722	0.0530912248147667	0.46069482177975	0.432121106556862	CTC1/ACD/CTNNB1	3
GO:0009145	purine nucleoside triphosphate biosynthetic process	3/230	69/18722	0.0530912248147667	0.46069482177975	0.432121106556862	TAFAZZIN/ATP5PO/IMPDH2	3
GO:0015807	L-amino acid transport	3/230	69/18722	0.0530912248147667	0.46069482177975	0.432121106556862	ITGB1/SLC3A2/SLC7A6	3
GO:1904377	positive regulation of protein localization to cell periphery	3/230	69/18722	0.0530912248147667	0.46069482177975	0.432121106556862	DLG1/ITGB1/RACK1	3
GO:0034968	histone lysine methylation	4/230	115/18722	0.0534951194526869	0.462706981761183	0.434008466163786	CTNNB1/NSD1/N6AMT1/KDM6A	4
GO:1990778	protein localization to cell periphery	8/230	333/18722	0.0539437366112935	0.465091831680704	0.436245400328173	DLG1/SEC16A/ITGB1/GORASP1/RAB15/RACK1/ACTN2/BBS1	8
GO:0036474	cell death in response to hydrogen peroxide	2/230	31/18722	0.0553473842867607	0.469667078016991	0.440536875760802	RACK1/HDAC6	2
GO:0036475	neuron death in response to oxidative stress	2/230	31/18722	0.0553473842867607	0.469667078016991	0.440536875760802	CTNNB1/RACK1	2
GO:0043171	peptide catabolic process	2/230	31/18722	0.0553473842867607	0.469667078016991	0.440536875760802	TPP1/IDE	2
GO:0071168	protein localization to chromatin	2/230	31/18722	0.0553473842867607	0.469667078016991	0.440536875760802	MRNIP/MAU2	2
GO:0071711	basement membrane organization	2/230	31/18722	0.0553473842867607	0.469667078016991	0.440536875760802	ITGB1/LAMB1	2
GO:0006163	purine nucleotide metabolic process	9/230	396/18722	0.056474928296908	0.473952515826101	0.44455651748588	TAFAZZIN/ATP5PO/GALK1/DLG1/AMPD2/AK2/DGAT1/OXSM/IMPDH2	9
GO:0019693	ribose phosphate metabolic process	9/230	396/18722	0.056474928296908	0.473952515826101	0.44455651748588	TAFAZZIN/ATP5PO/GALK1/DLG1/AMPD2/AK2/DGAT1/OXSM/IMPDH2	9
GO:1902806	regulation of cell cycle G1/S phase transition	5/230	168/18722	0.0566178578615646	0.473952515826101	0.44455651748588	PRMT2/CDK10/DLG1/PHB2/PSME2	5
GO:0000281	mitotic cytokinesis	3/230	71/18722	0.0569095400043981	0.473952515826101	0.44455651748588	UNC119/STAMBP/MITD1	3
GO:0050795	regulation of behavior	3/230	71/18722	0.0569095400043981	0.473952515826101	0.44455651748588	AHI1/TTC21B/NAPEPLD	3
GO:0072078	nephron tubule morphogenesis	3/230	71/18722	0.0569095400043981	0.473952515826101	0.44455651748588	DLG1/CTNNB1/AHI1	3
GO:0006413	translational initiation	4/230	118/18722	0.0577544378541946	0.476007035477213	0.446483609484985	POLR2G/NCK1/EIF3I/DDX1	4
GO:0009152	purine ribonucleotide biosynthetic process	5/230	169/18722	0.0577882399979738	0.476007035477213	0.446483609484985	TAFAZZIN/ATP5PO/AMPD2/AK2/IMPDH2	5
GO:0006506	GPI anchor biosynthetic process	2/230	32/18722	0.0585718694211738	0.476007035477213	0.446483609484985	PIGT/PIGO	2
GO:0021799	cerebral cortex radially oriented cell migration	2/230	32/18722	0.0585718694211738	0.476007035477213	0.446483609484985	CTNNB1/LAMB1	2
GO:0034243	regulation of transcription elongation from RNA polymerase II promoter	2/230	32/18722	0.0585718694211738	0.476007035477213	0.446483609484985	CTNNB1/NELFCD	2
GO:0045879	negative regulation of smoothened signaling pathway	2/230	32/18722	0.0585718694211738	0.476007035477213	0.446483609484985	RACK1/ULK3	2
GO:0060323	head morphogenesis	2/230	32/18722	0.0585718694211738	0.476007035477213	0.446483609484985	ATP6AP2/ANKRD11	2
GO:1902235	regulation of endoplasmic reticulum stress-induced intrinsic apoptotic signaling pathway	2/230	32/18722	0.0585718694211738	0.476007035477213	0.446483609484985	NCK1/DDIT3	2
GO:0006364	rRNA processing	6/230	225/18722	0.0597147119606685	0.483833057753609	0.453824237697281	DDX52/DDX17/NOP56/NSUN5P1/EXOSC2/EXOSC8	6
GO:0048593	camera-type eye morphogenesis	4/230	120/18722	0.060692108913968	0.487984661982593	0.457718346614078	HMGN1/CTNNB1/AHI1/TBC1D20	4
GO:0072088	nephron epithelium morphogenesis	3/230	73/18722	0.0608546124257101	0.487984661982593	0.457718346614078	DLG1/CTNNB1/AHI1	3
GO:0006520	cellular amino acid metabolic process	7/230	284/18722	0.0617923674516816	0.487984661982593	0.457718346614078	NIT2/CARS1/BPHL/GARS1/SHMT2/CARS2/LARS1	7
GO:0006505	GPI anchor metabolic process	2/230	33/18722	0.0618597657011391	0.487984661982593	0.457718346614078	PIGT/PIGO	2
GO:0009156	ribonucleoside monophosphate biosynthetic process	2/230	33/18722	0.0618597657011391	0.487984661982593	0.457718346614078	AMPD2/IMPDH2	2
GO:0048730	epidermis morphogenesis	2/230	33/18722	0.0618597657011391	0.487984661982593	0.457718346614078	CTNNB1/GORAB	2
GO:0071353	cellular response to interleukin-4	2/230	33/18722	0.0618597657011391	0.487984661982593	0.457718346614078	RPLP0/IMPDH2	2
GO:0071763	nuclear membrane organization	2/230	33/18722	0.0618597657011391	0.487984661982593	0.457718346614078	AKAP8L/TARDBP	2
GO:1903715	regulation of aerobic respiration	2/230	33/18722	0.0618597657011391	0.487984661982593	0.457718346614078	IDE/SHMT2	2
GO:0009201	ribonucleoside triphosphate biosynthetic process	3/230	74/18722	0.0628739779824375	0.493093296713577	0.462510128046348	TAFAZZIN/ATP5PO/IMPDH2	3
GO:1903201	regulation of oxidative stress-induced cell death	3/230	74/18722	0.0628739779824375	0.493093296713577	0.462510128046348	CTNNB1/RACK1/HDAC6	3
GO:0001659	temperature homeostasis	5/230	174/18722	0.0638474848580791	0.497524671223189	0.46666665502719	SIRT6/ACADVL/NAPEPLD/BSCL2/DDIT3	5
GO:0006278	RNA-dependent DNA biosynthetic process	3/230	75/18722	0.0649241726980721	0.497524671223189	0.46666665502719	CTC1/ACD/CTNNB1	3
GO:0061333	renal tubule morphogenesis	3/230	75/18722	0.0649241726980721	0.497524671223189	0.46666665502719	DLG1/CTNNB1/AHI1	3
GO:0002183	cytoplasmic translational initiation	2/230	34/18722	0.0652090439470433	0.497524671223189	0.46666665502719	NCK1/EIF3I	2
GO:0007095	mitotic G2 DNA damage checkpoint signaling	2/230	34/18722	0.0652090439470433	0.497524671223189	0.46666665502719	MRNIP/CDK5RAP3	2
GO:0019320	hexose catabolic process	2/230	34/18722	0.0652090439470433	0.497524671223189	0.46666665502719	GALK1/GALT	2
GO:0032212	positive regulation of telomere maintenance via telomerase	2/230	34/18722	0.0652090439470433	0.497524671223189	0.46666665502719	ACD/CTNNB1	2
GO:0039528	cytoplasmic pattern recognition receptor signaling pathway in response to virus	2/230	34/18722	0.0652090439470433	0.497524671223189	0.46666665502719	IRF3/PHB2	2
GO:0051973	positive regulation of telomerase activity	2/230	34/18722	0.0652090439470433	0.497524671223189	0.46666665502719	ACD/CTNNB1	2
GO:0045732	positive regulation of protein catabolic process	6/230	231/18722	0.0660569383565601	0.497524671223189	0.46666665502719	SIRT6/RACK1/VPS11/AREL1/ADAM9/IDE	6
GO:0006305	DNA alkylation	3/230	76/18722	0.0670048952202958	0.497524671223189	0.46666665502719	MBD1/N6AMT1/PRMT5	3
GO:0006306	DNA methylation	3/230	76/18722	0.0670048952202958	0.497524671223189	0.46666665502719	MBD1/N6AMT1/PRMT5	3
GO:0045685	regulation of glial cell differentiation	3/230	76/18722	0.0670048952202958	0.497524671223189	0.46666665502719	CTNNB1/MBD1/PRMT5	3
GO:0072028	nephron morphogenesis	3/230	76/18722	0.0670048952202958	0.497524671223189	0.46666665502719	DLG1/CTNNB1/AHI1	3
GO:0140029	exocytic process	3/230	76/18722	0.0670048952202958	0.497524671223189	0.46666665502719	RAB15/VPS11/NAPA	3
GO:0044403	biological process involved in symbiotic interaction	7/230	290/18722	0.0674864039161849	0.497524671223189	0.46666665502719	ITGB1/PHB2/TARDBP/SLC3A2/NAPEPLD/TBC1D20/IDE	7
GO:0098739	import across plasma membrane	5/230	177/18722	0.0676484264267948	0.497524671223189	0.46666665502719	ATP1A3/DLG1/ITGB1/SLC3A2/STEAP2	5
GO:2000027	regulation of animal organ morphogenesis	4/230	125/18722	0.0683761197239797	0.497524671223189	0.46666665502719	MED12/CTNNB1/PHB2/AHI1	4
GO:0000460	maturation of 5.8S rRNA	2/230	35/18722	0.0686177148787372	0.497524671223189	0.46666665502719	EXOSC2/EXOSC8	2
GO:0001569	branching involved in blood vessel morphogenesis	2/230	35/18722	0.0686177148787372	0.497524671223189	0.46666665502719	SIRT6/CTNNB1	2
GO:0032205	negative regulation of telomere maintenance	2/230	35/18722	0.0686177148787372	0.497524671223189	0.46666665502719	CTC1/ACD	2
GO:0045454	cell redox homeostasis	2/230	35/18722	0.0686177148787372	0.497524671223189	0.46666665502719	KRIT1/DDIT3	2
GO:0045880	positive regulation of smoothened signaling pathway	2/230	35/18722	0.0686177148787372	0.497524671223189	0.46666665502719	GORAB/ULK3	2
GO:0045922	negative regulation of fatty acid metabolic process	2/230	35/18722	0.0686177148787372	0.497524671223189	0.46666665502719	ACADVL/ERLIN1	2
GO:0070536	protein K63-linked deubiquitination	2/230	35/18722	0.0686177148787372	0.497524671223189	0.46666665502719	STAMBP/SHMT2	2
GO:0090181	regulation of cholesterol metabolic process	2/230	35/18722	0.0686177148787372	0.497524671223189	0.46666665502719	ACADVL/ERLIN1	2
GO:0097421	liver regeneration	2/230	35/18722	0.0686177148787372	0.497524671223189	0.46666665502719	PRMT5/SRSF5	2
GO:1905898	positive regulation of response to endoplasmic reticulum stress	2/230	35/18722	0.0686177148787372	0.497524671223189	0.46666665502719	NCK1/DDIT3	2
GO:0007492	endoderm development	3/230	77/18722	0.0691158377443065	0.497618018218693	0.466754212353828	MED12/CTNNB1/LAMB1	3
GO:0140056	organelle localization by membrane tethering	3/230	77/18722	0.0691158377443065	0.497618018218693	0.466754212353828	CEP290/RAB15/VPS11	3
GO:0048588	developmental cell growth	6/230	234/18722	0.0693705415732378	0.497618018218693	0.466754212353828	CPNE1/PRMT2/SIRT6/CTNNB1/ITGB1/HDAC6	6
GO:0060560	developmental growth involved in morphogenesis	6/230	234/18722	0.0693705415732378	0.497618018218693	0.466754212353828	MED12/CPNE1/SIRT6/CTNNB1/ITGB1/HDAC6	6
GO:0000209	protein polyubiquitination	6/230	236/18722	0.0716323251753534	0.508938316342733	0.477372390637265	CTNNB1/UBE2T/SKP2/AREL1/SHPRH/HDAC6	6
GO:0016072	rRNA metabolic process	6/230	236/18722	0.0716323251753534	0.508938316342733	0.477372390637265	DDX52/DDX17/NOP56/NSUN5P1/EXOSC2/EXOSC8	6
GO:0009225	nucleotide-sugar metabolic process	2/230	36/18722	0.0720838284485432	0.508938316342733	0.477372390637265	GALT/DPAGT1	2
GO:0042755	eating behavior	2/230	36/18722	0.0720838284485432	0.508938316342733	0.477372390637265	TTC21B/NAPEPLD	2
GO:0051955	regulation of amino acid transport	2/230	36/18722	0.0720838284485432	0.508938316342733	0.477372390637265	ITGB1/GRM2	2
GO:0070670	response to interleukin-4	2/230	36/18722	0.0720838284485432	0.508938316342733	0.477372390637265	RPLP0/IMPDH2	2
GO:0006446	regulation of translational initiation	3/230	79/18722	0.0734271211826237	0.517065329793869	0.484995341622345	POLR2G/NCK1/DDX1	3
GO:0009260	ribonucleotide biosynthetic process	5/230	182/18722	0.0742572506185332	0.521545702777687	0.489197828040742	TAFAZZIN/ATP5PO/AMPD2/AK2/IMPDH2	5
GO:0016049	cell growth	10/230	482/18722	0.0747158554446116	0.523400133192722	0.490937240955959	CPNE1/PRMT2/SIRT6/CTNNB1/ITGB1/RACK1/N6AMT1/KIAA1109/HDAC6/EXOSC2	10
GO:0006904	vesicle docking involved in exocytosis	2/230	37/18722	0.0756054731845155	0.525526415675315	0.492931644834173	RAB15/VPS11	2
GO:0021532	neural tube patterning	2/230	37/18722	0.0756054731845155	0.525526415675315	0.492931644834173	ATP6AP2/GORAB	2
GO:1905332	positive regulation of morphogenesis of an epithelium	2/230	37/18722	0.0756054731845155	0.525526415675315	0.492931644834173	SIRT6/CTNNB1	2
GO:0006352	DNA-templated transcription, initiation	4/230	130/18722	0.0765380315301119	0.528356901080156	0.4955865747952	MED12/RRN3P1/POLR2G/GTF3C1	4
GO:0043467	regulation of generation of precursor metabolites and energy	4/230	130/18722	0.0765380315301119	0.528356901080156	0.4955865747952	PHB2/PHKG2/IDE/SHMT2	4
GO:0042254	ribosome biogenesis	7/230	299/18722	0.0766019298963795	0.528356901080156	0.4955865747952	DDX52/DDX17/NOP56/NSUN5P1/RPLP0/EXOSC2/EXOSC8	7
GO:0007051	spindle organization	5/230	184/18722	0.0769960174821503	0.529716846616328	0.496862172310443	PCNT/DLG1/DCTN2/TBCE/HAUS5	5
GO:0072594	establishment of protein localization to organelle	9/230	422/18722	0.0772060021224243	0.529806494156432	0.496946259633327	ACD/NUP54/PHB2/RAB3GAP2/VPS11/TARDBP/DNAJC19/DDIT3/RPAIN	9
GO:0000422	autophagy of mitochondrion	3/230	81/18722	0.0778554431995388	0.531551122352181	0.498582680601909	TAFAZZIN/PHB2/HDAC6	3
GO:0061726	mitochondrion disassembly	3/230	81/18722	0.0778554431995388	0.531551122352181	0.498582680601909	TAFAZZIN/PHB2/HDAC6	3
GO:0018022	peptidyl-lysine methylation	4/230	131/18722	0.0782268035290869	0.532734434160111	0.499692599758085	CTNNB1/NSD1/N6AMT1/KDM6A	4
GO:0033144	negative regulation of intracellular steroid hormone receptor signaling pathway	2/230	38/18722	0.0791807755438027	0.533825278728895	0.500715786778776	PHB2/VPS11	2
GO:0048713	regulation of oligodendrocyte differentiation	2/230	38/18722	0.0791807755438027	0.533825278728895	0.500715786778776	CTNNB1/PRMT5	2
GO:1901031	regulation of response to reactive oxygen species	2/230	38/18722	0.0791807755438027	0.533825278728895	0.500715786778776	RACK1/HDAC6	2
GO:2000279	negative regulation of DNA biosynthetic process	2/230	38/18722	0.0791807755438027	0.533825278728895	0.500715786778776	CTC1/ACD	2
GO:0072175	epithelial tube formation	4/230	132/18722	0.079934145542155	0.534747064117141	0.501580400191269	MED12/CTNNB1/CEP290/BRD2	4
GO:0009205	purine ribonucleoside triphosphate metabolic process	3/230	82/18722	0.0801126642524937	0.534747064117141	0.501580400191269	TAFAZZIN/ATP5PO/IMPDH2	3
GO:0016575	histone deacetylation	3/230	82/18722	0.0801126642524937	0.534747064117141	0.501580400191269	AKAP8L/SIRT6/HDAC6	3
GO:1905897	regulation of response to endoplasmic reticulum stress	3/230	82/18722	0.0801126642524937	0.534747064117141	0.501580400191269	NCK1/RACK1/DDIT3	3
GO:0009117	nucleotide metabolic process	10/230	489/18722	0.0804250381328716	0.535503347963922	0.502289776978878	TAFAZZIN/ATP5PO/GALK1/DLG1/AMPD2/AK2/DGAT1/OXSM/GARS1/IMPDH2	10
GO:0006997	nucleus organization	4/230	133/18722	0.0816599541965094	0.54238339947805	0.508743106456226	AKAP8L/NUP54/TARDBP/SF1	4
GO:0016233	telomere capping	2/230	39/18722	0.0828078992759657	0.547181960905576	0.513244046288658	CTC1/ACD	2
GO:0140694	non-membrane-bounded organelle assembly	8/230	367/18722	0.0839806824168307	0.547181960905576	0.513244046288658	CIRBP/ATXN2L/ITGB1/ACTN2/HAUS5/CENPT/RPLP0/BSCL2	8
GO:0006650	glycerophospholipid metabolic process	7/230	306/18722	0.0841680702611365	0.547181960905576	0.513244046288658	TAFAZZIN/CHKB/PIGT/PHB2/DNAJC19/PIGO/NAPEPLD	7
GO:0002088	lens development in camera-type eye	3/230	84/18722	0.0847115255579396	0.547181960905576	0.513244046288658	DLG1/CTNNB1/TBC1D20	3
GO:0045445	myoblast differentiation	3/230	84/18722	0.0847115255579396	0.547181960905576	0.513244046288658	DDX5/DDX17/DDIT3	3
GO:0098586	cellular response to virus	3/230	84/18722	0.0847115255579396	0.547181960905576	0.513244046288658	IRF3/PHB2/ADAR	3
GO:0046390	ribose phosphate biosynthetic process	5/230	190/18722	0.0855352462482171	0.547181960905576	0.513244046288658	TAFAZZIN/ATP5PO/AMPD2/AK2/IMPDH2	5
GO:0045022	early endosome to late endosome transport	2/230	40/18722	0.086485044796106	0.547181960905576	0.513244046288658	VPS11/WDR91	2
GO:0046365	monosaccharide catabolic process	2/230	40/18722	0.086485044796106	0.547181960905576	0.513244046288658	GALK1/GALT	2
GO:2000781	positive regulation of double-strand break repair	2/230	40/18722	0.086485044796106	0.547181960905576	0.513244046288658	FUS/MRNIP	2
GO:0006164	purine nucleotide biosynthetic process	5/230	191/18722	0.0870051158963396	0.547181960905576	0.513244046288658	TAFAZZIN/ATP5PO/AMPD2/AK2/IMPDH2	5
GO:0050821	protein stabilization	5/230	191/18722	0.0870051158963396	0.547181960905576	0.513244046288658	SEC16A/PHB2/PRKRA/ZSWIM7/NLK	5
GO:0009142	nucleoside triphosphate biosynthetic process	3/230	85/18722	0.0870524723275316	0.547181960905576	0.513244046288658	TAFAZZIN/ATP5PO/IMPDH2	3
GO:0072384	organelle transport along microtubule	3/230	85/18722	0.0870524723275316	0.547181960905576	0.513244046288658	LRPPRC/RHOT2/HDAC6	3
GO:2000779	regulation of double-strand break repair	3/230	85/18722	0.0870524723275316	0.547181960905576	0.513244046288658	SIRT6/FUS/MRNIP	3
GO:0006753	nucleoside phosphate metabolic process	10/230	497/18722	0.0872720316633532	0.547181960905576	0.513244046288658	TAFAZZIN/ATP5PO/GALK1/DLG1/AMPD2/AK2/DGAT1/OXSM/GARS1/IMPDH2	10
GO:1901988	negative regulation of cell cycle phase transition	6/230	249/18722	0.0873560008251966	0.547181960905576	0.513244046288658	PRMT2/DLG1/MIIP/DYNC1LI1/MRNIP/CDK5RAP3	6
GO:0001654	eye development	8/230	371/18722	0.0880548705091631	0.547181960905576	0.513244046288658	HMGN1/DLG1/CTNNB1/CEP290/AHI1/IMPDH2/TBC1D20/PFDN5	8
GO:0006986	response to unfolded protein	4/230	137/18722	0.0887456832972218	0.547181960905576	0.513244046288658	NCK1/RACK1/CDK5RAP3/DDIT3	4
GO:0009798	axis specification	3/230	86/18722	0.0894206274952191	0.547181960905576	0.513244046288658	CTNNB1/AHI1/DDIT3	3
GO:0022406	membrane docking	3/230	86/18722	0.0894206274952191	0.547181960905576	0.513244046288658	CEP290/RAB15/VPS11	3
GO:2001251	negative regulation of chromosome organization	3/230	86/18722	0.0894206274952191	0.547181960905576	0.513244046288658	CTC1/ACD/DYNC1LI1	3
GO:0007389	pattern specification process	9/230	436/18722	0.0900775591875796	0.547181960905576	0.513244046288658	MED12/RFNG/ACD/CTNNB1/ATP6AP2/AHI1/TTC21B/GORAB/DDIT3	9
GO:2000008	regulation of protein localization to cell surface	2/230	41/18722	0.0902104485676601	0.547181960905576	0.513244046288658	CTNNB1/ACTN2	2
GO:0150063	visual system development	8/230	375/18722	0.0922426852607248	0.547181960905576	0.513244046288658	HMGN1/DLG1/CTNNB1/CEP290/AHI1/IMPDH2/TBC1D20/PFDN5	8
GO:0045598	regulation of fat cell differentiation	4/230	139/18722	0.0923964439244527	0.547181960905576	0.513244046288658	ATAT1/NAPEPLD/HDAC6/DDIT3	4
GO:0018205	peptidyl-lysine modification	8/230	376/18722	0.093307348173924	0.547181960905576	0.513244046288658	CTNNB1/ATAT1/NSD1/GLYR1/N6AMT1/HDAC6/NAA40/KDM6A	8
GO:0009165	nucleotide biosynthetic process	6/230	254/18722	0.0938704033762848	0.547181960905576	0.513244046288658	TAFAZZIN/ATP5PO/AMPD2/AK2/GARS1/IMPDH2	6
GO:0009124	nucleoside monophosphate biosynthetic process	2/230	42/18722	0.0939823824947196	0.547181960905576	0.513244046288658	AMPD2/IMPDH2	2
GO:0021795	cerebral cortex cell migration	2/230	42/18722	0.0939823824947196	0.547181960905576	0.513244046288658	CTNNB1/LAMB1	2
GO:0045214	sarcomere organization	2/230	42/18722	0.0939823824947196	0.547181960905576	0.513244046288658	ITGB1/ACTN2	2
GO:0045292	mRNA cis splicing, via spliceosome	2/230	42/18722	0.0939823824947196	0.547181960905576	0.513244046288658	PRPF4B/PRPF39	2
GO:0090503	RNA phosphodiester bond hydrolysis, exonucleolytic	2/230	42/18722	0.0939823824947196	0.547181960905576	0.513244046288658	EXOSC2/EXOSC8	2
GO:0009144	purine nucleoside triphosphate metabolic process	3/230	88/18722	0.0942371339773499	0.547181960905576	0.513244046288658	TAFAZZIN/ATP5PO/IMPDH2	3
GO:0018105	peptidyl-serine phosphorylation	7/230	315/18722	0.0945045282606289	0.547181960905576	0.513244046288658	NCK1/NSD1/RACK1/CLK1/NLK/ULK3/HDAC6	7
GO:0006338	chromatin remodeling	6/230	255/18722	0.0952039898921682	0.547181960905576	0.513244046288658	CENPV/CHD4/SMARCE1/SHPRH/BRD2/KDM6A	6
GO:1903362	regulation of cellular protein catabolic process	6/230	255/18722	0.0952039898921682	0.547181960905576	0.513244046288658	SIRT6/RACK1/VPS11/PSME2/WDR91/CDK5RAP3	6
GO:0090596	sensory organ morphogenesis	6/230	256/18722	0.0965477485527762	0.547181960905576	0.513244046288658	HMGN1/CTNNB1/CEP290/AHI1/PRKRA/TBC1D20	6
GO:1901293	nucleoside phosphate biosynthetic process	6/230	256/18722	0.0965477485527762	0.547181960905576	0.513244046288658	TAFAZZIN/ATP5PO/AMPD2/AK2/GARS1/IMPDH2	6
GO:0009199	ribonucleoside triphosphate metabolic process	3/230	89/18722	0.09668476243404	0.547181960905576	0.513244046288658	TAFAZZIN/ATP5PO/IMPDH2	3
GO:1900407	regulation of cellular response to oxidative stress	3/230	89/18722	0.09668476243404	0.547181960905576	0.513244046288658	CTNNB1/RACK1/HDAC6	3
GO:0006509	membrane protein ectodomain proteolysis	2/230	43/18722	0.0977991533237376	0.547181960905576	0.513244046288658	RBMX/ADAM9	2
GO:0010171	body morphogenesis	2/230	43/18722	0.0977991533237376	0.547181960905576	0.513244046288658	ATP6AP2/ANKRD11	2
GO:0014014	negative regulation of gliogenesis	2/230	43/18722	0.0977991533237376	0.547181960905576	0.513244046288658	CTNNB1/MBD1	2
GO:0034661	ncRNA catabolic process	2/230	43/18722	0.0977991533237376	0.547181960905576	0.513244046288658	EXOSC2/EXOSC8	2
GO:0098927	vesicle-mediated transport between endosomal compartments	2/230	43/18722	0.0977991533237376	0.547181960905576	0.513244046288658	VPS11/WDR91	2
GO:2000045	regulation of G1/S transition of mitotic cell cycle	4/230	142/18722	0.098004729390038	0.547181960905576	0.513244046288658	PRMT2/CDK10/DLG1/PSME2	4
GO:0048880	sensory system development	8/230	381/18722	0.0987365331252723	0.547181960905576	0.513244046288658	HMGN1/DLG1/CTNNB1/CEP290/AHI1/IMPDH2/TBC1D20/PFDN5	8
GO:0030901	midbrain development	3/230	90/18722	0.0991581540339583	0.547181960905576	0.513244046288658	CTNNB1/SEC16A/CCDC14	3
GO:0032392	DNA geometric change	3/230	90/18722	0.0991581540339583	0.547181960905576	0.513244046288658	CHD4/DDX1/HNRNPA2B1	3
GO:0006323	DNA packaging	5/230	199/18722	0.0992354072564427	0.547181960905576	0.513244046288658	AKAP8L/CENPV/DFFB/SHPRH/BRD2	5
GO:0007018	microtubule-based movement	8/230	382/18722	0.0998434809857101	0.547181960905576	0.513244046288658	RPGR/IFT27/KIF22/LRPPRC/RHOT2/DYNC1LI1/TTC21B/HDAC6	8
GO:0006865	amino acid transport	4/230	143/18722	0.0999088860693454	0.547181960905576	0.513244046288658	ITGB1/GRM2/SLC3A2/SLC7A6	4
GO:0009895	negative regulation of catabolic process	7/230	320/18722	0.10053998535153	0.547181960905576	0.513244046288658	CIRBP/FUS/CTSA/LRPPRC/TARDBP/CDK5RAP3/BSCL2	7
GO:0006644	phospholipid metabolic process	8/230	383/18722	0.100957442493544	0.547181960905576	0.513244046288658	TAFAZZIN/CHKB/PIGT/PHB2/DNAJC19/PIGO/NAPEPLD/DPAGT1	8
GO:0006354	DNA-templated transcription, elongation	3/230	91/18722	0.101656940039758	0.547181960905576	0.513244046288658	HMGN1/CTNNB1/NELFCD	3
GO:0072080	nephron tubule development	3/230	91/18722	0.101656940039758	0.547181960905576	0.513244046288658	DLG1/CTNNB1/AHI1	3
GO:0021762	substantia nigra development	2/230	44/18722	0.101659102054483	0.547181960905576	0.513244046288658	SEC16A/CCDC14	2
GO:0048806	genitalia development	2/230	44/18722	0.101659102054483	0.547181960905576	0.513244046288658	CTNNB1/DNAJC19	2
GO:0089718	amino acid import across plasma membrane	2/230	44/18722	0.101659102054483	0.547181960905576	0.513244046288658	ITGB1/SLC3A2	2
GO:1903573	negative regulation of response to endoplasmic reticulum stress	2/230	44/18722	0.101659102054483	0.547181960905576	0.513244046288658	NCK1/RACK1	2
GO:0033135	regulation of peptidyl-serine phosphorylation	4/230	144/18722	0.101830187084144	0.547181960905576	0.513244046288658	NCK1/NSD1/RACK1/HDAC6	4
GO:0006497	protein lipidation	3/230	92/18722	0.104180749183644	0.547181960905576	0.513244046288658	PIGT/RAB3GAP2/PIGO	3
GO:0031058	positive regulation of histone modification	3/230	92/18722	0.104180749183644	0.547181960905576	0.513244046288658	AKAP8L/CTNNB1/GLYR1	3
GO:0035249	synaptic transmission, glutamatergic	3/230	92/18722	0.104180749183644	0.547181960905576	0.513244046288658	CDH8/GRM2/NAPA	3
GO:0031330	negative regulation of cellular catabolic process	6/230	262/18722	0.104822218268952	0.547181960905576	0.513244046288658	CIRBP/FUS/CTSA/LRPPRC/TARDBP/CDK5RAP3	6
GO:0035987	endodermal cell differentiation	2/230	45/18722	0.10556060336011	0.547181960905576	0.513244046288658	CTNNB1/LAMB1	2
GO:0048538	thymus development	2/230	45/18722	0.10556060336011	0.547181960905576	0.513244046288658	CTC1/CTNNB1	2
GO:0048546	digestive tract morphogenesis	2/230	45/18722	0.10556060336011	0.547181960905576	0.513244046288658	CTNNB1/AHI1	2
GO:2000273	positive regulation of signaling receptor activity	2/230	45/18722	0.10556060336011	0.547181960905576	0.513244046288658	ITGB1/HDAC6	2
GO:0048813	dendrite morphogenesis	4/230	146/18722	0.105723678420124	0.547181960905576	0.513244046288658	ITGB1/GORASP1/SIPA1L1/HDAC6	4
GO:0032088	negative regulation of NF-kappaB transcription factor activity	3/230	93/18722	0.10672920787637	0.547181960905576	0.513244046288658	PRMT2/CDK5RAP3/DDIT3	3
GO:0060993	kidney morphogenesis	3/230	93/18722	0.10672920787637	0.547181960905576	0.513244046288658	DLG1/CTNNB1/AHI1	3
GO:0106027	neuron projection organization	3/230	93/18722	0.10672920787637	0.547181960905576	0.513244046288658	ATP1A3/SIPA1L1/HDAC6	3
GO:1901796	regulation of signal transduction by p53 class mediator	3/230	93/18722	0.10672920787637	0.547181960905576	0.513244046288658	DDX5/CDK5RAP3/PRMT5	3
GO:1902850	microtubule cytoskeleton organization involved in mitosis	4/230	147/18722	0.107695591329081	0.547181960905576	0.513244046288658	PCNT/DCTN2/ITGB1/TBCE	4
GO:0051656	establishment of organelle localization	8/230	390/18722	0.108950576394119	0.547181960905576	0.513244046288658	KIF22/DLG1/CTNNB1/DCTN2/ITGB1/LRPPRC/RHOT2/HDAC6	8
GO:0048704	embryonic skeletal system morphogenesis	3/230	94/18722	0.109301940410431	0.547181960905576	0.513244046288658	MED12/DLG1/CTNNB1	3
GO:0051702	biological process involved in interaction with symbiont	3/230	94/18722	0.109301940410431	0.547181960905576	0.513244046288658	TARDBP/NAPEPLD/TBC1D20	3
GO:0061326	renal tubule development	3/230	94/18722	0.109301940410431	0.547181960905576	0.513244046288658	DLG1/CTNNB1/AHI1	3
GO:0034198	cellular response to amino acid starvation	2/230	46/18722	0.109502065016203	0.547181960905576	0.513244046288658	FAS/LARS1	2
GO:0043462	regulation of ATPase activity	2/230	46/18722	0.109502065016203	0.547181960905576	0.513244046288658	AHSA2P/NAPA	2
GO:0044818	mitotic G2/M transition checkpoint	2/230	46/18722	0.109502065016203	0.547181960905576	0.513244046288658	MRNIP/CDK5RAP3	2
GO:0035148	tube formation	4/230	148/18722	0.109684093873222	0.547181960905576	0.513244046288658	MED12/CTNNB1/CEP290/BRD2	4
GO:0017038	protein import	5/230	206/18722	0.110608368489782	0.547181960905576	0.513244046288658	NUP54/PHB2/TARDBP/DNAJC19/RPAIN	5
GO:0046486	glycerolipid metabolic process	8/230	392/18722	0.111296748893484	0.547181960905576	0.513244046288658	TAFAZZIN/CHKB/PIGT/PHB2/DNAJC19/PIGO/DGAT1/NAPEPLD	8
GO:0036473	cell death in response to oxidative stress	3/230	95/18722	0.111898569157578	0.547181960905576	0.513244046288658	CTNNB1/RACK1/HDAC6	3
GO:0048709	oligodendrocyte differentiation	3/230	95/18722	0.111898569157578	0.547181960905576	0.513244046288658	MED12/CTNNB1/PRMT5	3
GO:1901379	regulation of potassium ion transmembrane transport	3/230	95/18722	0.111898569157578	0.547181960905576	0.513244046288658	DLG1/ITGB1/ACTN2	3
GO:0006998	nuclear envelope organization	2/230	47/18722	0.113481927338678	0.547181960905576	0.513244046288658	AKAP8L/TARDBP	2
GO:0031641	regulation of myelination	2/230	47/18722	0.113481927338678	0.547181960905576	0.513244046288658	DLG1/CTNNB1	2
GO:0043618	regulation of transcription from RNA polymerase II promoter in response to stress	2/230	47/18722	0.113481927338678	0.547181960905576	0.513244046288658	NCK1/DDIT3	2
GO:0045747	positive regulation of Notch signaling pathway	2/230	47/18722	0.113481927338678	0.547181960905576	0.513244046288658	RFNG/NEPRO	2
GO:0045911	positive regulation of DNA recombination	2/230	47/18722	0.113481927338678	0.547181960905576	0.513244046288658	FUS/MRNIP	2
GO:0072583	clathrin-dependent endocytosis	2/230	47/18722	0.113481927338678	0.547181960905576	0.513244046288658	UNC119/ITSN1	2
GO:0097300	programmed necrotic cell death	2/230	47/18722	0.113481927338678	0.547181960905576	0.513244046288658	IRF3/FAS	2
GO:0001959	regulation of cytokine-mediated signaling pathway	4/230	150/18722	0.113710289904788	0.547181960905576	0.513244046288658	CPNE1/IRF3/STAT2/ADAR	4
GO:0042158	lipoprotein biosynthetic process	3/230	96/18722	0.114518714760772	0.547181960905576	0.513244046288658	PIGT/RAB3GAP2/PIGO	3
GO:0019216	regulation of lipid metabolic process	7/230	331/18722	0.114542108385115	0.547181960905576	0.513244046288658	TAFAZZIN/PHB2/ACADVL/DNAJC19/ERLIN1/BSCL2/SF1	7
GO:0048754	branching morphogenesis of an epithelial tube	4/230	151/18722	0.115747689463322	0.547181960905576	0.513244046288658	SIRT6/DLG1/CTNNB1/PHB2	4
GO:0000338	protein deneddylation	1/230	10/18722	0.11630285730456	0.547181960905576	0.513244046288658	COPS6	1
GO:0002002	regulation of angiotensin levels in blood	1/230	10/18722	0.11630285730456	0.547181960905576	0.513244046288658	ATP6AP2	1
GO:0002003	angiotensin maturation	1/230	10/18722	0.11630285730456	0.547181960905576	0.513244046288658	ATP6AP2	1
GO:0006388	tRNA splicing, via endonucleolytic cleavage and ligation	1/230	10/18722	0.11630285730456	0.547181960905576	0.513244046288658	DDX1	1
GO:0006646	phosphatidylethanolamine biosynthetic process	1/230	10/18722	0.11630285730456	0.547181960905576	0.513244046288658	CHKB	1
GO:0006655	phosphatidylglycerol biosynthetic process	1/230	10/18722	0.11630285730456	0.547181960905576	0.513244046288658	TAFAZZIN	1
GO:0009113	purine nucleobase biosynthetic process	1/230	10/18722	0.11630285730456	0.547181960905576	0.513244046288658	SHMT2	1
GO:0009133	nucleoside diphosphate biosynthetic process	1/230	10/18722	0.11630285730456	0.547181960905576	0.513244046288658	AK2	1
GO:0009950	dorsal/ventral axis specification	1/230	10/18722	0.11630285730456	0.547181960905576	0.513244046288658	CTNNB1	1
GO:0010992	ubiquitin recycling	1/230	10/18722	0.11630285730456	0.547181960905576	0.513244046288658	IDE	1
GO:0010998	regulation of translational initiation by eIF2 alpha phosphorylation	1/230	10/18722	0.11630285730456	0.547181960905576	0.513244046288658	NCK1	1
GO:0015808	L-alanine transport	1/230	10/18722	0.11630285730456	0.547181960905576	0.513244046288658	SLC3A2	1
GO:0021903	rostrocaudal neural tube patterning	1/230	10/18722	0.11630285730456	0.547181960905576	0.513244046288658	ATP6AP2	1
GO:0021932	hindbrain radial glia guided cell migration	1/230	10/18722	0.11630285730456	0.547181960905576	0.513244046288658	ITGB1	1
GO:0030953	astral microtubule organization	1/230	10/18722	0.11630285730456	0.547181960905576	0.513244046288658	DLG1	1
GO:0031055	chromatin remodeling at centromere	1/230	10/18722	0.11630285730456	0.547181960905576	0.513244046288658	CENPV	1
GO:0031848	protection from non-homologous end joining at telomere	1/230	10/18722	0.11630285730456	0.547181960905576	0.513244046288658	ACD	1
GO:0034085	establishment of sister chromatid cohesion	1/230	10/18722	0.11630285730456	0.547181960905576	0.513244046288658	MAU2	1
GO:0035999	tetrahydrofolate interconversion	1/230	10/18722	0.11630285730456	0.547181960905576	0.513244046288658	SHMT2	1
GO:0042996	regulation of Golgi to plasma membrane protein transport	1/230	10/18722	0.11630285730456	0.547181960905576	0.513244046288658	RACK1	1
GO:0043101	purine-containing compound salvage	1/230	10/18722	0.11630285730456	0.547181960905576	0.513244046288658	AMPD2	1
GO:0044848	biological phase	1/230	10/18722	0.11630285730456	0.547181960905576	0.513244046288658	CTNNB1	1
GO:0051342	regulation of cyclic-nucleotide phosphodiesterase activity	1/230	10/18722	0.11630285730456	0.547181960905576	0.513244046288658	RACK1	1
GO:0051409	response to nitrosative stress	1/230	10/18722	0.11630285730456	0.547181960905576	0.513244046288658	DDIT3	1
GO:0051660	establishment of centrosome localization	1/230	10/18722	0.11630285730456	0.547181960905576	0.513244046288658	DLG1	1
GO:0060272	embryonic skeletal joint morphogenesis	1/230	10/18722	0.11630285730456	0.547181960905576	0.513244046288658	CTNNB1	1
GO:0060439	trachea morphogenesis	1/230	10/18722	0.11630285730456	0.547181960905576	0.513244046288658	CTNNB1	1
GO:0060768	regulation of epithelial cell proliferation involved in prostate gland development	1/230	10/18722	0.11630285730456	0.547181960905576	0.513244046288658	CTNNB1	1
GO:0071233	cellular response to leucine	1/230	10/18722	0.11630285730456	0.547181960905576	0.513244046288658	LARS1	1
GO:0071600	otic vesicle morphogenesis	1/230	10/18722	0.11630285730456	0.547181960905576	0.513244046288658	CEP290	1
GO:0072178	nephric duct morphogenesis	1/230	10/18722	0.11630285730456	0.547181960905576	0.513244046288658	AHI1	1
GO:0098885	modification of postsynaptic actin cytoskeleton	1/230	10/18722	0.11630285730456	0.547181960905576	0.513244046288658	ITSN1	1
GO:0099532	synaptic vesicle endosomal processing	1/230	10/18722	0.11630285730456	0.547181960905576	0.513244046288658	ITSN1	1
GO:1901978	positive regulation of cell cycle checkpoint	1/230	10/18722	0.11630285730456	0.547181960905576	0.513244046288658	DYNC1LI1	1
GO:1990253	cellular response to leucine starvation	1/230	10/18722	0.11630285730456	0.547181960905576	0.513244046288658	LARS1	1
GO:1990535	neuron projection maintenance	1/230	10/18722	0.11630285730456	0.547181960905576	0.513244046288658	ATP1A3	1
GO:2001269	positive regulation of cysteine-type endopeptidase activity involved in apoptotic signaling pathway	1/230	10/18722	0.11630285730456	0.547181960905576	0.513244046288658	FAS	1
GO:0030261	chromosome condensation	2/230	48/18722	0.117498662630392	0.547181960905576	0.513244046288658	AKAP8L/DFFB	2
GO:0021915	neural tube development	4/230	152/18722	0.11780109091971	0.547181960905576	0.513244046288658	MED12/ATP6AP2/BRD2/GORAB	4
GO:0031056	regulation of histone modification	4/230	152/18722	0.11780109091971	0.547181960905576	0.513244046288658	AKAP8L/CTNNB1/NSD1/GLYR1	4
GO:0003333	amino acid transmembrane transport	3/230	98/18722	0.119828031576946	0.547181960905576	0.513244046288658	ITGB1/SLC3A2/SLC7A6	3
GO:0043473	pigmentation	3/230	98/18722	0.119828031576946	0.547181960905576	0.513244046288658	DCTN2/ATP6AP2/RACK1	3
GO:1902882	regulation of response to oxidative stress	3/230	98/18722	0.119828031576946	0.547181960905576	0.513244046288658	CTNNB1/RACK1/HDAC6	3
GO:0000959	mitochondrial RNA metabolic process	2/230	49/18722	0.12155077463635	0.547181960905576	0.513244046288658	LRPPRC/GARS1	2
GO:0034332	adherens junction organization	2/230	49/18722	0.12155077463635	0.547181960905576	0.513244046288658	CDH8/CTNNB1	2
GO:0042304	regulation of fatty acid biosynthetic process	2/230	49/18722	0.12155077463635	0.547181960905576	0.513244046288658	ACADVL/ERLIN1	2
GO:0042461	photoreceptor cell development	2/230	49/18722	0.12155077463635	0.547181960905576	0.513244046288658	CEP290/AHI1	2
GO:0043457	regulation of cellular respiration	2/230	49/18722	0.12155077463635	0.547181960905576	0.513244046288658	IDE/SHMT2	2
GO:0046580	negative regulation of Ras protein signal transduction	2/230	49/18722	0.12155077463635	0.547181960905576	0.513244046288658	STAMBP/ITGB1	2
GO:1990573	potassium ion import across plasma membrane	2/230	49/18722	0.12155077463635	0.547181960905576	0.513244046288658	ATP1A3/DLG1	2
GO:1990928	response to amino acid starvation	2/230	49/18722	0.12155077463635	0.547181960905576	0.513244046288658	FAS/LARS1	2
GO:0060996	dendritic spine development	3/230	99/18722	0.122516437084012	0.547181960905576	0.513244046288658	ITSN1/SIPA1L1/HDAC6	3
GO:0018209	peptidyl-serine modification	7/230	338/18722	0.123960189177052	0.547181960905576	0.513244046288658	NCK1/NSD1/RACK1/CLK1/NLK/ULK3/HDAC6	7
GO:0006606	protein import into nucleus	4/230	155/18722	0.124055781492094	0.547181960905576	0.513244046288658	NUP54/PHB2/TARDBP/RPAIN	4
GO:0007519	skeletal muscle tissue development	4/230	155/18722	0.124055781492094	0.547181960905576	0.513244046288658	TAFAZZIN/CTNNB1/DDX5/DDX17	4
GO:0060537	muscle tissue development	8/230	403/18722	0.124689269635448	0.547181960905576	0.513244046288658	TAFAZZIN/SIRT6/DLG1/CTNNB1/ITGB1/DDX5/ACTN2/DDX17	8
GO:0019218	regulation of steroid metabolic process	3/230	100/18722	0.125226828382153	0.547181960905576	0.513244046288658	ACADVL/ERLIN1/SF1	3
GO:0044728	DNA methylation or demethylation	3/230	100/18722	0.125226828382153	0.547181960905576	0.513244046288658	MBD1/N6AMT1/PRMT5	3
GO:0061640	cytoskeleton-dependent cytokinesis	3/230	100/18722	0.125226828382153	0.547181960905576	0.513244046288658	UNC119/STAMBP/MITD1	3
GO:1903829	positive regulation of cellular protein localization	6/230	276/18722	0.125507298779231	0.547181960905576	0.513244046288658	DLG1/ITGB1/RACK1/VPS11/TARDBP/CDK5RAP3	6
GO:0000387	spliceosomal snRNP assembly	2/230	50/18722	0.125636798007377	0.547181960905576	0.513244046288658	SNRPB/PRMT5	2
GO:0001961	positive regulation of cytokine-mediated signaling pathway	2/230	50/18722	0.125636798007377	0.547181960905576	0.513244046288658	CPNE1/IRF3	2
GO:0007080	mitotic metaphase plate congression	2/230	50/18722	0.125636798007377	0.547181960905576	0.513244046288658	KIF22/DCTN2	2
GO:0043268	positive regulation of potassium ion transport	2/230	50/18722	0.125636798007377	0.547181960905576	0.513244046288658	DLG1/ACTN2	2
GO:0000394	RNA splicing, via endonucleolytic cleavage and ligation	1/230	11/18722	0.127164889306481	0.547181960905576	0.513244046288658	DDX1	1
GO:0002732	positive regulation of dendritic cell cytokine production	1/230	11/18722	0.127164889306481	0.547181960905576	0.513244046288658	DDX1	1
GO:0003263	cardioblast proliferation	1/230	11/18722	0.127164889306481	0.547181960905576	0.513244046288658	CTNNB1	1
GO:0003264	regulation of cardioblast proliferation	1/230	11/18722	0.127164889306481	0.547181960905576	0.513244046288658	CTNNB1	1
GO:0006183	GTP biosynthetic process	1/230	11/18722	0.127164889306481	0.547181960905576	0.513244046288658	IMPDH2	1
GO:0006188	IMP biosynthetic process	1/230	11/18722	0.127164889306481	0.547181960905576	0.513244046288658	AMPD2	1
GO:0007042	lysosomal lumen acidification	1/230	11/18722	0.127164889306481	0.547181960905576	0.513244046288658	ATP6AP2	1
GO:0008611	ether lipid biosynthetic process	1/230	11/18722	0.127164889306481	0.547181960905576	0.513244046288658	AGPS	1
GO:0010248	establishment or maintenance of transmembrane electrochemical gradient	1/230	11/18722	0.127164889306481	0.547181960905576	0.513244046288658	ATP1A3	1
GO:0019048	modulation by virus of host process	1/230	11/18722	0.127164889306481	0.547181960905576	0.513244046288658	PHB2	1
GO:0021702	cerebellar Purkinje cell differentiation	1/230	11/18722	0.127164889306481	0.547181960905576	0.513244046288658	TTC21B	1
GO:0030432	peristalsis	1/230	11/18722	0.127164889306481	0.547181960905576	0.513244046288658	DLG1	1
GO:0033148	positive regulation of intracellular estrogen receptor signaling pathway	1/230	11/18722	0.127164889306481	0.547181960905576	0.513244046288658	SKP2	1
GO:0033234	negative regulation of protein sumoylation	1/230	11/18722	0.127164889306481	0.547181960905576	0.513244046288658	CTNNB1	1
GO:0033327	Leydig cell differentiation	1/230	11/18722	0.127164889306481	0.547181960905576	0.513244046288658	SF1	1
GO:0033483	gas homeostasis	1/230	11/18722	0.127164889306481	0.547181960905576	0.513244046288658	CIAO3	1
GO:0033539	fatty acid beta-oxidation using acyl-CoA dehydrogenase	1/230	11/18722	0.127164889306481	0.547181960905576	0.513244046288658	ACADVL	1
GO:0034379	very-low-density lipoprotein particle assembly	1/230	11/18722	0.127164889306481	0.547181960905576	0.513244046288658	DGAT1	1
GO:0034770	histone H4-K20 methylation	1/230	11/18722	0.127164889306481	0.547181960905576	0.513244046288658	NSD1	1
GO:0036490	regulation of translation in response to endoplasmic reticulum stress	1/230	11/18722	0.127164889306481	0.547181960905576	0.513244046288658	NCK1	1
GO:0039530	MDA-5 signaling pathway	1/230	11/18722	0.127164889306481	0.547181960905576	0.513244046288658	IRF3	1
GO:0042447	hormone catabolic process	1/230	11/18722	0.127164889306481	0.547181960905576	0.513244046288658	IDE	1
GO:0044068	modulation by symbiont of host cellular process	1/230	11/18722	0.127164889306481	0.547181960905576	0.513244046288658	PHB2	1
GO:0045161	neuronal ion channel clustering	1/230	11/18722	0.127164889306481	0.547181960905576	0.513244046288658	MTCH1	1
GO:0046504	glycerol ether biosynthetic process	1/230	11/18722	0.127164889306481	0.547181960905576	0.513244046288658	AGPS	1
GO:0046710	GDP metabolic process	1/230	11/18722	0.127164889306481	0.547181960905576	0.513244046288658	DLG1	1
GO:0046940	nucleoside monophosphate phosphorylation	1/230	11/18722	0.127164889306481	0.547181960905576	0.513244046288658	AK2	1
GO:0048102	autophagic cell death	1/230	11/18722	0.127164889306481	0.547181960905576	0.513244046288658	PHB2	1
GO:0048715	negative regulation of oligodendrocyte differentiation	1/230	11/18722	0.127164889306481	0.547181960905576	0.513244046288658	CTNNB1	1
GO:0051081	nuclear membrane disassembly	1/230	11/18722	0.127164889306481	0.547181960905576	0.513244046288658	AKAP8L	1
GO:0060159	regulation of dopamine receptor signaling pathway	1/230	11/18722	0.127164889306481	0.547181960905576	0.513244046288658	PRMT5	1
GO:0060742	epithelial cell differentiation involved in prostate gland development	1/230	11/18722	0.127164889306481	0.547181960905576	0.513244046288658	CTNNB1	1
GO:0060767	epithelial cell proliferation involved in prostate gland development	1/230	11/18722	0.127164889306481	0.547181960905576	0.513244046288658	CTNNB1	1
GO:0070475	rRNA base methylation	1/230	11/18722	0.127164889306481	0.547181960905576	0.513244046288658	NSUN5P1	1
GO:0070601	centromeric sister chromatid cohesion	1/230	11/18722	0.127164889306481	0.547181960905576	0.513244046288658	CTNNB1	1
GO:0071888	macrophage apoptotic process	1/230	11/18722	0.127164889306481	0.547181960905576	0.513244046288658	IRF3	1
GO:0072497	mesenchymal stem cell differentiation	1/230	11/18722	0.127164889306481	0.547181960905576	0.513244046288658	CTNNB1	1
GO:0097384	cellular lipid biosynthetic process	1/230	11/18722	0.127164889306481	0.547181960905576	0.513244046288658	AGPS	1
GO:0097499	protein localization to non-motile cilium	1/230	11/18722	0.127164889306481	0.547181960905576	0.513244046288658	TTC21B	1
GO:0140042	lipid droplet formation	1/230	11/18722	0.127164889306481	0.547181960905576	0.513244046288658	BSCL2	1
GO:1900227	positive regulation of NLRP3 inflammasome complex assembly	1/230	11/18722	0.127164889306481	0.547181960905576	0.513244046288658	ATAT1	1
GO:1903265	positive regulation of tumor necrosis factor-mediated signaling pathway	1/230	11/18722	0.127164889306481	0.547181960905576	0.513244046288658	CPNE1	1
GO:1903897	regulation of PERK-mediated unfolded protein response	1/230	11/18722	0.127164889306481	0.547181960905576	0.513244046288658	NCK1	1
GO:1903961	positive regulation of anion transmembrane transport	1/230	11/18722	0.127164889306481	0.547181960905576	0.513244046288658	ITGB1	1
GO:1904181	positive regulation of membrane depolarization	1/230	11/18722	0.127164889306481	0.547181960905576	0.513244046288658	RACK1	1
GO:1990440	positive regulation of transcription from RNA polymerase II promoter in response to endoplasmic reticulum stress	1/230	11/18722	0.127164889306481	0.547181960905576	0.513244046288658	DDIT3	1
GO:2000786	positive regulation of autophagosome assembly	1/230	11/18722	0.127164889306481	0.547181960905576	0.513244046288658	RAB3GAP2	1
GO:0006476	protein deacetylation	3/230	101/18722	0.127958820163286	0.547181960905576	0.513244046288658	AKAP8L/SIRT6/HDAC6	3
GO:0009948	anterior/posterior axis specification	2/230	51/18722	0.129755297772125	0.547181960905576	0.513244046288658	CTNNB1/DDIT3	2
GO:0048013	ephrin receptor signaling pathway	2/230	51/18722	0.129755297772125	0.547181960905576	0.513244046288658	NCK1/SIPA1L1	2
GO:0060632	regulation of microtubule-based movement	2/230	51/18722	0.129755297772125	0.547181960905576	0.513244046288658	TTC21B/HDAC6	2
GO:0045833	negative regulation of lipid metabolic process	3/230	102/18722	0.130712026431997	0.547181960905576	0.513244046288658	ACADVL/ERLIN1/BSCL2	3
GO:0062014	negative regulation of small molecule metabolic process	3/230	102/18722	0.130712026431997	0.547181960905576	0.513244046288658	ACADVL/CLK2/ERLIN1	3
GO:0006325	chromatin organization	8/230	409/18722	0.132336873503065	0.547181960905576	0.513244046288658	HMGN1/CENPV/CHD4/HMGN2/SMARCE1/SHPRH/BRD2/KDM6A	8
GO:0051170	import into nucleus	4/230	159/18722	0.132610001330257	0.547181960905576	0.513244046288658	NUP54/PHB2/TARDBP/RPAIN	4
GO:0009135	purine nucleoside diphosphate metabolic process	3/230	103/18722	0.133486060661773	0.547181960905576	0.513244046288658	GALK1/DLG1/AK2	3
GO:0009179	purine ribonucleoside diphosphate metabolic process	3/230	103/18722	0.133486060661773	0.547181960905576	0.513244046288658	GALK1/DLG1/AK2	3
GO:0014013	regulation of gliogenesis	3/230	103/18722	0.133486060661773	0.547181960905576	0.513244046288658	CTNNB1/MBD1/PRMT5	3
GO:1905037	autophagosome organization	3/230	103/18722	0.133486060661773	0.547181960905576	0.513244046288658	RAB3GAP2/TMEM41B/ULK3	3
GO:0043090	amino acid import	2/230	52/18722	0.133904868817301	0.547181960905576	0.513244046288658	ITGB1/SLC3A2	2
GO:0043392	negative regulation of DNA binding	2/230	52/18722	0.133904868817301	0.547181960905576	0.513244046288658	CPNE1/DDIT3	2
GO:0060147	regulation of posttranscriptional gene silencing	2/230	52/18722	0.133904868817301	0.547181960905576	0.513244046288658	DDX5/ADAR	2
GO:0090316	positive regulation of intracellular protein transport	4/230	160/18722	0.134785817944755	0.547181960905576	0.513244046288658	PCNT/CEP290/VPS11/TARDBP	4
GO:0048705	skeletal system morphogenesis	5/230	220/18722	0.13513831541525	0.547181960905576	0.513244046288658	MED12/DLG1/CTNNB1/PRKRA/ANKRD11	5
GO:1903076	regulation of protein localization to plasma membrane	3/230	104/18722	0.136280535946557	0.547181960905576	0.513244046288658	DLG1/ITGB1/RACK1	3
GO:0003306	Wnt signaling pathway involved in heart development	1/230	12/18722	0.137893983179578	0.547181960905576	0.513244046288658	CTNNB1	1
GO:0006563	L-serine metabolic process	1/230	12/18722	0.137893983179578	0.547181960905576	0.513244046288658	SHMT2	1
GO:0009886	post-embryonic animal morphogenesis	1/230	12/18722	0.137893983179578	0.547181960905576	0.513244046288658	HMGN1	1
GO:0021781	glial cell fate commitment	1/230	12/18722	0.137893983179578	0.547181960905576	0.513244046288658	CTNNB1	1
GO:0030238	male sex determination	1/230	12/18722	0.137893983179578	0.547181960905576	0.513244046288658	SF1	1
GO:0030397	membrane disassembly	1/230	12/18722	0.137893983179578	0.547181960905576	0.513244046288658	AKAP8L	1
GO:0031126	sno(s)RNA 3'-end processing	1/230	12/18722	0.137893983179578	0.547181960905576	0.513244046288658	EXOSC2	1
GO:0032908	regulation of transforming growth factor beta1 production	1/230	12/18722	0.137893983179578	0.547181960905576	0.513244046288658	ATP6AP2	1
GO:0033127	regulation of histone phosphorylation	1/230	12/18722	0.137893983179578	0.547181960905576	0.513244046288658	AKAP8L	1
GO:0034086	maintenance of sister chromatid cohesion	1/230	12/18722	0.137893983179578	0.547181960905576	0.513244046288658	MAU2	1
GO:0034088	maintenance of mitotic sister chromatid cohesion	1/230	12/18722	0.137893983179578	0.547181960905576	0.513244046288658	MAU2	1
GO:0034333	adherens junction assembly	1/230	12/18722	0.137893983179578	0.547181960905576	0.513244046288658	CTNNB1	1
GO:0035112	genitalia morphogenesis	1/230	12/18722	0.137893983179578	0.547181960905576	0.513244046288658	CTNNB1	1
GO:0042117	monocyte activation	1/230	12/18722	0.137893983179578	0.547181960905576	0.513244046288658	ADAM9	1
GO:0042118	endothelial cell activation	1/230	12/18722	0.137893983179578	0.547181960905576	0.513244046288658	PRMT5	1
GO:0043471	regulation of cellular carbohydrate catabolic process	1/230	12/18722	0.137893983179578	0.547181960905576	0.513244046288658	PHKG2	1
GO:0046322	negative regulation of fatty acid oxidation	1/230	12/18722	0.137893983179578	0.547181960905576	0.513244046288658	ACADVL	1
GO:0046831	regulation of RNA export from nucleus	1/230	12/18722	0.137893983179578	0.547181960905576	0.513244046288658	AKAP8L	1
GO:0051549	positive regulation of keratinocyte migration	1/230	12/18722	0.137893983179578	0.547181960905576	0.513244046288658	ADAM9	1
GO:0060123	regulation of growth hormone secretion	1/230	12/18722	0.137893983179578	0.547181960905576	0.513244046288658	ITSN1	1
GO:0060788	ectodermal placode formation	1/230	12/18722	0.137893983179578	0.547181960905576	0.513244046288658	CTNNB1	1
GO:0060831	smoothened signaling pathway involved in dorsal/ventral neural tube patterning	1/230	12/18722	0.137893983179578	0.547181960905576	0.513244046288658	GORAB	1
GO:0061620	glycolytic process through glucose-6-phosphate	1/230	12/18722	0.137893983179578	0.547181960905576	0.513244046288658	GALK1	1
GO:0071697	ectodermal placode morphogenesis	1/230	12/18722	0.137893983179578	0.547181960905576	0.513244046288658	CTNNB1	1
GO:0072182	regulation of nephron tubule epithelial cell differentiation	1/230	12/18722	0.137893983179578	0.547181960905576	0.513244046288658	CTNNB1	1
GO:0072520	seminiferous tubule development	1/230	12/18722	0.137893983179578	0.547181960905576	0.513244046288658	TBC1D20	1
GO:0072537	fibroblast activation	1/230	12/18722	0.137893983179578	0.547181960905576	0.513244046288658	ULK3	1
GO:0097201	negative regulation of transcription from RNA polymerase II promoter in response to stress	1/230	12/18722	0.137893983179578	0.547181960905576	0.513244046288658	NCK1	1
GO:0098911	regulation of ventricular cardiac muscle cell action potential	1/230	12/18722	0.137893983179578	0.547181960905576	0.513244046288658	DLG1	1
GO:1901298	regulation of hydrogen peroxide-mediated programmed cell death	1/230	12/18722	0.137893983179578	0.547181960905576	0.513244046288658	HDAC6	1
GO:1901503	ether biosynthetic process	1/230	12/18722	0.137893983179578	0.547181960905576	0.513244046288658	AGPS	1
GO:1903800	positive regulation of production of miRNAs involved in gene silencing by miRNA	1/230	12/18722	0.137893983179578	0.547181960905576	0.513244046288658	DDX5	1
GO:1904953	Wnt signaling pathway involved in midbrain dopaminergic neuron differentiation	1/230	12/18722	0.137893983179578	0.547181960905576	0.513244046288658	CTNNB1	1
GO:2000009	negative regulation of protein localization to cell surface	1/230	12/18722	0.137893983179578	0.547181960905576	0.513244046288658	ACTN2	1
GO:0043087	regulation of GTPase activity	7/230	348/18722	0.13807779358695	0.547181960905576	0.513244046288658	SBF1/ITGB1/RACK1/RAB3GAP2/SIPA1L1/TBC1D20/LARS1	7
GO:0008347	glial cell migration	2/230	53/18722	0.138084135375989	0.547181960905576	0.513244046288658	CTNNB1/LAMB1	2
GO:0043620	regulation of DNA-templated transcription in response to stress	2/230	53/18722	0.138084135375989	0.547181960905576	0.513244046288658	NCK1/DDIT3	2
GO:0060966	regulation of gene silencing by RNA	2/230	53/18722	0.138084135375989	0.547181960905576	0.513244046288658	DDX5/ADAR	2
GO:1903202	negative regulation of oxidative stress-induced cell death	2/230	53/18722	0.138084135375989	0.547181960905576	0.513244046288658	CTNNB1/RACK1	2
GO:2001022	positive regulation of response to DNA damage stimulus	3/230	105/18722	0.139095065147738	0.547181960905576	0.513244046288658	FUS/DDX5/MRNIP	3
GO:0051100	negative regulation of binding	4/230	162/18722	0.139181021040607	0.547181960905576	0.513244046288658	CPNE1/RACK1/MITD1/DDIT3	4
GO:0060759	regulation of response to cytokine stimulus	4/230	162/18722	0.139181021040607	0.547181960905576	0.513244046288658	CPNE1/IRF3/STAT2/ADAR	4
GO:0048562	embryonic organ morphogenesis	6/230	285/18722	0.139781383454207	0.547181960905576	0.513244046288658	MED12/DLG1/CTNNB1/CEP290/AHI1/PRKRA	6
GO:0016032	viral process	8/230	415/18722	0.140220523100766	0.547181960905576	0.513244046288658	ITGB1/DDX5/PHB2/TARDBP/SLC3A2/ADAR/TBC1D20/IDE	8
GO:0009185	ribonucleoside diphosphate metabolic process	3/230	106/18722	0.141929261036672	0.547181960905576	0.513244046288658	GALK1/DLG1/AK2	3
GO:0046822	regulation of nucleocytoplasmic transport	3/230	106/18722	0.141929261036672	0.547181960905576	0.513244046288658	AKAP8L/NUP54/TARDBP	3
GO:1905477	positive regulation of protein localization to membrane	3/230	106/18722	0.141929261036672	0.547181960905576	0.513244046288658	DLG1/ITGB1/RACK1	3
GO:0001706	endoderm formation	2/230	54/18722	0.142291750523957	0.547181960905576	0.513244046288658	CTNNB1/LAMB1	2
GO:0070839	metal ion export	2/230	54/18722	0.142291750523957	0.547181960905576	0.513244046288658	ATP1A3/DLG1	2
GO:2001242	regulation of intrinsic apoptotic signaling pathway	4/230	164/18722	0.143633207966909	0.547181960905576	0.513244046288658	NCK1/RACK1/PRKRA/DDIT3	4
GO:0010001	glial cell differentiation	5/230	225/18722	0.144443164894816	0.547181960905576	0.513244046288658	MED12/CTNNB1/MBD1/TTC21B/PRMT5	5
GO:0000018	regulation of DNA recombination	3/230	107/18722	0.144782736432821	0.547181960905576	0.513244046288658	SIRT6/FUS/MRNIP	3
GO:0010927	cellular component assembly involved in morphogenesis	3/230	107/18722	0.144782736432821	0.547181960905576	0.513244046288658	ITGB1/ACTN2/TBC1D20	3
GO:0006414	translational elongation	2/230	55/18722	0.146526395683811	0.547181960905576	0.513244046288658	ZNF598/RACK1	2
GO:0042220	response to cocaine	2/230	55/18722	0.146526395683811	0.547181960905576	0.513244046288658	MBD1/GRM2	2
GO:0098659	inorganic cation import across plasma membrane	3/230	108/18722	0.147655104337624	0.547181960905576	0.513244046288658	ATP1A3/DLG1/STEAP2	3
GO:0099587	inorganic ion import across plasma membrane	3/230	108/18722	0.147655104337624	0.547181960905576	0.513244046288658	ATP1A3/DLG1/STEAP2	3
GO:0060538	skeletal muscle organ development	4/230	166/18722	0.148141030810002	0.547181960905576	0.513244046288658	TAFAZZIN/CTNNB1/DDX5/DDX17	4
GO:0048285	organelle fission	9/230	488/18722	0.148213419600766	0.547181960905576	0.513244046288658	AKAP8L/KIF22/DCTN2/PHB2/DYNC1LI1/DSN1/STAT2/MAU2/PRMT5	9
GO:0046777	protein autophosphorylation	5/230	227/18722	0.148241064578745	0.547181960905576	0.513244046288658	CLK4/CLK2/CLK1/NLK/ULK3	5
GO:0098657	import into cell	5/230	227/18722	0.148241064578745	0.547181960905576	0.513244046288658	ATP1A3/DLG1/ITGB1/SLC3A2/STEAP2	5
GO:0003337	mesenchymal to epithelial transition involved in metanephros morphogenesis	1/230	13/18722	0.148491758907461	0.547181960905576	0.513244046288658	CTNNB1	1
GO:0006264	mitochondrial DNA replication	1/230	13/18722	0.148491758907461	0.547181960905576	0.513244046288658	POLG	1
GO:0006361	transcription initiation from RNA polymerase I promoter	1/230	13/18722	0.148491758907461	0.547181960905576	0.513244046288658	RRN3P1	1
GO:0006983	ER overload response	1/230	13/18722	0.148491758907461	0.547181960905576	0.513244046288658	DDIT3	1
GO:0008298	intracellular mRNA localization	1/230	13/18722	0.148491758907461	0.547181960905576	0.513244046288658	EXOSC2	1
GO:0010958	regulation of amino acid import across plasma membrane	1/230	13/18722	0.148491758907461	0.547181960905576	0.513244046288658	ITGB1	1
GO:0015801	aromatic amino acid transport	1/230	13/18722	0.148491758907461	0.547181960905576	0.513244046288658	SLC3A2	1
GO:0021694	cerebellar Purkinje cell layer formation	1/230	13/18722	0.148491758907461	0.547181960905576	0.513244046288658	TTC21B	1
GO:0021819	layer formation in cerebral cortex	1/230	13/18722	0.148491758907461	0.547181960905576	0.513244046288658	CTNNB1	1
GO:0030836	positive regulation of actin filament depolymerization	1/230	13/18722	0.148491758907461	0.547181960905576	0.513244046288658	ACTN2	1
GO:0031053	primary miRNA processing	1/230	13/18722	0.148491758907461	0.547181960905576	0.513244046288658	HNRNPA2B1	1
GO:0032905	transforming growth factor beta1 production	1/230	13/18722	0.148491758907461	0.547181960905576	0.513244046288658	ATP6AP2	1
GO:0032968	positive regulation of transcription elongation from RNA polymerase II promoter	1/230	13/18722	0.148491758907461	0.547181960905576	0.513244046288658	CTNNB1	1
GO:0033145	positive regulation of intracellular steroid hormone receptor signaling pathway	1/230	13/18722	0.148491758907461	0.547181960905576	0.513244046288658	SKP2	1
GO:0035721	intraciliary retrograde transport	1/230	13/18722	0.148491758907461	0.547181960905576	0.513244046288658	TTC21B	1
GO:0035845	photoreceptor cell outer segment organization	1/230	13/18722	0.148491758907461	0.547181960905576	0.513244046288658	AHI1	1
GO:0043201	response to leucine	1/230	13/18722	0.148491758907461	0.547181960905576	0.513244046288658	LARS1	1
GO:0043247	telomere maintenance in response to DNA damage	1/230	13/18722	0.148491758907461	0.547181960905576	0.513244046288658	ACD	1
GO:0044090	positive regulation of vacuole organization	1/230	13/18722	0.148491758907461	0.547181960905576	0.513244046288658	RAB3GAP2	1
GO:0044794	positive regulation by host of viral process	1/230	13/18722	0.148491758907461	0.547181960905576	0.513244046288658	TBC1D20	1
GO:0048820	hair follicle maturation	1/230	13/18722	0.148491758907461	0.547181960905576	0.513244046288658	CTNNB1	1
GO:0060213	positive regulation of nuclear-transcribed mRNA poly(A) tail shortening	1/230	13/18722	0.148491758907461	0.547181960905576	0.513244046288658	POLR2G	1
GO:0060340	positive regulation of type I interferon-mediated signaling pathway	1/230	13/18722	0.148491758907461	0.547181960905576	0.513244046288658	IRF3	1
GO:0061615	glycolytic process through fructose-6-phosphate	1/230	13/18722	0.148491758907461	0.547181960905576	0.513244046288658	GALK1	1
GO:0071696	ectodermal placode development	1/230	13/18722	0.148491758907461	0.547181960905576	0.513244046288658	CTNNB1	1
GO:0090042	tubulin deacetylation	1/230	13/18722	0.148491758907461	0.547181960905576	0.513244046288658	HDAC6	1
GO:0090161	Golgi ribbon formation	1/230	13/18722	0.148491758907461	0.547181960905576	0.513244046288658	PRMT5	1
GO:0098814	spontaneous synaptic transmission	1/230	13/18722	0.148491758907461	0.547181960905576	0.513244046288658	ITGB1	1
GO:0106074	aminoacyl-tRNA metabolism involved in translational fidelity	1/230	13/18722	0.148491758907461	0.547181960905576	0.513244046288658	LARS1	1
GO:1903651	positive regulation of cytoplasmic transport	1/230	13/18722	0.148491758907461	0.547181960905576	0.513244046288658	VPS11	1
GO:1903789	regulation of amino acid transmembrane transport	1/230	13/18722	0.148491758907461	0.547181960905576	0.513244046288658	ITGB1	1
GO:1904925	positive regulation of autophagy of mitochondrion in response to mitochondrial depolarization	1/230	13/18722	0.148491758907461	0.547181960905576	0.513244046288658	HDAC6	1
GO:1905244	regulation of modification of synaptic structure	1/230	13/18722	0.148491758907461	0.547181960905576	0.513244046288658	ITSN1	1
GO:1905907	negative regulation of amyloid fibril formation	1/230	13/18722	0.148491758907461	0.547181960905576	0.513244046288658	PFDN5	1
GO:2001023	regulation of response to drug	1/230	13/18722	0.148491758907461	0.547181960905576	0.513244046288658	GRM2	1
GO:0016236	macroautophagy	6/230	291/18722	0.149700565443301	0.547549810798782	0.513589080995766	TAFAZZIN/PHB2/RAB3GAP2/TMEM41B/ULK3/HDAC6	6
GO:0009451	RNA modification	4/230	167/18722	0.150415379618456	0.547549810798782	0.513589080995766	FTSJ1/ELP5/NSUN5P1/ADAR	4
GO:0043266	regulation of potassium ion transport	3/230	109/18722	0.150545978064179	0.547549810798782	0.513589080995766	DLG1/ITGB1/ACTN2	3
GO:0072009	nephron epithelium development	3/230	109/18722	0.150545978064179	0.547549810798782	0.513589080995766	DLG1/CTNNB1/AHI1	3
GO:0001658	branching involved in ureteric bud morphogenesis	2/230	56/18722	0.150786780136906	0.547549810798782	0.513589080995766	DLG1/CTNNB1	2
GO:0015800	acidic amino acid transport	2/230	56/18722	0.150786780136906	0.547549810798782	0.513589080995766	ITGB1/GRM2	2
GO:0022029	telencephalon cell migration	2/230	56/18722	0.150786780136906	0.547549810798782	0.513589080995766	CTNNB1/LAMB1	2
GO:0031122	cytoplasmic microtubule organization	2/230	56/18722	0.150786780136906	0.547549810798782	0.513589080995766	DLG1/SLAIN2	2
GO:0043388	positive regulation of DNA binding	2/230	56/18722	0.150786780136906	0.547549810798782	0.513589080995766	ACD/CTNNB1	2
GO:0051058	negative regulation of small GTPase mediated signal transduction	2/230	56/18722	0.150786780136906	0.547549810798782	0.513589080995766	STAMBP/ITGB1	2
GO:0033157	regulation of intracellular protein transport	5/230	229/18722	0.152081265590143	0.547549810798782	0.513589080995766	PCNT/NUP54/CEP290/VPS11/TARDBP	5
GO:0045444	fat cell differentiation	5/230	229/18722	0.152081265590143	0.547549810798782	0.513589080995766	ATAT1/NAPEPLD/HDAC6/BSCL2/DDIT3	5
GO:1901653	cellular response to peptide	7/230	359/18722	0.154472825177278	0.547549810798782	0.513589080995766	ATP1A3/TRIM41/NCK1/RAB15/ACTN2/IDE/SRSF5	7
GO:0010948	negative regulation of cell cycle process	6/230	294/18722	0.154776620310456	0.547549810798782	0.513589080995766	PRMT2/DLG1/MIIP/DYNC1LI1/MRNIP/CDK5RAP3	6
GO:0006754	ATP biosynthetic process	2/230	57/18722	0.15507164054288	0.547549810798782	0.513589080995766	TAFAZZIN/ATP5PO	2
GO:0033619	membrane protein proteolysis	2/230	57/18722	0.15507164054288	0.547549810798782	0.513589080995766	RBMX/ADAM9	2
GO:0060760	positive regulation of response to cytokine stimulus	2/230	57/18722	0.15507164054288	0.547549810798782	0.513589080995766	CPNE1/IRF3	2
GO:0030178	negative regulation of Wnt signaling pathway	4/230	170/18722	0.157318106207755	0.547549810798782	0.513589080995766	RACK1/NLK/PFDN5/DDIT3	4
GO:0001711	endodermal cell fate commitment	1/230	14/18722	0.158959816818161	0.547549810798782	0.513589080995766	CTNNB1	1
GO:0001771	immunological synapse formation	1/230	14/18722	0.158959816818161	0.547549810798782	0.513589080995766	DLG1	1
GO:0002756	MyD88-independent toll-like receptor signaling pathway	1/230	14/18722	0.158959816818161	0.547549810798782	0.513589080995766	IRF3	1
GO:0006047	UDP-N-acetylglucosamine metabolic process	1/230	14/18722	0.158959816818161	0.547549810798782	0.513589080995766	DPAGT1	1
GO:0006287	base-excision repair, gap-filling	1/230	14/18722	0.158959816818161	0.547549810798782	0.513589080995766	POLG	1
GO:0006999	nuclear pore organization	1/230	14/18722	0.158959816818161	0.547549810798782	0.513589080995766	NUP54	1
GO:0009071	serine family amino acid catabolic process	1/230	14/18722	0.158959816818161	0.547549810798782	0.513589080995766	SHMT2	1
GO:0010421	hydrogen peroxide-mediated programmed cell death	1/230	14/18722	0.158959816818161	0.547549810798782	0.513589080995766	HDAC6	1
GO:0010457	centriole-centriole cohesion	1/230	14/18722	0.158959816818161	0.547549810798782	0.513589080995766	CTNNB1	1
GO:0030007	cellular potassium ion homeostasis	1/230	14/18722	0.158959816818161	0.547549810798782	0.513589080995766	ATP1A3	1
GO:0033212	iron import into cell	1/230	14/18722	0.158959816818161	0.547549810798782	0.513589080995766	STEAP2	1
GO:0034616	response to laminar fluid shear stress	1/230	14/18722	0.158959816818161	0.547549810798782	0.513589080995766	ADAM9	1
GO:0036295	cellular response to increased oxygen levels	1/230	14/18722	0.158959816818161	0.547549810798782	0.513589080995766	FAS	1
GO:0038166	angiotensin-activated signaling pathway	1/230	14/18722	0.158959816818161	0.547549810798782	0.513589080995766	ACTN2	1
GO:0043144	sno(s)RNA processing	1/230	14/18722	0.158959816818161	0.547549810798782	0.513589080995766	EXOSC2	1
GO:0043173	nucleotide salvage	1/230	14/18722	0.158959816818161	0.547549810798782	0.513589080995766	AMPD2	1
GO:0043517	positive regulation of DNA damage response, signal transduction by p53 class mediator	1/230	14/18722	0.158959816818161	0.547549810798782	0.513589080995766	DDX5	1
GO:0043558	regulation of translational initiation in response to stress	1/230	14/18722	0.158959816818161	0.547549810798782	0.513589080995766	NCK1	1
GO:0043922	negative regulation by host of viral transcription	1/230	14/18722	0.158959816818161	0.547549810798782	0.513589080995766	TARDBP	1
GO:0046462	monoacylglycerol metabolic process	1/230	14/18722	0.158959816818161	0.547549810798782	0.513589080995766	DGAT1	1
GO:0046655	folic acid metabolic process	1/230	14/18722	0.158959816818161	0.547549810798782	0.513589080995766	SHMT2	1
GO:0051547	regulation of keratinocyte migration	1/230	14/18722	0.158959816818161	0.547549810798782	0.513589080995766	ADAM9	1
GO:0070307	lens fiber cell development	1/230	14/18722	0.158959816818161	0.547549810798782	0.513589080995766	TBC1D20	1
GO:0070986	left/right axis specification	1/230	14/18722	0.158959816818161	0.547549810798782	0.513589080995766	AHI1	1
GO:0072160	nephron tubule epithelial cell differentiation	1/230	14/18722	0.158959816818161	0.547549810798782	0.513589080995766	CTNNB1	1
GO:0072176	nephric duct development	1/230	14/18722	0.158959816818161	0.547549810798782	0.513589080995766	AHI1	1
GO:0072498	embryonic skeletal joint development	1/230	14/18722	0.158959816818161	0.547549810798782	0.513589080995766	CTNNB1	1
GO:0097091	synaptic vesicle clustering	1/230	14/18722	0.158959816818161	0.547549810798782	0.513589080995766	CTNNB1	1
GO:1902916	positive regulation of protein polyubiquitination	1/230	14/18722	0.158959816818161	0.547549810798782	0.513589080995766	SKP2	1
GO:1904923	regulation of autophagy of mitochondrion in response to mitochondrial depolarization	1/230	14/18722	0.158959816818161	0.547549810798782	0.513589080995766	HDAC6	1
GO:2001171	positive regulation of ATP biosynthetic process	1/230	14/18722	0.158959816818161	0.547549810798782	0.513589080995766	TAFAZZIN	1
GO:0009141	nucleoside triphosphate metabolic process	3/230	112/18722	0.159325774589821	0.547549810798782	0.513589080995766	TAFAZZIN/ATP5PO/IMPDH2	3
GO:0035601	protein deacylation	3/230	112/18722	0.159325774589821	0.547549810798782	0.513589080995766	AKAP8L/SIRT6/HDAC6	3
GO:0043525	positive regulation of neuron apoptotic process	2/230	58/18722	0.159379740466709	0.547549810798782	0.513589080995766	CTNNB1/DDIT3	2
GO:1902808	positive regulation of cell cycle G1/S phase transition	2/230	58/18722	0.159379740466709	0.547549810798782	0.513589080995766	CDK10/PHB2	2
GO:0021885	forebrain cell migration	2/230	59/18722	0.163709869913162	0.550615957813555	0.516465056106082	CTNNB1/LAMB1	2
GO:0048278	vesicle docking	2/230	59/18722	0.163709869913162	0.550615957813555	0.516465056106082	RAB15/VPS11	2
GO:0051055	negative regulation of lipid biosynthetic process	2/230	59/18722	0.163709869913162	0.550615957813555	0.516465056106082	ACADVL/ERLIN1	2
GO:0051568	histone H3-K4 methylation	2/230	59/18722	0.163709869913162	0.550615957813555	0.516465056106082	CTNNB1/KDM6A	2
GO:0000910	cytokinesis	4/230	173/18722	0.164336689192269	0.550615957813555	0.516465056106082	UNC119/CENPV/STAMBP/MITD1	4
GO:0051099	positive regulation of binding	4/230	173/18722	0.164336689192269	0.550615957813555	0.516465056106082	RFNG/ACD/CTNNB1/IDE	4
GO:0042063	gliogenesis	6/230	301/18722	0.166911615989603	0.550615957813555	0.516465056106082	MED12/CTNNB1/MBD1/LAMB1/TTC21B/PRMT5	6
GO:0031334	positive regulation of protein-containing complex assembly	5/230	237/18722	0.167849780882027	0.550615957813555	0.516465056106082	DLG1/ATAT1/SLAIN2/NCK1/RACK1	5
GO:0002753	cytoplasmic pattern recognition receptor signaling pathway	2/230	60/18722	0.168060844868566	0.550615957813555	0.516465056106082	IRF3/PHB2	2
GO:0042306	regulation of protein import into nucleus	2/230	60/18722	0.168060844868566	0.550615957813555	0.516465056106082	NUP54/TARDBP	2
GO:0002730	regulation of dendritic cell cytokine production	1/230	15/18722	0.169299737821572	0.550615957813555	0.516465056106082	DDX1	1
GO:0006271	DNA strand elongation involved in DNA replication	1/230	15/18722	0.169299737821572	0.550615957813555	0.516465056106082	POLD2	1
GO:0006825	copper ion transport	1/230	15/18722	0.169299737821572	0.550615957813555	0.516465056106082	STEAP2	1
GO:0007216	G protein-coupled glutamate receptor signaling pathway	1/230	15/18722	0.169299737821572	0.550615957813555	0.516465056106082	GRM2	1
GO:0010452	histone H3-K36 methylation	1/230	15/18722	0.169299737821572	0.550615957813555	0.516465056106082	NSD1	1
GO:0010763	positive regulation of fibroblast migration	1/230	15/18722	0.169299737821572	0.550615957813555	0.516465056106082	ITGB1	1
GO:0014048	regulation of glutamate secretion	1/230	15/18722	0.169299737821572	0.550615957813555	0.516465056106082	GRM2	1
GO:0021542	dentate gyrus development	1/230	15/18722	0.169299737821572	0.550615957813555	0.516465056106082	ATAT1	1
GO:0032239	regulation of nucleobase-containing compound transport	1/230	15/18722	0.169299737821572	0.550615957813555	0.516465056106082	AKAP8L	1
GO:0032328	alanine transport	1/230	15/18722	0.169299737821572	0.550615957813555	0.516465056106082	SLC3A2	1
GO:0032933	SREBP signaling pathway	1/230	15/18722	0.169299737821572	0.550615957813555	0.516465056106082	ERLIN1	1
GO:0033599	regulation of mammary gland epithelial cell proliferation	1/230	15/18722	0.169299737821572	0.550615957813555	0.516465056106082	PHB2	1
GO:0036376	sodium ion export across plasma membrane	1/230	15/18722	0.169299737821572	0.550615957813555	0.516465056106082	ATP1A3	1
GO:0043252	sodium-independent organic anion transport	1/230	15/18722	0.169299737821572	0.550615957813555	0.516465056106082	MFSD10	1
GO:0045176	apical protein localization	1/230	15/18722	0.169299737821572	0.550615957813555	0.516465056106082	NAPA	1
GO:0046459	short-chain fatty acid metabolic process	1/230	15/18722	0.169299737821572	0.550615957813555	0.516465056106082	OXSM	1
GO:0048569	post-embryonic animal organ development	1/230	15/18722	0.169299737821572	0.550615957813555	0.516465056106082	HMGN1	1
GO:0048712	negative regulation of astrocyte differentiation	1/230	15/18722	0.169299737821572	0.550615957813555	0.516465056106082	MBD1	1
GO:0050746	regulation of lipoprotein metabolic process	1/230	15/18722	0.169299737821572	0.550615957813555	0.516465056106082	RAB3GAP2	1
GO:0051791	medium-chain fatty acid metabolic process	1/230	15/18722	0.169299737821572	0.550615957813555	0.516465056106082	OXSM	1
GO:0051938	L-glutamate import	1/230	15/18722	0.169299737821572	0.550615957813555	0.516465056106082	ITGB1	1
GO:0060211	regulation of nuclear-transcribed mRNA poly(A) tail shortening	1/230	15/18722	0.169299737821572	0.550615957813555	0.516465056106082	POLR2G	1
GO:0060628	regulation of ER to Golgi vesicle-mediated transport	1/230	15/18722	0.169299737821572	0.550615957813555	0.516465056106082	TBC1D20	1
GO:0070831	basement membrane assembly	1/230	15/18722	0.169299737821572	0.550615957813555	0.516465056106082	LAMB1	1
GO:0090110	COPII-coated vesicle cargo loading	1/230	15/18722	0.169299737821572	0.550615957813555	0.516465056106082	TBC1D20	1
GO:0097468	programmed cell death in response to reactive oxygen species	1/230	15/18722	0.169299737821572	0.550615957813555	0.516465056106082	HDAC6	1
GO:0098712	L-glutamate import across plasma membrane	1/230	15/18722	0.169299737821572	0.550615957813555	0.516465056106082	ITGB1	1
GO:0140374	antiviral innate immune response	1/230	15/18722	0.169299737821572	0.550615957813555	0.516465056106082	PHB2	1
GO:1902018	negative regulation of cilium assembly	1/230	15/18722	0.169299737821572	0.550615957813555	0.516465056106082	CDK10	1
GO:1903727	positive regulation of phospholipid metabolic process	1/230	15/18722	0.169299737821572	0.550615957813555	0.516465056106082	TAFAZZIN	1
GO:1905146	lysosomal protein catabolic process	1/230	15/18722	0.169299737821572	0.550615957813555	0.516465056106082	TPP1	1
GO:1990822	basic amino acid transmembrane transport	1/230	15/18722	0.169299737821572	0.550615957813555	0.516465056106082	SLC7A6	1
GO:0051222	positive regulation of protein transport	6/230	303/18722	0.170451319225503	0.550615957813555	0.516465056106082	PCNT/CEP290/RACK1/VPS11/TARDBP/ADAM9	6
GO:0060070	canonical Wnt signaling pathway	6/230	303/18722	0.170451319225503	0.550615957813555	0.516465056106082	MED12/CTNNB1/ATP6AP2/TTC21B/PFDN5/DDIT3	6
GO:0006720	isoprenoid metabolic process	3/230	116/18722	0.171267897114051	0.550615957813555	0.516465056106082	DGAT1/NAPEPLD/DPAGT1	3
GO:0018107	peptidyl-threonine phosphorylation	3/230	116/18722	0.171267897114051	0.550615957813555	0.516465056106082	CDK10/CLK1/NLK	3
GO:0031123	RNA 3'-end processing	3/230	116/18722	0.171267897114051	0.550615957813555	0.516465056106082	INTS6L/EXOSC2/EXOSC8	3
GO:0098732	macromolecule deacylation	3/230	116/18722	0.171267897114051	0.550615957813555	0.516465056106082	AKAP8L/SIRT6/HDAC6	3
GO:0060997	dendritic spine morphogenesis	2/230	61/18722	0.172431506849746	0.550615957813555	0.516465056106082	SIPA1L1/HDAC6	2
GO:0006333	chromatin assembly or disassembly	4/230	177/18722	0.173866779922727	0.550615957813555	0.516465056106082	CENPV/SMARCE1/SHPRH/BRD2	4
GO:0000280	nuclear division	8/230	439/18722	0.174004629214373	0.550615957813555	0.516465056106082	AKAP8L/KIF22/DCTN2/PHB2/DYNC1LI1/DSN1/MAU2/PRMT5	8
GO:0071824	protein-DNA complex subunit organization	5/230	241/18722	0.175967614173315	0.550615957813555	0.516465056106082	CENPV/SMARCE1/SHPRH/BRD2/CENPT	5
GO:0048488	synaptic vesicle endocytosis	2/230	62/18722	0.176820722460061	0.550615957813555	0.516465056106082	ITSN1/KIAA1109	2
GO:0060675	ureteric bud morphogenesis	2/230	62/18722	0.176820722460061	0.550615957813555	0.516465056106082	DLG1/CTNNB1	2
GO:0070265	necrotic cell death	2/230	62/18722	0.176820722460061	0.550615957813555	0.516465056106082	IRF3/FAS	2
GO:0140238	presynaptic endocytosis	2/230	62/18722	0.176820722460061	0.550615957813555	0.516465056106082	ITSN1/KIAA1109	2
GO:0010950	positive regulation of endopeptidase activity	4/230	179/18722	0.17870231725971	0.550615957813555	0.516465056106082	RACK1/MTCH1/FAS/PSME2	4
GO:0001732	formation of cytoplasmic translation initiation complex	1/230	16/18722	0.179513083644047	0.550615957813555	0.516465056106082	EIF3I	1
GO:0001991	regulation of systemic arterial blood pressure by circulatory renin-angiotensin	1/230	16/18722	0.179513083644047	0.550615957813555	0.516465056106082	ATP6AP2	1
GO:0002371	dendritic cell cytokine production	1/230	16/18722	0.179513083644047	0.550615957813555	0.516465056106082	DDX1	1
GO:0002566	somatic diversification of immune receptors via somatic mutation	1/230	16/18722	0.179513083644047	0.550615957813555	0.516465056106082	ADAR	1
GO:0005980	glycogen catabolic process	1/230	16/18722	0.179513083644047	0.550615957813555	0.516465056106082	PHKG2	1
GO:0006544	glycine metabolic process	1/230	16/18722	0.179513083644047	0.550615957813555	0.516465056106082	SHMT2	1
GO:0009299	mRNA transcription	1/230	16/18722	0.179513083644047	0.550615957813555	0.516465056106082	DDX5	1
GO:0010225	response to UV-C	1/230	16/18722	0.179513083644047	0.550615957813555	0.516465056106082	HMGN1	1
GO:0016074	sno(s)RNA metabolic process	1/230	16/18722	0.179513083644047	0.550615957813555	0.516465056106082	EXOSC2	1
GO:0021535	cell migration in hindbrain	1/230	16/18722	0.179513083644047	0.550615957813555	0.516465056106082	ITGB1	1
GO:0030575	nuclear body organization	1/230	16/18722	0.179513083644047	0.550615957813555	0.516465056106082	SF1	1
GO:0034244	negative regulation of transcription elongation from RNA polymerase II promoter	1/230	16/18722	0.179513083644047	0.550615957813555	0.516465056106082	NELFCD	1
GO:0035751	regulation of lysosomal lumen pH	1/230	16/18722	0.179513083644047	0.550615957813555	0.516465056106082	ATP6AP2	1
GO:0036342	post-anal tail morphogenesis	1/230	16/18722	0.179513083644047	0.550615957813555	0.516465056106082	MED12	1
GO:0042407	cristae formation	1/230	16/18722	0.179513083644047	0.550615957813555	0.516465056106082	TAFAZZIN	1
GO:0044065	regulation of respiratory system process	1/230	16/18722	0.179513083644047	0.550615957813555	0.516465056106082	MTG1	1
GO:0045721	negative regulation of gluconeogenesis	1/230	16/18722	0.179513083644047	0.550615957813555	0.516465056106082	CLK2	1
GO:0048385	regulation of retinoic acid receptor signaling pathway	1/230	16/18722	0.179513083644047	0.550615957813555	0.516465056106082	NR2C1	1
GO:0051044	positive regulation of membrane protein ectodomain proteolysis	1/230	16/18722	0.179513083644047	0.550615957813555	0.516465056106082	ADAM9	1
GO:0055089	fatty acid homeostasis	1/230	16/18722	0.179513083644047	0.550615957813555	0.516465056106082	DGAT1	1
GO:0060572	morphogenesis of an epithelial bud	1/230	16/18722	0.179513083644047	0.550615957813555	0.516465056106082	CTNNB1	1
GO:0061548	ganglion development	1/230	16/18722	0.179513083644047	0.550615957813555	0.516465056106082	CTNNB1	1
GO:0061684	chaperone-mediated autophagy	1/230	16/18722	0.179513083644047	0.550615957813555	0.516465056106082	CTSA	1
GO:0070200	establishment of protein localization to telomere	1/230	16/18722	0.179513083644047	0.550615957813555	0.516465056106082	ACD	1
GO:0071501	cellular response to sterol depletion	1/230	16/18722	0.179513083644047	0.550615957813555	0.516465056106082	ERLIN1	1
GO:0072283	metanephric renal vesicle morphogenesis	1/230	16/18722	0.179513083644047	0.550615957813555	0.516465056106082	CTNNB1	1
GO:0090231	regulation of spindle checkpoint	1/230	16/18722	0.179513083644047	0.550615957813555	0.516465056106082	DYNC1LI1	1
GO:0090266	regulation of mitotic cell cycle spindle assembly checkpoint	1/230	16/18722	0.179513083644047	0.550615957813555	0.516465056106082	DYNC1LI1	1
GO:0090336	positive regulation of brown fat cell differentiation	1/230	16/18722	0.179513083644047	0.550615957813555	0.516465056106082	NAPEPLD	1
GO:0099010	modification of postsynaptic structure	1/230	16/18722	0.179513083644047	0.550615957813555	0.516465056106082	ITSN1	1
GO:0099633	protein localization to postsynaptic specialization membrane	1/230	16/18722	0.179513083644047	0.550615957813555	0.516465056106082	DLG1	1
GO:0099645	neurotransmitter receptor localization to postsynaptic specialization membrane	1/230	16/18722	0.179513083644047	0.550615957813555	0.516465056106082	DLG1	1
GO:1902931	negative regulation of alcohol biosynthetic process	1/230	16/18722	0.179513083644047	0.550615957813555	0.516465056106082	ERLIN1	1
GO:1903504	regulation of mitotic spindle checkpoint	1/230	16/18722	0.179513083644047	0.550615957813555	0.516465056106082	DYNC1LI1	1
GO:1904948	midbrain dopaminergic neuron differentiation	1/230	16/18722	0.179513083644047	0.550615957813555	0.516465056106082	CTNNB1	1
GO:1905906	regulation of amyloid fibril formation	1/230	16/18722	0.179513083644047	0.550615957813555	0.516465056106082	PFDN5	1
GO:2001267	regulation of cysteine-type endopeptidase activity involved in apoptotic signaling pathway	1/230	16/18722	0.179513083644047	0.550615957813555	0.516465056106082	FAS	1
GO:0016358	dendrite development	5/230	243/18722	0.180082085652547	0.551605898902281	0.517393597992083	ITGB1/GORASP1/ITSN1/SIPA1L1/HDAC6	5
GO:0031398	positive regulation of protein ubiquitination	3/230	119/18722	0.180387926975218	0.551605898902281	0.517393597992083	FANCI/SKP2/CDK5RAP3	3
GO:0030239	myofibril assembly	2/230	63/18722	0.181227382952407	0.551605898902281	0.517393597992083	ITGB1/ACTN2	2
GO:0070059	intrinsic apoptotic signaling pathway in response to endoplasmic reticulum stress	2/230	63/18722	0.181227382952407	0.551605898902281	0.517393597992083	NCK1/DDIT3	2
GO:0072171	mesonephric tubule morphogenesis	2/230	63/18722	0.181227382952407	0.551605898902281	0.517393597992083	DLG1/CTNNB1	2
GO:1904589	regulation of protein import	2/230	63/18722	0.181227382952407	0.551605898902281	0.517393597992083	NUP54/TARDBP	2
GO:0016055	Wnt signaling pathway	8/230	444/18722	0.181471093021311	0.551605898902281	0.517393597992083	MED12/CTNNB1/ATP6AP2/RACK1/TTC21B/NLK/PFDN5/DDIT3	8
GO:0006304	DNA modification	3/230	120/18722	0.18345705051525	0.551605898902281	0.517393597992083	MBD1/N6AMT1/PRMT5	3
GO:0007052	mitotic spindle organization	3/230	120/18722	0.18345705051525	0.551605898902281	0.517393597992083	PCNT/DCTN2/TBCE	3
GO:0030218	erythrocyte differentiation	3/230	120/18722	0.18345705051525	0.551605898902281	0.517393597992083	ADAR/CDK5RAP3/CDIN1	3
GO:0072655	establishment of protein localization to mitochondrion	3/230	120/18722	0.18345705051525	0.551605898902281	0.517393597992083	VPS11/DNAJC19/DDIT3	3
GO:0099504	synaptic vesicle cycle	4/230	181/18722	0.18358292942301	0.551605898902281	0.517393597992083	CTNNB1/ITSN1/NAPA/KIAA1109	4
GO:0198738	cell-cell signaling by wnt	8/230	446/18722	0.18449665587209	0.551605898902281	0.517393597992083	MED12/CTNNB1/ATP6AP2/RACK1/TTC21B/NLK/PFDN5/DDIT3	8
GO:0030858	positive regulation of epithelial cell differentiation	2/230	64/18722	0.185650403799105	0.551605898902281	0.517393597992083	CTNNB1/AHI1	2
GO:0045995	regulation of embryonic development	2/230	64/18722	0.185650403799105	0.551605898902281	0.517393597992083	CTNNB1/RACK1	2
GO:0046530	photoreceptor cell differentiation	2/230	64/18722	0.185650403799105	0.551605898902281	0.517393597992083	CEP290/AHI1	2
GO:0048857	neural nucleus development	2/230	64/18722	0.185650403799105	0.551605898902281	0.517393597992083	SEC16A/CCDC14	2
GO:0055002	striated muscle cell development	2/230	64/18722	0.185650403799105	0.551605898902281	0.517393597992083	ITGB1/ACTN2	2
GO:0061138	morphogenesis of a branching epithelium	4/230	182/18722	0.186039686250077	0.551605898902281	0.517393597992083	SIRT6/DLG1/CTNNB1/PHB2	4
GO:0001704	formation of primary germ layer	3/230	121/18722	0.186540105829956	0.551605898902281	0.517393597992083	CTNNB1/ITGB1/LAMB1	3
GO:0001838	embryonic epithelial tube formation	3/230	121/18722	0.186540105829956	0.551605898902281	0.517393597992083	MED12/CTNNB1/BRD2	3
GO:0048706	embryonic skeletal system development	3/230	121/18722	0.186540105829956	0.551605898902281	0.517393597992083	MED12/DLG1/CTNNB1	3
GO:0001675	acrosome assembly	1/230	17/18722	0.189601397060164	0.551605898902281	0.517393597992083	TBC1D20	1
GO:0006474	N-terminal protein amino acid acetylation	1/230	17/18722	0.189601397060164	0.551605898902281	0.517393597992083	NAA40	1
GO:0006744	ubiquinone biosynthetic process	1/230	17/18722	0.189601397060164	0.551605898902281	0.517393597992083	COQ6	1
GO:0007076	mitotic chromosome condensation	1/230	17/18722	0.189601397060164	0.551605898902281	0.517393597992083	AKAP8L	1
GO:0007096	regulation of exit from mitosis	1/230	17/18722	0.189601397060164	0.551605898902281	0.517393597992083	PHB2	1
GO:0008340	determination of adult lifespan	1/230	17/18722	0.189601397060164	0.551605898902281	0.517393597992083	IDE	1
GO:0009251	glucan catabolic process	1/230	17/18722	0.189601397060164	0.551605898902281	0.517393597992083	PHKG2	1
GO:0010224	response to UV-B	1/230	17/18722	0.189601397060164	0.551605898902281	0.517393597992083	HMGN1	1
GO:0010470	regulation of gastrulation	1/230	17/18722	0.189601397060164	0.551605898902281	0.517393597992083	RACK1	1
GO:0019885	antigen processing and presentation of endogenous peptide antigen via MHC class I	1/230	17/18722	0.189601397060164	0.551605898902281	0.517393597992083	IDE	1
GO:0021692	cerebellar Purkinje cell layer morphogenesis	1/230	17/18722	0.189601397060164	0.551605898902281	0.517393597992083	TTC21B	1
GO:0042953	lipoprotein transport	1/230	17/18722	0.189601397060164	0.551605898902281	0.517393597992083	UNC119	1
GO:0043968	histone H2A acetylation	1/230	17/18722	0.189601397060164	0.551605898902281	0.517393597992083	NAA40	1
GO:0051580	regulation of neurotransmitter uptake	1/230	17/18722	0.189601397060164	0.551605898902281	0.517393597992083	ITGB1	1
GO:0061158	3'-UTR-mediated mRNA destabilization	1/230	17/18722	0.189601397060164	0.551605898902281	0.517393597992083	TARDBP	1
GO:0061952	midbody abscission	1/230	17/18722	0.189601397060164	0.551605898902281	0.517393597992083	MITD1	1
GO:0070875	positive regulation of glycogen metabolic process	1/230	17/18722	0.189601397060164	0.551605898902281	0.517393597992083	PHKG2	1
GO:0090399	replicative senescence	1/230	17/18722	0.189601397060164	0.551605898902281	0.517393597992083	CTC1	1
GO:1901663	quinone biosynthetic process	1/230	17/18722	0.189601397060164	0.551605898902281	0.517393597992083	COQ6	1
GO:2000696	regulation of epithelial cell differentiation involved in kidney development	1/230	17/18722	0.189601397060164	0.551605898902281	0.517393597992083	CTNNB1	1
GO:2000811	negative regulation of anoikis	1/230	17/18722	0.189601397060164	0.551605898902281	0.517393597992083	ITGB1	1
GO:0050678	regulation of epithelial cell proliferation	7/230	381/18722	0.189779271727468	0.551605898902281	0.517393597992083	HMGN1/SIRT6/DLG1/CTNNB1/LAMB1/PHB2/KRIT1	7
GO:0006487	protein N-linked glycosylation	2/230	65/18722	0.190088724268556	0.551605898902281	0.517393597992083	GORASP1/DPAGT1	2
GO:0045453	bone resorption	2/230	65/18722	0.190088724268556	0.551605898902281	0.517393597992083	CTNNB1/TPP1	2
GO:0048524	positive regulation of viral process	2/230	65/18722	0.190088724268556	0.551605898902281	0.517393597992083	ADAR/TBC1D20	2
GO:0051310	metaphase plate congression	2/230	65/18722	0.190088724268556	0.551605898902281	0.517393597992083	KIF22/DCTN2	2
GO:0061512	protein localization to cilium	2/230	65/18722	0.190088724268556	0.551605898902281	0.517393597992083	TTC21B/BBS1	2
GO:0070936	protein K48-linked ubiquitination	2/230	65/18722	0.190088724268556	0.551605898902281	0.517393597992083	UBE2T/SKP2	2
GO:0007369	gastrulation	4/230	185/18722	0.193473580971744	0.553349668027986	0.519029213172797	CTNNB1/ITGB1/LAMB1/RACK1	4
GO:0043433	negative regulation of DNA-binding transcription factor activity	4/230	185/18722	0.193473580971744	0.553349668027986	0.519029213172797	PRMT2/PHB2/CDK5RAP3/DDIT3	4
GO:0006303	double-strand break repair via nonhomologous end joining	2/230	66/18722	0.194541307008569	0.553349668027986	0.519029213172797	MRNIP/POLM	2
GO:2000573	positive regulation of DNA biosynthetic process	2/230	66/18722	0.194541307008569	0.553349668027986	0.519029213172797	ACD/CTNNB1	2
GO:0014706	striated muscle tissue development	7/230	384/18722	0.194833778452019	0.553349668027986	0.519029213172797	TAFAZZIN/SIRT6/CTNNB1/ITGB1/DDX5/ACTN2/DDX17	7
GO:0009132	nucleoside diphosphate metabolic process	3/230	124/18722	0.195869145421481	0.553349668027986	0.519029213172797	GALK1/DLG1/AK2	3
GO:0019058	viral life cycle	6/230	317/18722	0.196076020059727	0.553349668027986	0.519029213172797	ITGB1/DDX5/SLC3A2/ADAR/TBC1D20/IDE	6
GO:0045786	negative regulation of cell cycle	7/230	385/18722	0.196530582456657	0.553349668027986	0.519029213172797	PRMT2/DLG1/CTNNB1/MIIP/DYNC1LI1/MRNIP/CDK5RAP3	7
GO:0015980	energy derivation by oxidation of organic compounds	6/230	318/18722	0.19796015758521	0.553349668027986	0.519029213172797	TAFAZZIN/ATP5PO/ACADVL/PHKG2/IDE/SHMT2	6
GO:0018210	peptidyl-threonine modification	3/230	125/18722	0.199004219823878	0.553349668027986	0.519029213172797	CDK10/CLK1/NLK	3
GO:0070585	protein localization to mitochondrion	3/230	125/18722	0.199004219823878	0.553349668027986	0.519029213172797	VPS11/DNAJC19/DDIT3	3
GO:1904375	regulation of protein localization to cell periphery	3/230	125/18722	0.199004219823878	0.553349668027986	0.519029213172797	DLG1/ITGB1/RACK1	3
GO:0006513	protein monoubiquitination	2/230	67/18722	0.19900713763627	0.553349668027986	0.519029213172797	ZNF598/UBE2T	2
GO:0032890	regulation of organic acid transport	2/230	67/18722	0.19900713763627	0.553349668027986	0.519029213172797	ITGB1/GRM2	2
GO:0035914	skeletal muscle cell differentiation	2/230	67/18722	0.19900713763627	0.553349668027986	0.519029213172797	DDX5/DDX17	2
GO:0048814	regulation of dendrite morphogenesis	2/230	67/18722	0.19900713763627	0.553349668027986	0.519029213172797	GORASP1/SIPA1L1	2
GO:0045017	glycerolipid biosynthetic process	5/230	252/18722	0.199029618177399	0.553349668027986	0.519029213172797	TAFAZZIN/CHKB/PIGT/PIGO/DGAT1	5
GO:0002098	tRNA wobble uridine modification	1/230	18/18722	0.199566202121707	0.553349668027986	0.519029213172797	ELP5	1
GO:0006337	nucleosome disassembly	1/230	18/18722	0.199566202121707	0.553349668027986	0.519029213172797	SMARCE1	1
GO:0006488	dolichol-linked oligosaccharide biosynthetic process	1/230	18/18722	0.199566202121707	0.553349668027986	0.519029213172797	DPAGT1	1
GO:0006991	response to sterol depletion	1/230	18/18722	0.199566202121707	0.553349668027986	0.519029213172797	ERLIN1	1
GO:0009404	toxin metabolic process	1/230	18/18722	0.199566202121707	0.553349668027986	0.519029213172797	N6AMT1	1
GO:0019896	axonal transport of mitochondrion	1/230	18/18722	0.199566202121707	0.553349668027986	0.519029213172797	HDAC6	1
GO:0032785	negative regulation of DNA-templated transcription, elongation	1/230	18/18722	0.199566202121707	0.553349668027986	0.519029213172797	NELFCD	1
GO:0044247	cellular polysaccharide catabolic process	1/230	18/18722	0.199566202121707	0.553349668027986	0.519029213172797	PHKG2	1
GO:0044872	lipoprotein localization	1/230	18/18722	0.199566202121707	0.553349668027986	0.519029213172797	UNC119	1
GO:0046040	IMP metabolic process	1/230	18/18722	0.199566202121707	0.553349668027986	0.519029213172797	AMPD2	1
GO:0046112	nucleobase biosynthetic process	1/230	18/18722	0.199566202121707	0.553349668027986	0.519029213172797	SHMT2	1
GO:0048643	positive regulation of skeletal muscle tissue development	1/230	18/18722	0.199566202121707	0.553349668027986	0.519029213172797	CTNNB1	1
GO:0051382	kinetochore assembly	1/230	18/18722	0.199566202121707	0.553349668027986	0.519029213172797	CENPT	1
GO:0060438	trachea development	1/230	18/18722	0.199566202121707	0.553349668027986	0.519029213172797	CTNNB1	1
GO:0060749	mammary gland alveolus development	1/230	18/18722	0.199566202121707	0.553349668027986	0.519029213172797	PHB2	1
GO:0061377	mammary gland lobule development	1/230	18/18722	0.199566202121707	0.553349668027986	0.519029213172797	PHB2	1
GO:0061484	hematopoietic stem cell homeostasis	1/230	18/18722	0.199566202121707	0.553349668027986	0.519029213172797	ADAR	1
GO:0071360	cellular response to exogenous dsRNA	1/230	18/18722	0.199566202121707	0.553349668027986	0.519029213172797	IRF3	1
GO:0071786	endoplasmic reticulum tubular network organization	1/230	18/18722	0.199566202121707	0.553349668027986	0.519029213172797	RAB3GAP2	1
GO:0072079	nephron tubule formation	1/230	18/18722	0.199566202121707	0.553349668027986	0.519029213172797	CTNNB1	1
GO:0099558	maintenance of synapse structure	1/230	18/18722	0.199566202121707	0.553349668027986	0.519029213172797	DLG1	1
GO:1900225	regulation of NLRP3 inflammasome complex assembly	1/230	18/18722	0.199566202121707	0.553349668027986	0.519029213172797	ATAT1	1
GO:1903209	positive regulation of oxidative stress-induced cell death	1/230	18/18722	0.199566202121707	0.553349668027986	0.519029213172797	HDAC6	1
GO:2000136	regulation of cell proliferation involved in heart morphogenesis	1/230	18/18722	0.199566202121707	0.553349668027986	0.519029213172797	CTNNB1	1
GO:2000641	regulation of early endosome to late endosome transport	1/230	18/18722	0.199566202121707	0.553349668027986	0.519029213172797	VPS11	1
GO:2001135	regulation of endocytic recycling	1/230	18/18722	0.199566202121707	0.553349668027986	0.519029213172797	ACTN2	1
GO:1904951	positive regulation of establishment of protein localization	6/230	319/18722	0.1998510944818	0.553349668027986	0.519029213172797	PCNT/CEP290/RACK1/VPS11/TARDBP/ADAM9	6
GO:0009314	response to radiation	8/230	456/18722	0.199946422796729	0.553349668027986	0.519029213172797	HMGN1/CIRBP/UNC119/UVSSA/POLG/ITGB1/MRNIP/CLK2	8
GO:0008654	phospholipid biosynthetic process	5/230	253/18722	0.201176444812133	0.556181538072599	0.521685441893962	TAFAZZIN/CHKB/PIGT/PIGO/DPAGT1	5
GO:0009416	response to light stimulus	6/230	320/18722	0.201748758987473	0.556630653945338	0.522106702213647	HMGN1/CIRBP/UNC119/UVSSA/POLG/ITGB1	6
GO:0009247	glycolipid biosynthetic process	2/230	68/18722	0.203485224334479	0.556630653945338	0.522106702213647	PIGT/PIGO	2
GO:0034394	protein localization to cell surface	2/230	68/18722	0.203485224334479	0.556630653945338	0.522106702213647	CTNNB1/ACTN2	2
GO:1904888	cranial skeletal system development	2/230	68/18722	0.203485224334479	0.556630653945338	0.522106702213647	MED12/CTNNB1	2
GO:0009060	aerobic respiration	4/230	189/18722	0.203527098212237	0.556630653945338	0.522106702213647	TAFAZZIN/ATP5PO/IDE/SHMT2	4
GO:0008033	tRNA processing	3/230	127/18722	0.205310266535051	0.556630653945338	0.522106702213647	FTSJ1/ELP5/DDX1	3
GO:0043547	positive regulation of GTPase activity	5/230	255/18722	0.205493728494158	0.556630653945338	0.522106702213647	ITGB1/RACK1/SIPA1L1/TBC1D20/LARS1	5
GO:0006368	transcription elongation from RNA polymerase II promoter	2/230	69/18722	0.207974597454471	0.556630653945338	0.522106702213647	CTNNB1/NELFCD	2
GO:0031060	regulation of histone methylation	2/230	69/18722	0.207974597454471	0.556630653945338	0.522106702213647	CTNNB1/NSD1	2
GO:0050810	regulation of steroid biosynthetic process	2/230	69/18722	0.207974597454471	0.556630653945338	0.522106702213647	ERLIN1/SF1	2
GO:0002483	antigen processing and presentation of endogenous peptide antigen	1/230	19/18722	0.209409004383897	0.556630653945338	0.522106702213647	IDE	1
GO:0002888	positive regulation of myeloid leukocyte mediated immunity	1/230	19/18722	0.209409004383897	0.556630653945338	0.522106702213647	DDX1	1
GO:0006144	purine nucleobase metabolic process	1/230	19/18722	0.209409004383897	0.556630653945338	0.522106702213647	SHMT2	1
GO:0006309	apoptotic DNA fragmentation	1/230	19/18722	0.209409004383897	0.556630653945338	0.522106702213647	DFFB	1
GO:0006490	oligosaccharide-lipid intermediate biosynthetic process	1/230	19/18722	0.209409004383897	0.556630653945338	0.522106702213647	DPAGT1	1
GO:0006743	ubiquinone metabolic process	1/230	19/18722	0.209409004383897	0.556630653945338	0.522106702213647	COQ6	1
GO:0007039	protein catabolic process in the vacuole	1/230	19/18722	0.209409004383897	0.556630653945338	0.522106702213647	TPP1	1
GO:0007530	sex determination	1/230	19/18722	0.209409004383897	0.556630653945338	0.522106702213647	SF1	1
GO:0014067	negative regulation of phosphatidylinositol 3-kinase signaling	1/230	19/18722	0.209409004383897	0.556630653945338	0.522106702213647	STAMBP	1
GO:0015802	basic amino acid transport	1/230	19/18722	0.209409004383897	0.556630653945338	0.522106702213647	SLC7A6	1
GO:0016082	synaptic vesicle priming	1/230	19/18722	0.209409004383897	0.556630653945338	0.522106702213647	NAPA	1
GO:0031065	positive regulation of histone deacetylation	1/230	19/18722	0.209409004383897	0.556630653945338	0.522106702213647	AKAP8L	1
GO:0042474	middle ear morphogenesis	1/230	19/18722	0.209409004383897	0.556630653945338	0.522106702213647	PRKRA	1
GO:0042776	mitochondrial ATP synthesis coupled proton transport	1/230	19/18722	0.209409004383897	0.556630653945338	0.522106702213647	ATP5PO	1
GO:0044003	modulation by symbiont of host process	1/230	19/18722	0.209409004383897	0.556630653945338	0.522106702213647	PHB2	1
GO:0044546	NLRP3 inflammasome complex assembly	1/230	19/18722	0.209409004383897	0.556630653945338	0.522106702213647	ATAT1	1
GO:0044827	modulation by host of viral genome replication	1/230	19/18722	0.209409004383897	0.556630653945338	0.522106702213647	TBC1D20	1
GO:0045603	positive regulation of endothelial cell differentiation	1/230	19/18722	0.209409004383897	0.556630653945338	0.522106702213647	CTNNB1	1
GO:0046653	tetrahydrofolate metabolic process	1/230	19/18722	0.209409004383897	0.556630653945338	0.522106702213647	SHMT2	1
GO:0051546	keratinocyte migration	1/230	19/18722	0.209409004383897	0.556630653945338	0.522106702213647	ADAM9	1
GO:0051571	positive regulation of histone H3-K4 methylation	1/230	19/18722	0.209409004383897	0.556630653945338	0.522106702213647	CTNNB1	1
GO:0051957	positive regulation of amino acid transport	1/230	19/18722	0.209409004383897	0.556630653945338	0.522106702213647	ITGB1	1
GO:0061323	cell proliferation involved in heart morphogenesis	1/230	19/18722	0.209409004383897	0.556630653945338	0.522106702213647	CTNNB1	1
GO:0070262	peptidyl-serine dephosphorylation	1/230	19/18722	0.209409004383897	0.556630653945338	0.522106702213647	NCK1	1
GO:0072077	renal vesicle morphogenesis	1/230	19/18722	0.209409004383897	0.556630653945338	0.522106702213647	CTNNB1	1
GO:0097623	potassium ion export across plasma membrane	1/230	19/18722	0.209409004383897	0.556630653945338	0.522106702213647	DLG1	1
GO:0098780	response to mitochondrial depolarisation	1/230	19/18722	0.209409004383897	0.556630653945338	0.522106702213647	HDAC6	1
GO:1901881	positive regulation of protein depolymerization	1/230	19/18722	0.209409004383897	0.556630653945338	0.522106702213647	ACTN2	1
GO:2000369	regulation of clathrin-dependent endocytosis	1/230	19/18722	0.209409004383897	0.556630653945338	0.522106702213647	UNC119	1
GO:0007093	mitotic cell cycle checkpoint signaling	3/230	129/18722	0.21166176665812	0.560955815084081	0.52616360350481	DYNC1LI1/MRNIP/CDK5RAP3	3
GO:0034101	erythrocyte homeostasis	3/230	129/18722	0.21166176665812	0.560955815084081	0.52616360350481	ADAR/CDK5RAP3/CDIN1	3
GO:0043280	positive regulation of cysteine-type endopeptidase activity involved in apoptotic process	3/230	129/18722	0.21166176665812	0.560955815084081	0.52616360350481	RACK1/MTCH1/FAS	3
GO:0006282	regulation of DNA repair	3/230	130/18722	0.214853665913112	0.56246485986329	0.527579052667699	SIRT6/FUS/MRNIP	3
GO:0006888	endoplasmic reticulum to Golgi vesicle-mediated transport	3/230	130/18722	0.214853665913112	0.56246485986329	0.527579052667699	TRAPPC2L/SEC16A/TBC1D20	3
GO:0042476	odontogenesis	3/230	130/18722	0.214853665913112	0.56246485986329	0.527579052667699	CTNNB1/LAMB1/ANKRD11	3
GO:0090150	establishment of protein localization to membrane	5/230	260/18722	0.216419672297196	0.56246485986329	0.527579052667699	SEC16A/GORASP1/RACK1/RAB3GAP2/BBS1	5
GO:0045824	negative regulation of innate immune response	2/230	71/18722	0.216983432867648	0.56246485986329	0.527579052667699	STAT2/ADAR	2
GO:0030111	regulation of Wnt signaling pathway	6/230	328/18722	0.217163550526159	0.56246485986329	0.527579052667699	ATP6AP2/RACK1/TTC21B/NLK/PFDN5/DDIT3	6
GO:0019079	viral genome replication	3/230	131/18722	0.218055858000238	0.56246485986329	0.527579052667699	DDX5/ADAR/TBC1D20	3
GO:0000083	regulation of transcription involved in G1/S transition of mitotic cell cycle	1/230	20/18722	0.219131291128895	0.56246485986329	0.527579052667699	CDK16	1
GO:0000272	polysaccharide catabolic process	1/230	20/18722	0.219131291128895	0.56246485986329	0.527579052667699	PHKG2	1
GO:0003159	morphogenesis of an endothelium	1/230	20/18722	0.219131291128895	0.56246485986329	0.527579052667699	CTNNB1	1
GO:0006607	NLS-bearing protein import into nucleus	1/230	20/18722	0.219131291128895	0.56246485986329	0.527579052667699	NUP54	1
GO:0006883	cellular sodium ion homeostasis	1/230	20/18722	0.219131291128895	0.56246485986329	0.527579052667699	ATP1A3	1
GO:0007194	negative regulation of adenylate cyclase activity	1/230	20/18722	0.219131291128895	0.56246485986329	0.527579052667699	GRM2	1
GO:0010042	response to manganese ion	1/230	20/18722	0.219131291128895	0.56246485986329	0.527579052667699	ADAM9	1
GO:0014047	glutamate secretion	1/230	20/18722	0.219131291128895	0.56246485986329	0.527579052667699	GRM2	1
GO:0016553	base conversion or substitution editing	1/230	20/18722	0.219131291128895	0.56246485986329	0.527579052667699	ADAR	1
GO:0030150	protein import into mitochondrial matrix	1/230	20/18722	0.219131291128895	0.56246485986329	0.527579052667699	DNAJC19	1
GO:0031498	chromatin disassembly	1/230	20/18722	0.219131291128895	0.56246485986329	0.527579052667699	SMARCE1	1
GO:0032495	response to muramyl dipeptide	1/230	20/18722	0.219131291128895	0.56246485986329	0.527579052667699	TRIM41	1
GO:0032986	protein-DNA complex disassembly	1/230	20/18722	0.219131291128895	0.56246485986329	0.527579052667699	SMARCE1	1
GO:0043555	regulation of translation in response to stress	1/230	20/18722	0.219131291128895	0.56246485986329	0.527579052667699	NCK1	1
GO:0043586	tongue development	1/230	20/18722	0.219131291128895	0.56246485986329	0.527579052667699	CTNNB1	1
GO:0045844	positive regulation of striated muscle tissue development	1/230	20/18722	0.219131291128895	0.56246485986329	0.527579052667699	CTNNB1	1
GO:0046485	ether lipid metabolic process	1/230	20/18722	0.219131291128895	0.56246485986329	0.527579052667699	AGPS	1
GO:0048636	positive regulation of muscle organ development	1/230	20/18722	0.219131291128895	0.56246485986329	0.527579052667699	CTNNB1	1
GO:0051900	regulation of mitochondrial depolarization	1/230	20/18722	0.219131291128895	0.56246485986329	0.527579052667699	RACK1	1
GO:0060231	mesenchymal to epithelial transition	1/230	20/18722	0.219131291128895	0.56246485986329	0.527579052667699	CTNNB1	1
GO:0061154	endothelial tube morphogenesis	1/230	20/18722	0.219131291128895	0.56246485986329	0.527579052667699	CTNNB1	1
GO:0072087	renal vesicle development	1/230	20/18722	0.219131291128895	0.56246485986329	0.527579052667699	CTNNB1	1
GO:0140632	inflammasome complex assembly	1/230	20/18722	0.219131291128895	0.56246485986329	0.527579052667699	ATAT1	1
GO:1903206	negative regulation of hydrogen peroxide-induced cell death	1/230	20/18722	0.219131291128895	0.56246485986329	0.527579052667699	RACK1	1
GO:1904263	positive regulation of TORC1 signaling	1/230	20/18722	0.219131291128895	0.56246485986329	0.527579052667699	LARS1	1
GO:2000678	negative regulation of transcription regulatory region DNA binding	1/230	20/18722	0.219131291128895	0.56246485986329	0.527579052667699	DDIT3	1
GO:0001763	morphogenesis of a branching structure	4/230	196/18722	0.221477530648478	0.565847920281365	0.530752285233587	SIRT6/DLG1/CTNNB1/PHB2	4
GO:0043393	regulation of protein binding	4/230	196/18722	0.221477530648478	0.565847920281365	0.530752285233587	RFNG/RACK1/MITD1/IDE	4
GO:0030032	lamellipodium assembly	2/230	72/18722	0.221501063217947	0.565847920281365	0.530752285233587	NCK1/ITGB1	2
GO:0033627	cell adhesion mediated by integrin	2/230	72/18722	0.221501063217947	0.565847920281365	0.530752285233587	ITGB1/ADAM9	2
GO:0035567	non-canonical Wnt signaling pathway	2/230	72/18722	0.221501063217947	0.565847920281365	0.530752285233587	MED12/NLK	2
GO:0010952	positive regulation of peptidase activity	4/230	197/18722	0.224076028163618	0.571882842277165	0.536412902734637	RACK1/MTCH1/FAS/PSME2	4
GO:0009855	determination of bilateral symmetry	3/230	133/18722	0.224489714770829	0.57236826973768	0.536868222485314	CTNNB1/AHI1/DDIT3	3
GO:0032456	endocytic recycling	2/230	73/18722	0.226026315352939	0.57236826973768	0.536868222485314	ACTN2/KIAA1109	2
GO:0045739	positive regulation of DNA repair	2/230	73/18722	0.226026315352939	0.57236826973768	0.536868222485314	FUS/MRNIP	2
GO:0009799	specification of symmetry	3/230	134/18722	0.227720682519135	0.57236826973768	0.536868222485314	CTNNB1/AHI1/DDIT3	3
GO:0002097	tRNA wobble base modification	1/230	21/18722	0.228734531586619	0.57236826973768	0.536868222485314	ELP5	1
GO:0006353	DNA-templated transcription, termination	1/230	21/18722	0.228734531586619	0.57236826973768	0.536868222485314	PRMT5	1
GO:0006925	inflammatory cell apoptotic process	1/230	21/18722	0.228734531586619	0.57236826973768	0.536868222485314	IRF3	1
GO:0007063	regulation of sister chromatid cohesion	1/230	21/18722	0.228734531586619	0.57236826973768	0.536868222485314	CTNNB1	1
GO:0009070	serine family amino acid biosynthetic process	1/230	21/18722	0.228734531586619	0.57236826973768	0.536868222485314	SHMT2	1
GO:0021533	cell differentiation in hindbrain	1/230	21/18722	0.228734531586619	0.57236826973768	0.536868222485314	TTC21B	1
GO:0032482	Rab protein signal transduction	1/230	21/18722	0.228734531586619	0.57236826973768	0.536868222485314	RAB15	1
GO:0033630	positive regulation of cell adhesion mediated by integrin	1/230	21/18722	0.228734531586619	0.57236826973768	0.536868222485314	ADAM9	1
GO:0035455	response to interferon-alpha	1/230	21/18722	0.228734531586619	0.57236826973768	0.536868222485314	ADAR	1
GO:0043576	regulation of respiratory gaseous exchange	1/230	21/18722	0.228734531586619	0.57236826973768	0.536868222485314	MTG1	1
GO:0048485	sympathetic nervous system development	1/230	21/18722	0.228734531586619	0.57236826973768	0.536868222485314	CTNNB1	1
GO:0048714	positive regulation of oligodendrocyte differentiation	1/230	21/18722	0.228734531586619	0.57236826973768	0.536868222485314	PRMT5	1
GO:0048745	smooth muscle tissue development	1/230	21/18722	0.228734531586619	0.57236826973768	0.536868222485314	DLG1	1
GO:0060972	left/right pattern formation	1/230	21/18722	0.228734531586619	0.57236826973768	0.536868222485314	AHI1	1
GO:0061081	positive regulation of myeloid leukocyte cytokine production involved in immune response	1/230	21/18722	0.228734531586619	0.57236826973768	0.536868222485314	DDX1	1
GO:1901863	positive regulation of muscle tissue development	1/230	21/18722	0.228734531586619	0.57236826973768	0.536868222485314	CTNNB1	1
GO:1902473	regulation of protein localization to synapse	1/230	21/18722	0.228734531586619	0.57236826973768	0.536868222485314	DLG1	1
GO:0007040	lysosome organization	2/230	74/18722	0.230558324724342	0.575326431826049	0.539642910227759	ATP6AP2/TPP1	2
GO:0070972	protein localization to endoplasmic reticulum	2/230	74/18722	0.230558324724342	0.575326431826049	0.539642910227759	SEC16A/RAB3GAP2	2
GO:0080171	lytic vacuole organization	2/230	74/18722	0.230558324724342	0.575326431826049	0.539642910227759	ATP6AP2/TPP1	2
GO:0042157	lipoprotein metabolic process	3/230	135/18722	0.230960549329089	0.575795994156856	0.540083348853056	PIGT/RAB3GAP2/PIGO	3
GO:0099003	vesicle-mediated transport in synapse	4/230	200/18722	0.231918746207229	0.576270032860891	0.540527986213091	CTNNB1/ITSN1/NAPA/KIAA1109	4
GO:0043624	cellular protein complex disassembly	3/230	136/18722	0.234208972968681	0.576270032860891	0.540527986213091	ACTN2/NAPA/HDAC6	3
GO:0072073	kidney epithelium development	3/230	136/18722	0.234208972968681	0.576270032860891	0.540527986213091	DLG1/CTNNB1/AHI1	3
GO:1900180	regulation of protein localization to nucleus	3/230	136/18722	0.234208972968681	0.576270032860891	0.540527986213091	NUP54/TARDBP/CDK5RAP3	3
GO:0009952	anterior/posterior pattern specification	4/230	201/18722	0.234548123935896	0.576270032860891	0.540527986213091	MED12/CTNNB1/ATP6AP2/DDIT3	4
GO:0065004	protein-DNA complex assembly	4/230	201/18722	0.234548123935896	0.576270032860891	0.540527986213091	CENPV/SHPRH/BRD2/CENPT	4
GO:0062197	cellular response to chemical stress	6/230	337/18722	0.234967360780184	0.576270032860891	0.540527986213091	CTNNB1/RACK1/FAS/PRKRA/HDAC6/DDIT3	6
GO:0036465	synaptic vesicle recycling	2/230	75/18722	0.235096246697665	0.576270032860891	0.540527986213091	ITSN1/KIAA1109	2
GO:0001655	urogenital system development	6/230	338/18722	0.236973514483855	0.576270032860891	0.540527986213091	IFT27/ACD/DLG1/CTNNB1/CEP290/AHI1	6
GO:0002053	positive regulation of mesenchymal cell proliferation	1/230	22/18722	0.238220177152903	0.576270032860891	0.540527986213091	CTNNB1	1
GO:0006662	glycerol ether metabolic process	1/230	22/18722	0.238220177152903	0.576270032860891	0.540527986213091	AGPS	1
GO:0007398	ectoderm development	1/230	22/18722	0.238220177152903	0.576270032860891	0.540527986213091	CTNNB1	1
GO:0009190	cyclic nucleotide biosynthetic process	1/230	22/18722	0.238220177152903	0.576270032860891	0.540527986213091	AMPD2	1
GO:0010310	regulation of hydrogen peroxide metabolic process	1/230	22/18722	0.238220177152903	0.576270032860891	0.540527986213091	HDAC6	1
GO:0014821	phasic smooth muscle contraction	1/230	22/18722	0.238220177152903	0.576270032860891	0.540527986213091	DLG1	1
GO:0019400	alditol metabolic process	1/230	22/18722	0.238220177152903	0.576270032860891	0.540527986213091	GALK1	1
GO:0021904	dorsal/ventral neural tube patterning	1/230	22/18722	0.238220177152903	0.576270032860891	0.540527986213091	GORAB	1
GO:0022616	DNA strand elongation	1/230	22/18722	0.238220177152903	0.576270032860891	0.540527986213091	POLD2	1
GO:0032402	melanosome transport	1/230	22/18722	0.238220177152903	0.576270032860891	0.540527986213091	DCTN2	1
GO:0032700	negative regulation of interleukin-17 production	1/230	22/18722	0.238220177152903	0.576270032860891	0.540527986213091	DDIT3	1
GO:0032727	positive regulation of interferon-alpha production	1/230	22/18722	0.238220177152903	0.576270032860891	0.540527986213091	IRF3	1
GO:0034629	cellular protein-containing complex localization	1/230	22/18722	0.238220177152903	0.576270032860891	0.540527986213091	DLG1	1
GO:0034755	iron ion transmembrane transport	1/230	22/18722	0.238220177152903	0.576270032860891	0.540527986213091	STEAP2	1
GO:0035024	negative regulation of Rho protein signal transduction	1/230	22/18722	0.238220177152903	0.576270032860891	0.540527986213091	ITGB1	1
GO:0035268	protein mannosylation	1/230	22/18722	0.238220177152903	0.576270032860891	0.540527986213091	DPY19L3	1
GO:0045540	regulation of cholesterol biosynthetic process	1/230	22/18722	0.238220177152903	0.576270032860891	0.540527986213091	ERLIN1	1
GO:0052652	cyclic purine nucleotide metabolic process	1/230	22/18722	0.238220177152903	0.576270032860891	0.540527986213091	AMPD2	1
GO:0060444	branching involved in mammary gland duct morphogenesis	1/230	22/18722	0.238220177152903	0.576270032860891	0.540527986213091	PHB2	1
GO:0071359	cellular response to dsRNA	1/230	22/18722	0.238220177152903	0.576270032860891	0.540527986213091	IRF3	1
GO:0071404	cellular response to low-density lipoprotein particle stimulus	1/230	22/18722	0.238220177152903	0.576270032860891	0.540527986213091	ITGB1	1
GO:0099563	modification of synaptic structure	1/230	22/18722	0.238220177152903	0.576270032860891	0.540527986213091	ITSN1	1
GO:0106118	regulation of sterol biosynthetic process	1/230	22/18722	0.238220177152903	0.576270032860891	0.540527986213091	ERLIN1	1
GO:1901032	negative regulation of response to reactive oxygen species	1/230	22/18722	0.238220177152903	0.576270032860891	0.540527986213091	RACK1	1
GO:0007568	aging	6/230	339/18722	0.238984979592147	0.577563721234447	0.541741436039511	CTC1/MBD1/POLG/NAPEPLD/ULK3/IDE	6
GO:0031100	animal organ regeneration	2/230	76/18722	0.239639256197053	0.577563721234447	0.541741436039511	PRMT5/SRSF5	2
GO:0140115	export across plasma membrane	2/230	76/18722	0.239639256197053	0.577563721234447	0.541741436039511	ATP1A3/DLG1	2
GO:0032869	cellular response to insulin stimulus	4/230	203/18722	0.239828504319285	0.577563721234447	0.541741436039511	NCK1/RAB15/IDE/SRSF5	4
GO:0051701	biological process involved in interaction with host	4/230	203/18722	0.239828504319285	0.577563721234447	0.541741436039511	ITGB1/PHB2/SLC3A2/IDE	4
GO:0032273	positive regulation of protein polymerization	3/230	138/18722	0.240730134732621	0.578698894039992	0.542806201922857	DLG1/SLAIN2/NCK1	3
GO:1903322	positive regulation of protein modification by small protein conjugation or removal	3/230	138/18722	0.240730134732621	0.578698894039992	0.542806201922857	FANCI/SKP2/CDK5RAP3	3
GO:0048872	homeostasis of number of cells	5/230	272/18722	0.243344118213985	0.580153475363711	0.54417056562192	FAS/NAPEPLD/ADAR/CDK5RAP3/CDIN1	5
GO:0006367	transcription initiation from RNA polymerase II promoter	2/230	77/18722	0.244186547355793	0.580153475363711	0.54417056562192	MED12/POLR2G	2
GO:0050768	negative regulation of neurogenesis	3/230	140/18722	0.247281482228026	0.580153475363711	0.54417056562192	CTNNB1/MBD1/GORASP1	3
GO:0001759	organ induction	1/230	23/18722	0.247589661605034	0.580153475363711	0.54417056562192	CTNNB1	1
GO:0002052	positive regulation of neuroblast proliferation	1/230	23/18722	0.247589661605034	0.580153475363711	0.54417056562192	CTNNB1	1
GO:0002082	regulation of oxidative phosphorylation	1/230	23/18722	0.247589661605034	0.580153475363711	0.54417056562192	SHMT2	1
GO:0003081	regulation of systemic arterial blood pressure by renin-angiotensin	1/230	23/18722	0.247589661605034	0.580153475363711	0.54417056562192	ATP6AP2	1
GO:0006541	glutamine metabolic process	1/230	23/18722	0.247589661605034	0.580153475363711	0.54417056562192	NIT2	1
GO:0006929	substrate-dependent cell migration	1/230	23/18722	0.247589661605034	0.580153475363711	0.54417056562192	NCK1	1
GO:0021871	forebrain regionalization	1/230	23/18722	0.247589661605034	0.580153475363711	0.54417056562192	TTC21B	1
GO:0030539	male genitalia development	1/230	23/18722	0.247589661605034	0.580153475363711	0.54417056562192	CTNNB1	1
GO:0031280	negative regulation of cyclase activity	1/230	23/18722	0.247589661605034	0.580153475363711	0.54417056562192	GRM2	1
GO:0032401	establishment of melanosome localization	1/230	23/18722	0.247589661605034	0.580153475363711	0.54417056562192	DCTN2	1
GO:0035988	chondrocyte proliferation	1/230	23/18722	0.247589661605034	0.580153475363711	0.54417056562192	SIRT6	1
GO:0035994	response to muscle stretch	1/230	23/18722	0.247589661605034	0.580153475363711	0.54417056562192	CTNNB1	1
GO:0040019	positive regulation of embryonic development	1/230	23/18722	0.247589661605034	0.580153475363711	0.54417056562192	RACK1	1
GO:0043162	ubiquitin-dependent protein catabolic process via the multivesicular body sorting pathway	1/230	23/18722	0.247589661605034	0.580153475363711	0.54417056562192	HDAC6	1
GO:0045662	negative regulation of myoblast differentiation	1/230	23/18722	0.247589661605034	0.580153475363711	0.54417056562192	DDIT3	1
GO:0050765	negative regulation of phagocytosis	1/230	23/18722	0.247589661605034	0.580153475363711	0.54417056562192	RACK1	1
GO:0051383	kinetochore organization	1/230	23/18722	0.247589661605034	0.580153475363711	0.54417056562192	CENPT	1
GO:0051590	positive regulation of neurotransmitter transport	1/230	23/18722	0.247589661605034	0.580153475363711	0.54417056562192	ITGB1	1
GO:0051882	mitochondrial depolarization	1/230	23/18722	0.247589661605034	0.580153475363711	0.54417056562192	RACK1	1
GO:0051904	pigment granule transport	1/230	23/18722	0.247589661605034	0.580153475363711	0.54417056562192	DCTN2	1
GO:0060143	positive regulation of syncytium formation by plasma membrane fusion	1/230	23/18722	0.247589661605034	0.580153475363711	0.54417056562192	ADAM9	1
GO:0071218	cellular response to misfolded protein	1/230	23/18722	0.247589661605034	0.580153475363711	0.54417056562192	HDAC6	1
GO:0071636	positive regulation of transforming growth factor beta production	1/230	23/18722	0.247589661605034	0.580153475363711	0.54417056562192	ATP6AP2	1
GO:0090335	regulation of brown fat cell differentiation	1/230	23/18722	0.247589661605034	0.580153475363711	0.54417056562192	NAPEPLD	1
GO:1902410	mitotic cytokinetic process	1/230	23/18722	0.247589661605034	0.580153475363711	0.54417056562192	MITD1	1
GO:2001169	regulation of ATP biosynthetic process	1/230	23/18722	0.247589661605034	0.580153475363711	0.54417056562192	TAFAZZIN	1
GO:0006919	activation of cysteine-type endopeptidase activity involved in apoptotic process	2/230	78/18722	0.248737333172387	0.581323567535812	0.545268085064896	RACK1/MTCH1	2
GO:0007193	adenylate cyclase-inhibiting G protein-coupled receptor signaling pathway	2/230	78/18722	0.248737333172387	0.581323567535812	0.545268085064896	GRM2/PRMT5	2
GO:0035050	embryonic heart tube development	2/230	78/18722	0.248737333172387	0.581323567535812	0.545268085064896	CTNNB1/AHI1	2
GO:0006119	oxidative phosphorylation	3/230	141/18722	0.250567648143933	0.585092858947204	0.548803593385423	TAFAZZIN/ATP5PO/SHMT2	3
GO:0072006	nephron development	3/230	142/18722	0.253860373009125	0.58599655182873	0.549651236444323	DLG1/CTNNB1/AHI1	3
GO:0046034	ATP metabolic process	5/230	277/18722	0.254820462372979	0.58599655182873	0.549651236444323	TAFAZZIN/ATP5PO/GALK1/AK2/SHMT2	5
GO:0043281	regulation of cysteine-type endopeptidase activity involved in apoptotic process	4/230	209/18722	0.255829742676756	0.58599655182873	0.549651236444323	BIRC5/RACK1/MTCH1/FAS	4
GO:1902905	positive regulation of supramolecular fiber organization	4/230	209/18722	0.255829742676756	0.58599655182873	0.549651236444323	DLG1/SLAIN2/NCK1/ACTN2	4
GO:0006091	generation of precursor metabolites and energy	8/230	490/18722	0.256043905206617	0.58599655182873	0.549651236444323	TAFAZZIN/ATP5PO/GALK1/PHB2/ACADVL/PHKG2/IDE/SHMT2	8
GO:0000395	mRNA 5'-splice site recognition	1/230	24/18722	0.256844401314689	0.58599655182873	0.549651236444323	PRPF39	1
GO:0001702	gastrulation with mouth forming second	1/230	24/18722	0.256844401314689	0.58599655182873	0.549651236444323	CTNNB1	1
GO:0007035	vacuolar acidification	1/230	24/18722	0.256844401314689	0.58599655182873	0.549651236444323	ATP6AP2	1
GO:0010155	regulation of proton transport	1/230	24/18722	0.256844401314689	0.58599655182873	0.549651236444323	PHB2	1
GO:0016486	peptide hormone processing	1/230	24/18722	0.256844401314689	0.58599655182873	0.549651236444323	ATP6AP2	1
GO:0021697	cerebellar cortex formation	1/230	24/18722	0.256844401314689	0.58599655182873	0.549651236444323	TTC21B	1
GO:0030810	positive regulation of nucleotide biosynthetic process	1/230	24/18722	0.256844401314689	0.58599655182873	0.549651236444323	TAFAZZIN	1
GO:0030859	polarized epithelial cell differentiation	1/230	24/18722	0.256844401314689	0.58599655182873	0.549651236444323	AHI1	1
GO:0036003	positive regulation of transcription from RNA polymerase II promoter in response to stress	1/230	24/18722	0.256844401314689	0.58599655182873	0.549651236444323	DDIT3	1
GO:0048641	regulation of skeletal muscle tissue development	1/230	24/18722	0.256844401314689	0.58599655182873	0.549651236444323	CTNNB1	1
GO:0051043	regulation of membrane protein ectodomain proteolysis	1/230	24/18722	0.256844401314689	0.58599655182873	0.549651236444323	ADAM9	1
GO:0051905	establishment of pigment granule localization	1/230	24/18722	0.256844401314689	0.58599655182873	0.549651236444323	DCTN2	1
GO:0060149	negative regulation of posttranscriptional gene silencing	1/230	24/18722	0.256844401314689	0.58599655182873	0.549651236444323	ADAR	1
GO:0060479	lung cell differentiation	1/230	24/18722	0.256844401314689	0.58599655182873	0.549651236444323	CTNNB1	1
GO:0060571	morphogenesis of an epithelial fold	1/230	24/18722	0.256844401314689	0.58599655182873	0.549651236444323	CTNNB1	1
GO:0060967	negative regulation of gene silencing by RNA	1/230	24/18722	0.256844401314689	0.58599655182873	0.549651236444323	ADAR	1
GO:0070841	inclusion body assembly	1/230	24/18722	0.256844401314689	0.58599655182873	0.549651236444323	HDAC6	1
GO:0070935	3'-UTR-mediated mRNA stabilization	1/230	24/18722	0.256844401314689	0.58599655182873	0.549651236444323	TARDBP	1
GO:1900373	positive regulation of purine nucleotide biosynthetic process	1/230	24/18722	0.256844401314689	0.58599655182873	0.549651236444323	TAFAZZIN	1
GO:2000209	regulation of anoikis	1/230	24/18722	0.256844401314689	0.58599655182873	0.549651236444323	ITGB1	1
GO:2000679	positive regulation of transcription regulatory region DNA binding	1/230	24/18722	0.256844401314689	0.58599655182873	0.549651236444323	CTNNB1	1
GO:0030010	establishment of cell polarity	3/230	143/18722	0.257159333443549	0.58599655182873	0.549651236444323	ITGB1/RACK1/KRIT1	3
GO:0048145	regulation of fibroblast proliferation	2/230	80/18722	0.257846333074044	0.58599655182873	0.549651236444323	CTC1/CTNNB1	2
GO:0051303	establishment of chromosome localization	2/230	80/18722	0.257846333074044	0.58599655182873	0.549651236444323	KIF22/DCTN2	2
GO:0010821	regulation of mitochondrion organization	3/230	144/18722	0.260464208898004	0.58599655182873	0.549651236444323	RHOT2/STAT2/HDAC6	3
GO:0046718	viral entry into host cell	3/230	144/18722	0.260464208898004	0.58599655182873	0.549651236444323	ITGB1/SLC3A2/IDE	3
GO:0106106	cold-induced thermogenesis	3/230	144/18722	0.260464208898004	0.58599655182873	0.549651236444323	SIRT6/BSCL2/DDIT3	3
GO:0120161	regulation of cold-induced thermogenesis	3/230	144/18722	0.260464208898004	0.58599655182873	0.549651236444323	SIRT6/BSCL2/DDIT3	3
GO:0046474	glycerophospholipid biosynthetic process	4/230	211/18722	0.261212111939955	0.58599655182873	0.549651236444323	TAFAZZIN/CHKB/PIGT/PIGO	4
GO:0001523	retinoid metabolic process	2/230	81/18722	0.262403064463272	0.58599655182873	0.549651236444323	DGAT1/NAPEPLD	2
GO:0001942	hair follicle development	2/230	81/18722	0.262403064463272	0.58599655182873	0.549651236444323	CTNNB1/GORAB	2
GO:0001960	negative regulation of cytokine-mediated signaling pathway	2/230	81/18722	0.262403064463272	0.58599655182873	0.549651236444323	STAT2/ADAR	2
GO:0044773	mitotic DNA damage checkpoint signaling	2/230	81/18722	0.262403064463272	0.58599655182873	0.549651236444323	MRNIP/CDK5RAP3	2
GO:0048144	fibroblast proliferation	2/230	81/18722	0.262403064463272	0.58599655182873	0.549651236444323	CTC1/CTNNB1	2
GO:0048708	astrocyte differentiation	2/230	81/18722	0.262403064463272	0.58599655182873	0.549651236444323	MBD1/TTC21B	2
GO:0060968	regulation of gene silencing	2/230	81/18722	0.262403064463272	0.58599655182873	0.549651236444323	DDX5/ADAR	2
GO:0051961	negative regulation of nervous system development	3/230	145/18722	0.263774681683063	0.58599655182873	0.549651236444323	CTNNB1/MBD1/GORASP1	3
GO:0006457	protein folding	4/230	212/18722	0.263911619941884	0.58599655182873	0.549651236444323	TBCE/DNAJC19/AHSA2P/PFDN5	4
GO:0007249	I-kappaB kinase/NF-kappaB signaling	5/230	281/18722	0.264096643437092	0.58599655182873	0.549651236444323	CPNE1/CTNNB1/IRF3/NKIRAS2/DDX1	5
GO:0006887	exocytosis	6/230	352/18722	0.265582340400287	0.58599655182873	0.549651236444323	CDK16/ITSN1/RAB15/VPS11/NAPA/STEAP2	6
GO:0010560	positive regulation of glycoprotein biosynthetic process	1/230	25/18722	0.26598579545832	0.58599655182873	0.549651236444323	CTNNB1	1
GO:0010842	retina layer formation	1/230	25/18722	0.26598579545832	0.58599655182873	0.549651236444323	AHI1	1
GO:0015012	heparan sulfate proteoglycan biosynthetic process	1/230	25/18722	0.26598579545832	0.58599655182873	0.549651236444323	CTNNB1	1
GO:0031579	membrane raft organization	1/230	25/18722	0.26598579545832	0.58599655182873	0.549651236444323	DLG1	1
GO:0032331	negative regulation of chondrocyte differentiation	1/230	25/18722	0.26598579545832	0.58599655182873	0.549651236444323	CTNNB1	1
GO:0032400	melanosome localization	1/230	25/18722	0.26598579545832	0.58599655182873	0.549651236444323	DCTN2	1
GO:0033233	regulation of protein sumoylation	1/230	25/18722	0.26598579545832	0.58599655182873	0.549651236444323	CTNNB1	1
GO:0035336	long-chain fatty-acyl-CoA metabolic process	1/230	25/18722	0.26598579545832	0.58599655182873	0.549651236444323	DGAT1	1
GO:0046039	GTP metabolic process	1/230	25/18722	0.26598579545832	0.58599655182873	0.549651236444323	IMPDH2	1
GO:0046339	diacylglycerol metabolic process	1/230	25/18722	0.26598579545832	0.58599655182873	0.549651236444323	DGAT1	1
GO:0046835	carbohydrate phosphorylation	1/230	25/18722	0.26598579545832	0.58599655182873	0.549651236444323	GALK1	1
GO:0050995	negative regulation of lipid catabolic process	1/230	25/18722	0.26598579545832	0.58599655182873	0.549651236444323	BSCL2	1
GO:0051788	response to misfolded protein	1/230	25/18722	0.26598579545832	0.58599655182873	0.549651236444323	HDAC6	1
GO:0060261	positive regulation of transcription initiation from RNA polymerase II promoter	1/230	25/18722	0.26598579545832	0.58599655182873	0.549651236444323	MED12	1
GO:0062009	secondary palate development	1/230	25/18722	0.26598579545832	0.58599655182873	0.549651236444323	DLG1	1
GO:0070199	establishment of protein localization to chromosome	1/230	25/18722	0.26598579545832	0.58599655182873	0.549651236444323	ACD	1
GO:0072202	cell differentiation involved in metanephros development	1/230	25/18722	0.26598579545832	0.58599655182873	0.549651236444323	CTNNB1	1
GO:0086064	cell communication by electrical coupling involved in cardiac conduction	1/230	25/18722	0.26598579545832	0.58599655182873	0.549651236444323	ATP1A3	1
GO:0090312	positive regulation of protein deacetylation	1/230	25/18722	0.26598579545832	0.58599655182873	0.549651236444323	AKAP8L	1
GO:0140448	signaling receptor ligand precursor processing	1/230	25/18722	0.26598579545832	0.58599655182873	0.549651236444323	ATP6AP2	1
GO:1903798	regulation of production of miRNAs involved in gene silencing by miRNA	1/230	25/18722	0.26598579545832	0.58599655182873	0.549651236444323	DDX5	1
GO:1903959	regulation of anion transmembrane transport	1/230	25/18722	0.26598579545832	0.58599655182873	0.549651236444323	ITGB1	1
GO:1904385	cellular response to angiotensin	1/230	25/18722	0.26598579545832	0.58599655182873	0.549651236444323	ACTN2	1
GO:1905564	positive regulation of vascular endothelial cell proliferation	1/230	25/18722	0.26598579545832	0.58599655182873	0.549651236444323	SIRT6	1
GO:0043583	ear development	4/230	213/18722	0.266616443795832	0.586508796342834	0.550131709972128	IFT27/CEP290/AHI1/PRKRA	4
GO:0050000	chromosome localization	2/230	82/18722	0.266960324468541	0.586508796342834	0.550131709972128	KIF22/DCTN2	2
GO:0007043	cell-cell junction assembly	3/230	146/18722	0.267090436996272	0.586508796342834	0.550131709972128	CDH8/DLG1/CTNNB1	3
GO:0042542	response to hydrogen peroxide	3/230	146/18722	0.267090436996272	0.586508796342834	0.550131709972128	RACK1/ADAM9/HDAC6	3
GO:0006066	alcohol metabolic process	6/230	353/18722	0.267660069363551	0.587280250071738	0.550855315758934	GALK1/ACADVL/DGAT1/NAPEPLD/ERLIN1/DPAGT1	6
GO:0001889	liver development	3/230	147/18722	0.270411162947672	0.587525091360411	0.551084971234946	CDK5RAP3/PRMT5/SRSF5	3
GO:0016331	morphogenesis of embryonic epithelium	3/230	147/18722	0.270411162947672	0.587525091360411	0.551084971234946	MED12/CTNNB1/BRD2	3
GO:0060041	retina development in camera-type eye	3/230	147/18722	0.270411162947672	0.587525091360411	0.551084971234946	AHI1/IMPDH2/PFDN5	3
GO:0001510	RNA methylation	2/230	83/18722	0.271517415444933	0.587525091360411	0.551084971234946	FTSJ1/NSUN5P1	2
GO:0007601	visual perception	4/230	215/18722	0.272041343884419	0.587525091360411	0.551084971234946	RPGR/UNC119/DNAJC19/BBS1	4
GO:0043254	regulation of protein-containing complex assembly	7/230	427/18722	0.27246808364855	0.587525091360411	0.551084971234946	DLG1/ATAT1/SLAIN2/NCK1/RACK1/NAPA/HDAC6	7
GO:0010212	response to ionizing radiation	3/230	148/18722	0.273736550583695	0.587525091360411	0.551084971234946	POLG/MRNIP/CLK2	3
GO:0070507	regulation of microtubule cytoskeleton organization	3/230	148/18722	0.273736550583695	0.587525091360411	0.551084971234946	ATAT1/SLAIN2/HDAC6	3
GO:2001056	positive regulation of cysteine-type endopeptidase activity	3/230	148/18722	0.273736550583695	0.587525091360411	0.551084971234946	RACK1/MTCH1/FAS	3
GO:2001233	regulation of apoptotic signaling pathway	6/230	356/18722	0.273917854857606	0.587525091360411	0.551084971234946	CTNNB1/NCK1/RACK1/FAS/PRKRA/DDIT3	6
GO:0002092	positive regulation of receptor internalization	1/230	26/18722	0.275015226224999	0.587525091360411	0.551084971234946	AHI1	1
GO:0006760	folic acid-containing compound metabolic process	1/230	26/18722	0.275015226224999	0.587525091360411	0.551084971234946	SHMT2	1
GO:0015985	energy coupled proton transport, down electrochemical gradient	1/230	26/18722	0.275015226224999	0.587525091360411	0.551084971234946	ATP5PO	1
GO:0015986	ATP synthesis coupled proton transport	1/230	26/18722	0.275015226224999	0.587525091360411	0.551084971234946	ATP5PO	1
GO:0016226	iron-sulfur cluster assembly	1/230	26/18722	0.275015226224999	0.587525091360411	0.551084971234946	CIAO3	1
GO:0019883	antigen processing and presentation of endogenous antigen	1/230	26/18722	0.275015226224999	0.587525091360411	0.551084971234946	IDE	1
GO:0021680	cerebellar Purkinje cell layer development	1/230	26/18722	0.275015226224999	0.587525091360411	0.551084971234946	TTC21B	1
GO:0031163	metallo-sulfur cluster assembly	1/230	26/18722	0.275015226224999	0.587525091360411	0.551084971234946	CIAO3	1
GO:0031167	rRNA methylation	1/230	26/18722	0.275015226224999	0.587525091360411	0.551084971234946	NSUN5P1	1
GO:0033598	mammary gland epithelial cell proliferation	1/230	26/18722	0.275015226224999	0.587525091360411	0.551084971234946	PHB2	1
GO:0043094	cellular metabolic compound salvage	1/230	26/18722	0.275015226224999	0.587525091360411	0.551084971234946	AMPD2	1
GO:0045745	positive regulation of G protein-coupled receptor signaling pathway	1/230	26/18722	0.275015226224999	0.587525091360411	0.551084971234946	PRMT5	1
GO:0048668	collateral sprouting	1/230	26/18722	0.275015226224999	0.587525091360411	0.551084971234946	HDAC6	1
GO:0051350	negative regulation of lyase activity	1/230	26/18722	0.275015226224999	0.587525091360411	0.551084971234946	GRM2	1
GO:0051875	pigment granule localization	1/230	26/18722	0.275015226224999	0.587525091360411	0.551084971234946	DCTN2	1
GO:0070920	regulation of production of small RNA involved in gene silencing by RNA	1/230	26/18722	0.275015226224999	0.587525091360411	0.551084971234946	DDX5	1
GO:0071425	hematopoietic stem cell proliferation	1/230	26/18722	0.275015226224999	0.587525091360411	0.551084971234946	CTC1	1
GO:0072273	metanephric nephron morphogenesis	1/230	26/18722	0.275015226224999	0.587525091360411	0.551084971234946	CTNNB1	1
GO:0006835	dicarboxylic acid transport	2/230	84/18722	0.276073656661689	0.587525091360411	0.551084971234946	ITGB1/GRM2	2
GO:0022404	molting cycle process	2/230	84/18722	0.276073656661689	0.587525091360411	0.551084971234946	CTNNB1/GORAB	2
GO:0022405	hair cycle process	2/230	84/18722	0.276073656661689	0.587525091360411	0.551084971234946	CTNNB1/GORAB	2
GO:0032508	DNA duplex unwinding	2/230	84/18722	0.276073656661689	0.587525091360411	0.551084971234946	CHD4/DDX1	2
GO:0097061	dendritic spine organization	2/230	84/18722	0.276073656661689	0.587525091360411	0.551084971234946	SIPA1L1/HDAC6	2
GO:2000134	negative regulation of G1/S transition of mitotic cell cycle	2/230	84/18722	0.276073656661689	0.587525091360411	0.551084971234946	PRMT2/DLG1	2
GO:0009411	response to UV	3/230	149/18722	0.277066293909467	0.587525091360411	0.551084971234946	HMGN1/CIRBP/UVSSA	3
GO:0051592	response to calcium ion	3/230	149/18722	0.277066293909467	0.587525091360411	0.551084971234946	CPNE1/FUS/ADAM9	3
GO:1905039	carboxylic acid transmembrane transport	3/230	149/18722	0.277066293909467	0.587525091360411	0.551084971234946	ITGB1/SLC3A2/SLC7A6	3
GO:0007163	establishment or maintenance of cell polarity	4/230	218/18722	0.280214236642348	0.587525091360411	0.551084971234946	DLG1/ITGB1/RACK1/KRIT1	4
GO:0061008	hepaticobiliary system development	3/230	150/18722	0.280400089909562	0.587525091360411	0.551084971234946	CDK5RAP3/PRMT5/SRSF5	3
GO:1903825	organic acid transmembrane transport	3/230	150/18722	0.280400089909562	0.587525091360411	0.551084971234946	ITGB1/SLC3A2/SLC7A6	3
GO:0097193	intrinsic apoptotic signaling pathway	5/230	288/18722	0.280510490480445	0.587525091360411	0.551084971234946	NCK1/DDX5/RACK1/PRKRA/DDIT3	5
GO:0030433	ubiquitin-dependent ERAD pathway	2/230	85/18722	0.280628383995043	0.587525091360411	0.551084971234946	FOXRED2/ERLIN1	2
GO:0032092	positive regulation of protein binding	2/230	85/18722	0.280628383995043	0.587525091360411	0.551084971234946	RFNG/IDE	2
GO:0044774	mitotic DNA integrity checkpoint signaling	2/230	85/18722	0.280628383995043	0.587525091360411	0.551084971234946	MRNIP/CDK5RAP3	2
GO:0045069	regulation of viral genome replication	2/230	85/18722	0.280628383995043	0.587525091360411	0.551084971234946	DDX5/ADAR	2
GO:0071277	cellular response to calcium ion	2/230	85/18722	0.280628383995043	0.587525091360411	0.551084971234946	CPNE1/FUS	2
GO:0097194	execution phase of apoptosis	2/230	85/18722	0.280628383995043	0.587525091360411	0.551084971234946	DFFB/CDK5RAP3	2
GO:0098773	skin epidermis development	2/230	85/18722	0.280628383995043	0.587525091360411	0.551084971234946	CTNNB1/GORAB	2
GO:0050953	sensory perception of light stimulus	4/230	219/18722	0.28294732723295	0.587525091360411	0.551084971234946	RPGR/UNC119/DNAJC19/BBS1	4
GO:0071805	potassium ion transmembrane transport	4/230	219/18722	0.28294732723295	0.587525091360411	0.551084971234946	ATP1A3/DLG1/ITGB1/ACTN2	4
GO:2001020	regulation of response to DNA damage stimulus	4/230	219/18722	0.28294732723295	0.587525091360411	0.551084971234946	SIRT6/FUS/DDX5/MRNIP	4
GO:0006261	DNA-dependent DNA replication	3/230	151/18722	0.283737638567256	0.587525091360411	0.551084971234946	POLG/POLD2/RPAIN	3
GO:0031497	chromatin assembly	3/230	151/18722	0.283737638567256	0.587525091360411	0.551084971234946	CENPV/SHPRH/BRD2	3
GO:0044409	entry into host	3/230	151/18722	0.283737638567256	0.587525091360411	0.551084971234946	ITGB1/SLC3A2/IDE	3
GO:0071333	cellular response to glucose stimulus	3/230	151/18722	0.283737638567256	0.587525091360411	0.551084971234946	CDK16/POLG/RACK1	3
GO:0000027	ribosomal large subunit assembly	1/230	27/18722	0.28393405902176	0.587525091360411	0.551084971234946	RPLP0	1
GO:0000737	DNA catabolic process, endonucleolytic	1/230	27/18722	0.28393405902176	0.587525091360411	0.551084971234946	DFFB	1
GO:0003401	axis elongation	1/230	27/18722	0.28393405902176	0.587525091360411	0.551084971234946	MED12	1
GO:0007026	negative regulation of microtubule depolymerization	1/230	27/18722	0.28393405902176	0.587525091360411	0.551084971234946	HDAC6	1
GO:0010586	miRNA metabolic process	1/230	27/18722	0.28393405902176	0.587525091360411	0.551084971234946	DDX17	1
GO:0010894	negative regulation of steroid biosynthetic process	1/230	27/18722	0.28393405902176	0.587525091360411	0.551084971234946	ERLIN1	1
GO:0015813	L-glutamate transmembrane transport	1/230	27/18722	0.28393405902176	0.587525091360411	0.551084971234946	ITGB1	1
GO:0018904	ether metabolic process	1/230	27/18722	0.28393405902176	0.587525091360411	0.551084971234946	AGPS	1
GO:0034377	plasma lipoprotein particle assembly	1/230	27/18722	0.28393405902176	0.587525091360411	0.551084971234946	DGAT1	1
GO:0034453	microtubule anchoring	1/230	27/18722	0.28393405902176	0.587525091360411	0.551084971234946	CEP350	1
GO:0035116	embryonic hindlimb morphogenesis	1/230	27/18722	0.28393405902176	0.587525091360411	0.551084971234946	CTNNB1	1
GO:0035459	vesicle cargo loading	1/230	27/18722	0.28393405902176	0.587525091360411	0.551084971234946	TBC1D20	1
GO:0039529	RIG-I signaling pathway	1/230	27/18722	0.28393405902176	0.587525091360411	0.551084971234946	PHB2	1
GO:0042501	serine phosphorylation of STAT protein	1/230	27/18722	0.28393405902176	0.587525091360411	0.551084971234946	NLK	1
GO:0060142	regulation of syncytium formation by plasma membrane fusion	1/230	27/18722	0.28393405902176	0.587525091360411	0.551084971234946	ADAM9	1
GO:0098901	regulation of cardiac muscle cell action potential	1/230	27/18722	0.28393405902176	0.587525091360411	0.551084971234946	DLG1	1
GO:1901018	positive regulation of potassium ion transmembrane transporter activity	1/230	27/18722	0.28393405902176	0.587525091360411	0.551084971234946	ACTN2	1
GO:1902883	negative regulation of response to oxidative stress	1/230	27/18722	0.28393405902176	0.587525091360411	0.551084971234946	RACK1	1
GO:1902914	regulation of protein polyubiquitination	1/230	27/18722	0.28393405902176	0.587525091360411	0.551084971234946	SKP2	1
GO:0060761	negative regulation of response to cytokine stimulus	2/230	86/18722	0.285180949625991	0.588864409210591	0.55234122045697	STAT2/ADAR	2
GO:0034504	protein localization to nucleus	5/230	290/18722	0.285238039108327	0.588864409210591	0.55234122045697	NUP54/PHB2/TARDBP/CDK5RAP3/RPAIN	5
GO:0071375	cellular response to peptide hormone stimulus	5/230	290/18722	0.285238039108327	0.588864409210591	0.55234122045697	NCK1/RAB15/ACTN2/IDE/SRSF5	5
GO:0090501	RNA phosphodiester bond hydrolysis	3/230	152/18722	0.287078642882307	0.592209777111509	0.555479098311988	INTS11/EXOSC2/EXOSC8	3
GO:0007029	endoplasmic reticulum organization	2/230	87/18722	0.289730721742935	0.592982228011846	0.556203639422577	SEC16A/RAB3GAP2	2
GO:0016101	diterpenoid metabolic process	2/230	87/18722	0.289730721742935	0.592982228011846	0.556203639422577	DGAT1/NAPEPLD	2
GO:0019915	lipid storage	2/230	87/18722	0.289730721742935	0.592982228011846	0.556203639422577	DGAT1/BSCL2	2
GO:0044070	regulation of anion transport	2/230	87/18722	0.289730721742935	0.592982228011846	0.556203639422577	ITGB1/GRM2	2
GO:1900182	positive regulation of protein localization to nucleus	2/230	87/18722	0.289730721742935	0.592982228011846	0.556203639422577	TARDBP/CDK5RAP3	2
GO:1901879	regulation of protein depolymerization	2/230	87/18722	0.289730721742935	0.592982228011846	0.556203639422577	ACTN2/HDAC6	2
GO:1903578	regulation of ATP metabolic process	2/230	87/18722	0.289730721742935	0.592982228011846	0.556203639422577	TAFAZZIN/SHMT2	2
GO:0071331	cellular response to hexose stimulus	3/230	153/18722	0.290422808887316	0.592982228011846	0.556203639422577	CDK16/POLG/RACK1	3
GO:0050673	epithelial cell proliferation	7/230	437/18722	0.2916382325404	0.592982228011846	0.556203639422577	HMGN1/SIRT6/DLG1/CTNNB1/LAMB1/PHB2/KRIT1	7
GO:0001822	kidney development	5/230	293/18722	0.292357624084773	0.592982228011846	0.556203639422577	IFT27/DLG1/CTNNB1/CEP290/AHI1	5
GO:0002474	antigen processing and presentation of peptide antigen via MHC class I	1/230	28/18722	0.29274364267648	0.592982228011846	0.556203639422577	IDE	1
GO:0003156	regulation of animal organ formation	1/230	28/18722	0.29274364267648	0.592982228011846	0.556203639422577	CTNNB1	1
GO:0006515	protein quality control for misfolded or incompletely synthesized proteins	1/230	28/18722	0.29274364267648	0.592982228011846	0.556203639422577	HDAC6	1
GO:0007064	mitotic sister chromatid cohesion	1/230	28/18722	0.29274364267648	0.592982228011846	0.556203639422577	MAU2	1
GO:0010464	regulation of mesenchymal cell proliferation	1/230	28/18722	0.29274364267648	0.592982228011846	0.556203639422577	CTNNB1	1
GO:0032607	interferon-alpha production	1/230	28/18722	0.29274364267648	0.592982228011846	0.556203639422577	IRF3	1
GO:0032647	regulation of interferon-alpha production	1/230	28/18722	0.29274364267648	0.592982228011846	0.556203639422577	IRF3	1
GO:0045671	negative regulation of osteoclast differentiation	1/230	28/18722	0.29274364267648	0.592982228011846	0.556203639422577	CTNNB1	1
GO:0060325	face morphogenesis	1/230	28/18722	0.29274364267648	0.592982228011846	0.556203639422577	ANKRD11	1
GO:0061082	myeloid leukocyte cytokine production	1/230	28/18722	0.29274364267648	0.592982228011846	0.556203639422577	DDX1	1
GO:0070076	histone lysine demethylation	1/230	28/18722	0.29274364267648	0.592982228011846	0.556203639422577	KDM6A	1
GO:1903020	positive regulation of glycoprotein metabolic process	1/230	28/18722	0.29274364267648	0.592982228011846	0.556203639422577	CTNNB1	1
GO:1903649	regulation of cytoplasmic transport	1/230	28/18722	0.29274364267648	0.592982228011846	0.556203639422577	VPS11	1
GO:1990776	response to angiotensin	1/230	28/18722	0.29274364267648	0.592982228011846	0.556203639422577	ACTN2	1
GO:0016052	carbohydrate catabolic process	3/230	154/18722	0.293769845662689	0.593719673052318	0.556895345844807	GALK1/PHKG2/GALT	3
GO:0030856	regulation of epithelial cell differentiation	3/230	154/18722	0.293769845662689	0.593719673052318	0.556895345844807	CTNNB1/AHI1/KIAA1109	3
GO:0071326	cellular response to monosaccharide stimulus	3/230	154/18722	0.293769845662689	0.593719673052318	0.556895345844807	CDK16/POLG/RACK1	3
GO:0001843	neural tube closure	2/230	88/18722	0.294277084249111	0.593852480592729	0.557019916251525	MED12/BRD2	2
GO:0031110	regulation of microtubule polymerization or depolymerization	2/230	88/18722	0.294277084249111	0.593852480592729	0.557019916251525	SLAIN2/HDAC6	2
GO:0032984	protein-containing complex disassembly	4/230	224/18722	0.296671118878369	0.598234864904657	0.561130491557997	ACTN2/SMARCE1/NAPA/HDAC6	4
GO:1903364	positive regulation of cellular protein catabolic process	3/230	155/18722	0.297119465350267	0.598690158645857	0.561557546575667	SIRT6/RACK1/VPS11	3
GO:0051090	regulation of DNA-binding transcription factor activity	7/230	440/18722	0.297450512676271	0.598908592140096	0.56176243215019	PRMT2/TRIM41/CTNNB1/PHB2/CREBZF/CDK5RAP3/DDIT3	7
GO:0060606	tube closure	2/230	89/18722	0.298819436474745	0.599186293130796	0.562022909268057	MED12/BRD2	2
GO:0000289	nuclear-transcribed mRNA poly(A) tail shortening	1/230	29/18722	0.301445309638308	0.599186293130796	0.562022909268057	POLR2G	1
GO:0006656	phosphatidylcholine biosynthetic process	1/230	29/18722	0.301445309638308	0.599186293130796	0.562022909268057	CHKB	1
GO:0010458	exit from mitosis	1/230	29/18722	0.301445309638308	0.599186293130796	0.562022909268057	PHB2	1
GO:0021591	ventricular system development	1/230	29/18722	0.301445309638308	0.599186293130796	0.562022909268057	TTC21B	1
GO:0033028	myeloid cell apoptotic process	1/230	29/18722	0.301445309638308	0.599186293130796	0.562022909268057	IRF3	1
GO:0035066	positive regulation of histone acetylation	1/230	29/18722	0.301445309638308	0.599186293130796	0.562022909268057	GLYR1	1
GO:0060441	epithelial tube branching involved in lung morphogenesis	1/230	29/18722	0.301445309638308	0.599186293130796	0.562022909268057	CTNNB1	1
GO:0060969	negative regulation of gene silencing	1/230	29/18722	0.301445309638308	0.599186293130796	0.562022909268057	ADAR	1
GO:0070979	protein K11-linked ubiquitination	1/230	29/18722	0.301445309638308	0.599186293130796	0.562022909268057	UBE2T	1
GO:0090114	COPII-coated vesicle budding	1/230	29/18722	0.301445309638308	0.599186293130796	0.562022909268057	TBC1D20	1
GO:1901017	negative regulation of potassium ion transmembrane transporter activity	1/230	29/18722	0.301445309638308	0.599186293130796	0.562022909268057	ACTN2	1
GO:2001032	regulation of double-strand break repair via nonhomologous end joining	1/230	29/18722	0.301445309638308	0.599186293130796	0.562022909268057	MRNIP	1
GO:0006486	protein glycosylation	4/230	226/18722	0.302184747055578	0.599186293130796	0.562022909268057	GORASP1/POMGNT1/DPAGT1/DPY19L3	4
GO:0043413	macromolecule glycosylation	4/230	226/18722	0.302184747055578	0.599186293130796	0.562022909268057	GORASP1/POMGNT1/DPAGT1/DPY19L3	4
GO:0051495	positive regulation of cytoskeleton organization	4/230	226/18722	0.302184747055578	0.599186293130796	0.562022909268057	DLG1/SLAIN2/NCK1/ACTN2	4
GO:0006400	tRNA modification	2/230	90/18722	0.303357192893854	0.599186293130796	0.562022909268057	FTSJ1/ELP5	2
GO:0032436	positive regulation of proteasomal ubiquitin-dependent protein catabolic process	2/230	90/18722	0.303357192893854	0.599186293130796	0.562022909268057	SIRT6/RACK1	2
GO:0042475	odontogenesis of dentin-containing tooth	2/230	90/18722	0.303357192893854	0.599186293130796	0.562022909268057	CTNNB1/ANKRD11	2
GO:0046031	ADP metabolic process	2/230	90/18722	0.303357192893854	0.599186293130796	0.562022909268057	GALK1/AK2	2
GO:0046849	bone remodeling	2/230	90/18722	0.303357192893854	0.599186293130796	0.562022909268057	CTNNB1/TPP1	2
GO:0061097	regulation of protein tyrosine kinase activity	2/230	90/18722	0.303357192893854	0.599186293130796	0.562022909268057	UNC119/RACK1	2
GO:0097581	lamellipodium organization	2/230	90/18722	0.303357192893854	0.599186293130796	0.562022909268057	NCK1/ITGB1	2
GO:0001837	epithelial to mesenchymal transition	3/230	157/18722	0.303825317409073	0.599186293130796	0.562022909268057	CTNNB1/DDX5/DDX17	3
GO:0002262	myeloid cell homeostasis	3/230	157/18722	0.303825317409073	0.599186293130796	0.562022909268057	ADAR/CDK5RAP3/CDIN1	3
GO:0070646	protein modification by small protein removal	3/230	157/18722	0.303825317409073	0.599186293130796	0.562022909268057	STAMBP/COPS6/SHMT2	3
GO:1902600	proton transmembrane transport	3/230	157/18722	0.303825317409073	0.599186293130796	0.562022909268057	ATP5PO/ATP1A3/PHB2	3
GO:1990845	adaptive thermogenesis	3/230	157/18722	0.303825317409073	0.599186293130796	0.562022909268057	SIRT6/BSCL2/DDIT3	3
GO:0048511	rhythmic process	5/230	298/18722	0.304291693609497	0.599666414512489	0.562473252039302	DDX5/RACK1/TARDBP/IMPDH2/PRMT5	5
GO:0018393	internal peptidyl-lysine acetylation	3/230	158/18722	0.307180989475506	0.604917175467871	0.567398344588725	ATAT1/GLYR1/NAA40	3
GO:0045862	positive regulation of proteolysis	6/230	372/18722	0.307837158276881	0.604984306687179	0.567461312122547	SIRT6/RACK1/MTCH1/FAS/PSME2/ADAM9	6
GO:0001657	ureteric bud development	2/230	91/18722	0.307889782845631	0.604984306687179	0.567461312122547	DLG1/CTNNB1	2
GO:0051952	regulation of amine transport	2/230	91/18722	0.307889782845631	0.604984306687179	0.567461312122547	ITGB1/GRM2	2
GO:0000132	establishment of mitotic spindle orientation	1/230	30/18722	0.310040376175685	0.60520500032336	0.567668317658029	ITGB1	1
GO:0007202	activation of phospholipase C activity	1/230	30/18722	0.310040376175685	0.60520500032336	0.567668317658029	PHB2	1
GO:0031365	N-terminal protein amino acid modification	1/230	30/18722	0.310040376175685	0.60520500032336	0.567668317658029	NAA40	1
GO:0044788	modulation by host of viral process	1/230	30/18722	0.310040376175685	0.60520500032336	0.567668317658029	TBC1D20	1
GO:0045070	positive regulation of viral genome replication	1/230	30/18722	0.310040376175685	0.60520500032336	0.567668317658029	ADAR	1
GO:0045939	negative regulation of steroid metabolic process	1/230	30/18722	0.310040376175685	0.60520500032336	0.567668317658029	ERLIN1	1
GO:0060603	mammary gland duct morphogenesis	1/230	30/18722	0.310040376175685	0.60520500032336	0.567668317658029	PHB2	1
GO:0061311	cell surface receptor signaling pathway involved in heart development	1/230	30/18722	0.310040376175685	0.60520500032336	0.567668317658029	CTNNB1	1
GO:2000637	positive regulation of gene silencing by miRNA	1/230	30/18722	0.310040376175685	0.60520500032336	0.567668317658029	DDX5	1
GO:0001649	osteoblast differentiation	4/230	229/18722	0.310476914664028	0.60520500032336	0.567668317658029	CTNNB1/DDX5/RBMX/ADAR	4
GO:0071695	anatomical structure maturation	4/230	229/18722	0.310476914664028	0.60520500032336	0.567668317658029	CTNNB1/ATP6AP2/MTCH1/DDIT3	4
GO:0001708	cell fate specification	2/230	92/18722	0.312416650260342	0.607665068113029	0.569975804448026	CTNNB1/ITGB1	2
GO:0072163	mesonephric epithelium development	2/230	92/18722	0.312416650260342	0.607665068113029	0.569975804448026	DLG1/CTNNB1	2
GO:0072164	mesonephric tubule development	2/230	92/18722	0.312416650260342	0.607665068113029	0.569975804448026	DLG1/CTNNB1	2
GO:0016197	endosomal transport	4/230	230/18722	0.31324611680809	0.60839859510019	0.570663835826709	ITSN1/ACTN2/KIAA1109/AP5Z1	4
GO:0045333	cellular respiration	4/230	230/18722	0.31324611680809	0.60839859510019	0.570663835826709	TAFAZZIN/ATP5PO/IDE/SHMT2	4
GO:0072001	renal system development	5/230	302/18722	0.313892455652438	0.608782585150484	0.571024009628531	IFT27/DLG1/CTNNB1/CEP290/AHI1	5
GO:0006475	internal protein amino acid acetylation	3/230	160/18722	0.313896448179822	0.608782585150484	0.571024009628531	ATAT1/GLYR1/NAA40	3
GO:0019217	regulation of fatty acid metabolic process	2/230	93/18722	0.31693725338966	0.608987976914452	0.571216662361159	ACADVL/ERLIN1	2
GO:1901992	positive regulation of mitotic cell cycle phase transition	2/230	93/18722	0.31693725338966	0.608987976914452	0.571216662361159	CDK10/PHB2	2
GO:1902807	negative regulation of cell cycle G1/S phase transition	2/230	93/18722	0.31693725338966	0.608987976914452	0.571216662361159	PRMT2/DLG1	2
GO:0016577	histone demethylation	1/230	31/18722	0.318530142571983	0.608987976914452	0.571216662361159	KDM6A	1
GO:0018200	peptidyl-glutamic acid modification	1/230	31/18722	0.318530142571983	0.608987976914452	0.571216662361159	GGCX	1
GO:0030201	heparan sulfate proteoglycan metabolic process	1/230	31/18722	0.318530142571983	0.608987976914452	0.571216662361159	CTNNB1	1
GO:0031063	regulation of histone deacetylation	1/230	31/18722	0.318530142571983	0.608987976914452	0.571216662361159	AKAP8L	1
GO:0031114	regulation of microtubule depolymerization	1/230	31/18722	0.318530142571983	0.608987976914452	0.571216662361159	HDAC6	1
GO:0034656	nucleobase-containing small molecule catabolic process	1/230	31/18722	0.318530142571983	0.608987976914452	0.571216662361159	GALT	1
GO:0035115	embryonic forelimb morphogenesis	1/230	31/18722	0.318530142571983	0.608987976914452	0.571216662361159	CTNNB1	1
GO:0048384	retinoic acid receptor signaling pathway	1/230	31/18722	0.318530142571983	0.608987976914452	0.571216662361159	NR2C1	1
GO:0048710	regulation of astrocyte differentiation	1/230	31/18722	0.318530142571983	0.608987976914452	0.571216662361159	MBD1	1
GO:0051569	regulation of histone H3-K4 methylation	1/230	31/18722	0.318530142571983	0.608987976914452	0.571216662361159	CTNNB1	1
GO:0055075	potassium ion homeostasis	1/230	31/18722	0.318530142571983	0.608987976914452	0.571216662361159	ATP1A3	1
GO:0060148	positive regulation of posttranscriptional gene silencing	1/230	31/18722	0.318530142571983	0.608987976914452	0.571216662361159	DDX5	1
GO:0060795	cell fate commitment involved in formation of primary germ layer	1/230	31/18722	0.318530142571983	0.608987976914452	0.571216662361159	CTNNB1	1
GO:0061099	negative regulation of protein tyrosine kinase activity	1/230	31/18722	0.318530142571983	0.608987976914452	0.571216662361159	RACK1	1
GO:0065005	protein-lipid complex assembly	1/230	31/18722	0.318530142571983	0.608987976914452	0.571216662361159	DGAT1	1
GO:0097106	postsynaptic density organization	1/230	31/18722	0.318530142571983	0.608987976914452	0.571216662361159	DLG1	1
GO:2000144	positive regulation of DNA-templated transcription, initiation	1/230	31/18722	0.318530142571983	0.608987976914452	0.571216662361159	MED12	1
GO:0001738	morphogenesis of a polarized epithelium	2/230	94/18722	0.321451064541382	0.613051052584516	0.575027733533588	MED12/AHI1	2
GO:0014020	primary neural tube formation	2/230	94/18722	0.321451064541382	0.613051052584516	0.575027733533588	MED12/BRD2	2
GO:0032091	negative regulation of protein binding	2/230	94/18722	0.321451064541382	0.613051052584516	0.575027733533588	RACK1/MITD1	2
GO:0007160	cell-matrix adhesion	4/230	233/18722	0.321566927582436	0.613051052584516	0.575027733533588	CTNNB1/ITGB1/ACTN2/ADAM9	4
GO:0006633	fatty acid biosynthetic process	3/230	163/18722	0.323975883574481	0.615484664679442	0.577310405492711	ACADVL/OXSM/ERLIN1	3
GO:0071322	cellular response to carbohydrate stimulus	3/230	163/18722	0.323975883574481	0.615484664679442	0.577310405492711	CDK16/POLG/RACK1	3
GO:0072331	signal transduction by p53 class mediator	3/230	163/18722	0.323975883574481	0.615484664679442	0.577310405492711	DDX5/CDK5RAP3/PRMT5	3
GO:0008593	regulation of Notch signaling pathway	2/230	95/18722	0.325957569818454	0.615484664679442	0.577310405492711	RFNG/NEPRO	2
GO:0003338	metanephros morphogenesis	1/230	32/18722	0.326915893318783	0.615484664679442	0.577310405492711	CTNNB1	1
GO:0006308	DNA catabolic process	1/230	32/18722	0.326915893318783	0.615484664679442	0.577310405492711	DFFB	1
GO:0009954	proximal/distal pattern formation	1/230	32/18722	0.326915893318783	0.615484664679442	0.577310405492711	CTNNB1	1
GO:0010644	cell communication by electrical coupling	1/230	32/18722	0.326915893318783	0.615484664679442	0.577310405492711	ATP1A3	1
GO:0014044	Schwann cell development	1/230	32/18722	0.326915893318783	0.615484664679442	0.577310405492711	MED12	1
GO:0045761	regulation of adenylate cyclase activity	1/230	32/18722	0.326915893318783	0.615484664679442	0.577310405492711	GRM2	1
GO:0051642	centrosome localization	1/230	32/18722	0.326915893318783	0.615484664679442	0.577310405492711	DLG1	1
GO:0060914	heart formation	1/230	32/18722	0.326915893318783	0.615484664679442	0.577310405492711	CTNNB1	1
GO:0061037	negative regulation of cartilage development	1/230	32/18722	0.326915893318783	0.615484664679442	0.577310405492711	CTNNB1	1
GO:0090140	regulation of mitochondrial fission	1/230	32/18722	0.326915893318783	0.615484664679442	0.577310405492711	STAT2	1
GO:0097345	mitochondrial outer membrane permeabilization	1/230	32/18722	0.326915893318783	0.615484664679442	0.577310405492711	RHOT2	1
GO:1903955	positive regulation of protein targeting to mitochondrion	1/230	32/18722	0.326915893318783	0.615484664679442	0.577310405492711	VPS11	1
GO:2000116	regulation of cysteine-type endopeptidase activity	4/230	235/18722	0.327123564834855	0.615484664679442	0.577310405492711	BIRC5/RACK1/MTCH1/FAS	4
GO:0050680	negative regulation of epithelial cell proliferation	3/230	164/18722	0.32733630610133	0.615484664679442	0.577310405492711	DLG1/PHB2/KRIT1	3
GO:0050792	regulation of viral process	3/230	164/18722	0.32733630610133	0.615484664679442	0.577310405492711	DDX5/ADAR/TBC1D20	3
GO:1902903	regulation of supramolecular fiber organization	6/230	382/18722	0.329405344292002	0.615484664679442	0.577310405492711	DLG1/SLAIN2/NCK1/ACTN2/HDAC6/PFDN5	6
GO:0048738	cardiac muscle tissue development	4/230	236/18722	0.329904245807068	0.615484664679442	0.577310405492711	TAFAZZIN/SIRT6/ITGB1/ACTN2	4
GO:0090068	positive regulation of cell cycle process	4/230	236/18722	0.329904245807068	0.615484664679442	0.577310405492711	CENPV/CDK10/PHB2/DYNC1LI1	4
GO:0001823	mesonephros development	2/230	96/18722	0.330456268862234	0.615484664679442	0.577310405492711	DLG1/CTNNB1	2
GO:0006637	acyl-CoA metabolic process	2/230	96/18722	0.330456268862234	0.615484664679442	0.577310405492711	DGAT1/OXSM	2
GO:0035282	segmentation	2/230	96/18722	0.330456268862234	0.615484664679442	0.577310405492711	MED12/ACD	2
GO:0035383	thioester metabolic process	2/230	96/18722	0.330456268862234	0.615484664679442	0.577310405492711	DGAT1/OXSM	2
GO:0043648	dicarboxylic acid metabolic process	2/230	96/18722	0.330456268862234	0.615484664679442	0.577310405492711	NIT2/SHMT2	2
GO:0046661	male sex differentiation	3/230	165/18722	0.330696603439308	0.615484664679442	0.577310405492711	CTNNB1/TBC1D20/SF1	3
GO:0019318	hexose metabolic process	4/230	237/18722	0.332686296707069	0.615484664679442	0.577310405492711	GALK1/PHKG2/CLK2/GALT	4
GO:0006721	terpenoid metabolic process	2/230	97/18722	0.334946674599951	0.615484664679442	0.577310405492711	DGAT1/NAPEPLD	2
GO:0120162	positive regulation of cold-induced thermogenesis	2/230	97/18722	0.334946674599951	0.615484664679442	0.577310405492711	SIRT6/BSCL2	2
GO:1901216	positive regulation of neuron death	2/230	97/18722	0.334946674599951	0.615484664679442	0.577310405492711	CTNNB1/DDIT3	2
GO:0006482	protein demethylation	1/230	33/18722	0.335198897306834	0.615484664679442	0.577310405492711	KDM6A	1
GO:0006891	intra-Golgi vesicle-mediated transport	1/230	33/18722	0.335198897306834	0.615484664679442	0.577310405492711	NAPA	1
GO:0008214	protein dealkylation	1/230	33/18722	0.335198897306834	0.615484664679442	0.577310405492711	KDM6A	1
GO:0010259	multicellular organism aging	1/230	33/18722	0.335198897306834	0.615484664679442	0.577310405492711	IDE	1
GO:0021696	cerebellar cortex morphogenesis	1/230	33/18722	0.335198897306834	0.615484664679442	0.577310405492711	TTC21B	1
GO:0031116	positive regulation of microtubule polymerization	1/230	33/18722	0.335198897306834	0.615484664679442	0.577310405492711	SLAIN2	1
GO:0032633	interleukin-4 production	1/230	33/18722	0.335198897306834	0.615484664679442	0.577310405492711	DDIT3	1
GO:0032673	regulation of interleukin-4 production	1/230	33/18722	0.335198897306834	0.615484664679442	0.577310405492711	DDIT3	1
GO:0042558	pteridine-containing compound metabolic process	1/230	33/18722	0.335198897306834	0.615484664679442	0.577310405492711	SHMT2	1
GO:0046320	regulation of fatty acid oxidation	1/230	33/18722	0.335198897306834	0.615484664679442	0.577310405492711	ACADVL	1
GO:0048333	mesodermal cell differentiation	1/230	33/18722	0.335198897306834	0.615484664679442	0.577310405492711	ITGB1	1
GO:0050901	leukocyte tethering or rolling	1/230	33/18722	0.335198897306834	0.615484664679442	0.577310405492711	ITGB1	1
GO:0060122	inner ear receptor cell stereocilium organization	1/230	33/18722	0.335198897306834	0.615484664679442	0.577310405492711	IFT27	1
GO:0060260	regulation of transcription initiation from RNA polymerase II promoter	1/230	33/18722	0.335198897306834	0.615484664679442	0.577310405492711	MED12	1
GO:0061842	microtubule organizing center localization	1/230	33/18722	0.335198897306834	0.615484664679442	0.577310405492711	DLG1	1
GO:0099084	postsynaptic specialization organization	1/230	33/18722	0.335198897306834	0.615484664679442	0.577310405492711	DLG1	1
GO:0110110	positive regulation of animal organ morphogenesis	1/230	33/18722	0.335198897306834	0.615484664679442	0.577310405492711	CTNNB1	1
GO:0120033	negative regulation of plasma membrane bounded cell projection assembly	1/230	33/18722	0.335198897306834	0.615484664679442	0.577310405492711	CDK10	1
GO:1901380	negative regulation of potassium ion transmembrane transport	1/230	33/18722	0.335198897306834	0.615484664679442	0.577310405492711	ACTN2	1
GO:1901976	regulation of cell cycle checkpoint	1/230	33/18722	0.335198897306834	0.615484664679442	0.577310405492711	DYNC1LI1	1
GO:1902692	regulation of neuroblast proliferation	1/230	33/18722	0.335198897306834	0.615484664679442	0.577310405492711	CTNNB1	1
GO:1903146	regulation of autophagy of mitochondrion	1/230	33/18722	0.335198897306834	0.615484664679442	0.577310405492711	HDAC6	1
GO:0007156	homophilic cell adhesion via plasma membrane adhesion molecules	3/230	167/18722	0.337415811143021	0.618710655742827	0.580336310630231	CDH8/ITGB1/TRO	3
GO:0034728	nucleosome organization	3/230	167/18722	0.337415811143021	0.618710655742827	0.580336310630231	SMARCE1/SHPRH/BRD2	3
GO:0070301	cellular response to hydrogen peroxide	2/230	98/18722	0.339428312996263	0.620036018661828	0.581579470448993	RACK1/HDAC6	2
GO:0099173	postsynapse organization	3/230	168/18722	0.340774223635594	0.620036018661828	0.581579470448993	DLG1/SIPA1L1/HDAC6	3
GO:0032886	regulation of microtubule-based process	4/230	240/18722	0.341039150418085	0.620036018661828	0.581579470448993	ATAT1/SLAIN2/TTC21B/HDAC6	4
GO:0070085	glycosylation	4/230	240/18722	0.341039150418085	0.620036018661828	0.581579470448993	GORASP1/POMGNT1/DPAGT1/DPY19L3	4
GO:0009112	nucleobase metabolic process	1/230	34/18722	0.343380408014707	0.620036018661828	0.581579470448993	SHMT2	1
GO:0009303	rRNA transcription	1/230	34/18722	0.343380408014707	0.620036018661828	0.581579470448993	GTF3C1	1
GO:0031128	developmental induction	1/230	34/18722	0.343380408014707	0.620036018661828	0.581579470448993	CTNNB1	1
GO:0035137	hindlimb morphogenesis	1/230	34/18722	0.343380408014707	0.620036018661828	0.581579470448993	CTNNB1	1
GO:0043276	anoikis	1/230	34/18722	0.343380408014707	0.620036018661828	0.581579470448993	ITGB1	1
GO:0043516	regulation of DNA damage response, signal transduction by p53 class mediator	1/230	34/18722	0.343380408014707	0.620036018661828	0.581579470448993	DDX5	1
GO:0048261	negative regulation of receptor-mediated endocytosis	1/230	34/18722	0.343380408014707	0.620036018661828	0.581579470448993	UNC119	1
GO:0048536	spleen development	1/230	34/18722	0.343380408014707	0.620036018661828	0.581579470448993	CTC1	1
GO:0055094	response to lipoprotein particle	1/230	34/18722	0.343380408014707	0.620036018661828	0.581579470448993	ITGB1	1
GO:0086004	regulation of cardiac muscle cell contraction	1/230	34/18722	0.343380408014707	0.620036018661828	0.581579470448993	DLG1	1
GO:1990000	amyloid fibril formation	1/230	34/18722	0.343380408014707	0.620036018661828	0.581579470448993	PFDN5	1
GO:2000352	negative regulation of endothelial cell apoptotic process	1/230	34/18722	0.343380408014707	0.620036018661828	0.581579470448993	KRIT1	1
GO:2000758	positive regulation of peptidyl-lysine acetylation	1/230	34/18722	0.343380408014707	0.620036018661828	0.581579470448993	GLYR1	1
GO:0006813	potassium ion transport	4/230	241/18722	0.343825167907448	0.620036018661828	0.581579470448993	ATP1A3/DLG1/ITGB1/ACTN2	4
GO:0000045	autophagosome assembly	2/230	99/18722	0.343900722808887	0.620036018661828	0.581579470448993	RAB3GAP2/TMEM41B	2
GO:0007631	feeding behavior	2/230	99/18722	0.343900722808887	0.620036018661828	0.581579470448993	TTC21B/NAPEPLD	2
GO:0015837	amine transport	2/230	99/18722	0.343900722808887	0.620036018661828	0.581579470448993	ITGB1/GRM2	2
GO:0030838	positive regulation of actin filament polymerization	2/230	99/18722	0.343900722808887	0.620036018661828	0.581579470448993	DLG1/NCK1	2
GO:0033209	tumor necrosis factor-mediated signaling pathway	2/230	99/18722	0.343900722808887	0.620036018661828	0.581579470448993	CPNE1/FAS	2
GO:0000075	cell cycle checkpoint signaling	3/230	169/18722	0.344131515190375	0.620036018661828	0.581579470448993	DYNC1LI1/MRNIP/CDK5RAP3	3
GO:0018394	peptidyl-lysine acetylation	3/230	169/18722	0.344131515190375	0.620036018661828	0.581579470448993	ATAT1/GLYR1/NAA40	3
GO:0021543	pallium development	3/230	169/18722	0.344131515190375	0.620036018661828	0.581579470448993	CTNNB1/ATAT1/LAMB1	3
GO:1903320	regulation of protein modification by small protein conjugation or removal	4/230	242/18722	0.346611804233393	0.624047442468663	0.585342093366224	FANCI/CTNNB1/SKP2/CDK5RAP3	4
GO:0007259	receptor signaling pathway via JAK-STAT	3/230	170/18722	0.347487444693056	0.624047442468663	0.585342093366224	STAMBP/STAT2/NLK	3
GO:0006626	protein targeting to mitochondrion	2/230	100/18722	0.348363455348208	0.624047442468663	0.585342093366224	VPS11/DNAJC19	2
GO:0006664	glycolipid metabolic process	2/230	100/18722	0.348363455348208	0.624047442468663	0.585342093366224	PIGT/PIGO	2
GO:0045807	positive regulation of endocytosis	2/230	100/18722	0.348363455348208	0.624047442468663	0.585342093366224	ITSN1/AHI1	2
GO:0009101	glycoprotein biosynthetic process	5/230	317/18722	0.350198469644327	0.624047442468663	0.585342093366224	CTNNB1/GORASP1/POMGNT1/DPAGT1/DPY19L3	5
GO:0010506	regulation of autophagy	5/230	317/18722	0.350198469644327	0.624047442468663	0.585342093366224	CTSA/PHB2/RAB3GAP2/HDAC6/DDIT3	5
GO:0042129	regulation of T cell proliferation	3/230	171/18722	0.35084177415286	0.624047442468663	0.585342093366224	DLG1/CTNNB1/NCK1	3
GO:0046890	regulation of lipid biosynthetic process	3/230	171/18722	0.35084177415286	0.624047442468663	0.585342093366224	ACADVL/ERLIN1/SF1	3
GO:0006471	protein ADP-ribosylation	1/230	35/18722	0.351461663695177	0.624047442468663	0.585342093366224	SIRT6	1
GO:0007020	microtubule nucleation	1/230	35/18722	0.351461663695177	0.624047442468663	0.585342093366224	SLAIN2	1
GO:0019068	virion assembly	1/230	35/18722	0.351461663695177	0.624047442468663	0.585342093366224	TBC1D20	1
GO:0034331	cell junction maintenance	1/230	35/18722	0.351461663695177	0.624047442468663	0.585342093366224	DLG1	1
GO:0034405	response to fluid shear stress	1/230	35/18722	0.351461663695177	0.624047442468663	0.585342093366224	ADAM9	1
GO:0035633	maintenance of blood-brain barrier	1/230	35/18722	0.351461663695177	0.624047442468663	0.585342093366224	ITGB1	1
GO:0040001	establishment of mitotic spindle localization	1/230	35/18722	0.351461663695177	0.624047442468663	0.585342093366224	ITGB1	1
GO:0042462	eye photoreceptor cell development	1/230	35/18722	0.351461663695177	0.624047442468663	0.585342093366224	CEP290	1
GO:0043243	positive regulation of protein-containing complex disassembly	1/230	35/18722	0.351461663695177	0.624047442468663	0.585342093366224	ACTN2	1
GO:0046627	negative regulation of insulin receptor signaling pathway	1/230	35/18722	0.351461663695177	0.624047442468663	0.585342093366224	NCK1	1
GO:0086005	ventricular cardiac muscle cell action potential	1/230	35/18722	0.351461663695177	0.624047442468663	0.585342093366224	DLG1	1
GO:0097502	mannosylation	1/230	35/18722	0.351461663695177	0.624047442468663	0.585342093366224	DPY19L3	1
GO:0098810	neurotransmitter reuptake	1/230	35/18722	0.351461663695177	0.624047442468663	0.585342093366224	ITGB1	1
GO:0006898	receptor-mediated endocytosis	4/230	244/18722	0.352186346915521	0.62492168417068	0.586162111898697	UNC119/ITGB1/ITSN1/AHI1	4
GO:1903509	liposaccharide metabolic process	2/230	101/18722	0.352816074240833	0.625626394006486	0.586823113454724	PIGT/PIGO	2
GO:0001678	cellular glucose homeostasis	3/230	172/18722	0.354194268698255	0.626830646577833	0.587952674563517	CDK16/POLG/RACK1	3
GO:0042770	signal transduction in response to DNA damage	3/230	172/18722	0.354194268698255	0.626830646577833	0.587952674563517	DDX5/MRNIP/CDK5RAP3	3
GO:1990138	neuron projection extension	3/230	172/18722	0.354194268698255	0.626830646577833	0.587952674563517	CPNE1/CTNNB1/ITGB1	3
GO:0098656	anion transmembrane transport	4/230	245/18722	0.354973962859461	0.627797475405621	0.588859537682361	CLCN7/ITGB1/MFSD10/SLC3A2	4
GO:0001841	neural tube formation	2/230	102/18722	0.357258155197009	0.62826774368726	0.589300638473239	MED12/BRD2	2
GO:0034308	primary alcohol metabolic process	2/230	102/18722	0.357258155197009	0.62826774368726	0.589300638473239	DGAT1/NAPEPLD	2
GO:1990542	mitochondrial transmembrane transport	2/230	102/18722	0.357258155197009	0.62826774368726	0.589300638473239	ATP5PO/DNAJC19	2
GO:0003007	heart morphogenesis	4/230	246/18722	0.357761616832491	0.62826774368726	0.589300638473239	TAFAZZIN/SIRT6/CTNNB1/AHI1	4
GO:0051402	neuron apoptotic process	4/230	246/18722	0.357761616832491	0.62826774368726	0.589300638473239	PIGT/CTNNB1/FAS/DDIT3	4
GO:0071216	cellular response to biotic stimulus	4/230	246/18722	0.357761616832491	0.62826774368726	0.589300638473239	TRIM41/IRF3/ADAM9/DDIT3	4
GO:0010092	specification of animal organ identity	1/230	36/18722	0.359443887559366	0.62826774368726	0.589300638473239	CTNNB1	1
GO:0010762	regulation of fibroblast migration	1/230	36/18722	0.359443887559366	0.62826774368726	0.589300638473239	ITGB1	1
GO:0014046	dopamine secretion	1/230	36/18722	0.359443887559366	0.62826774368726	0.589300638473239	GRM2	1
GO:0014059	regulation of dopamine secretion	1/230	36/18722	0.359443887559366	0.62826774368726	0.589300638473239	GRM2	1
GO:0044743	protein transmembrane import into intracellular organelle	1/230	36/18722	0.359443887559366	0.62826774368726	0.589300638473239	DNAJC19	1
GO:0051354	negative regulation of oxidoreductase activity	1/230	36/18722	0.359443887559366	0.62826774368726	0.589300638473239	HDAC6	1
GO:0070306	lens fiber cell differentiation	1/230	36/18722	0.359443887559366	0.62826774368726	0.589300638473239	TBC1D20	1
GO:0070873	regulation of glycogen metabolic process	1/230	36/18722	0.359443887559366	0.62826774368726	0.589300638473239	PHKG2	1
GO:0071402	cellular response to lipoprotein particle stimulus	1/230	36/18722	0.359443887559366	0.62826774368726	0.589300638473239	ITGB1	1
GO:0097009	energy homeostasis	1/230	36/18722	0.359443887559366	0.62826774368726	0.589300638473239	AMPD2	1
GO:1903539	protein localization to postsynaptic membrane	1/230	36/18722	0.359443887559366	0.62826774368726	0.589300638473239	DLG1	1
GO:1903749	positive regulation of establishment of protein localization to mitochondrion	1/230	36/18722	0.359443887559366	0.62826774368726	0.589300638473239	VPS11	1
GO:0030004	cellular monovalent inorganic cation homeostasis	2/230	103/18722	0.361689285781865	0.630962502433994	0.591828259962545	ATP1A3/ATP6AP2	2
GO:0050773	regulation of dendrite development	2/230	103/18722	0.361689285781865	0.630962502433994	0.591828259962545	GORASP1/SIPA1L1	2
GO:0090277	positive regulation of peptide hormone secretion	2/230	103/18722	0.361689285781865	0.630962502433994	0.591828259962545	ITSN1/TARDBP	2
GO:0052126	movement in host environment	3/230	175/18722	0.364238440809567	0.633812119697765	0.594501135165542	ITGB1/SLC3A2/IDE	3
GO:1905475	regulation of protein localization to membrane	3/230	175/18722	0.364238440809567	0.633812119697765	0.594501135165542	DLG1/ITGB1/RACK1	3
GO:0043122	regulation of I-kappaB kinase/NF-kappaB signaling	4/230	249/18722	0.366123389323667	0.633812119697765	0.594501135165542	CPNE1/CTNNB1/IRF3/DDX1	4
GO:0000154	rRNA modification	1/230	37/18722	0.367328287958667	0.633812119697765	0.594501135165542	NSUN5P1	1
GO:0000184	nuclear-transcribed mRNA catabolic process, nonsense-mediated decay	1/230	37/18722	0.367328287958667	0.633812119697765	0.594501135165542	SKIV2L	1
GO:0001990	regulation of systemic arterial blood pressure by hormone	1/230	37/18722	0.367328287958667	0.633812119697765	0.594501135165542	ATP6AP2	1
GO:0003016	respiratory system process	1/230	37/18722	0.367328287958667	0.633812119697765	0.594501135165542	MTG1	1
GO:0016202	regulation of striated muscle tissue development	1/230	37/18722	0.367328287958667	0.633812119697765	0.594501135165542	CTNNB1	1
GO:0031112	positive regulation of microtubule polymerization or depolymerization	1/230	37/18722	0.367328287958667	0.633812119697765	0.594501135165542	SLAIN2	1
GO:0033363	secretory granule organization	1/230	37/18722	0.367328287958667	0.633812119697765	0.594501135165542	TBC1D20	1
GO:0040036	regulation of fibroblast growth factor receptor signaling pathway	1/230	37/18722	0.367328287958667	0.633812119697765	0.594501135165542	CTNNB1	1
GO:0043029	T cell homeostasis	1/230	37/18722	0.367328287958667	0.633812119697765	0.594501135165542	FAS	1
GO:0051294	establishment of spindle orientation	1/230	37/18722	0.367328287958667	0.633812119697765	0.594501135165542	ITGB1	1
GO:0051954	positive regulation of amine transport	1/230	37/18722	0.367328287958667	0.633812119697765	0.594501135165542	ITGB1	1
GO:0062237	protein localization to postsynapse	1/230	37/18722	0.367328287958667	0.633812119697765	0.594501135165542	DLG1	1
GO:0071542	dopaminergic neuron differentiation	1/230	37/18722	0.367328287958667	0.633812119697765	0.594501135165542	CTNNB1	1
GO:1900077	negative regulation of cellular response to insulin stimulus	1/230	37/18722	0.367328287958667	0.633812119697765	0.594501135165542	NCK1	1
GO:0040029	regulation of gene expression, epigenetic	2/230	105/18722	0.370517104026181	0.638904493481042	0.599277664204288	CREBZF/HDAC6	2
GO:0009266	response to temperature stimulus	3/230	178/18722	0.374257941551189	0.640267891839109	0.600556500386752	CIRBP/CDH8/ACADVL	3
GO:0035725	sodium ion transmembrane transport	3/230	178/18722	0.374257941551189	0.640267891839109	0.600556500386752	ATP1A3/DLG1/SLC3A2	3
GO:0007517	muscle organ development	5/230	327/18722	0.37454510296284	0.640267891839109	0.600556500386752	TAFAZZIN/SIRT6/CTNNB1/DDX5/DDX17	5
GO:0002793	positive regulation of peptide secretion	2/230	106/18722	0.374913024083672	0.640267891839109	0.600556500386752	ITSN1/TARDBP	2
GO:0071887	leukocyte apoptotic process	2/230	106/18722	0.374913024083672	0.640267891839109	0.600556500386752	IRF3/FAS	2
GO:0090263	positive regulation of canonical Wnt signaling pathway	2/230	106/18722	0.374913024083672	0.640267891839109	0.600556500386752	ATP6AP2/TTC21B	2
GO:0000578	embryonic axis specification	1/230	38/18722	0.375116058564474	0.640267891839109	0.600556500386752	CTNNB1	1
GO:0007007	inner mitochondrial membrane organization	1/230	38/18722	0.375116058564474	0.640267891839109	0.600556500386752	TAFAZZIN	1
GO:0007094	mitotic spindle assembly checkpoint signaling	1/230	38/18722	0.375116058564474	0.640267891839109	0.600556500386752	DYNC1LI1	1
GO:0035136	forelimb morphogenesis	1/230	38/18722	0.375116058564474	0.640267891839109	0.600556500386752	CTNNB1	1
GO:0035337	fatty-acyl-CoA metabolic process	1/230	38/18722	0.375116058564474	0.640267891839109	0.600556500386752	DGAT1	1
GO:0071173	spindle assembly checkpoint signaling	1/230	38/18722	0.375116058564474	0.640267891839109	0.600556500386752	DYNC1LI1	1
GO:0071174	mitotic spindle checkpoint signaling	1/230	38/18722	0.375116058564474	0.640267891839109	0.600556500386752	DYNC1LI1	1
GO:0097242	amyloid-beta clearance	1/230	38/18722	0.375116058564474	0.640267891839109	0.600556500386752	IDE	1
GO:1902110	positive regulation of mitochondrial membrane permeability involved in apoptotic process	1/230	38/18722	0.375116058564474	0.640267891839109	0.600556500386752	RHOT2	1
GO:1903580	positive regulation of ATP metabolic process	1/230	38/18722	0.375116058564474	0.640267891839109	0.600556500386752	TAFAZZIN	1
GO:0060828	regulation of canonical Wnt signaling pathway	4/230	253/18722	0.37726444986586	0.643526550500422	0.603613046976917	ATP6AP2/TTC21B/PFDN5/DDIT3	4
GO:0007229	integrin-mediated signaling pathway	2/230	107/18722	0.379296458134164	0.644540412116804	0.604564025765596	ITGB1/ADAM9	2
GO:0036503	ERAD pathway	2/230	107/18722	0.379296458134164	0.644540412116804	0.604564025765596	FOXRED2/ERLIN1	2
GO:0042303	molting cycle	2/230	107/18722	0.379296458134164	0.644540412116804	0.604564025765596	CTNNB1/GORAB	2
GO:0042633	hair cycle	2/230	107/18722	0.379296458134164	0.644540412116804	0.604564025765596	CTNNB1/GORAB	2
GO:0051341	regulation of oxidoreductase activity	2/230	107/18722	0.379296458134164	0.644540412116804	0.604564025765596	PHB2/HDAC6	2
GO:2000060	positive regulation of ubiquitin-dependent protein catabolic process	2/230	107/18722	0.379296458134164	0.644540412116804	0.604564025765596	SIRT6/RACK1	2
GO:0006839	mitochondrial transport	4/230	254/18722	0.380047382110114	0.644805596924277	0.604812762992562	ATP5PO/VPS11/DNAJC19/RHOT2	4
GO:0010721	negative regulation of cell development	3/230	180/18722	0.38092100820353	0.644805596924277	0.604812762992562	CTNNB1/MBD1/GORASP1	3
GO:0048660	regulation of smooth muscle cell proliferation	3/230	180/18722	0.38092100820353	0.644805596924277	0.604812762992562	CTNNB1/SKP2/SF1	3
GO:0010463	mesenchymal cell proliferation	1/230	39/18722	0.382808378545751	0.644805596924277	0.604812762992562	CTNNB1	1
GO:0016572	histone phosphorylation	1/230	39/18722	0.382808378545751	0.644805596924277	0.604812762992562	AKAP8L	1
GO:0021587	cerebellum morphogenesis	1/230	39/18722	0.382808378545751	0.644805596924277	0.604812762992562	TTC21B	1
GO:0031577	spindle checkpoint signaling	1/230	39/18722	0.382808378545751	0.644805596924277	0.604812762992562	DYNC1LI1	1
GO:0032506	cytokinetic process	1/230	39/18722	0.382808378545751	0.644805596924277	0.604812762992562	MITD1	1
GO:0032728	positive regulation of interferon-beta production	1/230	39/18722	0.382808378545751	0.644805596924277	0.604812762992562	IRF3	1
GO:0036297	interstrand cross-link repair	1/230	39/18722	0.382808378545751	0.644805596924277	0.604812762992562	FAN1	1
GO:0043267	negative regulation of potassium ion transport	1/230	39/18722	0.382808378545751	0.644805596924277	0.604812762992562	ACTN2	1
GO:1901861	regulation of muscle tissue development	1/230	39/18722	0.382808378545751	0.644805596924277	0.604812762992562	CTNNB1	1
GO:1903115	regulation of actin filament-based movement	1/230	39/18722	0.382808378545751	0.644805596924277	0.604812762992562	DLG1	1
GO:2000785	regulation of autophagosome assembly	1/230	39/18722	0.382808378545751	0.644805596924277	0.604812762992562	RAB3GAP2	1
GO:0002832	negative regulation of response to biotic stimulus	2/230	108/18722	0.38366704971523	0.645847536754675	0.605790078497732	STAT2/ADAR	2
GO:0097696	receptor signaling pathway via STAT	3/230	181/18722	0.384246930879607	0.646419164519163	0.606326252143391	STAMBP/STAT2/NLK	3
GO:0051260	protein homooligomerization	3/230	182/18722	0.387568840007476	0.648667850699565	0.608435467864158	FUS/RBMX/SHMT2	3
GO:0005996	monosaccharide metabolic process	4/230	257/18722	0.388388449107425	0.648667850699565	0.608435467864158	GALK1/PHKG2/CLK2/GALT	4
GO:0006730	one-carbon metabolic process	1/230	40/18722	0.390406412744459	0.648667850699565	0.608435467864158	SHMT2	1
GO:0009069	serine family amino acid metabolic process	1/230	40/18722	0.390406412744459	0.648667850699565	0.608435467864158	SHMT2	1
GO:0009187	cyclic nucleotide metabolic process	1/230	40/18722	0.390406412744459	0.648667850699565	0.608435467864158	AMPD2	1
GO:0010863	positive regulation of phospholipase C activity	1/230	40/18722	0.390406412744459	0.648667850699565	0.608435467864158	PHB2	1
GO:0014037	Schwann cell differentiation	1/230	40/18722	0.390406412744459	0.648667850699565	0.608435467864158	MED12	1
GO:0030866	cortical actin cytoskeleton organization	1/230	40/18722	0.390406412744459	0.648667850699565	0.608435467864158	DLG1	1
GO:0031111	negative regulation of microtubule polymerization or depolymerization	1/230	40/18722	0.390406412744459	0.648667850699565	0.608435467864158	HDAC6	1
GO:0032892	positive regulation of organic acid transport	1/230	40/18722	0.390406412744459	0.648667850699565	0.608435467864158	ITGB1	1
GO:0044275	cellular carbohydrate catabolic process	1/230	40/18722	0.390406412744459	0.648667850699565	0.608435467864158	PHKG2	1
GO:0045740	positive regulation of DNA replication	1/230	40/18722	0.390406412744459	0.648667850699565	0.608435467864158	CTC1	1
GO:0045841	negative regulation of mitotic metaphase/anaphase transition	1/230	40/18722	0.390406412744459	0.648667850699565	0.608435467864158	DYNC1LI1	1
GO:0055081	anion homeostasis	1/230	40/18722	0.390406412744459	0.648667850699565	0.608435467864158	GRM2	1
GO:0070266	necroptotic process	1/230	40/18722	0.390406412744459	0.648667850699565	0.608435467864158	FAS	1
GO:0072210	metanephric nephron development	1/230	40/18722	0.390406412744459	0.648667850699565	0.608435467864158	CTNNB1	1
GO:1901223	negative regulation of NIK/NF-kappaB signaling	1/230	40/18722	0.390406412744459	0.648667850699565	0.608435467864158	CPNE1	1
GO:1901661	quinone metabolic process	1/230	40/18722	0.390406412744459	0.648667850699565	0.608435467864158	COQ6	1
GO:1902686	mitochondrial outer membrane permeabilization involved in programmed cell death	1/230	40/18722	0.390406412744459	0.648667850699565	0.608435467864158	RHOT2	1
GO:2000142	regulation of DNA-templated transcription, initiation	1/230	40/18722	0.390406412744459	0.648667850699565	0.608435467864158	MED12	1
GO:0062012	regulation of small molecule metabolic process	5/230	334/18722	0.391593672340352	0.650238875676264	0.609909053021328	TAFAZZIN/ACADVL/PHKG2/CLK2/ERLIN1	5
GO:0007088	regulation of mitotic nuclear division	2/230	110/18722	0.392368332211825	0.65072183332294	0.610362056143646	DYNC1LI1/PRMT5	2
GO:0048259	regulation of receptor-mediated endocytosis	2/230	110/18722	0.392368332211825	0.65072183332294	0.610362056143646	UNC119/AHI1	2
GO:0048659	smooth muscle cell proliferation	3/230	184/18722	0.394199816424088	0.652954129421673	0.612455898346214	CTNNB1/SKP2/SF1	3
GO:2001257	regulation of cation channel activity	3/230	184/18722	0.394199816424088	0.652954129421673	0.612455898346214	DLG1/ITGB1/ACTN2	3
GO:0006805	xenobiotic metabolic process	2/230	111/18722	0.396698362187403	0.654667540595404	0.614063038468865	N6AMT1/BPHL	2
GO:0006260	DNA replication	4/230	260/18722	0.396715194767448	0.654667540595404	0.614063038468865	CTC1/POLG/POLD2/RPAIN	4
GO:0051091	positive regulation of DNA-binding transcription factor activity	4/230	260/18722	0.396715194767448	0.654667540595404	0.614063038468865	TRIM41/CTNNB1/PHB2/DDIT3	4
GO:0010907	positive regulation of glucose metabolic process	1/230	41/18722	0.39791131184888	0.654667540595404	0.614063038468865	PHKG2	1
GO:0030488	tRNA methylation	1/230	41/18722	0.39791131184888	0.654667540595404	0.614063038468865	FTSJ1	1
GO:0031062	positive regulation of histone methylation	1/230	41/18722	0.39791131184888	0.654667540595404	0.614063038468865	CTNNB1	1
GO:0042307	positive regulation of protein import into nucleus	1/230	41/18722	0.39791131184888	0.654667540595404	0.614063038468865	TARDBP	1
GO:0048634	regulation of muscle organ development	1/230	41/18722	0.39791131184888	0.654667540595404	0.614063038468865	CTNNB1	1
GO:0071634	regulation of transforming growth factor beta production	1/230	41/18722	0.39791131184888	0.654667540595404	0.614063038468865	ATP6AP2	1
GO:1900371	regulation of purine nucleotide biosynthetic process	1/230	41/18722	0.39791131184888	0.654667540595404	0.614063038468865	TAFAZZIN	1
GO:1902116	negative regulation of organelle assembly	1/230	41/18722	0.39791131184888	0.654667540595404	0.614063038468865	CDK10	1
GO:0043434	response to peptide hormone	6/230	414/18722	0.399355443135366	0.656641896108884	0.615914938357658	NCK1/RAB15/ACTN2/STAT2/IDE/SRSF5	6
GO:0043123	positive regulation of I-kappaB kinase/NF-kappaB signaling	3/230	186/18722	0.400812365115327	0.656820561324943	0.616082522205396	CTNNB1/IRF3/DDX1	3
GO:1902115	regulation of organelle assembly	3/230	186/18722	0.400812365115327	0.656820561324943	0.616082522205396	CDK10/RAB3GAP2/VPS11	3
GO:1901222	regulation of NIK/NF-kappaB signaling	2/230	112/18722	0.40101422741645	0.656820561324943	0.616082522205396	CPNE1/PHB2	2
GO:0008064	regulation of actin polymerization or depolymerization	3/230	187/18722	0.404111250786266	0.656820561324943	0.616082522205396	DLG1/NCK1/ACTN2	3
GO:0061136	regulation of proteasomal protein catabolic process	3/230	187/18722	0.404111250786266	0.656820561324943	0.616082522205396	SIRT6/RACK1/PSME2	3
GO:0031623	receptor internalization	2/230	113/18722	0.405315622229719	0.656820561324943	0.616082522205396	ITGB1/AHI1	2
GO:0000266	mitochondrial fission	1/230	42/18722	0.405324212564835	0.656820561324943	0.616082522205396	STAT2	1
GO:0006040	amino sugar metabolic process	1/230	42/18722	0.405324212564835	0.656820561324943	0.616082522205396	DPAGT1	1
GO:0007212	dopamine receptor signaling pathway	1/230	42/18722	0.405324212564835	0.656820561324943	0.616082522205396	PRMT5	1
GO:0010677	negative regulation of cellular carbohydrate metabolic process	1/230	42/18722	0.405324212564835	0.656820561324943	0.616082522205396	CLK2	1
GO:0014003	oligodendrocyte development	1/230	42/18722	0.405324212564835	0.656820561324943	0.616082522205396	MED12	1
GO:0019432	triglyceride biosynthetic process	1/230	42/18722	0.405324212564835	0.656820561324943	0.616082522205396	DGAT1	1
GO:0021575	hindbrain morphogenesis	1/230	42/18722	0.405324212564835	0.656820561324943	0.616082522205396	TTC21B	1
GO:0030574	collagen catabolic process	1/230	42/18722	0.405324212564835	0.656820561324943	0.616082522205396	ITGB1	1
GO:0030808	regulation of nucleotide biosynthetic process	1/230	42/18722	0.405324212564835	0.656820561324943	0.616082522205396	TAFAZZIN	1
GO:0032467	positive regulation of cytokinesis	1/230	42/18722	0.405324212564835	0.656820561324943	0.616082522205396	CENPV	1
GO:0032689	negative regulation of interferon-gamma production	1/230	42/18722	0.405324212564835	0.656820561324943	0.616082522205396	DDIT3	1
GO:0045687	positive regulation of glial cell differentiation	1/230	42/18722	0.405324212564835	0.656820561324943	0.616082522205396	PRMT5	1
GO:0048489	synaptic vesicle transport	1/230	42/18722	0.405324212564835	0.656820561324943	0.616082522205396	CTNNB1	1
GO:0051452	intracellular pH reduction	1/230	42/18722	0.405324212564835	0.656820561324943	0.616082522205396	ATP6AP2	1
GO:0060999	positive regulation of dendritic spine development	1/230	42/18722	0.405324212564835	0.656820561324943	0.616082522205396	ITSN1	1
GO:1900274	regulation of phospholipase C activity	1/230	42/18722	0.405324212564835	0.656820561324943	0.616082522205396	PHB2	1
GO:1902100	negative regulation of metaphase/anaphase transition of cell cycle	1/230	42/18722	0.405324212564835	0.656820561324943	0.616082522205396	DYNC1LI1	1
GO:1903432	regulation of TORC1 signaling	1/230	42/18722	0.405324212564835	0.656820561324943	0.616082522205396	LARS1	1
GO:0030832	regulation of actin filament length	3/230	188/18722	0.40740496152708	0.657983627528913	0.617173451452476	DLG1/NCK1/ACTN2	3
GO:0048839	inner ear development	3/230	188/18722	0.40740496152708	0.657983627528913	0.617173451452476	IFT27/CEP290/AHI1	3
GO:0032868	response to insulin	4/230	264/18722	0.407789342260031	0.657983627528913	0.617173451452476	NCK1/RAB15/IDE/SRSF5	4
GO:0002244	hematopoietic progenitor cell differentiation	2/230	114/18722	0.409602250532214	0.657983627528913	0.617173451452476	CIAO3/ADAR	2
GO:0021987	cerebral cortex development	2/230	114/18722	0.409602250532214	0.657983627528913	0.617173451452476	CTNNB1/LAMB1	2
GO:0051261	protein depolymerization	2/230	114/18722	0.409602250532214	0.657983627528913	0.617173451452476	ACTN2/HDAC6	2
GO:1901800	positive regulation of proteasomal protein catabolic process	2/230	114/18722	0.409602250532214	0.657983627528913	0.617173451452476	SIRT6/RACK1	2
GO:0001933	negative regulation of protein phosphorylation	5/230	342/18722	0.411037660694961	0.657983627528913	0.617173451452476	NCK1/RACK1/TARDBP/ADAR/CDK5RAP3	5
GO:0001504	neurotransmitter uptake	1/230	43/18722	0.412646237784861	0.657983627528913	0.617173451452476	ITGB1	1
GO:0001709	cell fate determination	1/230	43/18722	0.412646237784861	0.657983627528913	0.617173451452476	CTNNB1	1
GO:0006284	base-excision repair	1/230	43/18722	0.412646237784861	0.657983627528913	0.617173451452476	POLG	1
GO:0009268	response to pH	1/230	43/18722	0.412646237784861	0.657983627528913	0.617173451452476	CLCN7	1
GO:0016266	O-glycan processing	1/230	43/18722	0.412646237784861	0.657983627528913	0.617173451452476	POMGNT1	1
GO:0016339	calcium-dependent cell-cell adhesion via plasma membrane cell adhesion molecules	1/230	43/18722	0.412646237784861	0.657983627528913	0.617173451452476	CDH8	1
GO:0033046	negative regulation of sister chromatid segregation	1/230	43/18722	0.412646237784861	0.657983627528913	0.617173451452476	DYNC1LI1	1
GO:0033048	negative regulation of mitotic sister chromatid segregation	1/230	43/18722	0.412646237784861	0.657983627528913	0.617173451452476	DYNC1LI1	1
GO:0035794	positive regulation of mitochondrial membrane permeability	1/230	43/18722	0.412646237784861	0.657983627528913	0.617173451452476	RHOT2	1
GO:0042181	ketone biosynthetic process	1/230	43/18722	0.412646237784861	0.657983627528913	0.617173451452476	COQ6	1
GO:0045494	photoreceptor cell maintenance	1/230	43/18722	0.412646237784861	0.657983627528913	0.617173451452476	BBS1	1
GO:0045981	positive regulation of nucleotide metabolic process	1/230	43/18722	0.412646237784861	0.657983627528913	0.617173451452476	TAFAZZIN	1
GO:0060443	mammary gland morphogenesis	1/230	43/18722	0.412646237784861	0.657983627528913	0.617173451452476	PHB2	1
GO:0071604	transforming growth factor beta production	1/230	43/18722	0.412646237784861	0.657983627528913	0.617173451452476	ATP6AP2	1
GO:1900544	positive regulation of purine nucleotide metabolic process	1/230	43/18722	0.412646237784861	0.657983627528913	0.617173451452476	TAFAZZIN	1
GO:1901381	positive regulation of potassium ion transmembrane transport	1/230	43/18722	0.412646237784861	0.657983627528913	0.617173451452476	ACTN2	1
GO:1903793	positive regulation of anion transport	1/230	43/18722	0.412646237784861	0.657983627528913	0.617173451452476	ITGB1	1
GO:1904591	positive regulation of protein import	1/230	43/18722	0.412646237784861	0.657983627528913	0.617173451452476	TARDBP	1
GO:2000816	negative regulation of mitotic sister chromatid separation	1/230	43/18722	0.412646237784861	0.657983627528913	0.617173451452476	DYNC1LI1	1
GO:0000077	DNA damage checkpoint signaling	2/230	115/18722	0.413873825615907	0.658380006449906	0.617545245728986	MRNIP/CDK5RAP3	2
GO:0042471	ear morphogenesis	2/230	115/18722	0.413873825615907	0.658380006449906	0.617545245728986	CEP290/PRKRA	2
GO:0043279	response to alkaloid	2/230	115/18722	0.413873825615907	0.658380006449906	0.617545245728986	MBD1/GRM2	2
GO:1901989	positive regulation of cell cycle phase transition	2/230	115/18722	0.413873825615907	0.658380006449906	0.617545245728986	CDK10/PHB2	2
GO:0032412	regulation of ion transmembrane transporter activity	4/230	267/18722	0.416069531200496	0.661284049339491	0.620269170912447	DLG1/ITGB1/PHB2/ACTN2	4
GO:0007006	mitochondrial membrane organization	2/230	116/18722	0.418130069975589	0.661284049339491	0.620269170912447	TAFAZZIN/RHOT2	2
GO:0008286	insulin receptor signaling pathway	2/230	116/18722	0.418130069975589	0.661284049339491	0.620269170912447	NCK1/IDE	2
GO:0030326	embryonic limb morphogenesis	2/230	116/18722	0.418130069975589	0.661284049339491	0.620269170912447	ACD/CTNNB1	2
GO:0035113	embryonic appendage morphogenesis	2/230	116/18722	0.418130069975589	0.661284049339491	0.620269170912447	ACD/CTNNB1	2
GO:0001894	tissue homeostasis	4/230	268/18722	0.41882411693126	0.661284049339491	0.620269170912447	CTNNB1/ITGB1/TPP1/BBS1	4
GO:0005978	glycogen biosynthetic process	1/230	44/18722	0.419878496755335	0.661284049339491	0.620269170912447	PHKG2	1
GO:0008542	visual learning	1/230	44/18722	0.419878496755335	0.661284049339491	0.620269170912447	ITGB1	1
GO:0009250	glucan biosynthetic process	1/230	44/18722	0.419878496755335	0.661284049339491	0.620269170912447	PHKG2	1
GO:0032620	interleukin-17 production	1/230	44/18722	0.419878496755335	0.661284049339491	0.620269170912447	DDIT3	1
GO:0032660	regulation of interleukin-17 production	1/230	44/18722	0.419878496755335	0.661284049339491	0.620269170912447	DDIT3	1
GO:0032881	regulation of polysaccharide metabolic process	1/230	44/18722	0.419878496755335	0.661284049339491	0.620269170912447	PHKG2	1
GO:0045197	establishment or maintenance of epithelial cell apical/basal polarity	1/230	44/18722	0.419878496755335	0.661284049339491	0.620269170912447	DLG1	1
GO:0048066	developmental pigmentation	1/230	44/18722	0.419878496755335	0.661284049339491	0.620269170912447	ATP6AP2	1
GO:0060324	face development	1/230	44/18722	0.419878496755335	0.661284049339491	0.620269170912447	ANKRD11	1
GO:0150076	neuroinflammatory response	1/230	44/18722	0.419878496755335	0.661284049339491	0.620269170912447	ITGB1	1
GO:1903214	regulation of protein targeting to mitochondrion	1/230	44/18722	0.419878496755335	0.661284049339491	0.620269170912447	VPS11	1
GO:0002702	positive regulation of production of molecular mediator of immune response	2/230	117/18722	0.422370715127783	0.664819908539342	0.623585725207906	PHB2/DDX1	2
GO:0010639	negative regulation of organelle organization	5/230	347/18722	0.423149448368215	0.665656149772222	0.624370100177662	CTC1/CDK10/ACD/DYNC1LI1/HDAC6	5
GO:0001935	endothelial cell proliferation	3/230	193/18722	0.423789582279403	0.666273510421738	0.62494917021362	SIRT6/DLG1/KRIT1	3
GO:0050808	synapse organization	6/230	426/18722	0.425616286368064	0.666293160846796	0.624967601858646	CDH8/DLG1/CTNNB1/ITSN1/SIPA1L1/HDAC6	6
GO:0003254	regulation of membrane depolarization	1/230	45/18722	0.42702208524159	0.666293160846796	0.624967601858646	RACK1	1
GO:0030850	prostate gland development	1/230	45/18722	0.42702208524159	0.666293160846796	0.624967601858646	CTNNB1	1
GO:0042551	neuron maturation	1/230	45/18722	0.42702208524159	0.666293160846796	0.624967601858646	MTCH1	1
GO:0044088	regulation of vacuole organization	1/230	45/18722	0.42702208524159	0.666293160846796	0.624967601858646	RAB3GAP2	1
GO:0048599	oocyte development	1/230	45/18722	0.42702208524159	0.666293160846796	0.624967601858646	CTNNB1	1
GO:0051985	negative regulation of chromosome segregation	1/230	45/18722	0.42702208524159	0.666293160846796	0.624967601858646	DYNC1LI1	1
GO:0060119	inner ear receptor cell development	1/230	45/18722	0.42702208524159	0.666293160846796	0.624967601858646	IFT27	1
GO:0085029	extracellular matrix assembly	1/230	45/18722	0.42702208524159	0.666293160846796	0.624967601858646	LAMB1	1
GO:1901985	positive regulation of protein acetylation	1/230	45/18722	0.42702208524159	0.666293160846796	0.624967601858646	GLYR1	1
GO:1902108	regulation of mitochondrial membrane permeability involved in apoptotic process	1/230	45/18722	0.42702208524159	0.666293160846796	0.624967601858646	RHOT2	1
GO:1904646	cellular response to amyloid-beta	1/230	45/18722	0.42702208524159	0.666293160846796	0.624967601858646	ATP1A3	1
GO:1905819	negative regulation of chromosome separation	1/230	45/18722	0.42702208524159	0.666293160846796	0.624967601858646	DYNC1LI1	1
GO:0048568	embryonic organ development	6/230	427/18722	0.427798921086157	0.667118317519862	0.625741579767211	MED12/DLG1/CTNNB1/CEP290/AHI1/PRKRA	6
GO:0010906	regulation of glucose metabolic process	2/230	119/18722	0.430804177919149	0.671074741671785	0.629452614277937	PHKG2/CLK2	2
GO:0046942	carboxylic acid transport	4/230	273/18722	0.432550790231088	0.671074741671785	0.629452614277937	ITGB1/GRM2/SLC3A2/SLC7A6	4
GO:0045664	regulation of neuron differentiation	3/230	196/18722	0.433546979835635	0.671074741671785	0.629452614277937	CPNE1/CDK5RAP3/NEPRO	3
GO:0090276	regulation of peptide hormone secretion	3/230	196/18722	0.433546979835635	0.671074741671785	0.629452614277937	CDK16/ITSN1/TARDBP	3
GO:0006383	transcription by RNA polymerase III	1/230	46/18722	0.434078085691043	0.671074741671785	0.629452614277937	GTF3C1	1
GO:0007019	microtubule depolymerization	1/230	46/18722	0.434078085691043	0.671074741671785	0.629452614277937	HDAC6	1
GO:0031648	protein destabilization	1/230	46/18722	0.434078085691043	0.671074741671785	0.629452614277937	HDAC6	1
GO:0033047	regulation of mitotic sister chromatid segregation	1/230	46/18722	0.434078085691043	0.671074741671785	0.629452614277937	DYNC1LI1	1
GO:0035094	response to nicotine	1/230	46/18722	0.434078085691043	0.671074741671785	0.629452614277937	GRM2	1
GO:0045851	pH reduction	1/230	46/18722	0.434078085691043	0.671074741671785	0.629452614277937	ATP6AP2	1
GO:0048701	embryonic cranial skeleton morphogenesis	1/230	46/18722	0.434078085691043	0.671074741671785	0.629452614277937	MED12	1
GO:0070828	heterochromatin organization	1/230	46/18722	0.434078085691043	0.671074741671785	0.629452614277937	CENPV	1
GO:0071827	plasma lipoprotein particle organization	1/230	46/18722	0.434078085691043	0.671074741671785	0.629452614277937	DGAT1	1
GO:0072599	establishment of protein localization to endoplasmic reticulum	1/230	46/18722	0.434078085691043	0.671074741671785	0.629452614277937	RAB3GAP2	1
GO:1900087	positive regulation of G1/S transition of mitotic cell cycle	1/230	46/18722	0.434078085691043	0.671074741671785	0.629452614277937	CDK10	1
GO:0051897	positive regulation of protein kinase B signaling	2/230	120/18722	0.434996502112436	0.672108323194976	0.63042208988392	CPNE1/ITGB1	2
GO:0042594	response to starvation	3/230	197/18722	0.436786221356336	0.672572537579827	0.63085751225938	FAS/DDIT3/LARS1	3
GO:0042177	negative regulation of protein catabolic process	2/230	121/18722	0.439172239865083	0.672572537579827	0.63085751225938	CTSA/CDK5RAP3	2
GO:0043244	regulation of protein-containing complex disassembly	2/230	121/18722	0.439172239865083	0.672572537579827	0.63085751225938	ACTN2/HDAC6	2
GO:0045931	positive regulation of mitotic cell cycle	2/230	121/18722	0.439172239865083	0.672572537579827	0.63085751225938	CDK10/PHB2	2
GO:0015711	organic anion transport	5/230	354/18722	0.44002999817523	0.672572537579827	0.63085751225938	ITGB1/MFSD10/GRM2/SLC3A2/SLC7A6	5
GO:0007548	sex differentiation	4/230	276/18722	0.440745783871813	0.672572537579827	0.63085751225938	CTNNB1/DNAJC19/TBC1D20/SF1	4
GO:0001754	eye photoreceptor cell differentiation	1/230	47/18722	0.441047567394355	0.672572537579827	0.63085751225938	CEP290	1
GO:0003044	regulation of systemic arterial blood pressure mediated by a chemical signal	1/230	47/18722	0.441047567394355	0.672572537579827	0.63085751225938	ATP6AP2	1
GO:0010712	regulation of collagen metabolic process	1/230	47/18722	0.441047567394355	0.672572537579827	0.63085751225938	ITGB1	1
GO:0010761	fibroblast migration	1/230	47/18722	0.441047567394355	0.672572537579827	0.63085751225938	ITGB1	1
GO:0010803	regulation of tumor necrosis factor-mediated signaling pathway	1/230	47/18722	0.441047567394355	0.672572537579827	0.63085751225938	CPNE1	1
GO:0032008	positive regulation of TOR signaling	1/230	47/18722	0.441047567394355	0.672572537579827	0.63085751225938	LARS1	1
GO:0035315	hair cell differentiation	1/230	47/18722	0.441047567394355	0.672572537579827	0.63085751225938	CTNNB1	1
GO:0035850	epithelial cell differentiation involved in kidney development	1/230	47/18722	0.441047567394355	0.672572537579827	0.63085751225938	CTNNB1	1
GO:0045601	regulation of endothelial cell differentiation	1/230	47/18722	0.441047567394355	0.672572537579827	0.63085751225938	CTNNB1	1
GO:0048483	autonomic nervous system development	1/230	47/18722	0.441047567394355	0.672572537579827	0.63085751225938	CTNNB1	1
GO:0050885	neuromuscular process controlling balance	1/230	47/18722	0.441047567394355	0.672572537579827	0.63085751225938	TPP1	1
GO:0061001	regulation of dendritic spine morphogenesis	1/230	47/18722	0.441047567394355	0.672572537579827	0.63085751225938	SIPA1L1	1
GO:0090279	regulation of calcium ion import	1/230	47/18722	0.441047567394355	0.672572537579827	0.63085751225938	CTNNB1	1
GO:0101023	vascular endothelial cell proliferation	1/230	47/18722	0.441047567394355	0.672572537579827	0.63085751225938	SIRT6	1
GO:0120163	negative regulation of cold-induced thermogenesis	1/230	47/18722	0.441047567394355	0.672572537579827	0.63085751225938	DDIT3	1
GO:1900744	regulation of p38MAPK cascade	1/230	47/18722	0.441047567394355	0.672572537579827	0.63085751225938	DLG1	1
GO:1905562	regulation of vascular endothelial cell proliferation	1/230	47/18722	0.441047567394355	0.672572537579827	0.63085751225938	SIRT6	1
GO:0042098	T cell proliferation	3/230	199/18722	0.443243919229342	0.675289260680807	0.633405735805867	DLG1/CTNNB1/NCK1	3
GO:0031109	microtubule polymerization or depolymerization	2/230	122/18722	0.443331165190448	0.675289260680807	0.633405735805867	SLAIN2/HDAC6	2
GO:0022898	regulation of transmembrane transporter activity	4/230	278/18722	0.446190227866952	0.676550234741221	0.63458850036185	DLG1/ITGB1/PHB2/ACTN2	4
GO:0002791	regulation of peptide secretion	3/230	200/18722	0.446462069072318	0.676550234741221	0.63458850036185	CDK16/ITSN1/TARDBP	3
GO:0045216	cell-cell junction organization	3/230	200/18722	0.446462069072318	0.676550234741221	0.63458850036185	CDH8/DLG1/CTNNB1	3
GO:0048732	gland development	6/230	436/18722	0.447382284163637	0.676550234741221	0.63458850036185	CTC1/CTNNB1/PHB2/CDK5RAP3/PRMT5/SRSF5	6
GO:0031570	DNA integrity checkpoint signaling	2/230	123/18722	0.447473060099125	0.676550234741221	0.63458850036185	MRNIP/CDK5RAP3	2
GO:0006111	regulation of gluconeogenesis	1/230	48/18722	0.447931586644652	0.676550234741221	0.63458850036185	CLK2	1
GO:0015804	neutral amino acid transport	1/230	48/18722	0.447931586644652	0.676550234741221	0.63458850036185	SLC3A2	1
GO:0032527	protein exit from endoplasmic reticulum	1/230	48/18722	0.447931586644652	0.676550234741221	0.63458850036185	SEC16A	1
GO:0033628	regulation of cell adhesion mediated by integrin	1/230	48/18722	0.447931586644652	0.676550234741221	0.63458850036185	ADAM9	1
GO:0045839	negative regulation of mitotic nuclear division	1/230	48/18722	0.447931586644652	0.676550234741221	0.63458850036185	DYNC1LI1	1
GO:0045912	negative regulation of carbohydrate metabolic process	1/230	48/18722	0.447931586644652	0.676550234741221	0.63458850036185	CLK2	1
GO:0048146	positive regulation of fibroblast proliferation	1/230	48/18722	0.447931586644652	0.676550234741221	0.63458850036185	CTC1	1
GO:0061647	histone H3-K9 modification	1/230	48/18722	0.447931586644652	0.676550234741221	0.63458850036185	SIRT6	1
GO:0090311	regulation of protein deacetylation	1/230	48/18722	0.447931586644652	0.676550234741221	0.63458850036185	AKAP8L	1
GO:1905710	positive regulation of membrane permeability	1/230	48/18722	0.447931586644652	0.676550234741221	0.63458850036185	RHOT2	1
GO:0006473	protein acetylation	3/230	201/18722	0.449672886422869	0.678799138315106	0.636697919992686	ATAT1/GLYR1/NAA40	3
GO:0010508	positive regulation of autophagy	2/230	124/18722	0.451597714438103	0.680971980267576	0.638735995578704	PHB2/RAB3GAP2	2
GO:0021700	developmental maturation	4/230	280/18722	0.451618592117976	0.680971980267576	0.638735995578704	CTNNB1/ATP6AP2/MTCH1/DDIT3	4
GO:0090087	regulation of peptide transport	3/230	202/18722	0.45287622486195	0.681084016006169	0.638841082514885	CDK16/ITSN1/TARDBP	3
GO:0002762	negative regulation of myeloid leukocyte differentiation	1/230	49/18722	0.454731186894825	0.681084016006169	0.638841082514885	CTNNB1	1
GO:0007602	phototransduction	1/230	49/18722	0.454731186894825	0.681084016006169	0.638841082514885	UNC119	1
GO:0009066	aspartate family amino acid metabolic process	1/230	49/18722	0.454731186894825	0.681084016006169	0.638841082514885	NIT2	1
GO:0009395	phospholipid catabolic process	1/230	49/18722	0.454731186894825	0.681084016006169	0.638841082514885	NAPEPLD	1
GO:0009994	oocyte differentiation	1/230	49/18722	0.454731186894825	0.681084016006169	0.638841082514885	CTNNB1	1
GO:0021695	cerebellar cortex development	1/230	49/18722	0.454731186894825	0.681084016006169	0.638841082514885	TTC21B	1
GO:0030857	negative regulation of epithelial cell differentiation	1/230	49/18722	0.454731186894825	0.681084016006169	0.638841082514885	CTNNB1	1
GO:0031146	SCF-dependent proteasomal ubiquitin-dependent protein catabolic process	1/230	49/18722	0.454731186894825	0.681084016006169	0.638841082514885	SKP2	1
GO:0035088	establishment or maintenance of apical/basal cell polarity	1/230	49/18722	0.454731186894825	0.681084016006169	0.638841082514885	DLG1	1
GO:0060964	regulation of gene silencing by miRNA	1/230	49/18722	0.454731186894825	0.681084016006169	0.638841082514885	DDX5	1
GO:0061245	establishment or maintenance of bipolar cell polarity	1/230	49/18722	0.454731186894825	0.681084016006169	0.638841082514885	DLG1	1
GO:0051053	negative regulation of DNA metabolic process	2/230	125/18722	0.455704925732644	0.681783231490996	0.639496930496544	CTC1/ACD	2
GO:0055007	cardiac muscle cell differentiation	2/230	125/18722	0.455704925732644	0.681783231490996	0.639496930496544	ITGB1/ACTN2	2
GO:0070997	neuron death	5/230	361/18722	0.456797421740257	0.682576352348622	0.640240859549852	PIGT/CTNNB1/RACK1/FAS/DDIT3	5
GO:1903532	positive regulation of secretion by cell	4/230	282/18722	0.457030066162702	0.682576352348622	0.640240859549852	ITSN1/RAB15/TARDBP/ADAM9	4
GO:0002639	positive regulation of immunoglobulin production	1/230	50/18722	0.461447398912936	0.682576352348622	0.640240859549852	PHB2	1
GO:0007632	visual behavior	1/230	50/18722	0.461447398912936	0.682576352348622	0.640240859549852	ITGB1	1
GO:0015872	dopamine transport	1/230	50/18722	0.461447398912936	0.682576352348622	0.640240859549852	GRM2	1
GO:0019083	viral transcription	1/230	50/18722	0.461447398912936	0.682576352348622	0.640240859549852	TARDBP	1
GO:0030490	maturation of SSU-rRNA	1/230	50/18722	0.461447398912936	0.682576352348622	0.640240859549852	DDX52	1
GO:0038202	TORC1 signaling	1/230	50/18722	0.461447398912936	0.682576352348622	0.640240859549852	LARS1	1
GO:0042572	retinol metabolic process	1/230	50/18722	0.461447398912936	0.682576352348622	0.640240859549852	DGAT1	1
GO:0045814	negative regulation of gene expression, epigenetic	1/230	50/18722	0.461447398912936	0.682576352348622	0.640240859549852	CREBZF	1
GO:0046460	neutral lipid biosynthetic process	1/230	50/18722	0.461447398912936	0.682576352348622	0.640240859549852	DGAT1	1
GO:0046463	acylglycerol biosynthetic process	1/230	50/18722	0.461447398912936	0.682576352348622	0.640240859549852	DGAT1	1
GO:0050873	brown fat cell differentiation	1/230	50/18722	0.461447398912936	0.682576352348622	0.640240859549852	NAPEPLD	1
GO:0060425	lung morphogenesis	1/230	50/18722	0.461447398912936	0.682576352348622	0.640240859549852	CTNNB1	1
GO:0070231	T cell apoptotic process	1/230	50/18722	0.461447398912936	0.682576352348622	0.640240859549852	FAS	1
GO:0071825	protein-lipid complex subunit organization	1/230	50/18722	0.461447398912936	0.682576352348622	0.640240859549852	DGAT1	1
GO:0090102	cochlea development	1/230	50/18722	0.461447398912936	0.682576352348622	0.640240859549852	IFT27	1
GO:1902930	regulation of alcohol biosynthetic process	1/230	50/18722	0.461447398912936	0.682576352348622	0.640240859549852	ERLIN1	1
GO:1903747	regulation of establishment of protein localization to mitochondrion	1/230	50/18722	0.461447398912936	0.682576352348622	0.640240859549852	VPS11	1
GO:1904036	negative regulation of epithelial cell apoptotic process	1/230	50/18722	0.461447398912936	0.682576352348622	0.640240859549852	KRIT1	1
GO:0031589	cell-substrate adhesion	5/230	363/18722	0.461563711866968	0.682576352348622	0.640240859549852	CTNNB1/ITGB1/LAMB1/ACTN2/ADAM9	5
GO:0048565	digestive tract development	2/230	127/18722	0.463866246750765	0.685604507560197	0.643081199225901	CTNNB1/AHI1	2
GO:0033865	nucleoside bisphosphate metabolic process	2/230	128/18722	0.46791998853032	0.687678065601952	0.645026148795883	DGAT1/OXSM	2
GO:0033875	ribonucleoside bisphosphate metabolic process	2/230	128/18722	0.46791998853032	0.687678065601952	0.645026148795883	DGAT1/OXSM	2
GO:0034032	purine nucleoside bisphosphate metabolic process	2/230	128/18722	0.46791998853032	0.687678065601952	0.645026148795883	DGAT1/OXSM	2
GO:0032873	negative regulation of stress-activated MAPK cascade	1/230	51/18722	0.468081240935753	0.687678065601952	0.645026148795883	DLG1	1
GO:0045661	regulation of myoblast differentiation	1/230	51/18722	0.468081240935753	0.687678065601952	0.645026148795883	DDIT3	1
GO:0050982	detection of mechanical stimulus	1/230	51/18722	0.468081240935753	0.687678065601952	0.645026148795883	CTNNB1	1
GO:0051293	establishment of spindle localization	1/230	51/18722	0.468081240935753	0.687678065601952	0.645026148795883	ITGB1	1
GO:0051339	regulation of lyase activity	1/230	51/18722	0.468081240935753	0.687678065601952	0.645026148795883	GRM2	1
GO:0065002	intracellular protein transmembrane transport	1/230	51/18722	0.468081240935753	0.687678065601952	0.645026148795883	DNAJC19	1
GO:0070303	negative regulation of stress-activated protein kinase signaling cascade	1/230	51/18722	0.468081240935753	0.687678065601952	0.645026148795883	DLG1	1
GO:1903307	positive regulation of regulated secretory pathway	1/230	51/18722	0.468081240935753	0.687678065601952	0.645026148795883	RAB15	1
GO:0050679	positive regulation of epithelial cell proliferation	3/230	207/18722	0.468775796583935	0.688242272837909	0.645555362157099	SIRT6/CTNNB1/LAMB1	3
GO:0006979	response to oxidative stress	6/230	446/18722	0.468976983684716	0.688242272837909	0.645555362157099	HNRNPM/CTNNB1/RACK1/PRKRA/ADAM9/HDAC6	6
GO:0006334	nucleosome assembly	2/230	129/18722	0.471955551079489	0.69223578647973	0.649301185753047	SHPRH/BRD2	2
GO:0034599	cellular response to oxidative stress	4/230	288/18722	0.473155339835537	0.693140447137324	0.650149736563556	CTNNB1/RACK1/PRKRA/HDAC6	4
GO:0046651	lymphocyte proliferation	4/230	288/18722	0.473155339835537	0.693140447137324	0.650149736563556	DLG1/CTNNB1/NCK1/IMPDH2	4
GO:0006890	retrograde vesicle-mediated transport, Golgi to endoplasmic reticulum	1/230	52/18722	0.474633718820428	0.693140447137324	0.650149736563556	COG4	1
GO:0010718	positive regulation of epithelial to mesenchymal transition	1/230	52/18722	0.474633718820428	0.693140447137324	0.650149736563556	CTNNB1	1
GO:0021545	cranial nerve development	1/230	52/18722	0.474633718820428	0.693140447137324	0.650149736563556	CTNNB1	1
GO:0048260	positive regulation of receptor-mediated endocytosis	1/230	52/18722	0.474633718820428	0.693140447137324	0.650149736563556	AHI1	1
GO:0060071	Wnt signaling pathway, planar cell polarity pathway	1/230	52/18722	0.474633718820428	0.693140447137324	0.650149736563556	MED12	1
GO:2000378	negative regulation of reactive oxygen species metabolic process	1/230	52/18722	0.474633718820428	0.693140447137324	0.650149736563556	HDAC6	1
GO:0071222	cellular response to lipopolysaccharide	3/230	209/18722	0.475078447135013	0.693413468688651	0.650405824475327	TRIM41/IRF3/ADAM9	3
GO:0007098	centrosome cycle	2/230	130/18722	0.475972768035213	0.694342053153321	0.651276815264531	CTNNB1/HAUS5	2
GO:0007623	circadian rhythm	3/230	210/18722	0.478217002971392	0.696515928159208	0.653315859830805	TARDBP/IMPDH2/PRMT5	3
GO:0031396	regulation of protein ubiquitination	3/230	210/18722	0.478217002971392	0.696515928159208	0.653315859830805	FANCI/SKP2/CDK5RAP3	3
GO:0006661	phosphatidylinositol biosynthetic process	2/230	131/18722	0.479971479818701	0.696515928159208	0.653315859830805	PIGT/PIGO	2
GO:0019827	stem cell population maintenance	2/230	131/18722	0.479971479818701	0.696515928159208	0.653315859830805	MED12/CTNNB1	2
GO:0007566	embryo implantation	1/230	53/18722	0.48110582619436	0.696515928159208	0.653315859830805	TRO	1
GO:0016925	protein sumoylation	1/230	53/18722	0.48110582619436	0.696515928159208	0.653315859830805	CTNNB1	1
GO:0031279	regulation of cyclase activity	1/230	53/18722	0.48110582619436	0.696515928159208	0.653315859830805	GRM2	1
GO:0033059	cellular pigmentation	1/230	53/18722	0.48110582619436	0.696515928159208	0.653315859830805	DCTN2	1
GO:0043113	receptor clustering	1/230	53/18722	0.48110582619436	0.696515928159208	0.653315859830805	DLG1	1
GO:0045806	negative regulation of endocytosis	1/230	53/18722	0.48110582619436	0.696515928159208	0.653315859830805	UNC119	1
GO:0097479	synaptic vesicle localization	1/230	53/18722	0.48110582619436	0.696515928159208	0.653315859830805	CTNNB1	1
GO:0032943	mononuclear cell proliferation	4/230	291/18722	0.481151948227104	0.696515928159208	0.653315859830805	DLG1/CTNNB1/NCK1/IMPDH2	4
GO:0030100	regulation of endocytosis	3/230	211/18722	0.481346881207423	0.696515928159208	0.653315859830805	UNC119/ITSN1/AHI1	3
GO:0042180	cellular ketone metabolic process	3/230	211/18722	0.481346881207423	0.696515928159208	0.653315859830805	COQ6/ACADVL/ERLIN1	3
GO:0050807	regulation of synapse organization	3/230	211/18722	0.481346881207423	0.696515928159208	0.653315859830805	CDH8/ITSN1/SIPA1L1	3
GO:0007569	cell aging	2/230	132/18722	0.483951533495172	0.699527008303318	0.656140183487792	CTC1/ULK3	2
GO:0045667	regulation of osteoblast differentiation	2/230	132/18722	0.483951533495172	0.699527008303318	0.656140183487792	CTNNB1/DDX5	2
GO:0006469	negative regulation of protein kinase activity	3/230	212/18722	0.48446796151267	0.699527008303318	0.656140183487792	RACK1/ADAR/CDK5RAP3	3
GO:0009749	response to glucose	3/230	212/18722	0.48446796151267	0.699527008303318	0.656140183487792	CDK16/POLG/RACK1	3
GO:0006968	cellular defense response	1/230	54/18722	0.487498544603235	0.700739661126986	0.657277623839321	ITGB1	1
GO:0007215	glutamate receptor signaling pathway	1/230	54/18722	0.487498544603235	0.700739661126986	0.657277623839321	GRM2	1
GO:0030834	regulation of actin filament depolymerization	1/230	54/18722	0.487498544603235	0.700739661126986	0.657277623839321	ACTN2	1
GO:0032330	regulation of chondrocyte differentiation	1/230	54/18722	0.487498544603235	0.700739661126986	0.657277623839321	CTNNB1	1
GO:0035065	regulation of histone acetylation	1/230	54/18722	0.487498544603235	0.700739661126986	0.657277623839321	GLYR1	1
GO:0086002	cardiac muscle cell action potential involved in contraction	1/230	54/18722	0.487498544603235	0.700739661126986	0.657277623839321	DLG1	1
GO:2000179	positive regulation of neural precursor cell proliferation	1/230	54/18722	0.487498544603235	0.700739661126986	0.657277623839321	CTNNB1	1
GO:0010565	regulation of cellular ketone metabolic process	2/230	133/18722	0.487912782636001	0.700739661126986	0.657277623839321	ACADVL/ERLIN1	2
GO:0046887	positive regulation of hormone secretion	2/230	133/18722	0.487912782636001	0.700739661126986	0.657277623839321	ITSN1/TARDBP	2
GO:1903052	positive regulation of proteolysis involved in cellular protein catabolic process	2/230	133/18722	0.487912782636001	0.700739661126986	0.657277623839321	SIRT6/RACK1	2
GO:0018108	peptidyl-tyrosine phosphorylation	5/230	375/18722	0.48989208579085	0.703206219924899	0.65959119904519	UNC119/RACK1/CLK4/CLK2/CLK1	5
GO:0072330	monocarboxylic acid biosynthetic process	3/230	214/18722	0.490683259461664	0.703206219924899	0.65959119904519	ACADVL/OXSM/ERLIN1	3
GO:0032147	activation of protein kinase activity	2/230	134/18722	0.491855087183227	0.703206219924899	0.65959119904519	DLG1/PHB2	2
GO:0032434	regulation of proteasomal ubiquitin-dependent protein catabolic process	2/230	134/18722	0.491855087183227	0.703206219924899	0.65959119904519	SIRT6/RACK1	2
GO:0042552	myelination	2/230	134/18722	0.491855087183227	0.703206219924899	0.65959119904519	DLG1/CTNNB1	2
GO:0098727	maintenance of cell number	2/230	134/18722	0.491855087183227	0.703206219924899	0.65959119904519	MED12/CTNNB1	2
GO:0000768	syncytium formation by plasma membrane fusion	1/230	55/18722	0.493812843657299	0.703206219924899	0.65959119904519	ADAM9	1
GO:0006360	transcription by RNA polymerase I	1/230	55/18722	0.493812843657299	0.703206219924899	0.65959119904519	RRN3P1	1
GO:0008333	endosome to lysosome transport	1/230	55/18722	0.493812843657299	0.703206219924899	0.65959119904519	VPS11	1
GO:0010676	positive regulation of cellular carbohydrate metabolic process	1/230	55/18722	0.493812843657299	0.703206219924899	0.65959119904519	PHKG2	1
GO:0031113	regulation of microtubule polymerization	1/230	55/18722	0.493812843657299	0.703206219924899	0.65959119904519	SLAIN2	1
GO:0038066	p38MAPK cascade	1/230	55/18722	0.493812843657299	0.703206219924899	0.65959119904519	DLG1	1
GO:0061098	positive regulation of protein tyrosine kinase activity	1/230	55/18722	0.493812843657299	0.703206219924899	0.65959119904519	UNC119	1
GO:0061614	pri-miRNA transcription by RNA polymerase II	1/230	55/18722	0.493812843657299	0.703206219924899	0.65959119904519	DDX5	1
GO:0098900	regulation of action potential	1/230	55/18722	0.493812843657299	0.703206219924899	0.65959119904519	DLG1	1
GO:0140253	cell-cell fusion	1/230	55/18722	0.493812843657299	0.703206219924899	0.65959119904519	ADAM9	1
GO:0009581	detection of external stimulus	2/230	135/18722	0.495778313316372	0.703521779478577	0.659887186621072	UNC119/CTNNB1	2
GO:0018212	peptidyl-tyrosine modification	5/230	378/18722	0.496893526157197	0.703521779478577	0.659887186621072	UNC119/RACK1/CLK4/CLK2/CLK1	5
GO:0007272	ensheathment of neurons	2/230	136/18722	0.499682333321561	0.703521779478577	0.659887186621072	DLG1/CTNNB1	2
GO:0008366	axon ensheathment	2/230	136/18722	0.499682333321561	0.703521779478577	0.659887186621072	DLG1/CTNNB1	2
GO:0008154	actin polymerization or depolymerization	3/230	217/18722	0.499937355949389	0.703521779478577	0.659887186621072	DLG1/NCK1/ACTN2	3
GO:0002090	regulation of receptor internalization	1/230	56/18722	0.500049681175851	0.703521779478577	0.659887186621072	AHI1	1
GO:0002886	regulation of myeloid leukocyte mediated immunity	1/230	56/18722	0.500049681175851	0.703521779478577	0.659887186621072	DDX1	1
GO:0010332	response to gamma radiation	1/230	56/18722	0.500049681175851	0.703521779478577	0.659887186621072	POLG	1
GO:0010518	positive regulation of phospholipase activity	1/230	56/18722	0.500049681175851	0.703521779478577	0.659887186621072	PHB2	1
GO:0030166	proteoglycan biosynthetic process	1/230	56/18722	0.500049681175851	0.703521779478577	0.659887186621072	CTNNB1	1
GO:0032608	interferon-beta production	1/230	56/18722	0.500049681175851	0.703521779478577	0.659887186621072	IRF3	1
GO:0032648	regulation of interferon-beta production	1/230	56/18722	0.500049681175851	0.703521779478577	0.659887186621072	IRF3	1
GO:0042733	embryonic digit morphogenesis	1/230	56/18722	0.500049681175851	0.703521779478577	0.659887186621072	CTNNB1	1
GO:0043470	regulation of carbohydrate catabolic process	1/230	56/18722	0.500049681175851	0.703521779478577	0.659887186621072	PHKG2	1
GO:0045599	negative regulation of fat cell differentiation	1/230	56/18722	0.500049681175851	0.703521779478577	0.659887186621072	DDIT3	1
GO:0050433	regulation of catecholamine secretion	1/230	56/18722	0.500049681175851	0.703521779478577	0.659887186621072	GRM2	1
GO:0051653	spindle localization	1/230	56/18722	0.500049681175851	0.703521779478577	0.659887186621072	ITGB1	1
GO:0051784	negative regulation of nuclear division	1/230	56/18722	0.500049681175851	0.703521779478577	0.659887186621072	DYNC1LI1	1
GO:0055078	sodium ion homeostasis	1/230	56/18722	0.500049681175851	0.703521779478577	0.659887186621072	ATP1A3	1
GO:0070534	protein K63-linked ubiquitination	1/230	56/18722	0.500049681175851	0.703521779478577	0.659887186621072	UBE2T	1
GO:0090175	regulation of establishment of planar polarity	1/230	56/18722	0.500049681175851	0.703521779478577	0.659887186621072	MED12	1
GO:0098781	ncRNA transcription	1/230	56/18722	0.500049681175851	0.703521779478577	0.659887186621072	GTF3C1	1
GO:1904645	response to amyloid-beta	1/230	56/18722	0.500049681175851	0.703521779478577	0.659887186621072	ATP1A3	1
GO:0042445	hormone metabolic process	3/230	218/18722	0.503003259939719	0.704816205464664	0.661101328311015	ATP6AP2/DGAT1/IDE	3
GO:0045088	regulation of innate immune response	3/230	218/18722	0.503003259939719	0.704816205464664	0.661101328311015	IRF3/STAT2/ADAR	3
GO:0050803	regulation of synapse structure or activity	3/230	218/18722	0.503003259939719	0.704816205464664	0.661101328311015	CDH8/ITSN1/SIPA1L1	3
GO:0008203	cholesterol metabolic process	2/230	137/18722	0.503567025462885	0.704816205464664	0.661101328311015	ACADVL/ERLIN1	2
GO:0050714	positive regulation of protein secretion	2/230	137/18722	0.503567025462885	0.704816205464664	0.661101328311015	TARDBP/ADAM9	2
GO:0055123	digestive system development	2/230	137/18722	0.503567025462885	0.704816205464664	0.661101328311015	CTNNB1/AHI1	2
GO:0060048	cardiac muscle contraction	2/230	137/18722	0.503567025462885	0.704816205464664	0.661101328311015	TAFAZZIN/DLG1	2
GO:0090090	negative regulation of canonical Wnt signaling pathway	2/230	137/18722	0.503567025462885	0.704816205464664	0.661101328311015	PFDN5/DDIT3	2
GO:0009746	response to hexose	3/230	219/18722	0.506059592338424	0.704816205464664	0.661101328311015	CDK16/POLG/RACK1	3
GO:0006695	cholesterol biosynthetic process	1/230	57/18722	0.506210003330012	0.704816205464664	0.661101328311015	ERLIN1	1
GO:0006949	syncytium formation	1/230	57/18722	0.506210003330012	0.704816205464664	0.661101328311015	ADAM9	1
GO:0010257	NADH dehydrogenase complex assembly	1/230	57/18722	0.506210003330012	0.704816205464664	0.661101328311015	TAFAZZIN	1
GO:0032981	mitochondrial respiratory chain complex I assembly	1/230	57/18722	0.506210003330012	0.704816205464664	0.661101328311015	TAFAZZIN	1
GO:0051289	protein homotetramerization	1/230	57/18722	0.506210003330012	0.704816205464664	0.661101328311015	SHMT2	1
GO:0060042	retina morphogenesis in camera-type eye	1/230	57/18722	0.506210003330012	0.704816205464664	0.661101328311015	AHI1	1
GO:0061005	cell differentiation involved in kidney development	1/230	57/18722	0.506210003330012	0.704816205464664	0.661101328311015	CTNNB1	1
GO:0061756	leukocyte adhesion to vascular endothelial cell	1/230	57/18722	0.506210003330012	0.704816205464664	0.661101328311015	ITGB1	1
GO:0097120	receptor localization to synapse	1/230	57/18722	0.506210003330012	0.704816205464664	0.661101328311015	DLG1	1
GO:1902017	regulation of cilium assembly	1/230	57/18722	0.506210003330012	0.704816205464664	0.661101328311015	CDK10	1
GO:1902653	secondary alcohol biosynthetic process	1/230	57/18722	0.506210003330012	0.704816205464664	0.661101328311015	ERLIN1	1
GO:0009582	detection of abiotic stimulus	2/230	138/18722	0.507432273855977	0.705422644275234	0.661670153914199	UNC119/CTNNB1	2
GO:0035107	appendage morphogenesis	2/230	138/18722	0.507432273855977	0.705422644275234	0.661670153914199	ACD/CTNNB1	2
GO:0035108	limb morphogenesis	2/230	138/18722	0.507432273855977	0.705422644275234	0.661670153914199	ACD/CTNNB1	2
GO:0051056	regulation of small GTPase mediated signal transduction	4/230	302/18722	0.510051638774739	0.707429601369763	0.663552633333328	STAMBP/ITGB1/ITSN1/SIPA1L1	4
GO:0022412	cellular process involved in reproduction in multicellular organism	5/230	384/18722	0.51078776454333	0.707429601369763	0.663552633333328	TAFAZZIN/CTNNB1/SBF1/ITGB1/TBC1D20	5
GO:0016579	protein deubiquitination	2/230	139/18722	0.511277968343778	0.707429601369763	0.663552633333328	STAMBP/SHMT2	2
GO:0051783	regulation of nuclear division	2/230	139/18722	0.511277968343778	0.707429601369763	0.663552633333328	DYNC1LI1/PRMT5	2
GO:0071219	cellular response to molecule of bacterial origin	3/230	221/18722	0.512143140782202	0.707429601369763	0.663552633333328	TRIM41/IRF3/ADAM9	3
GO:1903050	regulation of proteolysis involved in cellular protein catabolic process	3/230	221/18722	0.512143140782202	0.707429601369763	0.663552633333328	SIRT6/RACK1/PSME2	3
GO:0006826	iron ion transport	1/230	58/18722	0.512294744783754	0.707429601369763	0.663552633333328	STEAP2	1
GO:0007405	neuroblast proliferation	1/230	58/18722	0.512294744783754	0.707429601369763	0.663552633333328	CTNNB1	1
GO:0010559	regulation of glycoprotein biosynthetic process	1/230	58/18722	0.512294744783754	0.707429601369763	0.663552633333328	CTNNB1	1
GO:0032481	positive regulation of type I interferon production	1/230	58/18722	0.512294744783754	0.707429601369763	0.663552633333328	IRF3	1
GO:0042743	hydrogen peroxide metabolic process	1/230	58/18722	0.512294744783754	0.707429601369763	0.663552633333328	HDAC6	1
GO:0050432	catecholamine secretion	1/230	58/18722	0.512294744783754	0.707429601369763	0.663552633333328	GRM2	1
GO:0086065	cell communication involved in cardiac conduction	1/230	58/18722	0.512294744783754	0.707429601369763	0.663552633333328	ATP1A3	1
GO:0015849	organic acid transport	4/230	303/18722	0.512643644830195	0.707548180909813	0.663663858204196	ITGB1/GRM2/SLC3A2/SLC7A6	4
GO:0042326	negative regulation of phosphorylation	5/230	385/18722	0.513088699503152	0.707799282904348	0.663899386077762	NCK1/RACK1/TARDBP/ADAR/CDK5RAP3	5
GO:0030177	positive regulation of Wnt signaling pathway	2/230	140/18722	0.515104004374441	0.709875245317822	0.665846590892905	ATP6AP2/TTC21B	2
GO:0000302	response to reactive oxygen species	3/230	222/18722	0.515170161819584	0.709875245317822	0.665846590892905	RACK1/ADAM9/HDAC6	3
GO:0045860	positive regulation of protein kinase activity	5/230	386/18722	0.515385261749333	0.709875245317822	0.665846590892905	UNC119/DLG1/PHB2/MRNIP/ADAM9	5
GO:0009100	glycoprotein metabolic process	5/230	387/18722	0.517677395695838	0.710365730763788	0.666306654917159	CTNNB1/GORASP1/POMGNT1/DPAGT1/DPY19L3	5
GO:0006767	water-soluble vitamin metabolic process	1/230	59/18722	0.518304828833247	0.710365730763788	0.666306654917159	SHMT2	1
GO:0030042	actin filament depolymerization	1/230	59/18722	0.518304828833247	0.710365730763788	0.666306654917159	ACTN2	1
GO:0043407	negative regulation of MAP kinase activity	1/230	59/18722	0.518304828833247	0.710365730763788	0.666306654917159	CDK5RAP3	1
GO:0043551	regulation of phosphatidylinositol 3-kinase activity	1/230	59/18722	0.518304828833247	0.710365730763788	0.666306654917159	WDR91	1
GO:0050732	negative regulation of peptidyl-tyrosine phosphorylation	1/230	59/18722	0.518304828833247	0.710365730763788	0.666306654917159	RACK1	1
GO:0071806	protein transmembrane transport	1/230	59/18722	0.518304828833247	0.710365730763788	0.666306654917159	DNAJC19	1
GO:0090303	positive regulation of wound healing	1/230	59/18722	0.518304828833247	0.710365730763788	0.666306654917159	ITGB1	1
GO:2000351	regulation of endothelial cell apoptotic process	1/230	59/18722	0.518304828833247	0.710365730763788	0.666306654917159	KRIT1	1
GO:0008584	male gonad development	2/230	141/18722	0.518910282881354	0.710365730763788	0.666306654917159	TBC1D20/SF1	2
GO:0016241	regulation of macroautophagy	2/230	141/18722	0.518910282881354	0.710365730763788	0.666306654917159	RAB3GAP2/HDAC6	2
GO:0032355	response to estradiol	2/230	141/18722	0.518910282881354	0.710365730763788	0.666306654917159	CTNNB1/MBD1	2
GO:0046467	membrane lipid biosynthetic process	2/230	142/18722	0.522696710165244	0.714821632101935	0.670486187496904	PIGT/PIGO	2
GO:0046546	development of primary male sexual characteristics	2/230	142/18722	0.522696710165244	0.714821632101935	0.670486187496904	TBC1D20/SF1	2
GO:0034284	response to monosaccharide	3/230	225/18722	0.524191089973321	0.715115994267109	0.670762292411763	CDK16/POLG/RACK1	3
GO:0050670	regulation of lymphocyte proliferation	3/230	225/18722	0.524191089973321	0.715115994267109	0.670762292411763	DLG1/CTNNB1/NCK1	3
GO:0030071	regulation of mitotic metaphase/anaphase transition	1/230	60/18722	0.524241167544512	0.715115994267109	0.670762292411763	DYNC1LI1	1
GO:0031663	lipopolysaccharide-mediated signaling pathway	1/230	60/18722	0.524241167544512	0.715115994267109	0.670762292411763	IRF3	1
GO:0055008	cardiac muscle tissue morphogenesis	1/230	60/18722	0.524241167544512	0.715115994267109	0.670762292411763	SIRT6	1
GO:0031023	microtubule organizing center organization	2/230	143/18722	0.526463197778317	0.71705620355629	0.672582163930514	CTNNB1/HAUS5	2
GO:0038061	NIK/NF-kappaB signaling	2/230	143/18722	0.526463197778317	0.71705620355629	0.672582163930514	CPNE1/PHB2	2
GO:0062013	positive regulation of small molecule metabolic process	2/230	143/18722	0.526463197778317	0.71705620355629	0.672582163930514	TAFAZZIN/PHKG2	2
GO:0006900	vesicle budding from membrane	1/230	61/18722	0.530104661889425	0.718701496093795	0.67412541034507	TBC1D20	1
GO:0019748	secondary metabolic process	1/230	61/18722	0.530104661889425	0.718701496093795	0.67412541034507	N6AMT1	1
GO:0030865	cortical cytoskeleton organization	1/230	61/18722	0.530104661889425	0.718701496093795	0.67412541034507	DLG1	1
GO:0034113	heterotypic cell-cell adhesion	1/230	61/18722	0.530104661889425	0.718701496093795	0.67412541034507	ITGB1	1
GO:0042255	ribosome assembly	1/230	61/18722	0.530104661889425	0.718701496093795	0.67412541034507	RPLP0	1
GO:0043954	cellular component maintenance	1/230	61/18722	0.530104661889425	0.718701496093795	0.67412541034507	DLG1	1
GO:0050994	regulation of lipid catabolic process	1/230	61/18722	0.530104661889425	0.718701496093795	0.67412541034507	BSCL2	1
GO:0060998	regulation of dendritic spine development	1/230	61/18722	0.530104661889425	0.718701496093795	0.67412541034507	ITSN1	1
GO:0032944	regulation of mononuclear cell proliferation	3/230	227/18722	0.530154039179543	0.718701496093795	0.67412541034507	DLG1/CTNNB1/NCK1	3
GO:0032409	regulation of transporter activity	4/230	310/18722	0.53061010083356	0.718701496093795	0.67412541034507	DLG1/ITGB1/PHB2/ACTN2	4
GO:0051047	positive regulation of secretion	4/230	310/18722	0.53061010083356	0.718701496093795	0.67412541034507	ITSN1/RAB15/TARDBP/ADAM9	4
GO:0002260	lymphocyte homeostasis	1/230	62/18722	0.53589620188007	0.722949239246434	0.678109695352652	FAS	1
GO:0007091	metaphase/anaphase transition of mitotic cell cycle	1/230	62/18722	0.53589620188007	0.722949239246434	0.678109695352652	DYNC1LI1	1
GO:0032757	positive regulation of interleukin-8 production	1/230	62/18722	0.53589620188007	0.722949239246434	0.678109695352652	DDIT3	1
GO:0046148	pigment biosynthetic process	1/230	62/18722	0.53589620188007	0.722949239246434	0.678109695352652	SHMT2	1
GO:0046824	positive regulation of nucleocytoplasmic transport	1/230	62/18722	0.53589620188007	0.722949239246434	0.678109695352652	TARDBP	1
GO:0048002	antigen processing and presentation of peptide antigen	1/230	62/18722	0.53589620188007	0.722949239246434	0.678109695352652	IDE	1
GO:0060113	inner ear receptor cell differentiation	1/230	62/18722	0.53589620188007	0.722949239246434	0.678109695352652	IFT27	1
GO:0099072	regulation of postsynaptic membrane neurotransmitter receptor levels	1/230	62/18722	0.53589620188007	0.722949239246434	0.678109695352652	DLG1	1
GO:0010675	regulation of cellular carbohydrate metabolic process	2/230	146/18722	0.53764221451032	0.724941131344742	0.679978044153139	PHKG2/CLK2	2
GO:0045787	positive regulation of cell cycle	4/230	313/18722	0.538211148404604	0.725344683972137	0.68035656720063	CENPV/CDK10/PHB2/DYNC1LI1	4
GO:0045055	regulated exocytosis	3/230	230/18722	0.539020276283138	0.726071378668824	0.68103819004859	RAB15/NAPA/STEAP2	3
GO:0046394	carboxylic acid biosynthetic process	4/230	314/18722	0.540731177246005	0.726295530123127	0.681248438937639	ACADVL/OXSM/ERLIN1/SHMT2	4
GO:0060249	anatomical structure homeostasis	4/230	314/18722	0.540731177246005	0.726295530123127	0.681248438937639	CTNNB1/ITGB1/TPP1/BBS1	4
[truncated: 691 more rows]

## Sheet: Retained Intron Gain with 0621
ID	Description	GeneRatio	BgRatio	pvalue	p.adjust	qvalue	geneID	Count
GO:2000628	regulation of miRNA metabolic process	2/43	12/18722	0.000335149560898411	0.134781600042947	0.113500294773008	ZSWIM8/HRAS	2
GO:1903829	positive regulation of cellular protein localization	5/43	276/18722	0.000408770486354042	0.134781600042947	0.113500294773008	STK11/ACSL3/NUP62/VPS28/HRAS	5
GO:0008380	RNA splicing	6/43	434/18722	0.000441906885386713	0.134781600042947	0.113500294773008	NONO/U2AF1/FASTK/SRRM1/HNRNPLL/TRPT1	6
GO:0031397	negative regulation of protein ubiquitination	3/43	83/18722	0.000912344188724953	0.16703595654301	0.140661858141482	OGT/RPS15/VPS28	3
GO:0046578	regulation of Ras protein signal transduction	4/43	189/18722	0.000912764789852514	0.16703595654301	0.140661858141482	OGT/LZTR1/NUP62/HRAS	4
GO:1903321	negative regulation of protein modification by small protein conjugation or removal	3/43	95/18722	0.00134835710670107	0.205624458771913	0.173157438965821	OGT/RPS15/VPS28	3
GO:0010586	miRNA metabolic process	2/43	27/18722	0.00174383876012099	0.2279446379301	0.191953379309558	ZSWIM8/HRAS	2
GO:0048813	dendrite morphogenesis	3/43	146/18722	0.0045636249902121	0.246604639067904	0.207667064478235	STK11/MINK1/CAPRIN2	3
GO:0006110	regulation of glycolytic process	2/43	45/18722	0.00479145172489644	0.246604639067904	0.207667064478235	OGT/JMJD8	2
GO:0051056	regulation of small GTPase mediated signal transduction	4/43	302/18722	0.00499423153961297	0.246604639067904	0.207667064478235	OGT/LZTR1/NUP62/HRAS	4
GO:0009117	nucleotide metabolic process	5/43	489/18722	0.0050605965129349	0.246604639067904	0.207667064478235	OGT/ADSL/JMJD8/ACSL3/NAPRT	5
GO:0047496	vesicle transport along microtubule	2/43	47/18722	0.00521670690182689	0.246604639067904	0.207667064478235	STK11/AP3B2	2
GO:0006753	nucleoside phosphate metabolic process	5/43	497/18722	0.00541658880023347	0.246604639067904	0.207667064478235	OGT/ADSL/JMJD8/ACSL3/NAPRT	5
GO:0046580	negative regulation of Ras protein signal transduction	2/43	49/18722	0.00565870764943071	0.246604639067904	0.207667064478235	LZTR1/NUP62	2
GO:0007254	JNK cascade	3/43	167/18722	0.00662309296753894	0.246604639067904	0.207667064478235	IRAK1/MINK1/HRAS	3
GO:0007265	Ras protein signal transduction	4/43	337/18722	0.00732410359847886	0.246604639067904	0.207667064478235	OGT/LZTR1/NUP62/HRAS	4
GO:0043470	regulation of carbohydrate catabolic process	2/43	56/18722	0.00733534875255145	0.246604639067904	0.207667064478235	OGT/JMJD8	2
GO:0051058	negative regulation of small GTPase mediated signal transduction	2/43	56/18722	0.00733534875255145	0.246604639067904	0.207667064478235	LZTR1/NUP62	2
GO:0007584	response to nutrient	3/43	174/18722	0.00741406556915329	0.246604639067904	0.207667064478235	OGT/ADSL/ACSL3	3
GO:0043405	regulation of MAP kinase activity	3/43	177/18722	0.00776947703257588	0.246604639067904	0.207667064478235	IRAK1/NUP62/HRAS	3
GO:0043123	positive regulation of I-kappaB kinase/NF-kappaB signaling	3/43	186/18722	0.00889566967801458	0.246604639067904	0.207667064478235	IRAK1/JMJD8/NUP62	3
GO:0009150	purine ribonucleotide metabolic process	4/43	368/18722	0.00990993963167152	0.246604639067904	0.207667064478235	OGT/ADSL/JMJD8/ACSL3	4
GO:0048814	regulation of dendrite morphogenesis	2/43	67/18722	0.01036497421623	0.246604639067904	0.207667064478235	STK11/CAPRIN2	2
GO:0009259	ribonucleotide metabolic process	4/43	385/18722	0.0115523084908972	0.246604639067904	0.207667064478235	OGT/ADSL/JMJD8/ACSL3	4
GO:0051656	establishment of organelle localization	4/43	390/18722	0.0120668585010867	0.246604639067904	0.207667064478235	RPS15/STK11/AP3B2/NUP62	4
GO:0042058	regulation of epidermal growth factor receptor signaling pathway	2/43	73/18722	0.0122133495322221	0.246604639067904	0.207667064478235	RHBDF2/NUP62	2
GO:0099518	vesicle cytoskeletal trafficking	2/43	73/18722	0.0122133495322221	0.246604639067904	0.207667064478235	STK11/AP3B2	2
GO:0031396	regulation of protein ubiquitination	3/43	210/18722	0.0123485164691508	0.246604639067904	0.207667064478235	OGT/RPS15/VPS28	3
GO:0043523	regulation of neuron apoptotic process	3/43	212/18722	0.0126663261879856	0.246604639067904	0.207667064478235	NONO/SIGMAR1/HRAS	3
GO:0006163	purine nucleotide metabolic process	4/43	396/18722	0.012703591108876	0.246604639067904	0.207667064478235	OGT/ADSL/JMJD8/ACSL3	4
GO:0019693	ribose phosphate metabolic process	4/43	396/18722	0.012703591108876	0.246604639067904	0.207667064478235	OGT/ADSL/JMJD8/ACSL3	4
GO:1901184	regulation of ERBB signaling pathway	2/43	79/18722	0.0141949695254494	0.246604639067904	0.207667064478235	RHBDF2/NUP62	2
GO:0006096	glycolytic process	2/43	81/18722	0.0148844564804033	0.246604639067904	0.207667064478235	OGT/JMJD8	2
GO:0072521	purine-containing compound metabolic process	4/43	416/18722	0.0149809301363758	0.246604639067904	0.207667064478235	OGT/ADSL/JMJD8/ACSL3	4
GO:0046777	protein autophosphorylation	3/43	227/18722	0.015199895691443	0.246604639067904	0.207667064478235	IRAK1/STK11/MINK1	3
GO:0006757	ATP generation from ADP	2/43	82/18722	0.0152345485913951	0.246604639067904	0.207667064478235	OGT/JMJD8	2
GO:1900542	regulation of purine nucleotide metabolic process	2/43	84/18722	0.0159453431899571	0.246604639067904	0.207667064478235	OGT/JMJD8	2
GO:0072384	organelle transport along microtubule	2/43	85/18722	0.0163060110945999	0.246604639067904	0.207667064478235	STK11/AP3B2	2
GO:0006140	regulation of nucleotide metabolic process	2/43	86/18722	0.0166701697767354	0.246604639067904	0.207667064478235	OGT/JMJD8	2
GO:1903578	regulation of ATP metabolic process	2/43	87/18722	0.0170378020884602	0.246604639067904	0.207667064478235	OGT/JMJD8	2
GO:0051403	stress-activated MAPK cascade	3/43	239/18722	0.017419044575896	0.246604639067904	0.207667064478235	IRAK1/MINK1/HRAS	3
GO:0046330	positive regulation of JNK cascade	2/43	89/18722	0.0177834192945564	0.246604639067904	0.207667064478235	MINK1/HRAS	2
GO:1903320	regulation of protein modification by small protein conjugation or removal	3/43	242/18722	0.0180007389685264	0.246604639067904	0.207667064478235	OGT/RPS15/VPS28	3
GO:0046031	ADP metabolic process	2/43	90/18722	0.0181613701781281	0.246604639067904	0.207667064478235	OGT/JMJD8	2
GO:0016358	dendrite development	3/43	243/18722	0.0181970362872637	0.246604639067904	0.207667064478235	STK11/MINK1/CAPRIN2	3
GO:0051402	neuron apoptotic process	3/43	246/18722	0.0187931339963162	0.246604639067904	0.207667064478235	NONO/SIGMAR1/HRAS	3
GO:0031098	stress-activated protein kinase signaling cascade	3/43	247/18722	0.0189942369456495	0.246604639067904	0.207667064478235	IRAK1/MINK1/HRAS	3
GO:1901796	regulation of signal transduction by p53 class mediator	2/43	93/18722	0.019315589075709	0.246604639067904	0.207667064478235	RPS15/STK11	2
GO:0043122	regulation of I-kappaB kinase/NF-kappaB signaling	3/43	249/18722	0.0194000514048423	0.246604639067904	0.207667064478235	IRAK1/JMJD8/NUP62	3
GO:0008585	female gonad development	2/43	95/18722	0.0201018722775999	0.246604639067904	0.207667064478235	COL9A3/FANCA	2
GO:0036473	cell death in response to oxidative stress	2/43	95/18722	0.0201018722775999	0.246604639067904	0.207667064478235	NONO/SIGMAR1	2
GO:0009165	nucleotide biosynthetic process	3/43	254/18722	0.0204356578507389	0.246604639067904	0.207667064478235	ADSL/ACSL3/NAPRT	3
GO:1901293	nucleoside phosphate biosynthetic process	3/43	256/18722	0.0208583365406081	0.246604639067904	0.207667064478235	ADSL/ACSL3/NAPRT	3
GO:0006165	nucleoside diphosphate phosphorylation	2/43	99/18722	0.0217141685994278	0.246604639067904	0.207667064478235	OGT/JMJD8	2
GO:0046545	development of primary female sexual characteristics	2/43	100/18722	0.022125423411205	0.246604639067904	0.207667064478235	COL9A3/FANCA	2
GO:0046939	nucleotide phosphorylation	2/43	101/18722	0.0225399177074936	0.246604639067904	0.207667064478235	OGT/JMJD8	2
GO:0006388	tRNA splicing, via endonucleolytic cleavage and ligation	1/43	10/18722	0.0227371084955692	0.246604639067904	0.207667064478235	TRPT1	1
GO:0038003	G protein-coupled opioid receptor signaling pathway	1/43	10/18722	0.0227371084955692	0.246604639067904	0.207667064478235	SIGMAR1	1
GO:0042996	regulation of Golgi to plasma membrane protein transport	1/43	10/18722	0.0227371084955692	0.246604639067904	0.207667064478235	ACSL3	1
GO:0060768	regulation of epithelial cell proliferation involved in prostate gland development	1/43	10/18722	0.0227371084955692	0.246604639067904	0.207667064478235	STK11	1
GO:0061085	regulation of histone H3-K27 methylation	1/43	10/18722	0.0227371084955692	0.246604639067904	0.207667064478235	OGT	1
GO:0071073	positive regulation of phospholipid biosynthetic process	1/43	10/18722	0.0227371084955692	0.246604639067904	0.207667064478235	ACSL3	1
GO:0150172	regulation of phosphatidylcholine metabolic process	1/43	10/18722	0.0227371084955692	0.246604639067904	0.207667064478235	ACSL3	1
GO:1902513	regulation of organelle transport along microtubule	1/43	10/18722	0.0227371084955692	0.246604639067904	0.207667064478235	STK11	1
GO:1904779	regulation of protein localization to centrosome	1/43	10/18722	0.0227371084955692	0.246604639067904	0.207667064478235	NUP62	1
GO:0009135	purine nucleoside diphosphate metabolic process	2/43	103/18722	0.0233785595772681	0.246604639067904	0.207667064478235	OGT/JMJD8	2
GO:0009179	purine ribonucleoside diphosphate metabolic process	2/43	103/18722	0.0233785595772681	0.246604639067904	0.207667064478235	OGT/JMJD8	2
GO:0050773	regulation of dendrite development	2/43	103/18722	0.0233785595772681	0.246604639067904	0.207667064478235	STK11/CAPRIN2	2
GO:0032006	regulation of TOR signaling	2/43	104/18722	0.0238026746992865	0.246604639067904	0.207667064478235	STK11/FBXO9	2
GO:0006090	pyruvate metabolic process	2/43	106/18722	0.0246604125973862	0.246604639067904	0.207667064478235	OGT/JMJD8	2
GO:0009185	ribonucleoside diphosphate metabolic process	2/43	106/18722	0.0246604125973862	0.246604639067904	0.207667064478235	OGT/JMJD8	2
GO:1905477	positive regulation of protein localization to membrane	2/43	106/18722	0.0246604125973862	0.246604639067904	0.207667064478235	ACSL3/HRAS	2
GO:0034660	ncRNA metabolic process	4/43	485/18722	0.0247624074474357	0.246604639067904	0.207667064478235	RPS15/ZSWIM8/HRAS/TRPT1	4
GO:0000394	RNA splicing, via endonucleolytic cleavage and ligation	1/43	11/18722	0.0249828494283767	0.246604639067904	0.207667064478235	TRPT1	1
GO:0006188	IMP biosynthetic process	1/43	11/18722	0.0249828494283767	0.246604639067904	0.207667064478235	ADSL	1
GO:0015886	heme transport	1/43	11/18722	0.0249828494283767	0.246604639067904	0.207667064478235	ABCB6	1
GO:0034379	very-low-density lipoprotein particle assembly	1/43	11/18722	0.0249828494283767	0.246604639067904	0.207667064478235	ACSL3	1
GO:0060767	epithelial cell proliferation involved in prostate gland development	1/43	11/18722	0.0249828494283767	0.246604639067904	0.207667064478235	STK11	1
GO:0031532	actin cytoskeleton reorganization	2/43	107/18722	0.0250940032481234	0.246604639067904	0.207667064478235	MINK1/HRAS	2
GO:0007173	epidermal growth factor receptor signaling pathway	2/43	108/18722	0.0255307203731377	0.246604639067904	0.207667064478235	RHBDF2/NUP62	2
GO:0006091	generation of precursor metabolites and energy	4/43	490/18722	0.0255919522296145	0.246604639067904	0.207667064478235	OGT/ADSL/JMJD8/GFUS	4
GO:0007249	I-kappaB kinase/NF-kappaB signaling	3/43	281/18722	0.0265492751787839	0.246604639067904	0.207667064478235	IRAK1/JMJD8/NUP62	3
GO:0010587	miRNA catabolic process	1/43	12/18722	0.0272235494163289	0.246604639067904	0.207667064478235	ZSWIM8	1
GO:1904667	negative regulation of ubiquitin protein ligase activity	1/43	12/18722	0.0272235494163289	0.246604639067904	0.207667064478235	RPS15	1
GO:0043406	positive regulation of MAP kinase activity	2/43	112/18722	0.0273085358633205	0.246604639067904	0.207667064478235	IRAK1/HRAS	2
GO:0046660	female sex differentiation	2/43	114/18722	0.0282157908721113	0.246604639067904	0.207667064478235	COL9A3/FANCA	2
GO:0097193	intrinsic apoptotic signaling pathway	3/43	288/18722	0.0282779509948314	0.246604639067904	0.207667064478235	NONO/STK11/HRAS	3
GO:0007052	mitotic spindle organization	2/43	120/18722	0.0310094465442655	0.246604639067904	0.207667064478235	NUP62/KIFC2	2
GO:0038127	ERBB signaling pathway	2/43	121/18722	0.0314853777818379	0.246604639067904	0.207667064478235	RHBDF2/NUP62	2
GO:0000054	ribosomal subunit export from nucleus	1/43	14/18722	0.0316898707197795	0.246604639067904	0.207667064478235	RPS15	1
GO:0002091	negative regulation of receptor internalization	1/43	14/18722	0.0316898707197795	0.246604639067904	0.207667064478235	ANKRD13B	1
GO:0007100	mitotic centrosome separation	1/43	14/18722	0.0316898707197795	0.246604639067904	0.207667064478235	NUP62	1
GO:0033750	ribosome localization	1/43	14/18722	0.0316898707197795	0.246604639067904	0.207667064478235	RPS15	1
GO:0043173	nucleotide salvage	1/43	14/18722	0.0316898707197795	0.246604639067904	0.207667064478235	NAPRT	1
GO:0045059	positive thymic T cell selection	1/43	14/18722	0.0316898707197795	0.246604639067904	0.207667064478235	STK11	1
GO:0051645	Golgi localization	1/43	14/18722	0.0316898707197795	0.246604639067904	0.207667064478235	STK11	1
GO:1901678	iron coordination entity transport	1/43	14/18722	0.0316898707197795	0.246604639067904	0.207667064478235	ABCB6	1
GO:0051222	positive regulation of protein transport	3/43	303/18722	0.0321808410096219	0.246604639067904	0.207667064478235	ACSL3/VPS28/HRAS	3
GO:0050852	T cell receptor signaling pathway	2/43	123/18722	0.0324459500035317	0.246604639067904	0.207667064478235	STK11/HRAS	2
GO:0009132	nucleoside diphosphate metabolic process	2/43	124/18722	0.0329305606584234	0.246604639067904	0.207667064478235	OGT/JMJD8	2
GO:1904375	regulation of protein localization to cell periphery	2/43	125/18722	0.0334180342089627	0.246604639067904	0.207667064478235	ACSL3/HRAS	2
GO:0031929	TOR signaling	2/43	126/18722	0.0339083556189698	0.246604639067904	0.207667064478235	STK11/FBXO9	2
GO:0032874	positive regulation of stress-activated MAPK cascade	2/43	126/18722	0.0339083556189698	0.246604639067904	0.207667064478235	MINK1/HRAS	2
GO:0006878	cellular copper ion homeostasis	1/43	15/18722	0.0339155140573381	0.246604639067904	0.207667064478235	ABCB6	1
GO:0009083	branched-chain amino acid catabolic process	1/43	15/18722	0.0339155140573381	0.246604639067904	0.207667064478235	BCKDHA	1
GO:0023035	CD40 signaling pathway	1/43	15/18722	0.0339155140573381	0.246604639067904	0.207667064478235	FANCA	1
GO:0043981	histone H4-K5 acetylation	1/43	15/18722	0.0339155140573381	0.246604639067904	0.207667064478235	OGT	1
GO:0043982	histone H4-K8 acetylation	1/43	15/18722	0.0339155140573381	0.246604639067904	0.207667064478235	OGT	1
GO:0051299	centrosome separation	1/43	15/18722	0.0339155140573381	0.246604639067904	0.207667064478235	NUP62	1
GO:0070207	protein homotrimerization	1/43	15/18722	0.0339155140573381	0.246604639067904	0.207667064478235	SIGMAR1	1
GO:0071428	rRNA-containing ribonucleoprotein complex export from nucleus	1/43	15/18722	0.0339155140573381	0.246604639067904	0.207667064478235	RPS15	1
GO:1900029	positive regulation of ruffle assembly	1/43	15/18722	0.0339155140573381	0.246604639067904	0.207667064478235	HRAS	1
GO:1903727	positive regulation of phospholipid metabolic process	1/43	15/18722	0.0339155140573381	0.246604639067904	0.207667064478235	ACSL3	1
GO:0001952	regulation of cell-matrix adhesion	2/43	128/18722	0.0348974821280678	0.246604639067904	0.207667064478235	MINK1/GFUS	2
GO:0070304	positive regulation of stress-activated protein kinase signaling cascade	2/43	128/18722	0.0348974821280678	0.246604639067904	0.207667064478235	MINK1/HRAS	2
GO:0043467	regulation of generation of precursor metabolites and energy	2/43	130/18722	0.0358978209158277	0.246604639067904	0.207667064478235	OGT/JMJD8	2
GO:0099633	protein localization to postsynaptic specialization membrane	1/43	16/18722	0.0361361604942619	0.246604639067904	0.207667064478235	HRAS	1
GO:0099645	neurotransmitter receptor localization to postsynaptic specialization membrane	1/43	16/18722	0.0361361604942619	0.246604639067904	0.207667064478235	HRAS	1
GO:1901214	regulation of neuron death	3/43	319/18722	0.036640775041135	0.246604639067904	0.207667064478235	NONO/SIGMAR1/HRAS	3
GO:1904951	positive regulation of establishment of protein localization	3/43	319/18722	0.036640775041135	0.246604639067904	0.207667064478235	ACSL3/VPS28/HRAS	3
GO:0007569	cell aging	2/43	132/18722	0.0369092535230932	0.246604639067904	0.207667064478235	NUP62/HRAS	2
GO:0046328	regulation of JNK cascade	2/43	133/18722	0.0374190932110952	0.246604639067904	0.207667064478235	MINK1/HRAS	2
GO:0032147	activation of protein kinase activity	2/43	134/18722	0.0379316622967946	0.246604639067904	0.207667064478235	IRAK1/STK11	2
GO:0010224	response to UV-B	1/43	17/18722	0.0383518209828085	0.246604639067904	0.207667064478235	STK11	1
GO:0032511	late endosome to vacuole transport via multivesicular body sorting pathway	1/43	17/18722	0.0383518209828085	0.246604639067904	0.207667064478235	VPS28	1
GO:0044539	long-chain fatty acid import into cell	1/43	17/18722	0.0383518209828085	0.246604639067904	0.207667064478235	ACSL3	1
GO:0070206	protein trimerization	1/43	17/18722	0.0383518209828085	0.246604639067904	0.207667064478235	SIGMAR1	1
GO:0140354	lipid import into cell	1/43	17/18722	0.0383518209828085	0.246604639067904	0.207667064478235	ACSL3	1
GO:1904262	negative regulation of TORC1 signaling	1/43	17/18722	0.0383518209828085	0.246604639067904	0.207667064478235	STK11	1
GO:1900180	regulation of protein localization to nucleus	2/43	136/18722	0.0389649303853251	0.246604639067904	0.207667064478235	STK11/NUP62	2
GO:0007250	activation of NF-kappaB-inducing kinase activity	1/43	18/18722	0.0405625064518134	0.246604639067904	0.207667064478235	IRAK1	1
GO:0034134	toll-like receptor 2 signaling pathway	1/43	18/18722	0.0405625064518134	0.246604639067904	0.207667064478235	IRAK1	1
GO:0034162	toll-like receptor 9 signaling pathway	1/43	18/18722	0.0405625064518134	0.246604639067904	0.207667064478235	IRAK1	1
GO:0046040	IMP metabolic process	1/43	18/18722	0.0405625064518134	0.246604639067904	0.207667064478235	ADSL	1
GO:0055070	copper ion homeostasis	1/43	18/18722	0.0405625064518134	0.246604639067904	0.207667064478235	ABCB6	1
GO:0061687	detoxification of inorganic compound	1/43	18/18722	0.0405625064518134	0.246604639067904	0.207667064478235	ABCB6	1
GO:0071071	regulation of phospholipid biosynthetic process	1/43	18/18722	0.0405625064518134	0.246604639067904	0.207667064478235	ACSL3	1
GO:0080182	histone H3-K4 trimethylation	1/43	18/18722	0.0405625064518134	0.246604639067904	0.207667064478235	OGT	1
GO:1902683	regulation of receptor localization to synapse	1/43	18/18722	0.0405625064518134	0.246604639067904	0.207667064478235	HRAS	1
GO:0008584	male gonad development	2/43	141/18722	0.0415948504484308	0.246604639067904	0.207667064478235	COL9A3/FANCA	2
GO:0032386	regulation of intracellular transport	3/43	337/18722	0.0420207562230497	0.246604639067904	0.207667064478235	STK11/NUP62/HRAS	3
GO:0046546	development of primary male sexual characteristics	2/43	142/18722	0.0421287339493538	0.246604639067904	0.207667064478235	COL9A3/FANCA	2
GO:0007568	aging	3/43	339/18722	0.0426420036399775	0.246604639067904	0.207667064478235	IRAK1/NUP62/HRAS	3
GO:0000028	ribosomal small subunit assembly	1/43	19/18722	0.0427682278067409	0.246604639067904	0.207667064478235	RPS15	1
GO:0009081	branched-chain amino acid metabolic process	1/43	19/18722	0.0427682278067409	0.246604639067904	0.207667064478235	BCKDHA	1
GO:0009168	purine ribonucleoside monophosphate biosynthetic process	1/43	19/18722	0.0427682278067409	0.246604639067904	0.207667064478235	ADSL	1
GO:0009226	nucleotide-sugar biosynthetic process	1/43	19/18722	0.0427682278067409	0.246604639067904	0.207667064478235	GFUS	1
GO:0035338	long-chain fatty-acyl-CoA biosynthetic process	1/43	19/18722	0.0427682278067409	0.246604639067904	0.207667064478235	ACSL3	1
GO:0046033	AMP metabolic process	1/43	19/18722	0.0427682278067409	0.246604639067904	0.207667064478235	ADSL	1
GO:0048490	anterograde synaptic vesicle transport	1/43	19/18722	0.0427682278067409	0.246604639067904	0.207667064478235	AP3B2	1
GO:0051444	negative regulation of ubiquitin-protein transferase activity	1/43	19/18722	0.0427682278067409	0.246604639067904	0.207667064478235	RPS15	1
GO:0070734	histone H3-K27 methylation	1/43	19/18722	0.0427682278067409	0.246604639067904	0.207667064478235	OGT	1
GO:0097501	stress response to metal ion	1/43	19/18722	0.0427682278067409	0.246604639067904	0.207667064478235	ABCB6	1
GO:0099514	synaptic vesicle cytoskeletal transport	1/43	19/18722	0.0427682278067409	0.246604639067904	0.207667064478235	AP3B2	1
GO:0099517	synaptic vesicle transport along microtubule	1/43	19/18722	0.0427682278067409	0.246604639067904	0.207667064478235	AP3B2	1
GO:1903204	negative regulation of oxidative stress-induced neuron death	1/43	19/18722	0.0427682278067409	0.246604639067904	0.207667064478235	NONO	1
GO:2000251	positive regulation of actin cytoskeleton reorganization	1/43	19/18722	0.0427682278067409	0.246604639067904	0.207667064478235	HRAS	1
GO:0106106	cold-induced thermogenesis	2/43	144/18722	0.0432042866499231	0.246604639067904	0.207667064478235	OGT/STK11	2
GO:0120161	regulation of cold-induced thermogenesis	2/43	144/18722	0.0432042866499231	0.246604639067904	0.207667064478235	OGT/STK11	2
GO:0043524	negative regulation of neuron apoptotic process	2/43	145/18722	0.0437459276214383	0.246604639067904	0.207667064478235	NONO/HRAS	2
GO:0001889	liver development	2/43	147/18722	0.0448368685997277	0.246604639067904	0.207667064478235	RPS15/HRAS	2
GO:1902850	microtubule cytoskeleton organization involved in mitosis	2/43	147/18722	0.0448368685997277	0.246604639067904	0.207667064478235	NUP62/KIFC2	2
GO:0000963	mitochondrial RNA processing	1/43	20/18722	0.0449689959297331	0.246604639067904	0.207667064478235	FASTK	1
GO:0043984	histone H4-K16 acetylation	1/43	20/18722	0.0449689959297331	0.246604639067904	0.207667064478235	OGT	1
GO:0061003	positive regulation of dendritic spine morphogenesis	1/43	20/18722	0.0449689959297331	0.246604639067904	0.207667064478235	CAPRIN2	1
GO:1902176	negative regulation of oxidative stress-induced intrinsic apoptotic signaling pathway	1/43	20/18722	0.0449689959297331	0.246604639067904	0.207667064478235	NONO	1
GO:0010212	response to ionizing radiation	2/43	148/18722	0.045386140668286	0.246604639067904	0.207667064478235	STK11/HRAS	2
GO:0043484	regulation of RNA splicing	2/43	148/18722	0.045386140668286	0.246604639067904	0.207667064478235	FASTK/HNRNPLL	2
GO:0061008	hepaticobiliary system development	2/43	150/18722	0.046492218478683	0.246604639067904	0.207667064478235	RPS15/HRAS	2
GO:0031346	positive regulation of cell projection organization	3/43	353/18722	0.0471207692873084	0.246604639067904	0.207667064478235	STK11/HRAS/CAPRIN2	3
GO:0009127	purine nucleoside monophosphate biosynthetic process	1/43	21/18722	0.0471648216796539	0.246604639067904	0.207667064478235	ADSL	1
GO:0035020	regulation of Rac protein signal transduction	1/43	21/18722	0.0471648216796539	0.246604639067904	0.207667064478235	OGT	1
GO:0039702	viral budding via host ESCRT complex	1/43	21/18722	0.0471648216796539	0.246604639067904	0.207667064478235	VPS28	1
GO:0046599	regulation of centriole replication	1/43	21/18722	0.0471648216796539	0.246604639067904	0.207667064478235	NUP62	1
GO:1902473	regulation of protein localization to synapse	1/43	21/18722	0.0471648216796539	0.246604639067904	0.207667064478235	HRAS	1
GO:0016052	carbohydrate catabolic process	2/43	154/18722	0.0487341226800726	0.248134505721491	0.20895537323915	OGT/JMJD8	2
GO:0051168	nuclear export	2/43	154/18722	0.0487341226800726	0.248134505721491	0.20895537323915	RPS15/NUP62	2
GO:0071900	regulation of protein serine/threonine kinase activity	3/43	359/18722	0.049109356624646	0.248134505721491	0.20895537323915	IRAK1/NUP62/HRAS	3
GO:0010970	transport along microtubule	2/43	155/18722	0.0493007164648232	0.248134505721491	0.20895537323915	STK11/AP3B2	2
GO:0034755	iron ion transmembrane transport	1/43	22/18722	0.0493557158921436	0.248134505721491	0.20895537323915	ABCB6	1
GO:0045061	thymic T cell selection	1/43	22/18722	0.0493557158921436	0.248134505721491	0.20895537323915	STK11	1
GO:0048169	regulation of long-term neuronal synaptic plasticity	1/43	22/18722	0.0493557158921436	0.248134505721491	0.20895537323915	HRAS	1
GO:0070997	neuron death	3/43	361/18722	0.049781357701261	0.248906788506305	0.209605716636888	NONO/SIGMAR1/HRAS	3
GO:1990845	adaptive thermogenesis	2/43	157/18722	0.0504411501947326	0.249527226361868	0.21012819062052	OGT/STK11	2
GO:0040019	positive regulation of embryonic development	1/43	23/18722	0.0515416893796645	0.249527226361868	0.21012819062052	NR2C2	1
GO:0043162	ubiquitin-dependent protein catabolic process via the multivesicular body sorting pathway	1/43	23/18722	0.0515416893796645	0.249527226361868	0.21012819062052	VPS28	1
GO:0140112	extracellular vesicle biogenesis	1/43	23/18722	0.0515416893796645	0.249527226361868	0.21012819062052	ARRDC1	1
GO:1902410	mitotic cytokinetic process	1/43	23/18722	0.0515416893796645	0.249527226361868	0.21012819062052	NUP62	1
GO:1904666	regulation of ubiquitin protein ligase activity	1/43	23/18722	0.0515416893796645	0.249527226361868	0.21012819062052	RPS15	1
GO:0140694	non-membrane-bounded organelle assembly	3/43	367/18722	0.051824620922293	0.249576463915253	0.210169653823371	RPS15/NUP62/KIFC2	3
GO:0051650	establishment of vesicle localization	2/43	161/18722	0.0527506254178428	0.252705875692807	0.212804947951838	STK11/AP3B2	2
GO:0002755	MyD88-dependent toll-like receptor signaling pathway	1/43	24/18722	0.0537227529315479	0.253205491793822	0.21322567730006	IRAK1	1
GO:0072331	signal transduction by p53 class mediator	2/43	163/18722	0.053919453224873	0.253205491793822	0.21322567730006	RPS15/STK11	2
GO:0002253	activation of immune response	3/43	375/18722	0.0546121446162548	0.253205491793822	0.21322567730006	NONO/STK11/HRAS	3
GO:0046661	male sex differentiation	2/43	165/18722	0.0550975332694014	0.253205491793822	0.21322567730006	COL9A3/FANCA	2
GO:0035336	long-chain fatty-acyl-CoA metabolic process	1/43	25/18722	0.0558989173140458	0.253205491793822	0.21322567730006	ACSL3	1
GO:0042832	defense response to protozoan	1/43	25/18722	0.0558989173140458	0.253205491793822	0.21322567730006	HRAS	1
GO:0045324	late endosome to vacuole transport	1/43	25/18722	0.0558989173140458	0.253205491793822	0.21322567730006	VPS28	1
GO:0046949	fatty-acyl-CoA biosynthetic process	1/43	25/18722	0.0558989173140458	0.253205491793822	0.21322567730006	ACSL3	1
GO:1901798	positive regulation of signal transduction by p53 class mediator	1/43	25/18722	0.0558989173140458	0.253205491793822	0.21322567730006	RPS15	1
GO:1904996	positive regulation of leukocyte adhesion to vascular endothelial cell	1/43	25/18722	0.0558989173140458	0.253205491793822	0.21322567730006	IRAK1	1
GO:2000311	regulation of AMPA receptor activity	1/43	25/18722	0.0558989173140458	0.253205491793822	0.21322567730006	MINK1	1
GO:0007018	microtubule-based movement	3/43	382/18722	0.0571098959372114	0.254230750442075	0.214089053003852	STK11/AP3B2/KIFC2	3
GO:0009152	purine ribonucleotide biosynthetic process	2/43	169/18722	0.0574810307893081	0.254230750442075	0.214089053003852	ADSL/ACSL3	2
GO:0001562	response to protozoan	1/43	26/18722	0.0580701932703755	0.254230750442075	0.214089053003852	HRAS	1
GO:0009435	NAD biosynthetic process	1/43	26/18722	0.0580701932703755	0.254230750442075	0.214089053003852	NAPRT	1
GO:0043094	cellular metabolic compound salvage	1/43	26/18722	0.0580701932703755	0.254230750442075	0.214089053003852	NAPRT	1
GO:0046755	viral budding	1/43	26/18722	0.0580701932703755	0.254230750442075	0.214089053003852	VPS28	1
GO:0060544	regulation of necroptotic process	1/43	26/18722	0.0580701932703755	0.254230750442075	0.214089053003852	OGT	1
GO:0045860	positive regulation of protein kinase activity	3/43	386/18722	0.0585615473090781	0.255161027560983	0.214872444261881	IRAK1/STK11/HRAS	3
GO:0014850	response to muscle activity	1/43	27/18722	0.0602365915207701	0.256516046820026	0.2160135131116	ADSL	1
GO:0034377	plasma lipoprotein particle assembly	1/43	27/18722	0.0602365915207701	0.256516046820026	0.2160135131116	ACSL3	1
GO:1903203	regulation of oxidative stress-induced neuron death	1/43	27/18722	0.0602365915207701	0.256516046820026	0.2160135131116	NONO	1
GO:0001659	temperature homeostasis	2/43	174/18722	0.060510591571107	0.256516046820026	0.2160135131116	OGT/STK11	2
GO:1905475	regulation of protein localization to membrane	2/43	175/18722	0.061123067376247	0.256516046820026	0.2160135131116	ACSL3/HRAS	2
GO:0051648	vesicle localization	2/43	177/18722	0.0623544811444237	0.256516046820026	0.2160135131116	STK11/AP3B2	2
GO:0032438	melanosome organization	1/43	28/18722	0.0623981227625247	0.256516046820026	0.2160135131116	ABCB6	1
GO:0042059	negative regulation of epidermal growth factor receptor signaling pathway	1/43	28/18722	0.0623981227625247	0.256516046820026	0.2160135131116	NUP62	1
GO:0045589	regulation of regulatory T cell differentiation	1/43	28/18722	0.0623981227625247	0.256516046820026	0.2160135131116	FANCA	1
GO:1903672	positive regulation of sprouting angiogenesis	1/43	28/18722	0.0623981227625247	0.256516046820026	0.2160135131116	JMJD8	1
GO:0006109	regulation of carbohydrate metabolic process	2/43	178/18722	0.0629733939340053	0.256516046820026	0.2160135131116	OGT/JMJD8	2
GO:0002862	negative regulation of inflammatory response to antigenic stimulus	1/43	29/18722	0.0645547976700467	0.256516046820026	0.2160135131116	RHBDF2	1
GO:0006656	phosphatidylcholine biosynthetic process	1/43	29/18722	0.0645547976700467	0.256516046820026	0.2160135131116	ACSL3	1
GO:0019359	nicotinamide nucleotide biosynthetic process	1/43	29/18722	0.0645547976700467	0.256516046820026	0.2160135131116	NAPRT	1
GO:0019363	pyridine nucleotide biosynthetic process	1/43	29/18722	0.0645547976700467	0.256516046820026	0.2160135131116	NAPRT	1
GO:0048753	pigment granule organization	1/43	29/18722	0.0645547976700467	0.256516046820026	0.2160135131116	ABCB6	1
GO:0062098	regulation of programmed necrotic cell death	1/43	29/18722	0.0645547976700467	0.256516046820026	0.2160135131116	OGT	1
GO:1902175	regulation of oxidative stress-induced intrinsic apoptotic signaling pathway	1/43	29/18722	0.0645547976700467	0.256516046820026	0.2160135131116	NONO	1
GO:0009260	ribonucleotide biosynthetic process	2/43	182/18722	0.0654701261561744	0.256516046820026	0.2160135131116	ADSL/ACSL3	2
GO:0036258	multivesicular body assembly	1/43	30/18722	0.0667066268949003	0.256516046820026	0.2160135131116	VPS28	1
GO:0070498	interleukin-1-mediated signaling pathway	1/43	30/18722	0.0667066268949003	0.256516046820026	0.2160135131116	IRAK1	1
GO:0090314	positive regulation of protein targeting to membrane	1/43	30/18722	0.0667066268949003	0.256516046820026	0.2160135131116	HRAS	1
GO:0007051	spindle organization	2/43	184/18722	0.0667309672981863	0.256516046820026	0.2160135131116	NUP62/KIFC2	2
GO:0071478	cellular response to radiation	2/43	186/18722	0.0679999938970896	0.256516046820026	0.2160135131116	STK11/HRAS	2
GO:0043161	proteasome-mediated ubiquitin-dependent protein catabolic process	3/43	412/18722	0.0684211040683282	0.256516046820026	0.2160135131116	OGT/FBXO9/ZSWIM8	3
GO:0006779	porphyrin-containing compound biosynthetic process	1/43	31/18722	0.068853621065857	0.256516046820026	0.2160135131116	ABCB6	1
GO:0032509	endosome transport via multivesicular body sorting pathway	1/43	31/18722	0.068853621065857	0.256516046820026	0.2160135131116	VPS28	1
GO:0033014	tetrapyrrole biosynthetic process	1/43	31/18722	0.068853621065857	0.256516046820026	0.2160135131116	ABCB6	1
GO:0036257	multivesicular body organization	1/43	31/18722	0.068853621065857	0.256516046820026	0.2160135131116	VPS28	1
GO:0036474	cell death in response to hydrogen peroxide	1/43	31/18722	0.068853621065857	0.256516046820026	0.2160135131116	SIGMAR1	1
GO:0036475	neuron death in response to oxidative stress	1/43	31/18722	0.068853621065857	0.256516046820026	0.2160135131116	NONO	1
GO:0045066	regulatory T cell differentiation	1/43	31/18722	0.068853621065857	0.256516046820026	0.2160135131116	FANCA	1
GO:0065005	protein-lipid complex assembly	1/43	31/18722	0.068853621065857	0.256516046820026	0.2160135131116	ACSL3	1
GO:0071480	cellular response to gamma radiation	1/43	31/18722	0.068853621065857	0.256516046820026	0.2160135131116	HRAS	1
GO:1900027	regulation of ruffle assembly	1/43	31/18722	0.068853621065857	0.256516046820026	0.2160135131116	HRAS	1
GO:0030308	negative regulation of cell growth	2/43	188/18722	0.0692771083927775	0.256516046820026	0.2160135131116	STK11/CAPRIN2	2
GO:0046390	ribose phosphate biosynthetic process	2/43	190/18722	0.0705622139104714	0.256516046820026	0.2160135131116	ADSL/ACSL3	2
GO:0099111	microtubule-based transport	2/43	190/18722	0.0705622139104714	0.256516046820026	0.2160135131116	STK11/AP3B2	2
GO:0030511	positive regulation of transforming growth factor beta receptor signaling pathway	1/43	32/18722	0.0709957907889411	0.256516046820026	0.2160135131116	STK11	1
GO:0072525	pyridine-containing compound biosynthetic process	1/43	32/18722	0.0709957907889411	0.256516046820026	0.2160135131116	NAPRT	1
GO:1900745	positive regulation of p38MAPK cascade	1/43	32/18722	0.0709957907889411	0.256516046820026	0.2160135131116	MINK1	1
GO:1901185	negative regulation of ERBB signaling pathway	1/43	32/18722	0.0709957907889411	0.256516046820026	0.2160135131116	NUP62	1
GO:1903846	positive regulation of cellular response to transforming growth factor beta stimulus	1/43	32/18722	0.0709957907889411	0.256516046820026	0.2160135131116	STK11	1
GO:0006164	purine nucleotide biosynthetic process	2/43	191/18722	0.0712077332156136	0.256516046820026	0.2160135131116	ADSL/ACSL3	2
GO:0032872	regulation of stress-activated MAPK cascade	2/43	192/18722	0.0718552142567273	0.25765600339797	0.216973476545659	MINK1/HRAS	2
GO:0009156	ribonucleoside monophosphate biosynthetic process	1/43	33/18722	0.0731331466474788	0.25765600339797	0.216973476545659	ADSL	1
GO:0019362	pyridine nucleotide metabolic process	1/43	33/18722	0.0731331466474788	0.25765600339797	0.216973476545659	NAPRT	1
GO:0046496	nicotinamide nucleotide metabolic process	1/43	33/18722	0.0731331466474788	0.25765600339797	0.216973476545659	NAPRT	1
GO:0071539	protein localization to centrosome	1/43	33/18722	0.0731331466474788	0.25765600339797	0.216973476545659	NUP62	1
GO:0048608	reproductive structure development	3/43	424/18722	0.0732137277414995	0.25765600339797	0.216973476545659	COL9A3/STK11/FANCA	3
GO:0030705	cytoskeleton-dependent intracellular transport	2/43	195/18722	0.0738093088224752	0.257769151040324	0.217068758770799	STK11/AP3B2	2
GO:0070302	regulation of stress-activated protein kinase signaling cascade	2/43	195/18722	0.0738093088224752	0.257769151040324	0.217068758770799	MINK1/HRAS	2
GO:0061458	reproductive system development	3/43	427/18722	0.0744351930135692	0.258923627845454	0.218040949764593	COL9A3/STK11/FANCA	3
GO:0043276	anoikis	1/43	34/18722	0.0752656992021454	0.258923627845454	0.218040949764593	STK11	1
GO:0048261	negative regulation of receptor-mediated endocytosis	1/43	34/18722	0.0752656992021454	0.258923627845454	0.218040949764593	ANKRD13B	1
GO:0071902	positive regulation of protein serine/threonine kinase activity	2/43	200/18722	0.0771042636832624	0.258923627845454	0.218040949764593	IRAK1/HRAS	2
GO:0072522	purine-containing compound biosynthetic process	2/43	200/18722	0.0771042636832624	0.258923627845454	0.218040949764593	ADSL/ACSL3	2
GO:0019068	virion assembly	1/43	35/18722	0.0773934589910102	0.258923627845454	0.218040949764593	VPS28	1
GO:0032435	negative regulation of proteasomal ubiquitin-dependent protein catabolic process	1/43	35/18722	0.0773934589910102	0.258923627845454	0.218040949764593	OGT	1
GO:0060236	regulation of mitotic spindle organization	1/43	35/18722	0.0773934589910102	0.258923627845454	0.218040949764593	NUP62	1
GO:0097421	liver regeneration	1/43	35/18722	0.0773934589910102	0.258923627845454	0.218040949764593	RPS15	1
GO:1905508	protein localization to microtubule organizing center	1/43	35/18722	0.0773934589910102	0.258923627845454	0.218040949764593	NUP62	1
GO:0048732	gland development	3/43	436/18722	0.0781546799050655	0.258923627845454	0.218040949764593	RPS15/STK11/HRAS	3
GO:0032388	positive regulation of intracellular transport	2/43	202/18722	0.0784353188403979	0.258923627845454	0.218040949764593	STK11/HRAS	2
GO:0000280	nuclear division	3/43	439/18722	0.0794126911671614	0.258923627845454	0.218040949764593	FANCA/NUP62/KIFC2	3
GO:0009225	nucleotide-sugar metabolic process	1/43	36/18722	0.0795164365295875	0.258923627845454	0.218040949764593	GFUS	1
GO:0010923	negative regulation of phosphatase activity	1/43	36/18722	0.0795164365295875	0.258923627845454	0.218040949764593	PPP1R35	1
GO:0045742	positive regulation of epidermal growth factor receptor signaling pathway	1/43	36/18722	0.0795164365295875	0.258923627845454	0.218040949764593	NUP62	1
GO:0045746	negative regulation of Notch signaling pathway	1/43	36/18722	0.0795164365295875	0.258923627845454	0.218040949764593	ARRDC1	1
GO:0090313	regulation of protein targeting to membrane	1/43	36/18722	0.0795164365295875	0.258923627845454	0.218040949764593	HRAS	1
GO:1903539	protein localization to postsynaptic membrane	1/43	36/18722	0.0795164365295875	0.258923627845454	0.218040949764593	HRAS	1
GO:0033120	positive regulation of RNA splicing	1/43	37/18722	0.0816346423108794	0.259142667581256	0.218225404278952	HNRNPLL	1
GO:0034260	negative regulation of GTPase activity	1/43	37/18722	0.0816346423108794	0.259142667581256	0.218225404278952	HRAS	1
GO:0043368	positive T cell selection	1/43	37/18722	0.0816346423108794	0.259142667581256	0.218225404278952	STK11	1
GO:0050775	positive regulation of dendrite morphogenesis	1/43	37/18722	0.0816346423108794	0.259142667581256	0.218225404278952	CAPRIN2	1
GO:0062237	protein localization to postsynapse	1/43	37/18722	0.0816346423108794	0.259142667581256	0.218225404278952	HRAS	1
GO:0071985	multivesicular body sorting pathway	1/43	37/18722	0.0816346423108794	0.259142667581256	0.218225404278952	VPS28	1
GO:0097484	dendrite extension	1/43	37/18722	0.0816346423108794	0.259142667581256	0.218225404278952	STK11	1
GO:0006979	response to oxidative stress	3/43	446/18722	0.0823829508937826	0.259142667581256	0.218225404278952	NONO/NAPRT/SIGMAR1	3
GO:1901215	negative regulation of neuron death	2/43	208/18722	0.0824721093543427	0.259142667581256	0.218225404278952	NONO/HRAS	2
GO:0006858	extracellular transport	1/43	38/18722	0.0837480868054279	0.259142667581256	0.218225404278952	ARRDC1	1
GO:0035337	fatty-acyl-CoA metabolic process	1/43	38/18722	0.0837480868054279	0.259142667581256	0.218225404278952	ACSL3	1
GO:0072524	pyridine-containing compound metabolic process	1/43	38/18722	0.0837480868054279	0.259142667581256	0.218225404278952	NAPRT	1
GO:1901186	positive regulation of ERBB signaling pathway	1/43	38/18722	0.0837480868054279	0.259142667581256	0.218225404278952	NUP62	1
GO:1903725	regulation of phospholipid metabolic process	1/43	38/18722	0.0837480868054279	0.259142667581256	0.218225404278952	ACSL3	1
GO:0007623	circadian rhythm	2/43	210/18722	0.0838319449224608	0.259142667581256	0.218225404278952	OGT/NONO	2
GO:0030100	regulation of endocytosis	2/43	211/18722	0.0845144818450834	0.260245455830718	0.219154068067973	ANKRD13B/VPS28	2
GO:0032506	cytokinetic process	1/43	39/18722	0.0858567804613563	0.260245455830718	0.219154068067973	NUP62	1
GO:0036297	interstrand cross-link repair	1/43	39/18722	0.0858567804613563	0.260245455830718	0.219154068067973	FANCA	1
GO:0090224	regulation of spindle organization	1/43	39/18722	0.0858567804613563	0.260245455830718	0.219154068067973	NUP62	1
GO:2000249	regulation of actin cytoskeleton reorganization	1/43	39/18722	0.0858567804613563	0.260245455830718	0.219154068067973	HRAS	1
GO:0010863	positive regulation of phospholipase C activity	1/43	40/18722	0.0879607337044201	0.260245455830718	0.219154068067973	HRAS	1
GO:0043001	Golgi to plasma membrane protein transport	1/43	40/18722	0.0879607337044201	0.260245455830718	0.219154068067973	ACSL3	1
GO:0045740	positive regulation of DNA replication	1/43	40/18722	0.0879607337044201	0.260245455830718	0.219154068067973	HRAS	1
GO:0070266	necroptotic process	1/43	40/18722	0.0879607337044201	0.260245455830718	0.219154068067973	OGT	1
GO:0071276	cellular response to cadmium ion	1/43	40/18722	0.0879607337044201	0.260245455830718	0.219154068067973	ABCB6	1
GO:1904994	regulation of leukocyte adhesion to vascular endothelial cell	1/43	40/18722	0.0879607337044201	0.260245455830718	0.219154068067973	IRAK1	1
GO:0007099	centriole replication	1/43	41/18722	0.0900599569380519	0.260245455830718	0.219154068067973	NUP62	1
GO:0009167	purine ribonucleoside monophosphate metabolic process	1/43	41/18722	0.0900599569380519	0.260245455830718	0.219154068067973	ADSL	1
GO:0031062	positive regulation of histone methylation	1/43	41/18722	0.0900599569380519	0.260245455830718	0.219154068067973	OGT	1
GO:0031503	protein-containing complex localization	2/43	220/18722	0.090733895690724	0.260245455830718	0.219154068067973	RPS15/HRAS	2
GO:0008406	gonad development	2/43	221/18722	0.0914332501331699	0.260245455830718	0.219154068067973	COL9A3/FANCA	2
GO:0010810	regulation of cell-substrate adhesion	2/43	221/18722	0.0914332501331699	0.260245455830718	0.219154068067973	MINK1/GFUS	2
GO:0033674	positive regulation of kinase activity	3/43	467/18722	0.0915804896509294	0.260245455830718	0.219154068067973	IRAK1/STK11/HRAS	3
GO:0002764	immune response-regulating signaling pathway	3/43	468/18722	0.0920289682299333	0.260245455830718	0.219154068067973	IRAK1/STK11/HRAS	3
GO:0009124	nucleoside monophosphate biosynthetic process	1/43	42/18722	0.0921544605434081	0.260245455830718	0.219154068067973	ADSL	1
GO:0010939	regulation of necrotic cell death	1/43	42/18722	0.0921544605434081	0.260245455830718	0.219154068067973	OGT	1
GO:0016601	Rac protein signal transduction	1/43	42/18722	0.0921544605434081	0.260245455830718	0.219154068067973	OGT	1
GO:0032467	positive regulation of cytokinesis	1/43	42/18722	0.0921544605434081	0.260245455830718	0.219154068067973	NUP62	1
GO:0042168	heme metabolic process	1/43	42/18722	0.0921544605434081	0.260245455830718	0.219154068067973	ABCB6	1
GO:0048489	synaptic vesicle transport	1/43	42/18722	0.0921544605434081	0.260245455830718	0.219154068067973	AP3B2	1
GO:0060999	positive regulation of dendritic spine development	1/43	42/18722	0.0921544605434081	0.260245455830718	0.219154068067973	CAPRIN2	1
GO:1900274	regulation of phospholipase C activity	1/43	42/18722	0.0921544605434081	0.260245455830718	0.219154068067973	HRAS	1
GO:1903432	regulation of TORC1 signaling	1/43	42/18722	0.0921544605434081	0.260245455830718	0.219154068067973	STK11	1
GO:0002861	regulation of inflammatory response to antigenic stimulus	1/43	43/18722	0.0942442548794163	0.260245455830718	0.219154068067973	RHBDF2	1
GO:0034142	toll-like receptor 4 signaling pathway	1/43	43/18722	0.0942442548794163	0.260245455830718	0.219154068067973	IRAK1	1
GO:0034661	ncRNA catabolic process	1/43	43/18722	0.0942442548794163	0.260245455830718	0.219154068067973	ZSWIM8	1
GO:0042088	T-helper 1 type immune response	1/43	43/18722	0.0942442548794163	0.260245455830718	0.219154068067973	HRAS	1
GO:0045840	positive regulation of mitotic nuclear division	1/43	43/18722	0.0942442548794163	0.260245455830718	0.219154068067973	NUP62	1
GO:0050769	positive regulation of neurogenesis	2/43	225/18722	0.0942467810382218	0.260245455830718	0.219154068067973	STK11/CAPRIN2	2
GO:0031667	response to nutrient levels	3/43	474/18722	0.0947394565170436	0.260245455830718	0.219154068067973	OGT/ADSL/ACSL3	3
GO:0051495	positive regulation of cytoskeleton organization	2/43	226/18722	0.0949541387969797	0.260245455830718	0.219154068067973	NUP62/HRAS	2
GO:0045137	development of primary sexual characteristics	2/43	227/18722	0.0956630654023621	0.260245455830718	0.219154068067973	COL9A3/FANCA	2
GO:0098657	import into cell	2/43	227/18722	0.0956630654023621	0.260245455830718	0.219154068067973	ACSL3/VPS28	2
GO:0009126	purine nucleoside monophosphate metabolic process	1/43	44/18722	0.0963293502828205	0.260245455830718	0.219154068067973	ADSL	1
GO:0032007	negative regulation of TOR signaling	1/43	44/18722	0.0963293502828205	0.260245455830718	0.219154068067973	STK11	1
GO:0097178	ruffle assembly	1/43	44/18722	0.0963293502828205	0.260245455830718	0.219154068067973	HRAS	1
GO:0033157	regulation of intracellular protein transport	2/43	229/18722	0.097085583125269	0.260245455830718	0.219154068067973	NUP62/HRAS	2
GO:0043410	positive regulation of MAPK cascade	3/43	480/18722	0.0974832257062589	0.260245455830718	0.219154068067973	IRAK1/MINK1/HRAS	3
GO:0008631	intrinsic apoptotic signaling pathway in response to oxidative stress	1/43	45/18722	0.0984097570682279	0.260245455830718	0.219154068067973	NONO	1
GO:0010824	regulation of centrosome duplication	1/43	45/18722	0.0984097570682279	0.260245455830718	0.219154068067973	NUP62	1
GO:0030850	prostate gland development	1/43	45/18722	0.0984097570682279	0.260245455830718	0.219154068067973	STK11	1
GO:0035305	negative regulation of dephosphorylation	1/43	45/18722	0.0984097570682279	0.260245455830718	0.219154068067973	PPP1R35	1
GO:0035384	thioester biosynthetic process	1/43	45/18722	0.0984097570682279	0.260245455830718	0.219154068067973	ACSL3	1
GO:0071616	acyl-CoA biosynthetic process	1/43	45/18722	0.0984097570682279	0.260245455830718	0.219154068067973	ACSL3	1
GO:0098534	centriole assembly	1/43	45/18722	0.0984097570682279	0.260245455830718	0.219154068067973	NUP62	1
GO:0007160	cell-matrix adhesion	2/43	233/18722	0.0999489845455179	0.263554238787172	0.221940411610251	MINK1/GFUS	2
GO:0071827	plasma lipoprotein particle organization	1/43	46/18722	0.100485485528155	0.263922457271694	0.222250490334058	ACSL3	1
GO:0048285	organelle fission	3/43	488/18722	0.101192514327233	0.263922457271694	0.222250490334058	FANCA/NUP62/KIFC2	3
GO:0010498	proteasomal protein catabolic process	3/43	490/18722	0.102128809860436	0.263922457271694	0.222250490334058	OGT/FBXO9/ZSWIM8	3
GO:0061001	regulation of dendritic spine morphogenesis	1/43	47/18722	0.102556545933076	0.263922457271694	0.222250490334058	CAPRIN2	1
GO:0097300	programmed necrotic cell death	1/43	47/18722	0.102556545933076	0.263922457271694	0.222250490334058	OGT	1
GO:0120163	negative regulation of cold-induced thermogenesis	1/43	47/18722	0.102556545933076	0.263922457271694	0.222250490334058	STK11	1
GO:1900744	regulation of p38MAPK cascade	1/43	47/18722	0.102556545933076	0.263922457271694	0.222250490334058	MINK1	1
GO:0009896	positive regulation of catabolic process	3/43	492/18722	0.103068658120661	0.263922457271694	0.222250490334058	STK11/ZSWIM8/VPS28	3
GO:0006111	regulation of gluconeogenesis	1/43	48/18722	0.104622948531463	0.263922457271694	0.222250490334058	OGT	1
GO:2000059	negative regulation of ubiquitin-dependent protein catabolic process	1/43	48/18722	0.104622948531463	0.263922457271694	0.222250490334058	OGT	1
GO:0032886	regulation of microtubule-based process	2/43	240/18722	0.105017142834051	0.263922457271694	0.222250490334058	STK11/NUP62	2
GO:0050851	antigen receptor-mediated signaling pathway	2/43	240/18722	0.105017142834051	0.263922457271694	0.222250490334058	STK11/HRAS	2
GO:0000959	mitochondrial RNA metabolic process	1/43	49/18722	0.106684703549838	0.263922457271694	0.222250490334058	FASTK	1
GO:0006692	prostanoid metabolic process	1/43	49/18722	0.106684703549838	0.263922457271694	0.222250490334058	PTGR2	1
GO:0006693	prostaglandin metabolic process	1/43	49/18722	0.106684703549838	0.263922457271694	0.222250490334058	PTGR2	1
GO:0006778	porphyrin-containing compound metabolic process	1/43	49/18722	0.106684703549838	0.263922457271694	0.222250490334058	ABCB6	1
GO:0031146	SCF-dependent proteasomal ubiquitin-dependent protein catabolic process	1/43	49/18722	0.106684703549838	0.263922457271694	0.222250490334058	FBXO9	1
GO:0046605	regulation of centrosome cycle	1/43	49/18722	0.106684703549838	0.263922457271694	0.222250490334058	NUP62	1
GO:0048168	regulation of neuronal synaptic plasticity	1/43	49/18722	0.106684703549838	0.263922457271694	0.222250490334058	HRAS	1
GO:0072666	establishment of protein localization to vacuole	1/43	49/18722	0.106684703549838	0.263922457271694	0.222250490334058	VPS28	1
GO:1901799	negative regulation of proteasomal protein catabolic process	1/43	49/18722	0.106684703549838	0.263922457271694	0.222250490334058	OGT	1
GO:0007080	mitotic metaphase plate congression	1/43	50/18722	0.108741821192818	0.263922457271694	0.222250490334058	NUP62	1
GO:0007140	male meiotic nuclear division	1/43	50/18722	0.108741821192818	0.263922457271694	0.222250490334058	FANCA	1
GO:0008089	anterograde axonal transport	1/43	50/18722	0.108741821192818	0.263922457271694	0.222250490334058	AP3B2	1
GO:0018023	peptidyl-lysine trimethylation	1/43	50/18722	0.108741821192818	0.263922457271694	0.222250490334058	OGT	1
GO:0038202	TORC1 signaling	1/43	50/18722	0.108741821192818	0.263922457271694	0.222250490334058	STK11	1
GO:0045058	T cell selection	1/43	50/18722	0.108741821192818	0.263922457271694	0.222250490334058	STK11	1
GO:0060337	type I interferon signaling pathway	1/43	50/18722	0.108741821192818	0.263922457271694	0.222250490334058	IRAK1	1
GO:0071825	protein-lipid complex subunit organization	1/43	50/18722	0.108741821192818	0.263922457271694	0.222250490334058	ACSL3	1
GO:1901570	fatty acid derivative biosynthetic process	1/43	50/18722	0.108741821192818	0.263922457271694	0.222250490334058	ACSL3	1
GO:0060632	regulation of microtubule-based movement	1/43	51/18722	0.110794311643156	0.268192579771131	0.225846382965163	STK11	1
GO:0045926	negative regulation of growth	2/43	249/18722	0.111635482403034	0.269515742476981	0.226960625243773	STK11/CAPRIN2	2
GO:0002218	activation of innate immune response	1/43	52/18722	0.112842185061791	0.270998948376742	0.228209640738309	NONO	1
GO:0071357	cellular response to type I interferon	1/43	52/18722	0.112842185061791	0.270998948376742	0.228209640738309	IRAK1	1
GO:0060828	regulation of canonical Wnt signaling pathway	2/43	253/18722	0.114612137001101	0.271628393289208	0.228739699611964	STK11/CAPRIN2	2
GO:0033059	cellular pigmentation	1/43	53/18722	0.114885451587894	0.271628393289208	0.228739699611964	ABCB6	1
GO:0045806	negative regulation of endocytosis	1/43	53/18722	0.114885451587894	0.271628393289208	0.228739699611964	ANKRD13B	1
GO:0051438	regulation of ubiquitin-protein transferase activity	1/43	53/18722	0.114885451587894	0.271628393289208	0.228739699611964	RPS15	1
GO:0097479	synaptic vesicle localization	1/43	53/18722	0.114885451587894	0.271628393289208	0.228739699611964	AP3B2	1
GO:1903202	negative regulation of oxidative stress-induced cell death	1/43	53/18722	0.114885451587894	0.271628393289208	0.228739699611964	NONO	1
GO:0072698	protein localization to microtubule cytoskeleton	1/43	54/18722	0.116924121338911	0.275736007796658	0.232198743407712	NUP62	1
GO:0030217	T cell differentiation	2/43	257/18722	0.117609558819127	0.276639450692806	0.232959537425521	STK11/FANCA	2
GO:0038066	p38MAPK cascade	1/43	55/18722	0.118958204410607	0.2790942488095	0.235026735839579	MINK1	1
GO:0090150	establishment of protein localization to membrane	2/43	260/18722	0.119870888453594	0.280262672031802	0.236010671184676	ACSL3/HRAS	2
GO:0002090	regulation of receptor internalization	1/43	56/18722	0.120987710877117	0.280262672031802	0.236010671184676	ANKRD13B	1
GO:0010332	response to gamma radiation	1/43	56/18722	0.120987710877117	0.280262672031802	0.236010671184676	HRAS	1
GO:0010518	positive regulation of phospholipase activity	1/43	56/18722	0.120987710877117	0.280262672031802	0.236010671184676	HRAS	1
GO:0031529	ruffle organization	1/43	56/18722	0.120987710877117	0.280262672031802	0.236010671184676	HRAS	1
GO:0051785	positive regulation of nuclear division	1/43	57/18722	0.123012650790986	0.282512097724124	0.237904924399262	NUP62	1
GO:0061756	leukocyte adhesion to vascular endothelial cell	1/43	57/18722	0.123012650790986	0.282512097724124	0.237904924399262	IRAK1	1
GO:0097120	receptor localization to synapse	1/43	57/18722	0.123012650790986	0.282512097724124	0.237904924399262	HRAS	1
GO:0001954	positive regulation of cell-matrix adhesion	1/43	58/18722	0.125033034183217	0.282512097724124	0.237904924399262	GFUS	1
GO:0006826	iron ion transport	1/43	58/18722	0.125033034183217	0.282512097724124	0.237904924399262	ABCB6	1
GO:0009161	ribonucleoside monophosphate metabolic process	1/43	58/18722	0.125033034183217	0.282512097724124	0.237904924399262	ADSL	1
GO:0032481	positive regulation of type I interferon production	1/43	58/18722	0.125033034183217	0.282512097724124	0.237904924399262	IRAK1	1
GO:0034340	response to type I interferon	1/43	58/18722	0.125033034183217	0.282512097724124	0.237904924399262	IRAK1	1
GO:0044380	protein localization to cytoskeleton	1/43	58/18722	0.125033034183217	0.282512097724124	0.237904924399262	NUP62	1
GO:0051348	negative regulation of transferase activity	2/43	268/18722	0.125954629528419	0.282512097724124	0.237904924399262	RPS15/NUP62	2
GO:0033013	tetrapyrrole metabolic process	1/43	59/18722	0.127048871063313	0.282512097724124	0.237904924399262	ABCB6	1
GO:0043407	negative regulation of MAP kinase activity	1/43	59/18722	0.127048871063313	0.282512097724124	0.237904924399262	NUP62	1
GO:0051568	histone H3-K4 methylation	1/43	59/18722	0.127048871063313	0.282512097724124	0.237904924399262	OGT	1
GO:0090303	positive regulation of wound healing	1/43	59/18722	0.127048871063313	0.282512097724124	0.237904924399262	HRAS	1
GO:0051962	positive regulation of nervous system development	2/43	272/18722	0.129024598484065	0.282512097724124	0.237904924399262	STK11/CAPRIN2	2
GO:0006893	Golgi to plasma membrane transport	1/43	60/18722	0.129060171419326	0.282512097724124	0.237904924399262	ACSL3	1
GO:0031663	lipopolysaccharide-mediated signaling pathway	1/43	60/18722	0.129060171419326	0.282512097724124	0.237904924399262	IRAK1	1
GO:0033866	nucleoside bisphosphate biosynthetic process	1/43	60/18722	0.129060171419326	0.282512097724124	0.237904924399262	ACSL3	1
GO:0034030	ribonucleoside bisphosphate biosynthetic process	1/43	60/18722	0.129060171419326	0.282512097724124	0.237904924399262	ACSL3	1
GO:0034033	purine nucleoside bisphosphate biosynthetic process	1/43	60/18722	0.129060171419326	0.282512097724124	0.237904924399262	ACSL3	1
GO:0042306	regulation of protein import into nucleus	1/43	60/18722	0.129060171419326	0.282512097724124	0.237904924399262	NUP62	1
GO:0061951	establishment of protein localization to plasma membrane	1/43	60/18722	0.129060171419326	0.282512097724124	0.237904924399262	ACSL3	1
GO:1903670	regulation of sprouting angiogenesis	1/43	60/18722	0.129060171419326	0.282512097724124	0.237904924399262	JMJD8	1
GO:0042255	ribosome assembly	1/43	61/18722	0.1310669452179	0.284860462884509	0.239882495060639	RPS15	1
GO:0060997	dendritic spine morphogenesis	1/43	61/18722	0.1310669452179	0.284860462884509	0.239882495060639	CAPRIN2	1
GO:0060998	regulation of dendritic spine development	1/43	61/18722	0.1310669452179	0.284860462884509	0.239882495060639	CAPRIN2	1
GO:0007548	sex differentiation	2/43	276/18722	0.132112531841453	0.285817653051514	0.240688549938117	COL9A3/FANCA	2
GO:0046034	ATP metabolic process	2/43	277/18722	0.132887255692252	0.285817653051514	0.240688549938117	OGT/JMJD8	2
GO:0070265	necrotic cell death	1/43	62/18722	0.133069202404312	0.285817653051514	0.240688549938117	OGT	1
GO:0099072	regulation of postsynaptic membrane neurotransmitter receptor levels	1/43	62/18722	0.133069202404312	0.285817653051514	0.240688549938117	HRAS	1
GO:1903078	positive regulation of protein localization to plasma membrane	1/43	62/18722	0.133069202404312	0.285817653051514	0.240688549938117	ACSL3	1
GO:0006401	RNA catabolic process	2/43	278/18722	0.133663058198877	0.286420838997595	0.241196495997974	FASTK/ZSWIM8	2
GO:0099601	regulation of neurotransmitter receptor activity	1/43	63/18722	0.135066952902522	0.287409911408855	0.242029399081141	MINK1	1
GO:1904589	regulation of protein import	1/43	63/18722	0.135066952902522	0.287409911408855	0.242029399081141	NUP62	1
GO:2000242	negative regulation of reproductive process	1/43	63/18722	0.135066952902522	0.287409911408855	0.242029399081141	STK11	1
GO:0045995	regulation of embryonic development	1/43	64/18722	0.137060206615218	0.288963338831623	0.243337548489788	NR2C2	1
GO:0046579	positive regulation of Ras protein signal transduction	1/43	64/18722	0.137060206615218	0.288963338831623	0.243337548489788	HRAS	1
GO:0098930	axonal transport	1/43	64/18722	0.137060206615218	0.288963338831623	0.243337548489788	AP3B2	1
GO:1903051	negative regulation of proteolysis involved in cellular protein catabolic process	1/43	64/18722	0.137060206615218	0.288963338831623	0.243337548489788	OGT	1
GO:0015909	long-chain fatty acid transport	1/43	65/18722	0.139048973423855	0.290479019823807	0.244613911430574	ACSL3	1
GO:0035418	protein localization to synapse	1/43	65/18722	0.139048973423855	0.290479019823807	0.244613911430574	HRAS	1
GO:0051310	metaphase plate congression	1/43	65/18722	0.139048973423855	0.290479019823807	0.244613911430574	NUP62	1
GO:0090307	mitotic spindle assembly	1/43	65/18722	0.139048973423855	0.290479019823807	0.244613911430574	KIFC2	1
GO:0140014	mitotic nuclear division	2/43	287/18722	0.140692392677028	0.292828008583632	0.246592007228322	NUP62/KIFC2	2
GO:0046626	regulation of insulin receptor signaling pathway	1/43	66/18722	0.141033263188703	0.292828008583632	0.246592007228322	OGT	1
GO:0034599	cellular response to oxidative stress	2/43	288/18722	0.141478507653826	0.292828008583632	0.246592007228322	NONO/SIGMAR1	2
GO:0006879	cellular iron ion homeostasis	1/43	67/18722	0.143013085748892	0.292828008583632	0.246592007228322	ABCB6	1
GO:0010517	regulation of phospholipase activity	1/43	67/18722	0.143013085748892	0.292828008583632	0.246592007228322	HRAS	1
GO:0043967	histone H4 acetylation	1/43	67/18722	0.143013085748892	0.292828008583632	0.246592007228322	OGT	1
GO:0072665	protein localization to vacuole	1/43	67/18722	0.143013085748892	0.292828008583632	0.246592007228322	VPS28	1
GO:1902117	positive regulation of organelle assembly	1/43	67/18722	0.143013085748892	0.292828008583632	0.246592007228322	NUP62	1
GO:0034504	protein localization to nucleus	2/43	290/18722	0.14305368288184	0.292828008583632	0.246592007228322	STK11/NUP62	2
GO:0002429	immune response-activating cell surface receptor signaling pathway	2/43	291/18722	0.1438427264373	0.293131614009197	0.246847674955113	STK11/HRAS	2
GO:0002757	immune response-activating signal transduction	2/43	291/18722	0.1438427264373	0.293131614009197	0.246847674955113	STK11/HRAS	2
GO:0032922	circadian regulation of gene expression	1/43	68/18722	0.144988450922454	0.294156169831586	0.247710458805546	OGT	1
GO:0046686	response to cadmium ion	1/43	68/18722	0.144988450922454	0.294156169831586	0.247710458805546	ABCB6	1
GO:0031060	regulation of histone methylation	1/43	69/18722	0.146959368506368	0.294885574963437	0.248324694706052	OGT	1
GO:0034605	cellular response to heat	1/43	69/18722	0.146959368506368	0.294885574963437	0.248324694706052	IRAK1	1
GO:0060193	positive regulation of lipase activity	1/43	69/18722	0.146959368506368	0.294885574963437	0.248324694706052	HRAS	1
GO:1901224	positive regulation of NIK/NF-kappaB signaling	1/43	69/18722	0.146959368506368	0.294885574963437	0.248324694706052	IRAK1	1
GO:1904377	positive regulation of protein localization to cell periphery	1/43	69/18722	0.146959368506368	0.294885574963437	0.248324694706052	ACSL3	1
GO:0010720	positive regulation of cell development	2/43	298/18722	0.14939243781764	0.298458691273232	0.251333634756406	STK11/CAPRIN2	2
GO:0048511	rhythmic process	2/43	298/18722	0.14939243781764	0.298458691273232	0.251333634756406	OGT/NONO	2
GO:0000281	mitotic cytokinesis	1/43	71/18722	0.15088789998817	0.299472511859228	0.252187378407771	NUP62	1
GO:0016050	vesicle organization	2/43	300/18722	0.150986312395835	0.299472511859228	0.252187378407771	VPS28/ABCB6	2
GO:0006913	nucleocytoplasmic transport	2/43	301/18722	0.151784583061218	0.299472511859228	0.252187378407771	RPS15/NUP62	2
GO:0051169	nuclear transport	2/43	301/18722	0.151784583061218	0.299472511859228	0.252187378407771	RPS15/NUP62	2
GO:0032729	positive regulation of interferon-gamma production	1/43	72/18722	0.152845533375147	0.299472511859228	0.252187378407771	HRAS	1
GO:0050709	negative regulation of protein secretion	1/43	72/18722	0.152845533375147	0.299472511859228	0.252187378407771	RHBDF2	1
GO:0051057	positive regulation of small GTPase mediated signal transduction	1/43	72/18722	0.152845533375147	0.299472511859228	0.252187378407771	HRAS	1
GO:0071479	cellular response to ionizing radiation	1/43	72/18722	0.152845533375147	0.299472511859228	0.252187378407771	HRAS	1
GO:1903036	positive regulation of response to wounding	1/43	72/18722	0.152845533375147	0.299472511859228	0.252187378407771	HRAS	1
GO:0060070	canonical Wnt signaling pathway	2/43	303/18722	0.153383751187993	0.299884898156011	0.252534651078746	STK11/CAPRIN2	2
GO:0042274	ribosomal small subunit biogenesis	1/43	73/18722	0.154798758150743	0.301363539804106	0.253779822992931	RPS15	1
GO:0051298	centrosome duplication	1/43	73/18722	0.154798758150743	0.301363539804106	0.253779822992931	NUP62	1
GO:0001666	response to hypoxia	2/43	307/18722	0.156592372780859	0.301945346035175	0.254269765082253	IRAK1/ADSL	2
GO:0002437	inflammatory response to antigenic stimulus	1/43	74/18722	0.156747584007331	0.301945346035175	0.254269765082253	RHBDF2	1
GO:0046470	phosphatidylcholine metabolic process	1/43	74/18722	0.156747584007331	0.301945346035175	0.254269765082253	ACSL3	1
GO:1901568	fatty acid derivative metabolic process	1/43	74/18722	0.156747584007331	0.301945346035175	0.254269765082253	ACSL3	1
GO:1903201	regulation of oxidative stress-induced cell death	1/43	74/18722	0.156747584007331	0.301945346035175	0.254269765082253	NONO	1
GO:0006094	gluconeogenesis	1/43	75/18722	0.158692020616495	0.303138202221489	0.255274275554938	OGT	1
GO:0008088	axo-dendritic transport	1/43	75/18722	0.158692020616495	0.303138202221489	0.255274275554938	AP3B2	1
GO:0033077	T cell differentiation in thymus	1/43	75/18722	0.158692020616495	0.303138202221489	0.255274275554938	STK11	1
GO:1903363	negative regulation of cellular protein catabolic process	1/43	75/18722	0.158692020616495	0.303138202221489	0.255274275554938	OGT	1
GO:0009123	nucleoside monophosphate metabolic process	1/43	76/18722	0.16063207762907	0.303674278988842	0.255725708622182	ADSL	1
GO:0014823	response to activity	1/43	76/18722	0.16063207762907	0.303674278988842	0.255725708622182	ADSL	1
GO:0031100	animal organ regeneration	1/43	76/18722	0.16063207762907	0.303674278988842	0.255725708622182	RPS15	1
GO:0071426	ribonucleoprotein complex export from nucleus	1/43	76/18722	0.16063207762907	0.303674278988842	0.255725708622182	RPS15	1
GO:0072332	intrinsic apoptotic signaling pathway by p53 class mediator	1/43	76/18722	0.16063207762907	0.303674278988842	0.255725708622182	STK11	1
GO:0071166	ribonucleoprotein complex localization	1/43	77/18722	0.16256776467519	0.306700009644947	0.258273692332587	RPS15	1
GO:0002768	immune response-regulating cell surface receptor signaling pathway	2/43	315/18722	0.163049007798942	0.306974983818995	0.258505249531786	STK11/HRAS	2
GO:0019319	hexose biosynthetic process	1/43	78/18722	0.164499091364328	0.309069134698891	0.260268745009592	OGT	1
GO:0006446	regulation of translational initiation	1/43	79/18722	0.166426067285339	0.310775207277724	0.261705437707557	MIF4GD	1
GO:0010770	positive regulation of cell morphogenesis involved in differentiation	1/43	79/18722	0.166426067285339	0.310775207277724	0.261705437707557	CAPRIN2	1
GO:0050772	positive regulation of axonogenesis	1/43	79/18722	0.166426067285339	0.310775207277724	0.261705437707557	STK11	1
GO:0000377	RNA splicing, via transesterification reactions with bulged adenosine as nucleophile	2/43	320/18722	0.167109663787833	0.310783216190787	0.261712182055399	U2AF1/SRRM1	2
GO:0000398	mRNA splicing, via spliceosome	2/43	320/18722	0.167109663787833	0.310783216190787	0.261712182055399	U2AF1/SRRM1	2
GO:0051303	establishment of chromosome localization	1/43	80/18722	0.168348702006507	0.312452459099298	0.263117860294146	NUP62	1
GO:0036293	response to decreased oxygen levels	2/43	322/18722	0.168739103047089	0.312543075481957	0.263194168826911	IRAK1/ADSL	2
GO:1903533	regulation of protein targeting	1/43	81/18722	0.170267005075583	0.314294035561132	0.264668661525163	HRAS	1
GO:0000375	RNA splicing, via transesterification reactions	2/43	324/18722	0.170371411626581	0.314294035561132	0.264668661525163	U2AF1/SRRM1	2
GO:0007032	endosome organization	1/43	82/18722	0.172180986019832	0.315091204416293	0.26533996161372	VPS28	1
GO:0046364	monosaccharide biosynthetic process	1/43	82/18722	0.172180986019832	0.315091204416293	0.26533996161372	OGT	1
GO:0046889	positive regulation of lipid biosynthetic process	1/43	82/18722	0.172180986019832	0.315091204416293	0.26533996161372	ACSL3	1
GO:0050000	chromosome localization	1/43	82/18722	0.172180986019832	0.315091204416293	0.26533996161372	NUP62	1
GO:0030111	regulation of Wnt signaling pathway	2/43	328/18722	0.173644402682766	0.317134986935591	0.267061041629971	STK11/CAPRIN2	2
GO:0006405	RNA export from nucleus	1/43	84/18722	0.175996019540726	0.317824880351741	0.26764200450673	NUP62	1
GO:0010921	regulation of phosphatase activity	1/43	84/18722	0.175996019540726	0.317824880351741	0.26764200450673	PPP1R35	1
GO:0042440	pigment metabolic process	1/43	84/18722	0.175996019540726	0.317824880351741	0.26764200450673	ABCB6	1
GO:0097061	dendritic spine organization	1/43	84/18722	0.175996019540726	0.317824880351741	0.26764200450673	CAPRIN2	1
GO:0071214	cellular response to abiotic stimulus	2/43	331/18722	0.176106245178506	0.317824880351741	0.26764200450673	STK11/HRAS	2
GO:0104004	cellular response to environmental stimulus	2/43	331/18722	0.176106245178506	0.317824880351741	0.26764200450673	STK11/HRAS	2
GO:1990778	protein localization to cell periphery	2/43	333/18722	0.177750746688788	0.318543714929373	0.268247338887893	ACSL3/HRAS	2
GO:0032092	positive regulation of protein binding	1/43	85/18722	0.177897091069847	0.318543714929373	0.268247338887893	CAPRIN2	1
GO:0055072	iron ion homeostasis	1/43	85/18722	0.177897091069847	0.318543714929373	0.268247338887893	ABCB6	1
GO:0097006	regulation of plasma lipoprotein particle levels	1/43	85/18722	0.177897091069847	0.318543714929373	0.268247338887893	ACSL3	1
GO:0062012	regulation of small molecule metabolic process	2/43	334/18722	0.17857395812808	0.319131194701549	0.268742058696041	OGT/JMJD8	2
GO:0006493	protein O-linked glycosylation	1/43	86/18722	0.179793878379177	0.320061086997952	0.269525125893012	OGT	1
GO:0015908	fatty acid transport	1/43	86/18722	0.179793878379177	0.320061086997952	0.269525125893012	ACSL3	1
GO:0062197	cellular response to chemical stress	2/43	337/18722	0.181047350849425	0.321666652480046	0.270877181035828	NONO/SIGMAR1	2
GO:1900182	positive regulation of protein localization to nucleus	1/43	87/18722	0.181686390894186	0.322176448969341	0.271306483342603	STK11	1
GO:0051781	positive regulation of cell division	1/43	89/18722	0.185458629141989	0.327595841051968	0.2758701819385	NUP62	1
GO:1900407	regulation of cellular response to oxidative stress	1/43	89/18722	0.185458629141989	0.327595841051968	0.2758701819385	NONO	1
GO:0034644	cellular response to UV	1/43	90/18722	0.187338373624728	0.329643484358897	0.277594513144335	STK11	1
GO:0099175	regulation of postsynapse organization	1/43	90/18722	0.187338373624728	0.329643484358897	0.277594513144335	CAPRIN2	1
GO:0060191	regulation of lipase activity	1/43	91/18722	0.189213880813121	0.331872622158528	0.279471681817708	HRAS	1
GO:0070482	response to oxygen levels	2/43	347/18722	0.189330610674045	0.331872622158528	0.279471681817708	IRAK1/ADSL	2
GO:0031058	positive regulation of histone modification	1/43	92/18722	0.191085160031899	0.333669697383945	0.280985008323322	OGT	1
GO:0032465	regulation of cytokinesis	1/43	92/18722	0.191085160031899	0.333669697383945	0.280985008323322	NUP62	1
GO:0032088	negative regulation of NF-kappaB transcription factor activity	1/43	93/18722	0.19295222058577	0.335011919992371	0.282115301046208	IRAK1	1
GO:0090398	cellular senescence	1/43	93/18722	0.19295222058577	0.335011919992371	0.282115301046208	HRAS	1
GO:0106027	neuron projection organization	1/43	93/18722	0.19295222058577	0.335011919992371	0.282115301046208	CAPRIN2	1
GO:1902414	protein localization to cell junction	1/43	94/18722	0.194815071759468	0.337605664128623	0.28429950663463	HRAS	1
GO:0008593	regulation of Notch signaling pathway	1/43	95/18722	0.196673722817786	0.338901047793359	0.285390356036513	ARRDC1	1
GO:0032479	regulation of type I interferon production	1/43	95/18722	0.196673722817786	0.338901047793359	0.285390356036513	IRAK1	1
GO:0032606	type I interferon production	1/43	95/18722	0.196673722817786	0.338901047793359	0.285390356036513	IRAK1	1
GO:0006637	acyl-CoA metabolic process	1/43	96/18722	0.198528183005622	0.340174695599521	0.286462901557492	ACSL3	1
GO:0010769	regulation of cell morphogenesis involved in differentiation	1/43	96/18722	0.198528183005622	0.340174695599521	0.286462901557492	CAPRIN2	1
GO:0035383	thioester metabolic process	1/43	96/18722	0.198528183005622	0.340174695599521	0.286462901557492	ACSL3	1
GO:0043255	regulation of carbohydrate biosynthetic process	1/43	97/18722	0.200378461548023	0.342063978202315	0.288053876380897	OGT	1
GO:0120162	positive regulation of cold-induced thermogenesis	1/43	97/18722	0.200378461548023	0.342063978202315	0.288053876380897	OGT	1
GO:0043473	pigmentation	1/43	98/18722	0.202224567650221	0.342658295185097	0.288554353840081	ABCB6	1
GO:0070301	cellular response to hydrogen peroxide	1/43	98/18722	0.202224567650221	0.342658295185097	0.288554353840081	SIGMAR1	1
GO:1902882	regulation of response to oxidative stress	1/43	98/18722	0.202224567650221	0.342658295185097	0.288554353840081	NONO	1
GO:2001243	negative regulation of intrinsic apoptotic signaling pathway	1/43	98/18722	0.202224567650221	0.342658295185097	0.288554353840081	NONO	1
GO:0031589	cell-substrate adhesion	2/43	363/18722	0.20269389515022	0.342818695124679	0.288689427473414	MINK1/GFUS	2
GO:0050767	regulation of neurogenesis	2/43	364/18722	0.203533099605552	0.343602926455868	0.289349832804942	STK11/CAPRIN2	2
GO:0060996	dendritic spine development	1/43	99/18722	0.204066510497678	0.343868981777855	0.289573879391878	CAPRIN2	1
GO:0045807	positive regulation of endocytosis	1/43	100/18722	0.205904299256127	0.345692539118085	0.291109506625756	VPS28	1
GO:0061640	cytoskeleton-dependent cytokinesis	1/43	100/18722	0.205904299256127	0.345692539118085	0.291109506625756	NUP62	1
GO:0007159	leukocyte cell-cell adhesion	2/43	371/18722	0.209419292827907	0.350949913805009	0.295536769520008	IRAK1/GFUS	2
GO:0030098	lymphocyte differentiation	2/43	374/18722	0.211947910846246	0.354538095839699	0.298558396496588	STK11/FANCA	2
GO:0006892	post-Golgi vesicle-mediated transport	1/43	104/18722	0.21321409602629	0.354710723389192	0.298703767064583	ACSL3	1
GO:0048661	positive regulation of smooth muscle cell proliferation	1/43	104/18722	0.21321409602629	0.354710723389192	0.298703767064583	IRAK1	1
GO:1903076	regulation of protein localization to plasma membrane	1/43	104/18722	0.21321409602629	0.354710723389192	0.298703767064583	ACSL3	1
GO:0000041	transition metal ion transport	1/43	105/18722	0.215031251138057	0.35643767172341	0.30015803934603	ABCB6	1
GO:0120034	positive regulation of plasma membrane bounded cell projection assembly	1/43	105/18722	0.215031251138057	0.35643767172341	0.30015803934603	HRAS	1
GO:0051346	negative regulation of hydrolase activity	2/43	379/18722	0.216169622467489	0.35750007327934	0.301052693287865	PPP1R35/HRAS	2
GO:0046822	regulation of nucleocytoplasmic transport	1/43	106/18722	0.216844306743206	0.35750007327934	0.301052693287865	NUP62	1
GO:0090263	positive regulation of canonical Wnt signaling pathway	1/43	106/18722	0.216844306743206	0.35750007327934	0.301052693287865	CAPRIN2	1
GO:0050678	regulation of epithelial cell proliferation	2/43	381/18722	0.217860740613826	0.358529815938222	0.301919845000608	STK11/HRAS	2
GO:0006275	regulation of DNA replication	1/43	107/18722	0.218653271870519	0.359188049841157	0.302474147234659	HRAS	1
GO:0033138	positive regulation of peptidyl-serine phosphorylation	1/43	108/18722	0.220458155529373	0.360857267100852	0.303879803874401	CAPRIN2	1
GO:0140053	mitochondrial gene expression	1/43	108/18722	0.220458155529373	0.360857267100852	0.303879803874401	FASTK	1
GO:0050727	regulation of inflammatory response	2/43	386/18722	0.222094210847079	0.362886076651924	0.305588275075304	RHBDF2/FANCA	2
GO:0007088	regulation of mitotic nuclear division	1/43	110/18722	0.224055714382461	0.363494643014099	0.306100752011873	NUP62	1
GO:0009063	cellular amino acid catabolic process	1/43	110/18722	0.224055714382461	0.363494643014099	0.306100752011873	BCKDHA	1
GO:0009408	response to heat	1/43	110/18722	0.224055714382461	0.363494643014099	0.306100752011873	IRAK1	1
GO:0048259	regulation of receptor-mediated endocytosis	1/43	110/18722	0.224055714382461	0.363494643014099	0.306100752011873	ANKRD13B	1
GO:0006631	fatty acid metabolic process	2/43	390/18722	0.225486444788226	0.365168313241109	0.307510158518828	PTGR2/ACSL3	2
GO:0042176	regulation of protein catabolic process	2/43	391/18722	0.226335213996247	0.365417377748751	0.30771989705158	OGT/VPS28	2
GO:0001676	long-chain fatty acid metabolic process	1/43	112/18722	0.227637054991025	0.365417377748751	0.30771989705158	ACSL3	1
GO:0032609	interferon-gamma production	1/43	112/18722	0.227637054991025	0.365417377748751	0.30771989705158	HRAS	1
GO:0032649	regulation of interferon-gamma production	1/43	112/18722	0.227637054991025	0.365417377748751	0.30771989705158	HRAS	1
GO:1901222	regulation of NIK/NF-kappaB signaling	1/43	112/18722	0.227637054991025	0.365417377748751	0.30771989705158	IRAK1	1
GO:0031623	receptor internalization	1/43	113/18722	0.229421665772078	0.36685107117456	0.308927217831208	ANKRD13B	1
GO:0071347	cellular response to interleukin-1	1/43	113/18722	0.229421665772078	0.36685107117456	0.308927217831208	IRAK1	1
GO:0034470	ncRNA processing	2/43	395/18722	0.229732965883085	0.36685107117456	0.308927217831208	RPS15/TRPT1	2
GO:0002244	hematopoietic progenitor cell differentiation	1/43	114/18722	0.231202248735794	0.367913143640437	0.309821594644579	TMEM91	1
GO:0090100	positive regulation of transmembrane receptor protein serine/threonine kinase signaling pathway	1/43	114/18722	0.231202248735794	0.367913143640437	0.309821594644579	STK11	1
GO:0006869	lipid transport	2/43	398/18722	0.232283933889314	0.36881594060994	0.31058184472416	ACSL3/SIGMAR1	2
GO:0034968	histone lysine methylation	1/43	115/18722	0.23297881275688	0.36881594060994	0.31058184472416	OGT	1
GO:0046916	cellular transition metal ion homeostasis	1/43	115/18722	0.23297881275688	0.36881594060994	0.31058184472416	ABCB6	1
GO:0008286	insulin receptor signaling pathway	1/43	116/18722	0.234751366690961	0.369703099005558	0.311328925478365	OGT	1
GO:0033559	unsaturated fatty acid metabolic process	1/43	116/18722	0.234751366690961	0.369703099005558	0.311328925478365	PTGR2	1
GO:1990748	cellular detoxification	1/43	116/18722	0.234751366690961	0.369703099005558	0.311328925478365	ABCB6	1
GO:0051225	spindle assembly	1/43	117/18722	0.236519919374627	0.371848326851862	0.31313543313841	KIFC2	1
GO:0006413	translational initiation	1/43	118/18722	0.238284479625468	0.373979929429337	0.314930466887863	MIF4GD	1
GO:0034655	nucleobase-containing compound catabolic process	2/43	407/18722	0.239948923916223	0.375455087968437	0.316172705657631	FASTK/ZSWIM8	2
GO:0010906	regulation of glucose metabolic process	1/43	119/18722	0.240045056242115	0.375455087968437	0.316172705657631	OGT	1
GO:0071901	negative regulation of protein serine/threonine kinase activity	1/43	120/18722	0.241801658004282	0.377557196371874	0.317942902207894	NUP62	1
GO:0002224	toll-like receptor signaling pathway	1/43	121/18722	0.243554293672803	0.378356839916154	0.318616286245182	IRAK1	1
GO:0042177	negative regulation of protein catabolic process	1/43	121/18722	0.243554293672803	0.378356839916154	0.318616286245182	OGT	1
GO:0042752	regulation of circadian rhythm	1/43	121/18722	0.243554293672803	0.378356839916154	0.318616286245182	NONO	1
GO:0001558	regulation of cell growth	2/43	414/18722	0.245921236484966	0.38119502029586	0.321006332880724	STK11/CAPRIN2	2
GO:0006690	icosanoid metabolic process	1/43	123/18722	0.247047701678082	0.38119502029586	0.321006332880724	PTGR2	1
GO:0010811	positive regulation of cell-substrate adhesion	1/43	123/18722	0.247047701678082	0.38119502029586	0.321006332880724	GFUS	1
GO:0071482	cellular response to light stimulus	1/43	123/18722	0.247047701678082	0.38119502029586	0.321006332880724	STK11	1
GO:0016311	dephosphorylation	2/43	417/18722	0.248483160592931	0.381948774613858	0.321641073359039	STK11/PPP1R35	2
GO:0010508	positive regulation of autophagy	1/43	124/18722	0.248788491442469	0.381948774613858	0.321641073359039	STK11	1
GO:0097237	cellular response to toxic substance	1/43	124/18722	0.248788491442469	0.381948774613858	0.321641073359039	ABCB6	1
GO:0072594	establishment of protein localization to organelle	2/43	422/18722	0.252755677864924	0.387378921514984	0.326213828644197	NUP62/VPS28	2
GO:0008033	tRNA processing	1/43	127/18722	0.253987307955247	0.387378921514984	0.326213828644197	TRPT1	1
GO:0051224	negative regulation of protein transport	1/43	127/18722	0.253987307955247	0.387378921514984	0.326213828644197	RHBDF2	1
GO:0017015	regulation of transforming growth factor beta receptor signaling pathway	1/43	128/18722	0.255712424694044	0.387378921514984	0.326213828644197	STK11	1
GO:0033865	nucleoside bisphosphate metabolic process	1/43	128/18722	0.255712424694044	0.387378921514984	0.326213828644197	ACSL3	1
GO:0033875	ribonucleoside bisphosphate metabolic process	1/43	128/18722	0.255712424694044	0.387378921514984	0.326213828644197	ACSL3	1
GO:0034032	purine nucleoside bisphosphate metabolic process	1/43	128/18722	0.255712424694044	0.387378921514984	0.326213828644197	ACSL3	1
GO:0035303	regulation of dephosphorylation	1/43	128/18722	0.255712424694044	0.387378921514984	0.326213828644197	PPP1R35	1
GO:1903131	mononuclear cell differentiation	2/43	426/18722	0.256175714717271	0.387439304076534	0.326264677117081	STK11/FANCA	2
GO:0031331	positive regulation of cellular catabolic process	2/43	427/18722	0.257030964231171	0.388091307378748	0.326813732529472	STK11/ZSWIM8	2
GO:0007098	centrosome cycle	1/43	130/18722	0.259150976718666	0.389381652025815	0.327900338548055	NUP62	1
GO:0051028	mRNA transport	1/43	130/18722	0.259150976718666	0.389381652025815	0.327900338548055	NUP62	1
GO:0006612	protein targeting to membrane	1/43	131/18722	0.260864429171393	0.389381652025815	0.327900338548055	HRAS	1
GO:0018022	peptidyl-lysine methylation	1/43	131/18722	0.260864429171393	0.389381652025815	0.327900338548055	OGT	1
GO:0045089	positive regulation of innate immune response	1/43	131/18722	0.260864429171393	0.389381652025815	0.327900338548055	NONO	1
GO:1903844	regulation of cellular response to transforming growth factor beta stimulus	1/43	131/18722	0.260864429171393	0.389381652025815	0.327900338548055	STK11	1
GO:1904950	negative regulation of establishment of protein localization	1/43	131/18722	0.260864429171393	0.389381652025815	0.327900338548055	RHBDF2	1
GO:0010595	positive regulation of endothelial cell migration	1/43	133/18722	0.264279729736511	0.393807701194638	0.331627537848116	GFUS	1
GO:0045785	positive regulation of cell adhesion	2/43	437/18722	0.265587432079317	0.393807701194638	0.331627537848116	IRAK1/GFUS	2
GO:0050673	epithelial cell proliferation	2/43	437/18722	0.265587432079317	0.393807701194638	0.331627537848116	STK11/HRAS	2
GO:0032434	regulation of proteasomal ubiquitin-dependent protein catabolic process	1/43	134/18722	0.265981594905231	0.393807701194638	0.331627537848116	OGT	1
GO:0061041	regulation of wound healing	1/43	134/18722	0.265981594905231	0.393807701194638	0.331627537848116	HRAS	1
GO:0051090	regulation of DNA-binding transcription factor activity	2/43	440/18722	0.268155354492667	0.396265313069471	0.333697105742712	IRAK1/FANCA	2
GO:0045936	negative regulation of phosphate metabolic process	2/43	441/18722	0.26901138632029	0.396265313069471	0.333697105742712	PPP1R35/NUP62	2
GO:0045727	positive regulation of translation	1/43	136/18722	0.269373797518263	0.396265313069471	0.333697105742712	MIF4GD	1
GO:0098876	vesicle-mediated transport to the plasma membrane	1/43	136/18722	0.269373797518263	0.396265313069471	0.333697105742712	ACSL3	1
GO:0010563	negative regulation of phosphorus metabolic process	2/43	442/18722	0.2698674394326	0.396354264977254	0.333772012612424	PPP1R35/NUP62	2
GO:0051960	regulation of nervous system development	2/43	443/18722	0.27072350932302	0.396767691502746	0.33412016126547	STK11/CAPRIN2	2
GO:0090090	negative regulation of canonical Wnt signaling pathway	1/43	137/18722	0.271064151909025	0.396767691502746	0.33412016126547	STK11	1
GO:0016055	Wnt signaling pathway	2/43	444/18722	0.27157959150459	0.396767691502746	0.33412016126547	STK11/CAPRIN2	2
GO:0010975	regulation of neuron projection development	2/43	445/18722	0.272435681509906	0.396767691502746	0.33412016126547	STK11/CAPRIN2	2
GO:0046700	heterocycle catabolic process	2/43	445/18722	0.272435681509906	0.396767691502746	0.33412016126547	FASTK/ZSWIM8	2
GO:0055076	transition metal ion homeostasis	1/43	138/18722	0.272750686289866	0.396767691502746	0.33412016126547	ABCB6	1
GO:0198738	cell-cell signaling by wnt	2/43	446/18722	0.27329177489106	0.396923768294159	0.334251594352976	STK11/CAPRIN2	2
GO:0051783	regulation of nuclear division	1/43	139/18722	0.274433409088484	0.397517563963664	0.334751632811507	NUP62	1
GO:0010876	lipid localization	2/43	448/18722	0.275003954086338	0.397517563963664	0.334751632811507	ACSL3/SIGMAR1	2
GO:0022407	regulation of cell-cell adhesion	2/43	448/18722	0.275003954086338	0.397517563963664	0.334751632811507	IRAK1/MINK1	2
GO:0030177	positive regulation of Wnt signaling pathway	1/43	140/18722	0.276112328714444	0.39849019049482	0.33557068673248	CAPRIN2	1
GO:0044270	cellular nitrogen compound catabolic process	2/43	451/18722	0.277572138114298	0.399647044035643	0.33654487918791	FASTK/ZSWIM8	2
GO:0016571	histone methylation	1/43	141/18722	0.277787453559201	0.399647044035643	0.33654487918791	OGT	1
GO:0030010	establishment of cell polarity	1/43	143/18722	0.281126352380659	0.401922831919223	0.338461332142503	STK11	1
GO:0031023	microtubule organizing center organization	1/43	143/18722	0.281126352380659	0.401922831919223	0.338461332142503	NUP62	1
GO:0038061	NIK/NF-kappaB signaling	1/43	143/18722	0.281126352380659	0.401922831919223	0.338461332142503	IRAK1	1
GO:0070555	response to interleukin-1	1/43	143/18722	0.281126352380659	0.401922831919223	0.338461332142503	IRAK1	1
GO:0009314	response to radiation	2/43	456/18722	0.281851929647467	0.402331537640299	0.338805505381305	STK11/HRAS	2
GO:0033135	regulation of peptidyl-serine phosphorylation	1/43	144/18722	0.282790143050104	0.403042026309728	0.339403811629245	CAPRIN2	1
GO:0010675	regulation of cellular carbohydrate metabolic process	1/43	146/18722	0.286106448503603	0.405871938574878	0.341786895642003	OGT	1
GO:0042542	response to hydrogen peroxide	1/43	146/18722	0.286106448503603	0.405871938574878	0.341786895642003	SIGMAR1	1
GO:0045580	regulation of T cell differentiation	1/43	146/18722	0.286106448503603	0.405871938574878	0.341786895642003	FANCA	1
GO:1903531	negative regulation of secretion by cell	1/43	147/18722	0.287758979872808	0.407584313596934	0.343228895660576	RHBDF2	1
GO:0002181	cytoplasmic translation	1/43	148/18722	0.289407774697328	0.408024828733521	0.343599855775597	RPS15	1
GO:0044272	sulfur compound biosynthetic process	1/43	148/18722	0.289407774697328	0.408024828733521	0.343599855775597	ACSL3	1
GO:0070507	regulation of microtubule cytoskeleton organization	1/43	148/18722	0.289407774697328	0.408024828733521	0.343599855775597	NUP62	1
GO:0009411	response to UV	1/43	149/18722	0.291052841225163	0.40812480969239	0.343684050267275	STK11	1
GO:0045834	positive regulation of lipid metabolic process	1/43	149/18722	0.291052841225163	0.40812480969239	0.343684050267275	ACSL3	1
GO:0001819	positive regulation of cytokine production	2/43	467/18722	0.291262842326918	0.40812480969239	0.343684050267275	IRAK1/HRAS	2
GO:0019439	aromatic compound catabolic process	2/43	467/18722	0.291262842326918	0.40812480969239	0.343684050267275	FASTK/ZSWIM8	2
GO:0006417	regulation of translation	2/43	468/18722	0.292117923331626	0.408697094569477	0.344165974374297	MIF4GD/CAPRIN2	2
GO:0001959	regulation of cytokine-mediated signaling pathway	1/43	150/18722	0.292694187686549	0.408878140050675	0.344318433726885	IRAK1	1
GO:0051051	negative regulation of transport	2/43	470/18722	0.293827800281758	0.409695407287025	0.345006658768021	RHBDF2/ANKRD13B	2
GO:0071456	cellular response to hypoxia	1/43	151/18722	0.294331822293995	0.409695407287025	0.345006658768021	IRAK1	1
GO:0016573	histone acetylation	1/43	152/18722	0.295965753242321	0.409695407287025	0.345006658768021	OGT	1
GO:0031056	regulation of histone modification	1/43	152/18722	0.295965753242321	0.409695407287025	0.345006658768021	OGT	1
GO:0051092	positive regulation of NF-kappaB transcription factor activity	1/43	152/18722	0.295965753242321	0.409695407287025	0.345006658768021	IRAK1	1
GO:0098754	detoxification	1/43	152/18722	0.295965753242321	0.409695407287025	0.345006658768021	ABCB6	1
GO:0050770	regulation of axonogenesis	1/43	154/18722	0.299222536852673	0.413577977674012	0.348276191725484	STK11	1
GO:0006606	protein import into nucleus	1/43	155/18722	0.300845405816231	0.414568593858209	0.349110394827966	NUP62	1
GO:0034614	cellular response to reactive oxygen species	1/43	155/18722	0.300845405816231	0.414568593858209	0.349110394827966	SIGMAR1	1
GO:0016049	cell growth	2/43	482/18722	0.304077425386943	0.417767758099588	0.351804427873337	STK11/CAPRIN2	2
GO:0007034	vacuolar transport	1/43	157/18722	0.304080138682323	0.417767758099588	0.351804427873337	VPS28	1
GO:0018393	internal peptidyl-lysine acetylation	1/43	158/18722	0.305692018781254	0.418724846085101	0.352610396703243	OGT	1
GO:0043488	regulation of mRNA stability	1/43	158/18722	0.305692018781254	0.418724846085101	0.352610396703243	FASTK	1
GO:0051170	import into nucleus	1/43	159/18722	0.307300252092632	0.420298551068398	0.353935621952335	NUP62	1
GO:0042110	T cell activation	2/43	487/18722	0.308342190008955	0.420607045690554	0.354195406897308	STK11/FANCA	2
GO:0006475	internal protein amino acid acetylation	1/43	160/18722	0.308904846671095	0.420607045690554	0.354195406897308	OGT	1
GO:0090316	positive regulation of intracellular protein transport	1/43	160/18722	0.308904846671095	0.420607045690554	0.354195406897308	HRAS	1
GO:0036294	cellular response to decreased oxygen levels	1/43	161/18722	0.310505810553928	0.422158717172131	0.355502077618636	IRAK1	1
GO:0034250	positive regulation of cellular amide metabolic process	1/43	162/18722	0.312103151761092	0.42238302093678	0.355690964999393	MIF4GD	1
GO:0060759	regulation of response to cytokine stimulus	1/43	162/18722	0.312103151761092	0.42238302093678	0.355690964999393	IRAK1	1
GO:0006633	fatty acid biosynthetic process	1/43	163/18722	0.313696878295266	0.42238302093678	0.355690964999393	ACSL3	1
GO:0010976	positive regulation of neuron projection development	1/43	163/18722	0.313696878295266	0.42238302093678	0.355690964999393	CAPRIN2	1
GO:0050657	nucleic acid transport	1/43	163/18722	0.313696878295266	0.42238302093678	0.355690964999393	NUP62	1
GO:0050658	RNA transport	1/43	163/18722	0.313696878295266	0.42238302093678	0.355690964999393	NUP62	1
GO:1901361	organic cyclic compound catabolic process	2/43	495/18722	0.315156960756466	0.42238302093678	0.355690964999393	FASTK/ZSWIM8	2
GO:0050680	negative regulation of epithelial cell proliferation	1/43	164/18722	0.31528699814188	0.42238302093678	0.355690964999393	STK11	1
GO:2000058	regulation of ubiquitin-dependent protein catabolic process	1/43	164/18722	0.31528699814188	0.42238302093678	0.355690964999393	OGT	1
GO:2001242	regulation of intrinsic apoptotic signaling pathway	1/43	164/18722	0.31528699814188	0.42238302093678	0.355690964999393	NONO	1
GO:0043112	receptor metabolic process	1/43	166/18722	0.318456449628123	0.424763340247423	0.357695444418883	ANKRD13B	1
GO:0051236	establishment of RNA localization	1/43	166/18722	0.318456449628123	0.424763340247423	0.357695444418883	NUP62	1
GO:0061013	regulation of mRNA catabolic process	1/43	166/18722	0.318456449628123	0.424763340247423	0.357695444418883	FASTK	1
GO:1903034	regulation of response to wounding	1/43	167/18722	0.320035797152696	0.425867708147757	0.358625438440216	HRAS	1
GO:0000070	mitotic sister chromatid segregation	1/43	168/18722	0.321611569759672	0.425867708147757	0.358625438440216	NUP62	1
GO:0002833	positive regulation of response to biotic stimulus	1/43	168/18722	0.321611569759672	0.425867708147757	0.358625438440216	NONO	1
GO:0099173	postsynapse organization	1/43	168/18722	0.321611569759672	0.425867708147757	0.358625438440216	CAPRIN2	1
GO:2000241	regulation of reproductive process	1/43	168/18722	0.321611569759672	0.425867708147757	0.358625438440216	STK11	1
GO:0018394	peptidyl-lysine acetylation	1/43	169/18722	0.323183775348781	0.427331148040657	0.359857808876343	OGT	1
GO:0030178	negative regulation of Wnt signaling pathway	1/43	170/18722	0.324752421802724	0.428167818371027	0.360562373365075	STK11	1
GO:0043487	regulation of RNA stability	1/43	170/18722	0.324752421802724	0.428167818371027	0.360562373365075	FASTK	1
GO:0046890	regulation of lipid biosynthetic process	1/43	171/18722	0.326317516987205	0.428995011556455	0.361258957100172	ACSL3	1
GO:0051048	negative regulation of secretion	1/43	171/18722	0.326317516987205	0.428995011556455	0.361258957100172	RHBDF2	1
GO:0002221	pattern recognition receptor signaling pathway	1/43	172/18722	0.327879068750967	0.429197922613927	0.361429829569623	IRAK1	1
GO:0007219	Notch signaling pathway	1/43	172/18722	0.327879068750967	0.429197922613927	0.361429829569623	ARRDC1	1
GO:1990138	neuron projection extension	1/43	172/18722	0.327879068750967	0.429197922613927	0.361429829569623	STK11	1
GO:0000910	cytokinesis	1/43	173/18722	0.32943708492583	0.429394491035804	0.361595360872256	NUP62	1
GO:0010469	regulation of signaling receptor activity	1/43	173/18722	0.32943708492583	0.429394491035804	0.361595360872256	MINK1	1
GO:0051099	positive regulation of binding	1/43	173/18722	0.32943708492583	0.429394491035804	0.361595360872256	CAPRIN2	1
GO:0045619	regulation of lymphocyte differentiation	1/43	174/18722	0.330991573326724	0.430806955325679	0.362784804484783	FANCA	1
GO:0022900	electron transport chain	1/43	175/18722	0.332542541751727	0.432210831964248	0.363967016390945	GFUS	1
GO:0010634	positive regulation of epithelial cell migration	1/43	176/18722	0.334089997982097	0.432991994551868	0.364624837517362	GFUS	1
GO:0050728	negative regulation of inflammatory response	1/43	176/18722	0.334089997982097	0.432991994551868	0.364624837517362	RHBDF2	1
GO:0051302	regulation of cell division	1/43	177/18722	0.335633949782311	0.433764214761037	0.365275128219821	NUP62	1
GO:0071453	cellular response to oxygen levels	1/43	177/18722	0.335633949782311	0.433764214761037	0.365275128219821	IRAK1	1
GO:0009266	response to temperature stimulus	1/43	178/18722	0.337174404900098	0.434527578145901	0.365917960543917	IRAK1	1
GO:0048015	phosphatidylinositol-mediated signaling	1/43	178/18722	0.337174404900098	0.434527578145901	0.365917960543917	OGT	1
GO:0006399	tRNA metabolic process	1/43	179/18722	0.338711371066475	0.435894380486392	0.367068951988541	TRPT1	1
GO:0043409	negative regulation of MAPK cascade	1/43	180/18722	0.340244855995782	0.436156211517338	0.367289441277759	NUP62	1
GO:0048660	regulation of smooth muscle cell proliferation	1/43	180/18722	0.340244855995782	0.436156211517338	0.367289441277759	IRAK1	1
GO:0006479	protein methylation	1/43	181/18722	0.341774867385718	0.436156211517338	0.367289441277759	OGT	1
GO:0008213	protein alkylation	1/43	181/18722	0.341774867385718	0.436156211517338	0.367289441277759	OGT	1
GO:0045766	positive regulation of angiogenesis	1/43	181/18722	0.341774867385718	0.436156211517338	0.367289441277759	JMJD8	1
GO:1904018	positive regulation of vasculature development	1/43	181/18722	0.341774867385718	0.436156211517338	0.367289441277759	JMJD8	1
GO:0048017	inositol lipid-mediated signaling	1/43	182/18722	0.343301412917373	0.436885664561051	0.367903717525096	OGT	1
GO:0051260	protein homooligomerization	1/43	182/18722	0.343301412917373	0.436885664561051	0.367903717525096	SIGMAR1	1
GO:0048659	smooth muscle cell proliferation	1/43	184/18722	0.346344137047382	0.43902372799525	0.369704191996	IRAK1	1
GO:2001257	regulation of cation channel activity	1/43	184/18722	0.346344137047382	0.43902372799525	0.369704191996	MINK1	1
GO:0002040	sprouting angiogenesis	1/43	185/18722	0.347860330925198	0.43902372799525	0.369704191996	JMJD8	1
GO:0043433	negative regulation of DNA-binding transcription factor activity	1/43	185/18722	0.347860330925198	0.43902372799525	0.369704191996	IRAK1	1
GO:0051896	regulation of protein kinase B signaling	1/43	185/18722	0.347860330925198	0.43902372799525	0.369704191996	STK11	1
GO:0140013	meiotic nuclear division	1/43	185/18722	0.347860330925198	0.43902372799525	0.369704191996	FANCA	1
GO:0120032	regulation of plasma membrane bounded cell projection assembly	1/43	186/18722	0.349373089503728	0.439719913199328	0.370290453220487	HRAS	1
GO:1902115	regulation of organelle assembly	1/43	186/18722	0.349373089503728	0.439719913199328	0.370290453220487	NUP62	1
GO:0061136	regulation of proteasomal protein catabolic process	1/43	187/18722	0.350882420381552	0.44101293221033	0.371379311335015	OGT	1
GO:0060491	regulation of cell projection assembly	1/43	188/18722	0.352388331140851	0.442298111102714	0.37246156724439	HRAS	1
GO:0009060	aerobic respiration	1/43	189/18722	0.353890829347441	0.443575491579327	0.373537256066801	ADSL	1
GO:0050777	negative regulation of immune response	1/43	194/18722	0.361352395752245	0.452308402343781	0.380891286184237	RHBDF2	1
GO:0006006	glucose metabolic process	1/43	196/18722	0.364313397425881	0.454770475640765	0.382964611065907	OGT	1
GO:0043393	regulation of protein binding	1/43	196/18722	0.364313397425881	0.454770475640765	0.382964611065907	CAPRIN2	1
GO:0042594	response to starvation	1/43	197/18722	0.365788865627904	0.455343908678264	0.383447502044854	ADSL	1
GO:0071248	cellular response to metal ion	1/43	197/18722	0.365788865627904	0.455343908678264	0.383447502044854	ABCB6	1
GO:0007179	transforming growth factor beta receptor signaling pathway	1/43	198/18722	0.367260988638862	0.455343908678264	0.383447502044854	STK11	1
GO:0031099	regeneration	1/43	198/18722	0.367260988638862	0.455343908678264	0.383447502044854	RPS15	1
GO:0048167	regulation of synaptic plasticity	1/43	198/18722	0.367260988638862	0.455343908678264	0.383447502044854	HRAS	1
GO:0006403	RNA localization	1/43	201/18722	0.371657360486048	0.459490311711277	0.386939209862128	NUP62	1
GO:0006473	protein acetylation	1/43	201/18722	0.371657360486048	0.459490311711277	0.386939209862128	OGT	1
GO:0000819	sister chromatid segregation	1/43	202/18722	0.373116176613638	0.459490311711277	0.386939209862128	NUP62	1
GO:0016051	carbohydrate biosynthetic process	1/43	202/18722	0.373116176613638	0.459490311711277	0.386939209862128	OGT	1
GO:1903046	meiotic cell cycle process	1/43	202/18722	0.373116176613638	0.459490311711277	0.386939209862128	FANCA	1
GO:0032869	cellular response to insulin stimulus	1/43	203/18722	0.374571684410918	0.460662757037621	0.387926532242207	OGT	1
GO:0017038	protein import	1/43	206/18722	0.378918430986346	0.465383039399338	0.3919015068626	NUP62	1
GO:0050679	positive regulation of epithelial cell proliferation	1/43	207/18722	0.380360778548864	0.466528300767038	0.392865937488032	HRAS	1
GO:0071222	cellular response to lipopolysaccharide	1/43	209/18722	0.383235665321801	0.469425212542768	0.395305442141278	IRAK1	1
GO:0043491	protein kinase B signaling	1/43	211/18722	0.386097522518221	0.47103897747223	0.396664402081878	STK11	1
GO:0046474	glycerophospholipid biosynthetic process	1/43	211/18722	0.386097522518221	0.47103897747223	0.396664402081878	ACSL3	1
GO:0050807	regulation of synapse organization	1/43	211/18722	0.386097522518221	0.47103897747223	0.396664402081878	CAPRIN2	1
GO:0006469	negative regulation of protein kinase activity	1/43	212/18722	0.38752358305151	0.472149239004171	0.397599359161407	NUP62	1
GO:0072330	monocarboxylic acid biosynthetic process	1/43	214/18722	0.390366003904557	0.474979911665784	0.399983083508028	ACSL3	1
GO:0070374	positive regulation of ERK1 and ERK2 cascade	1/43	217/18722	0.394605491934098	0.479300534515903	0.403621502750235	HRAS	1
GO:0007163	establishment or maintenance of cell polarity	1/43	218/18722	0.396012244911501	0.479300534515903	0.403621502750235	STK11	1
GO:0045088	regulation of innate immune response	1/43	218/18722	0.396012244911501	0.479300534515903	0.403621502750235	NONO	1
GO:0050803	regulation of synapse structure or activity	1/43	218/18722	0.396012244911501	0.479300534515903	0.403621502750235	CAPRIN2	1
GO:0022618	ribonucleoprotein complex assembly	1/43	220/18722	0.39881617888434	0.482056543829816	0.405942352698793	RPS15	1
GO:0071219	cellular response to molecule of bacterial origin	1/43	221/18722	0.400213374015027	0.482470668278985	0.40629108907704	IRAK1	1
GO:1903050	regulation of proteolysis involved in cellular protein catabolic process	1/43	221/18722	0.400213374015027	0.482470668278985	0.40629108907704	OGT	1
GO:0000302	response to reactive oxygen species	1/43	222/18722	0.401607397306598	0.482878802280601	0.406634780867874	SIGMAR1	1
GO:0015931	nucleobase-containing compound transport	1/43	222/18722	0.401607397306598	0.482878802280601	0.406634780867874	NUP62	1
GO:2001234	negative regulation of apoptotic signaling pathway	1/43	224/18722	0.404385956475117	0.485581561909097	0.408910788976082	NONO	1
GO:0006364	rRNA processing	1/43	225/18722	0.40577050636546	0.485715775600836	0.409023811032283	RPS15	1
GO:0016485	protein processing	1/43	225/18722	0.40577050636546	0.485715775600836	0.409023811032283	OGT	1
GO:0006486	protein glycosylation	1/43	226/18722	0.407151912443542	0.485715775600836	0.409023811032283	OGT	1
GO:0043413	macromolecule glycosylation	1/43	226/18722	0.407151912443542	0.485715775600836	0.409023811032283	OGT	1
GO:0071241	cellular response to inorganic substance	1/43	226/18722	0.407151912443542	0.485715775600836	0.409023811032283	ABCB6	1
GO:0071826	ribonucleoprotein complex subunit organization	1/43	227/18722	0.408530181678238	0.486725411765088	0.409874030960074	RPS15	1
GO:0001649	osteoblast differentiation	1/43	229/18722	0.411277337417639	0.48872566719109	0.411558456581971	RPS15	1
GO:0045444	fat cell differentiation	1/43	229/18722	0.411277337417639	0.48872566719109	0.411558456581971	FBXO9	1
GO:0016197	endosomal transport	1/43	230/18722	0.412646237784861	0.48908200462843	0.411858530213414	VPS28	1
GO:0045333	cellular respiration	1/43	230/18722	0.412646237784861	0.48908200462843	0.411858530213414	ADSL	1
GO:0045732	positive regulation of protein catabolic process	1/43	231/18722	0.414012029033793	0.490065985208177	0.412687145438465	VPS28	1
GO:0006402	mRNA catabolic process	1/43	232/18722	0.415374718058267	0.490410150997825	0.412976969261326	FASTK	1
GO:0010594	regulation of endothelial cell migration	1/43	232/18722	0.415374718058267	0.490410150997825	0.412976969261326	GFUS	1
GO:0048588	developmental cell growth	1/43	234/18722	0.418090816934632	0.492346328822636	0.41460743479801	STK11	1
GO:0060560	developmental growth involved in morphogenesis	1/43	234/18722	0.418090816934632	0.492346328822636	0.41460743479801	STK11	1
GO:0016072	rRNA metabolic process	1/43	236/18722	0.420794589266907	0.49362442202464	0.415683723810224	RPS15	1
GO:0046395	carboxylic acid catabolic process	1/43	236/18722	0.420794589266907	0.49362442202464	0.415683723810224	BCKDHA	1
GO:0090068	positive regulation of cell cycle process	1/43	236/18722	0.420794589266907	0.49362442202464	0.415683723810224	NUP62	1
GO:0019318	hexose metabolic process	1/43	237/18722	0.422141870055694	0.493938377366956	0.415948107256384	OGT	1
GO:0033673	negative regulation of kinase activity	1/43	237/18722	0.422141870055694	0.493938377366956	0.415948107256384	NUP62	1
GO:0051259	protein complex oligomerization	1/43	238/18722	0.423486089670928	0.494878380649935	0.416739688968367	SIGMAR1	1
GO:1903039	positive regulation of leukocyte cell-cell adhesion	1/43	239/18722	0.424827254902704	0.495812421219355	0.417526249447878	IRAK1	1
GO:0016054	organic acid catabolic process	1/43	240/18722	0.426165372526423	0.496108544353278	0.417775616297497	BCKDHA	1
GO:0070085	glycosylation	1/43	240/18722	0.426165372526423	0.496108544353278	0.417775616297497	OGT	1
GO:0043543	protein acylation	1/43	243/18722	0.43016150728346	0.500124242902625	0.421157257181158	OGT	1
GO:0006898	receptor-mediated endocytosis	1/43	244/18722	0.431487501936137	0.501029269380159	0.421919384741187	ANKRD13B	1
GO:0017148	negative regulation of translation	1/43	245/18722	0.432810482638418	0.501928506481816	0.422676637037318	CAPRIN2	1
GO:0071216	cellular response to biotic stimulus	1/43	246/18722	0.434130456078183	0.502821983938655	0.423429039106236	IRAK1	1
GO:0033002	muscle cell proliferation	1/43	248/18722	0.436761407849325	0.50522969428841	0.425456584663924	IRAK1	1
GO:0071560	cellular response to transforming growth factor beta stimulus	1/43	250/18722	0.439380410463574	0.507617519664357	0.427467384980511	STK11	1
GO:0045017	glycerolipid biosynthetic process	1/43	252/18722	0.441987516904741	0.509985596428547	0.429461554887198	ACSL3	1
GO:0008654	phospholipid biosynthetic process	1/43	253/18722	0.443286625555152	0.510840380834968	0.43018137333471	ACSL3	1
GO:0043547	positive regulation of GTPase activity	1/43	255/18722	0.445875986580162	0.512533326282473	0.431607011606293	HRAS	1
GO:1903362	regulation of cellular protein catabolic process	1/43	255/18722	0.445875986580162	0.512533326282473	0.431607011606293	OGT	1
GO:0071559	response to transforming growth factor beta	1/43	256/18722	0.447166252057882	0.512728221344564	0.431771133763843	STK11	1
GO:0090092	regulation of transmembrane receptor protein serine/threonine kinase signaling pathway	1/43	256/18722	0.447166252057882	0.512728221344564	0.431771133763843	STK11	1
GO:0005996	monosaccharide metabolic process	1/43	257/18722	0.448453582890846	0.513560736351845	0.432472199033132	OGT	1
GO:0031348	negative regulation of defense response	1/43	258/18722	0.449737985595189	0.513745638975777	0.432627906505918	RHBDF2	1
GO:0042593	glucose homeostasis	1/43	258/18722	0.449737985595189	0.513745638975777	0.432627906505918	STK11	1
GO:0033500	carbohydrate homeostasis	1/43	259/18722	0.451019466672929	0.514567097264003	0.433319660853897	STK11	1
GO:0006260	DNA replication	1/43	260/18722	0.452298032612001	0.514742163980075	0.433467085456905	HRAS	1
GO:0051091	positive regulation of DNA-binding transcription factor activity	1/43	260/18722	0.452298032612001	0.514742163980075	0.433467085456905	IRAK1	1
GO:0051321	meiotic cell cycle	1/43	261/18722	0.453573689886276	0.515552703411109	0.434149644977776	FANCA	1
GO:0009636	response to toxic substance	1/43	262/18722	0.454846444955605	0.51571808814669	0.434288916334055	ABCB6	1
GO:0031330	negative regulation of cellular catabolic process	1/43	262/18722	0.454846444955605	0.51571808814669	0.434288916334055	OGT	1
GO:0043588	skin development	1/43	263/18722	0.456116304265839	0.516517844558469	0.434962395417658	ABCB6	1
GO:0032868	response to insulin	1/43	264/18722	0.457383274248859	0.517312355918055	0.435631457615204	OGT	1
GO:0030522	intracellular receptor signaling pathway	1/43	265/18722	0.45864736132261	0.518101648901467	0.436296125390709	NR2C2	1
GO:0032412	regulation of ion transmembrane transporter activity	1/43	267/18722	0.461166912344568	0.52030545597445	0.438151962925853	MINK1	1
GO:0001894	tissue homeostasis	1/43	268/18722	0.462422389059235	0.520438482151537	0.438263984969716	STK11	1
GO:0050708	regulation of protein secretion	1/43	268/18722	0.462422389059235	0.520438482151537	0.438263984969716	RHBDF2	1
GO:0034249	negative regulation of cellular amide metabolic process	1/43	273/18722	0.468657038755844	0.526807359289431	0.443627249927942	CAPRIN2	1
GO:0022898	regulation of transmembrane transporter activity	1/43	278/18722	0.474821043516133	0.532428008354488	0.44836042808799	MINK1	1
GO:0031349	positive regulation of defense response	1/43	278/18722	0.474821043516133	0.532428008354488	0.44836042808799	NONO	1
GO:0043542	endothelial cell migration	1/43	279/18722	0.476045436008478	0.532495811672075	0.44841752561859	GFUS	1
GO:1902105	regulation of leukocyte differentiation	1/43	279/18722	0.476045436008478	0.532495811672075	0.44841752561859	FANCA	1
GO:0006470	protein dephosphorylation	1/43	281/18722	0.478485862313569	0.533920200020629	0.449617010543688	STK11	1
GO:0098813	nuclear chromosome segregation	1/43	281/18722	0.478485862313569	0.533920200020629	0.449617010543688	NUP62	1
GO:0044262	cellular carbohydrate metabolic process	1/43	283/18722	0.48091518497129	0.535370162058867	0.450838031207467	OGT	1
GO:0006520	cellular amino acid metabolic process	1/43	284/18722	0.482125697854105	0.535370162058867	0.450838031207467	BCKDHA	1
GO:0022409	positive regulation of cell-cell adhesion	1/43	284/18722	0.482125697854105	0.535370162058867	0.450838031207467	IRAK1	1
GO:0072659	protein localization to plasma membrane	1/43	284/18722	0.482125697854105	0.535370162058867	0.450838031207467	ACSL3	1
GO:1903311	regulation of mRNA metabolic process	1/43	288/18722	0.486940236313009	0.540060989365338	0.454788201570811	FASTK	1
GO:0071375	cellular response to peptide hormone stimulus	1/43	290/18722	0.489331083220902	0.542055618822186	0.456467889534472	OGT	1
GO:0016236	macroautophagy	1/43	291/18722	0.490522422382225	0.542718278693755	0.457025918900005	VPS28	1
GO:0010632	regulation of epithelial cell migration	1/43	292/18722	0.491711046756245	0.543376337900923	0.45758007402183	GFUS	1
GO:0051604	protein maturation	1/43	294/18722	0.494080175286898	0.545335778513284	0.459230129274344	OGT	1
GO:0048193	Golgi vesicle transport	1/43	296/18722	0.496438516970987	0.547278606058377	0.460866194575476	ACSL3	1
GO:0042254	ribosome biogenesis	1/43	299/18722	0.499955908991959	0.550492968384648	0.463573026008124	RPS15	1
GO:0030198	extracellular matrix organization	1/43	301/18722	0.502287492883026	0.552395499985539	0.465175157882559	COL9A3	1
GO:0043062	extracellular structure organization	1/43	302/18722	0.503449299397657	0.553008534152289	0.465691397180875	COL9A3	1
GO:0015849	organic acid transport	1/43	303/18722	0.50460845684206	0.553558550919094	0.466154569195027	ACSL3	1
GO:0045229	external encapsulating structure organization	1/43	304/18722	0.505764971112965	0.553558550919094	0.466154569195027	COL9A3	1
GO:0090287	regulation of cellular response to growth factor stimulus	1/43	304/18722	0.505764971112965	0.553558550919094	0.466154569195027	STK11	1
GO:0006310	DNA recombination	1/43	305/18722	0.506918848094295	0.554158597379068	0.46665987147711	NONO	1
GO:0006650	glycerophospholipid metabolic process	1/43	306/18722	0.508070093657196	0.554754338539779	0.467161548244024	ACSL3	1
GO:0022604	regulation of cell morphogenesis	1/43	309/18722	0.511508100355647	0.557094684099759	0.469132365557692	CAPRIN2	1
GO:0070372	regulation of ERK1 and ERK2 cascade	1/43	309/18722	0.511508100355647	0.557094684099759	0.469132365557692	HRAS	1
GO:0032409	regulation of transporter activity	1/43	310/18722	0.512648878701637	0.557094684099759	0.469132365557692	MINK1	1
GO:0051047	positive regulation of secretion	1/43	310/18722	0.512648878701637	0.557094684099759	0.469132365557692	ACSL3	1
GO:0045787	positive regulation of cell cycle	1/43	313/18722	0.516055623386452	0.559054032531884	0.470782343184744	NUP62	1
GO:0006605	protein targeting	1/43	314/18722	0.517186027438512	0.559054032531884	0.470782343184744	HRAS	1
GO:0046394	carboxylic acid biosynthetic process	1/43	314/18722	0.517186027438512	0.559054032531884	0.470782343184744	ACSL3	1
GO:0060249	anatomical structure homeostasis	1/43	314/18722	0.517186027438512	0.559054032531884	0.470782343184744	STK11	1
GO:0018105	peptidyl-serine phosphorylation	1/43	315/18722	0.518313852341823	0.559054032531884	0.470782343184744	CAPRIN2	1
GO:0016053	organic acid biosynthetic process	1/43	316/18722	0.519439103841215	0.559054032531884	0.470782343184744	ACSL3	1
GO:0043414	macromolecule methylation	1/43	316/18722	0.519439103841215	0.559054032531884	0.470782343184744	OGT	1
GO:0009101	glycoprotein biosynthetic process	1/43	317/18722	0.520561787669033	0.559054032531884	0.470782343184744	OGT	1
GO:0010506	regulation of autophagy	1/43	317/18722	0.520561787669033	0.559054032531884	0.470782343184744	STK11	1
GO:0019058	viral life cycle	1/43	317/18722	0.520561787669033	0.559054032531884	0.470782343184744	VPS28	1
GO:0015980	energy derivation by oxidation of organic compounds	1/43	318/18722	0.521681909545166	0.559600172607066	0.471242250616476	ADSL	1
GO:0009416	response to light stimulus	1/43	320/18722	0.523914490259795	0.560680419400833	0.472151932127017	STK11	1
GO:0009895	negative regulation of catabolic process	1/43	320/18722	0.523914490259795	0.560680419400833	0.472151932127017	OGT	1
GO:0002831	regulation of response to biotic stimulus	1/43	327/18722	0.531648656253065	0.567629545474393	0.47800382776791	NONO	1
GO:0007517	muscle organ development	1/43	327/18722	0.531648656253065	0.567629545474393	0.47800382776791	PRR14	1
GO:0050863	regulation of T cell activation	1/43	329/18722	0.533835784867617	0.569300399946235	0.479410863112619	FANCA	1
GO:0070371	ERK1 and ERK2 cascade	1/43	330/18722	0.534925604975848	0.569798519852038	0.47983033250698	HRAS	1
GO:0019216	regulation of lipid metabolic process	1/43	331/18722	0.536012936369173	0.570292833462551	0.480246596600043	ACSL3	1
GO:1903037	regulation of leukocyte cell-cell adhesion	1/43	336/18722	0.541412456378069	0.575368638311188	0.484520958577843	IRAK1	1
GO:0001655	urogenital system development	1/43	338/18722	0.543555036638221	0.576306904431023	0.485311077415598	STK11	1
GO:0018209	peptidyl-serine modification	1/43	338/18722	0.543555036638221	0.576306904431023	0.485311077415598	CAPRIN2	1
GO:0006790	sulfur compound metabolic process	1/43	339/18722	0.54462265703773	0.576770522210096	0.485701492387449	ACSL3	1
GO:0001933	negative regulation of protein phosphorylation	1/43	342/18722	0.547810904707146	0.578807133726373	0.487416533664314	NUP62	1
GO:0045765	regulation of angiogenesis	1/43	342/18722	0.547810904707146	0.578807133726373	0.487416533664314	JMJD8	1
GO:0032496	response to lipopolysaccharide	1/43	343/18722	0.548868800849561	0.579256000896596	0.487794527070818	IRAK1	1
GO:0007059	chromosome segregation	1/43	346/18722	0.552028005705968	0.581918923065623	0.490036987844735	NUP62	1
GO:0043087	regulation of GTPase activity	1/43	348/18722	0.554122126421132	0.582783615718777	0.49076515007897	HRAS	1
GO:1901342	regulation of vasculature development	1/43	348/18722	0.554122126421132	0.582783615718777	0.49076515007897	JMJD8	1
GO:0045861	negative regulation of proteolysis	1/43	351/18722	0.557245390757371	0.585395559750854	0.492964681895456	OGT	1
GO:0007178	transmembrane receptor protein serine/threonine kinase signaling pathway	1/43	355/18722	0.561376521965131	0.587841014491424	0.495024012203304	STK11	1
GO:0002460	adaptive immune response based on somatic recombination of immune receptors built from immunoglobulin superfamily domains	1/43	356/18722	0.562403407659882	0.587841014491424	0.495024012203304	HRAS	1
GO:2001233	regulation of apoptotic signaling pathway	1/43	356/18722	0.562403407659882	0.587841014491424	0.495024012203304	NONO	1
GO:0010631	epithelial cell migration	1/43	357/18722	0.563427945037135	0.587841014491424	0.495024012203304	GFUS	1
GO:0032956	regulation of actin cytoskeleton organization	1/43	357/18722	0.563427945037135	0.587841014491424	0.495024012203304	HRAS	1
GO:1904062	regulation of cation transmembrane transport	1/43	357/18722	0.563427945037135	0.587841014491424	0.495024012203304	MINK1	1
GO:0009306	protein secretion	1/43	359/18722	0.565469995798271	0.588349694057176	0.495452373942885	RHBDF2	1
GO:1901653	cellular response to peptide	1/43	359/18722	0.565469995798271	0.588349694057176	0.495452373942885	OGT	1
GO:0035592	establishment of protein localization to extracellular region	1/43	360/18722	0.566487519633193	0.588349694057176	0.495452373942885	RHBDF2	1
GO:0090132	epithelium migration	1/43	360/18722	0.566487519633193	0.588349694057176	0.495452373942885	GFUS	1
GO:0002237	response to molecule of bacterial origin	1/43	363/18722	0.56952614742282	0.590165826604621	0.496981748719681	IRAK1	1
GO:0051098	regulation of binding	1/43	363/18722	0.56952614742282	0.590165826604621	0.496981748719681	CAPRIN2	1
GO:0032259	methylation	1/43	364/18722	0.570534392733611	0.590541820533093	0.497298375185763	OGT	1
GO:0090130	tissue migration	1/43	365/18722	0.571540331349607	0.590914579869933	0.497612277785207	GFUS	1
GO:1903706	regulation of hemopoiesis	1/43	367/18722	0.573545309093817	0.592318236818107	0.498794304688932	FANCA	1
GO:0071692	protein localization to extracellular region	1/43	368/18722	0.57454435849229	0.592681046246274	0.499099828417915	RHBDF2	1
GO:0045862	positive regulation of proteolysis	1/43	372/18722	0.578517745560182	0.596107812148161	0.501985526019504	OGT	1
GO:0010038	response to metal ion	1/43	373/18722	0.579505415148243	0.596453829989474	0.50227690946482	ABCB6	1
GO:0018205	peptidyl-lysine modification	1/43	376/18722	0.582454879732444	0.598143900061938	0.503700126367948	OGT	1
GO:0044282	small molecule catabolic process	1/43	376/18722	0.582454879732444	0.598143900061938	0.503700126367948	BCKDHA	1
GO:0006644	phospholipid metabolic process	1/43	383/18722	0.589258600833554	0.604452488523209	0.509012621914281	ACSL3	1
GO:0022412	cellular process involved in reproduction in multicellular organism	1/43	384/18722	0.590221678436704	0.604762414075682	0.509273611853206	FANCA	1
GO:0042326	negative regulation of phosphorylation	1/43	385/18722	0.591182550278083	0.605069388707434	0.509532116806261	NUP62	1
GO:0009100	glycoprotein metabolic process	1/43	387/18722	0.593097696392371	0.606351276200022	0.510611601010545	OGT	1
GO:0046486	glycerolipid metabolic process	1/43	392/18722	0.597847304764962	0.610524870379398	0.514126206635282	ACSL3	1
GO:0032970	regulation of actin filament-based process	1/43	396/18722	0.601607963116314	0.613680363713966	0.516783464180182	HRAS	1
GO:0001503	ossification	1/43	408/18722	0.612685020856077	0.624283735059366	0.525712618997361	RPS15	1
GO:0043434	response to peptide hormone	1/43	414/18722	0.618110161518088	0.629111009776474	0.529777692443346	OGT	1
GO:0016032	viral process	1/43	415/18722	0.619007106190074	0.629323891293242	0.529956961089046	VPS28	1
GO:0007409	axonogenesis	1/43	418/18722	0.621685611984681	0.631345543802423	0.531659405307304	STK11	1
GO:0032102	negative regulation of response to external stimulus	1/43	420/18722	0.623461054958898	0.632446635573605	0.532586640483036	RHBDF2	1
GO:0042060	wound healing	1/43	422/18722	0.625228358599544	0.63353704110585	0.533504876720716	HRAS	1
GO:0050808	synapse organization	1/43	426/18722	0.628738693438944	0.636389274885657	0.535906757798448	CAPRIN2	1
GO:0032103	positive regulation of response to external stimulus	1/43	427/18722	0.629611246793892	0.636568277145206	0.536057496543331	NONO	1
GO:0002683	negative regulation of immune system process	1/43	434/18722	0.635663283390825	0.641977819318548	0.540612900478778	RHBDF2	1
GO:0050804	modulation of chemical synaptic transmission	1/43	439/18722	0.639926919972805	0.645571258847978	0.54363895481935	HRAS	1
GO:0099177	regulation of trans-synaptic signaling	1/43	440/18722	0.640773780030846	0.645713666000247	0.543758876631787	HRAS	1
GO:0007346	regulation of mitotic cell cycle	1/43	457/18722	0.654876266864703	0.659198882487572	0.555114848410587	NUP62	1
GO:0016570	histone modification	1/43	463/18722	0.659723326794163	0.662620026362963	0.557995811674074	OGT	1
GO:0022613	ribonucleoprotein complex biogenesis	1/43	463/18722	0.659723326794163	0.662620026362963	0.557995811674074	RPS15	1
GO:0061564	axon development	1/43	467/18722	0.662917693301827	0.665098343608741	0.560082815670519	STK11	1
GO:0019221	cytokine-mediated signaling pathway	1/43	472/18722	0.666869484283379	0.668330315574252	0.562804476273054	IRAK1	1
GO:0001667	ameboidal-type cell migration	1/43	475/18722	0.669218799707437	0.669950986578014	0.56416925185517	GFUS	1
GO:0034765	regulation of ion transmembrane transport	1/43	491/18722	0.68147777187977	0.68147777187977	0.573876018425069	MINK1	1
