# Supplementary material for: MS0621, a novel small-molecule modulator of Ewing sarcoma chromatin accessibility, interacts with an RNA-associated macromolecular complex and influences RNA splicing
Source: Front Oncol. 2023 Jan 30;13:1099550. doi: 10.3389/fonc.2023.1099550 (PMC9924231; doi:10.3389/fonc.2023.1099550)
Supplement: Supplementary file 10 [file Table_5.xlsx]

## Sheet: SE_Events_TranscriptLevel_Suppl
seqnames	start	end	geneSymbol	GeneID	ID	transcript_id	transcript_type	gene_type	FDR	IncLevelDifference
chrX	2808184	2808220	XG	ENST00000381174.10	1314	ENST00000381174.10	protein_coding	protein_coding	0.00083477804954703	-0.191
chrX	2811335	2811452	XG	ENST00000381174.10	1319	ENST00000381174.10	protein_coding	protein_coding	2.08729964032439e-05	0.103
chrX	3822072	3822285	ENSG00000285756	ENST00000669937.1	1289	ENST00000669937.1	lncRNA	lncRNA	0.0179324087279683	0.27
chrX	13734043	13734185	TRAPPC2	ENST00000683569.1	52075	ENST00000683569.1	protein_coding	protein_coding	7.45501399581897e-05	-0.272
chrX	13734049	13734185	TRAPPC2	ENST00000519382.1	1262	ENST00000519382.1	retained_intron	protein_coding	0.000254391738292281	-0.258
chrX	14868922	14869043	FANCB	ENST00000696323.1	1240	ENST00000696323.1	retained_intron	protein_coding	4.81194305944899e-05	-0.287
chrX	17744070	17744219	SCML1	ENST00000380041.8	1203	ENST00000380041.8	protein_coding	protein_coding	0.0182678393191406	0.216
chrX	41337690	41339083	DDX3X	ENST00000645080.1	1036	ENST00000645080.1	nonsense_mediated_decay	protein_coding	0.0153197356936513	0.114
chrX	41555599	41555635	CASK	ENST00000645566.1	1020	ENST00000645566.1	protein_coding	protein_coding	4.98425500505905e-05	0.18
chrX	45062646	45062748	KDM6A	ENST00000414389.5	994	ENST00000414389.5	protein_coding	protein_coding	0.020102683178239	-0.175
chrX	47171027	47171258	RBM10	ENST00000329236.8	55501	ENST00000329236.8	protein_coding	protein_coding	0.00732194398364852	0.131
chrX	47222260	47222342	CDK16	ENST00000520893.5	967	ENST00000520893.5	protein_coding	protein_coding	0.00517186866373007	-0.128
chrX	47222260	47222380	CDK16	ENST00000519758.5	968	ENST00000519758.5	protein_coding	protein_coding	0.0135490566765447	-0.117
chrX	47222272	47222342	CDK16	ENST00000522883.1	64882	ENST00000522883.1	protein_coding	protein_coding	0.00236728022954675	-0.201
chrX	47649920	47650026	ELK1	ENST00000376983.8	944	ENST00000376983.8	protein_coding	protein_coding	2.60671623325726e-08	-0.238
chrX	48817325	48817459	HDAC6	ENST00000470942.1	899	ENST00000470942.1	retained_intron	protein_coding	0.0125549687916778	0.122
chrX	54930740	54931031	TRO	ENST00000445561.5	47887	ENST00000445561.5	nonsense_mediated_decay	protein_coding	0.00033660597654418	0.214
chrX	63656509	63658064	ARHGEF9	ENST00000637855.1	698	ENST00000637855.1	nonsense_mediated_decay	protein_coding	4.76705708215693e-07	-0.181
chrX	65524563	65524614	LAS1L	ENST00000678173.1	690	ENST00000678173.1	retained_intron	protein_coding	0.0409543007457037	0.135
chrX	71546343	71546496	OGT	ENST00000699781.1	64077	ENST00000699781.1	nonsense_mediated_decay	protein_coding	0	-0.453
chrX	76176880	76176992	PBDC1	ENST00000373358.8	37364	ENST00000373358.8	protein_coding	protein_coding	0.0213415422351273	-0.101
chrX	103215681	103215764	BEX4	ENST00000372695.6	68326	ENST00000372695.6	protein_coding	protein_coding	1.45030845033355e-05	0.13
chrX	109696143	109696196	ACSL4	ENST00000673016.1	414	ENST00000673016.1	protein_coding	protein_coding	0.0305642174375702	-0.158
chrX	129493039	129493075	SMARCA1	ENST00000371121.5	321	ENST00000371121.5	protein_coding	protein_coding	0.00356796209951231	-0.223
chrX	130340106	130340344	SLC25A14	ENST00000612248.4	297	ENST00000612248.4	protein_coding	protein_coding	5.97464592008366e-05	-0.382
chrX	130340106	130340353	SLC25A14	ENST00000424447.5	50025	ENST00000424447.5	protein_coding	protein_coding	0.000105542150046188	-0.385
chrX	138857511	138857679	FGF13	ENST00000441825.8	229	ENST00000441825.8	protein_coding	protein_coding	8.57405733186369e-06	-0.286
chrX	139731650	139731755	ATP11C	ENST00000433868.5	225	ENST00000433868.5	protein_coding	protein_coding	3.08685901568397e-05	0.205
chrX	153961541	153961648	HCFC1	ENST00000369984.4	122	ENST00000369984.4	protein_coding	protein_coding	1.95917200591383e-11	0.208
chrX	154013042	154013343	IRAK1	ENST00000429936.6	88	ENST00000429936.6	protein_coding	protein_coding	3.27360694725906e-05	0.145
chrX	154013042	154013433	IRAK1	ENST00000369973.7	105	ENST00000369973.7	nonsense_mediated_decay	protein_coding	2.69125230852122e-05	0.133
chrX	154092183	154092307	MECP2	ENST00000303391.11	81	ENST00000303391.11	protein_coding	protein_coding	0.0116296930220631	0.189
chrX	154507810	154507861	FAM3A	ENST00000416319.5	25	ENST00000416319.5	nonsense_mediated_decay	protein_coding	0.000225024959436086	0.343
chr22	20139719	20139892	ZDHHC8	ENST00000405930.3	2303	ENST00000405930.3	protein_coding	protein_coding	0.00398644612291019	0.127
chr22	20316118	20316219	DGCR6L	ENST00000248879.8	2300	ENST00000248879.8	protein_coding	protein_coding	2.45064982940723e-10	0.37
chr22	20575112	20575232	MED15	ENST00000263205.11	2287	ENST00000263205.11	protein_coding	protein_coding	1.93869201302056e-05	-0.299
chr22	20575112	20575232	MED15	ENST00000263205.11	2288	ENST00000263205.11	protein_coding	protein_coding	0.00156112007492822	0.169
chr22	24041138	24041273	CABIN1	ENST00000398319.6	2177	ENST00000398319.6	protein_coding	protein_coding	0.0312601382674959	0.106
chr22	37060822	37060922	KCTD17	ENST00000403888.8	2105	ENST00000403888.8	protein_coding	protein_coding	6.65079215019348e-05	0.399
chr22	37624968	37625076	GGA1	ENST00000381756.9	2733	ENST00000381756.9	protein_coding	protein_coding	0.00795165337481136	0.283
chr22	37625796	37625949	GGA1	ENST00000381756.9	2734	ENST00000381756.9	protein_coding	protein_coding	0.0158405400893584	0.231
chr22	37769027	37769187	TRIOBP	ENST00000403663.6	1811	ENST00000403663.6	protein_coding	protein_coding	0.046544683999657	0.19
chr22	38489227	38489458	DDX17	ENST00000475004.6	1744	ENST00000475004.6	nonsense_mediated_decay	protein_coding	0	0.231
chr22	38708844	38708956	GTPBP1	ENST00000461428.1	1723	ENST00000461428.1	retained_intron	protein_coding	0.00212641676302977	0.107
chr22	46343261	46343368	TRMU	ENST00000465378.6	1454	ENST00000465378.6	retained_intron	protein_coding	0.00416058408424549	-0.171
chr22	50198344	50198515	TRABD	ENST00000395829.1	67385	ENST00000395829.1	protein_coding	protein_coding	0.00164843258423971	0.121
chr22	50220191	50221874	TUBGCP6	ENST00000439308.6	28309	ENST00000439308.6	protein_coding	protein_coding	0.0228964753415224	0.201
chr22	50220250	50221874	TUBGCP6	ENST00000248846.10	61936	ENST00000248846.10	protein_coding	protein_coding	0.0228685367246705	0.203
chr22	50221274	50221874	TUBGCP6	ENST00000498611.5	19084	ENST00000498611.5	retained_intron	protein_coding	0.00323276968823424	0.323
chr22	50457033	50457111	SBF1	ENST00000686801.1	1377	ENST00000686801.1	nonsense_mediated_decay	protein_coding	2.43058278483159e-05	0.356
chr21	9069153	9069341	TEKT4P2	ENST00000684989.1	49281	ENST00000684989.1	processed_transcript	transcribed_unprocessed_pseudogene	0.00980144004499304	0.304
chr21	9069444	9069722	TEKT4P2	ENST00000700801.1	3041	ENST00000700801.1	processed_transcript	transcribed_unprocessed_pseudogene	0.0365979228991468	0.131
chr21	25997359	25997416	APP	ENST00000415997.1	2940	ENST00000415997.1	protein_coding	protein_coding	5.81368719401418e-12	-0.171
chr21	29008239	29008307	RWDD2B	ENST00000471269.1	2925	ENST00000471269.1	processed_transcript	protein_coding	0.0147681314849421	0.163
chr21	33436882	33436992	TMEM50B	ENST00000484377.5	52707	ENST00000484377.5	processed_transcript	protein_coding	0.00730116907838235	0.287
chr21	33828967	33829050	ITSN1	ENST00000437126.5	24185	ENST00000437126.5	nonsense_mediated_decay	protein_coding	1.24752235615922e-09	-0.283
chr21	36048307	36048396	SETD4	ENST00000485865.1	2775	ENST00000485865.1	retained_intron	protein_coding	0.008060279479301	0.175
chr21	37233361	37233442	VPS26C	ENST00000488368.5	13657	ENST00000488368.5	processed_transcript	protein_coding	0.000239405217476262	-0.174
chr21	39347113	39347292	HMGN1	ENST00000652622.1	2687	ENST00000652622.1	nonsense_mediated_decay	protein_coding	6.05827748442286e-05	0.272
chr21	39347378	39347478	HMGN1	ENST00000431390.5	2693	ENST00000431390.5	nonsense_mediated_decay	protein_coding	0.00394781952752264	0.232
chr21	39347378	39347483	HMGN1	ENST00000443046.5	2683	ENST00000443046.5	nonsense_mediated_decay	protein_coding	0.00937562097562314	0.205
chr21	43100452	43100519	U2AF1	ENST00000463599.5	2575	ENST00000463599.5	retained_intron	protein_coding	0	-0.266
chr21	45266021	45266227	POFUT2	ENST00000334538.13	2510	ENST00000334538.13	nonsense_mediated_decay	protein_coding	4.20735546570114e-06	0.182
chr21	46443809	46444821	PCNT	ENST00000695534.1	2470	ENST00000695534.1	retained_intron	protein_coding	0.0111462291033019	0.197
chr21	46444693	46444821	PCNT	ENST00000703226.1	2475	ENST00000703226.1	processed_transcript	protein_coding	0.0265134049602058	0.101
chr20	3213318	3213426	ITPA	ENST00000460676.5	4393	ENST00000460676.5	processed_transcript	protein_coding	0.00439118085291055	0.131
chr20	3800742	3800865	CDC25B	ENST00000439880.6	4376	ENST00000439880.6	protein_coding	protein_coding	0.003421475944162	0.113
chr20	13814417	13814515	NDUFAF5	ENST00000487478.5	4269	ENST00000487478.5	processed_transcript	protein_coding	8.48818045887031e-09	-0.382
chr20	25221231	25221333	ENTPD6	ENST00000433417.5	4127	ENST00000433417.5	protein_coding	protein_coding	8.02636279846388e-05	0.148
chr20	25221231	25221333	ENTPD6	ENST00000433417.5	4128	ENST00000433417.5	protein_coding	protein_coding	0.00941528524895866	0.184
chr20	25413789	25413854	GINS1	ENST00000484893.2	4092	ENST00000484893.2	protein_coding	protein_coding	0.00034991158479668	-0.119
chr20	25413789	25413854	GINS1	ENST00000484893.2	4095	ENST00000484893.2	protein_coding	protein_coding	0.00184550942465559	-0.119
chr20	25417103	25418195	GINS1	ENST00000696813.1	24038	ENST00000696813.1	retained_intron	protein_coding	1.87914193008015e-05	-0.333
chr20	25418104	25418195	GINS1	ENST00000696895.1	4082	ENST00000696895.1	nonsense_mediated_decay	protein_coding	0.000844095875156479	-0.141
chr20	31566209	31566295	HM13	ENST00000494153.5	4037	ENST00000494153.5	processed_transcript	protein_coding	6.3335301915603e-14	0.205
chr20	33680325	33680416	E2F1	ENST00000343380.6	54771	ENST00000343380.6	protein_coding	protein_coding	0.0232532884306606	0.103
chr20	35134737	35134949	EDEM2	ENST00000374492.8	3863	ENST00000374492.8	protein_coding	protein_coding	0.045786184899252	-0.271
chr20	35280653	35280829	EIF6	ENST00000415116.1	15143	ENST00000415116.1	nonsense_mediated_decay	protein_coding	0	0.187
chr20	35630740	35630795	CPNE1	ENST00000430570.5	3805	ENST00000430570.5	protein_coding	protein_coding	2.29869069521021e-08	0.1
chr20	35632162	35632248	CPNE1	ENST00000439669.5	26755	ENST00000439669.5	nonsense_mediated_decay	protein_coding	0.0322100241952177	0.108
chr20	35740524	35740597	RBM39	ENST00000416108.5	3779	ENST00000416108.5	nonsense_mediated_decay	protein_coding	0	-0.179
chr20	36214356	36214440	EPB41L1	ENST00000454226.5	26414	ENST00000454226.5	protein_coding	protein_coding	0.0363573782108924	-0.161
chr20	38422091	38422241	SNHG17	ENST00000659753.1	3668	ENST00000659753.1	lncRNA	lncRNA	0.0497348123785932	-0.113
chr20	38425934	38426048	SNHG17	ENST00000658455.1	3666	ENST00000658455.1	lncRNA	lncRNA	6.40529432385863e-06	0.288
chr20	38425934	38426052	SNHG17	ENST00000666419.1	3660	ENST00000666419.1	lncRNA	lncRNA	7.41091720218169e-06	0.239
chr20	38427679	38427766	SNHG17	ENST00000670958.1	3667	ENST00000670958.1	lncRNA	lncRNA	0.000674147636978643	0.104
chr20	38427679	38427847	SNHG17	ENST00000701239.1	51423	ENST00000701239.1	lncRNA	lncRNA	1.03313852346744e-08	0.115
chr20	38427679	38427855	SNHG17	ENST00000693227.1	57390	ENST00000693227.1	lncRNA	lncRNA	2.49236370741808e-09	0.12
chr20	43459152	43459420	SRSF6	ENST00000483871.6	6285	ENST00000483871.6	nonsense_mediated_decay	protein_coding	0	-0.236
chr20	44948729	44948877	TOMM34	ENST00000372813.4	4568	ENST00000372813.4	protein_coding	protein_coding	8.95072385774466e-11	0.153
chr20	45416516	45418979	PIGT	ENST00000638689.1	23959	ENST00000638689.1	retained_intron	protein_coding	0.0180715977121342	-0.125
chr20	46398696	46398771	ELMO2	ENST00000372176.5	3391	ENST00000372176.5	protein_coding	protein_coding	0.034329430389067	0.23
chr20	47212641	47212725	ZMYND8	ENST00000262975.8	3364	ENST00000262975.8	protein_coding	protein_coding	0.0320824545813594	-0.142
chr20	49231022	49231115	DDX27	ENST00000493252.2	3314	ENST00000493252.2	protein_coding	protein_coding	0.000765018394185637	-0.123
chr20	49280484	49280570	ZFAS1	ENST00000326677.9	3305	ENST00000326677.9	lncRNA	lncRNA	0	-0.122
chr20	50928650	50928825	ADNP	ENST00000673732.1	3258	ENST00000673732.1	protein_coding	protein_coding	0.0385563708449054	-0.102
chr20	50941128	50941209	DPM1	ENST00000371582.8	55339	ENST00000371582.8	protein_coding	protein_coding	1.3323919287472e-10	-0.107
chr20	58669301	58669453	STX16	ENST00000468590.1	54004	ENST00000468590.1	processed_transcript	protein_coding	4.95247778566131e-10	0.208
chr20	62308367	62308470	ADRM1	ENST00000491935.5	3134	ENST00000491935.5	protein_coding	protein_coding	0	0.198
chr20	63285979	63286218	ARFGAP1	ENST00000370275.8	4991	ENST00000370275.8	protein_coding	protein_coding	8.33102817502738e-13	0.13
chr20	63701829	63701898	ARFRP1	ENST00000610774.1	3076	ENST00000610774.1	retained_intron	protein_coding	0.00613779304895572	0.2
chr20	63701829	63701900	ARFRP1	ENST00000607873.1	3075	ENST00000607873.1	protein_coding	protein_coding	0.00494650785188304	0.175
chr20	63875815	63875875	TPD52L2	ENST00000615907.4	3072	ENST00000615907.4	protein_coding	protein_coding	0.00643023731301052	-0.137
chr20	63961308	63961407	ZNF512B	ENST00000369888.6	66143	ENST00000369888.6	protein_coding	protein_coding	1.45058153017958e-06	0.186
chr19	805491	805569	PTBP1	ENST00000585932.5	7816	ENST00000585932.5	nonsense_mediated_decay	protein_coding	4.65172295584948e-07	0.119
chr19	805512	805569	PTBP1	ENST00000394601.8	7823	ENST00000394601.8	protein_coding	protein_coding	0.00306928162164462	0.131
chr19	889637	889807	MED16	ENST00000606248.5	7812	ENST00000606248.5	nonsense_mediated_decay	protein_coding	0.00571990195719755	0.119
chr19	901419	901546	R3HDM4	ENST00000590454.2	7801	ENST00000590454.2	nonsense_mediated_decay	protein_coding	0.0138782989727309	0.185
chr19	901421	901546	R3HDM4	ENST00000587975.2	7804	ENST00000587975.2	protein_coding	protein_coding	0.0119779044472055	0.138
chr19	1253953	1254082	MIDN	ENST00000682408.1	7750	ENST00000682408.1	protein_coding	protein_coding	1.67986151439472e-05	0.151
chr19	1273493	1273715	CIRBP	ENST00000585914.5	7743	ENST00000585914.5	nonsense_mediated_decay	protein_coding	0	0.634
chr19	1273600	1273715	CIRBP	ENST00000592234.5	68049	ENST00000592234.5	nonsense_mediated_decay	protein_coding	0	0.629
chr19	1881234	1881804	ABHD17A	ENST00000250974.9	7686	ENST00000250974.9	protein_coding	protein_coding	0.0309821687439973	0.115
chr19	1881261	1881804	ABHD17A	ENST00000677868.1	7687	ENST00000677868.1	protein_coding	protein_coding	0.0127820558788352	0.146
chr19	2013546	2013880	BTBD2	ENST00000589200.3	10646	ENST00000589200.3	nonsense_mediated_decay	protein_coding	1.01617973295364e-12	-0.151
chr19	2039630	2039856	MKNK2	ENST00000589441.5	7677	ENST00000589441.5	nonsense_mediated_decay	protein_coding	0.00102463277994162	0.257
chr19	2112859	2113413	AP3D1	ENST00000592488.2	7662	ENST00000592488.2	retained_intron	protein_coding	5.39472689929224e-06	0.148
chr19	2234149	2234240	PLEKHJ1	ENST00000585423.5	7647	ENST00000585423.5	retained_intron	protein_coding	0.000277763534544992	0.132
chr19	3453762	3453916	NFIC	ENST00000443272.3	7590	ENST00000443272.3	protein_coding	protein_coding	0.0233789684240526	0.169
chr19	3456549	3456635	NFIC	ENST00000443272.3	7591	ENST00000443272.3	protein_coding	protein_coding	0.0108576689266583	0.172
chr19	3546254	3546425	MFSD12	ENST00000589063.5	7579	ENST00000589063.5	protein_coding	protein_coding	0.0353605275690759	0.114
chr19	3548122	3548267	MFSD12	ENST00000389395.7	7581	ENST00000389395.7	protein_coding	protein_coding	6.81895684917375e-06	0.2
chr19	3782817	3782937	MATK	ENST00000588983.5	7559	ENST00000588983.5	protein_coding	protein_coding	0.00573693658375953	0.138
chr19	4098389	4099414	MAP2K2	ENST00000687128.1	66259	ENST00000687128.1	retained_intron	protein_coding	7.55979125326516e-06	0.149
chr19	4446282	4446413	UBXN6	ENST00000301281.11	7495	ENST00000301281.11	protein_coding	protein_coding	7.44185411590988e-05	0.285
chr19	5218786	5218798	PTPRS	ENST00000592099.5	7459	ENST00000592099.5	protein_coding	protein_coding	0.000720578258507006	-0.179
chr19	5786748	5786845	DUS3L	ENST00000320699.12	7416	ENST00000320699.12	protein_coding	protein_coding	0.0070379587592413	0.106
chr19	5786748	5786919	DUS3L	ENST00000592468.5	7415	ENST00000592468.5	nonsense_mediated_decay	protein_coding	0.0132938034793442	0.116
chr19	7630623	7630659	PET100	ENST00000698396.1	45276	ENST00000698396.1	protein_coding	protein_coding	0.000448207306165582	0.124
chr19	9617044	9617171	ZNF561	ENST00000444611.5	7183	ENST00000444611.5	protein_coding	protein_coding	0.0020331553345676	0.15
chr19	9617044	9617226	ZNF561	ENST00000443819.5	7182	ENST00000443819.5	nonsense_mediated_decay	protein_coding	0.00100086539255572	0.202
chr19	9617048	9617171	ZNF561	ENST00000495503.5	68367	ENST00000495503.5	processed_transcript	protein_coding	0.00166409995654157	0.174
chr19	9617620	9617758	ZNF561	ENST00000444802.5	16976	ENST00000444802.5	nonsense_mediated_decay	protein_coding	0.000182739527624804	0.18
chr19	9617620	9617768	ZNF561	ENST00000444519.5	7179	ENST00000444519.5	nonsense_mediated_decay	protein_coding	0.00042700779730254	0.18
chr19	10353527	10353646	TYK2	ENST00000699360.1	7095	ENST00000699360.1	protein_coding	protein_coding	0.00225992850194518	0.122
chr19	10353527	10353929	TYK2	ENST00000699368.1	51201	ENST00000699368.1	nonsense_mediated_decay	protein_coding	0.000563433210046893	0.187
chr19	10684415	10684476	ILF3	ENST00000587928.5	7073	ENST00000587928.5	retained_intron	protein_coding	0.00223798716233985	0.117
chr19	10796060	10796199	DNM2	ENST00000683738.1	7048	ENST00000683738.1	retained_intron	protein_coding	0.0015315038248492	0.215
chr19	10797379	10797518	DNM2	ENST00000683738.1	7049	ENST00000683738.1	retained_intron	protein_coding	2.73291080791407e-06	-0.209
chr19	10921374	10921443	CARM1	ENST00000586298.1	7027	ENST00000586298.1	protein_coding	protein_coding	2.89957240075757e-07	0.157
chr19	11510616	11510660	ECSIT	ENST00000592571.1	32350	ENST00000592571.1	nonsense_mediated_decay	protein_coding	0.00202752593161803	-0.126
chr19	12691341	12691454	FBXW9	ENST00000587955.1	6919	ENST00000587955.1	protein_coding	protein_coding	0.0160046591593681	0.112
chr19	14160592	14160696	ADGRL1	ENST00000340736.10	6798	ENST00000340736.10	protein_coding	protein_coding	0	0.346
chr19	14482688	14483006	GIPC1	ENST00000586027.5	60014	ENST00000586027.5	protein_coding	protein_coding	0.0157325492882688	0.158
chr19	15398629	15398731	AKAP8L	ENST00000681459.1	43028	ENST00000681459.1	nonsense_mediated_decay	protein_coding	0	0.133
chr19	15398629	15398766	AKAP8L	ENST00000600065.6	6731	ENST00000600065.6	processed_transcript	protein_coding	0	0.147
chr19	15431011	15431182	WIZ	ENST00000674089.4	6724	ENST00000674089.4	protein_coding	protein_coding	0.015391460193829	0.177
chr19	16377121	16377254	EPS15L1	ENST00000455140.7	6682	ENST00000455140.7	protein_coding	protein_coding	0.00716851869196826	-0.195
chr19	17180926	17181040	MYO9B	ENST00000598101.1	6636	ENST00000598101.1	retained_intron	protein_coding	0.00106616068859031	-0.116
chr19	18993637	18993740	SUGP2	ENST00000593795.5	6451	ENST00000593795.5	nonsense_mediated_decay	protein_coding	7.94021136598912e-06	-0.241
chr19	18993647	18993740	SUGP2	ENST00000594773.5	6449	ENST00000594773.5	nonsense_mediated_decay	protein_coding	1.77606732009253e-06	-0.25
chr19	19640295	19640360	GMIP	ENST00000588171.5	6359	ENST00000588171.5	nonsense_mediated_decay	protein_coding	5.51543028978909e-08	0.325
chr19	23342169	23342265	ZNF91	ENST00000599281.1	6275	ENST00000599281.1	processed_transcript	protein_coding	0.0317790766561548	0.266
chr19	29971192	29971227	URI1	ENST00000574666.5	6213	ENST00000574666.5	nonsense_mediated_decay	protein_coding	1.10774681748484e-05	-0.224
chr19	32467473	32467626	DPY19L3	ENST00000588648.7	47096	ENST00000588648.7	nonsense_mediated_decay	protein_coding	0.0401325994416322	-0.204
chr19	35269802	35270003	USF2	ENST00000602164.5	6117	ENST00000602164.5	nonsense_mediated_decay	protein_coding	2.91680656900098e-11	0.301
chr19	35733596	35733686	KMT2B	ENST00000691855.1	6087	ENST00000691855.1	nonsense_mediated_decay	protein_coding	0.00518784296740142	0.117
chr19	36922585	36922846	ZNF568	ENST00000444991.5	5958	ENST00000444991.5	protein_coding	protein_coding	0.00776553479257814	0.216
chr19	37256187	37256519	LINC01535	ENST00000666743.1	58582	ENST00000666743.1	lncRNA	lncRNA	0.00446126126775601	0.423
chr19	40365552	40365930	PLD3	ENST00000598962.5	64855	ENST00000598962.5	protein_coding	protein_coding	0.0386542354728728	0.139
chr19	40365717	40365930	PLD3	ENST00000600479.5	34751	ENST00000600479.5	processed_transcript	protein_coding	0.0377270279152192	0.152
chr19	44991237	44991373	CLPTM1	ENST00000541297.6	33365	ENST00000541297.6	protein_coding	protein_coding	2.59464949127264e-09	0.151
chr19	45068014	45068054	CLASRP	ENST00000391953.8	5454	ENST00000391953.8	protein_coding	protein_coding	0.0313414053738527	0.205
chr19	45143520	45143633	PPP1R37	ENST00000221462.9	37407	ENST00000221462.9	protein_coding	protein_coding	0.000496161761357935	0.151
chr19	45766349	45767155	SIX5	ENST00000317578.7	5379	ENST00000317578.7	protein_coding	protein_coding	5.95903718792768e-09	0.461
chr19	45770970	45771056	DMPK	ENST00000458663.6	5368	ENST00000458663.6	protein_coding	protein_coding	1.68939056967192e-05	0.272
chr19	45770970	45771060	DMPK	ENST00000682436.1	5375	ENST00000682436.1	retained_intron	protein_coding	2.55194299417279e-05	0.234
chr19	45770970	45771396	DMPK	ENST00000683830.1	5372	ENST00000683830.1	retained_intron	protein_coding	0.0111224890538421	0.294
chr19	45777341	45777559	DMPK	ENST00000683830.1	5373	ENST00000683830.1	retained_intron	protein_coding	0.00371245086756167	0.106
chr19	47180145	47180303	SAE1	ENST00000414294.6	5304	ENST00000414294.6	nonsense_mediated_decay	protein_coding	1.39014319818939e-05	-0.306
chr19	48249522	48249633	CARD8	ENST00000521437.1	5220	ENST00000521437.1	protein_coding	protein_coding	0.016451334157876	-0.173
chr19	49102113	49102173	SNRNP70	ENST00000601065.5	5125	ENST00000601065.5	nonsense_mediated_decay	protein_coding	0	-0.184
chr19	49102113	49102185	SNRNP70	ENST00000595231.5	32453	ENST00000595231.5	nonsense_mediated_decay	protein_coding	0	-0.154
chr19	49102113	49103587	SNRNP70	ENST00000401730.5	5122	ENST00000401730.5	nonsense_mediated_decay	protein_coding	0	-0.245
chr19	49661449	49662328	IRF3	ENST00000597636.5	5022	ENST00000597636.5	nonsense_mediated_decay	protein_coding	0.00122438192737823	0.11
chr19	49664552	49664673	IRF3	ENST00000598808.5	5017	ENST00000598808.5	protein_coding	protein_coding	0.0106892355079353	-0.332
chr19	49670215	49670488	BCL2L12	ENST00000598979.5	4998	ENST00000598979.5	nonsense_mediated_decay	protein_coding	0.0294834179967531	0.185
chr19	49879322	49879504	TBC1D17	ENST00000594996.5	4933	ENST00000594996.5	nonsense_mediated_decay	protein_coding	0.0127820558788352	0.183
chr19	52122359	52122457	ZNF616	ENST00000330123.9	9221	ENST00000330123.9	protein_coding	protein_coding	0.0209357470178664	-0.17
chr19	55050699	55051002	RDH13	ENST00000589605.5	4711	ENST00000589605.5	processed_transcript	protein_coding	0.00945721539003739	-0.108
chr19	55092441	55092544	PPP1R12C	ENST00000592993.1	4693	ENST00000592993.1	protein_coding	protein_coding	0.00173285349668313	0.113
chr19	56369278	56369337	ZNF542P	ENST00000462524.5	21872	ENST00000462524.5	processed_transcript	transcribed_unprocessed_pseudogene	0.000317078021304156	-0.323
chr19	56374685	56374825	ZNF542P	ENST00000490123.5	53532	ENST00000490123.5	processed_transcript	transcribed_unprocessed_pseudogene	1.61751306020007e-09	0.171
chr19	56833642	56833763	PEG3	ENST00000650632.1	51205	ENST00000650632.1	protein_coding	protein_coding	0.00592905724481073	0.112
chr19	57619411	57619508	ZNF134	ENST00000600883.1	4582	ENST00000600883.1	protein_coding	protein_coding	0.00633466098001258	-0.236
chr19	58005906	58005995	ENSG00000176593	ENST00000553254.5	58781	ENST00000553254.5	lncRNA	lncRNA	0.00747997821985765	-0.283
chr19	58185696	58185838	ZNF274	ENST00000326804.8	63257	ENST00000326804.8	protein_coding	protein_coding	0.00416317869059285	0.189
chr19	58185711	58185838	ZNF274	ENST00000597528.1	4533	ENST00000597528.1	protein_coding	protein_coding	0.00454995572844864	0.154
chr19	58545424	58545537	TRIM28	ENST00000594806.5	4504	ENST00000594806.5	protein_coding	protein_coding	0	0.213
chr19	58545763	58545896	TRIM28	ENST00000594806.5	4505	ENST00000594806.5	protein_coding	protein_coding	0	0.146
chr18	26035830	26035923	SS18	ENST00000539244.6	8354	ENST00000539244.6	nonsense_mediated_decay	protein_coding	0.000367523939451937	-0.142
chr18	35245261	35245351	ZNF397	ENST00000589420.1	8293	ENST00000589420.1	processed_transcript	protein_coding	0.0102610763971148	0.12
chr18	36138794	36138872	ELP2	ENST00000540323.5	8264	ENST00000540323.5	retained_intron	protein_coding	0.00566458368249135	-0.182
chr18	49491735	49491833	RPL17	ENST00000583637.5	31667	ENST00000583637.5	protein_coding	protein_coding	0	-0.274
chr18	49491735	49491833	RPL17	ENST00000618613.5	36697	ENST00000618613.5	protein_coding	protein_coding	0.000290319003796177	-0.145
chr18	49491745	49491833	RPL17	ENST00000615760.4	13748	ENST00000615760.4	protein_coding	protein_coding	0	-0.301
chr18	50271468	50271540	MBD1	ENST00000382948.9	8108	ENST00000382948.9	protein_coding	protein_coding	0.0201551658636012	0.239
chr18	50273333	50273426	MBD1	ENST00000589541.5	8103	ENST00000589541.5	protein_coding	protein_coding	0.000185625370349227	0.247
chr18	50273333	50273471	MBD1	ENST00000398495.6	8097	ENST00000398495.6	protein_coding	protein_coding	4.47581406392186e-05	0.233
chr18	50275834	50275981	MBD1	ENST00000398495.6	8101	ENST00000398495.6	protein_coding	protein_coding	0.00173848017627904	0.21
chr18	51077306	51077419	SMAD4	ENST00000685232.1	8075	ENST00000685232.1	retained_intron	protein_coding	6.3353039706835e-07	-0.261
chr18	58954233	58954334	ZNF532	ENST00000585662.5	7995	ENST00000585662.5	nonsense_mediated_decay	protein_coding	7.48890599779244e-07	-0.13
chr18	79176812	79176907	ATP9B	ENST00000426216.6	7884	ENST00000426216.6	protein_coding	protein_coding	0.0374636997091763	0.112
chr17	3723287	3723383	ITGAE	ENST00000570360.1	11986	ENST00000570360.1	processed_transcript	protein_coding	0.0388906834722806	-0.167
chr17	4071338	4071446	ZZEF1	ENST00000572699.1	11963	ENST00000572699.1	nonsense_mediated_decay	protein_coding	0.00535534750800993	-0.111
chr17	4716146	4716191	ARRB2	ENST00000576235.1	11925	ENST00000576235.1	nonsense_mediated_decay	protein_coding	0.0447513624183181	0.112
chr17	4718260	4718345	ARRB2	ENST00000571428.5	11928	ENST00000571428.5	protein_coding	protein_coding	2.50589621143478e-05	0.118
chr17	4892401	4892512	MINK1	ENST00000453408.7	11919	ENST00000453408.7	protein_coding	protein_coding	0.00562452942859973	0.184
chr17	6450027	6450072	PIMREG	ENST00000572447.6	22646	ENST00000572447.6	protein_coding	protein_coding	0.00831962313345358	0.23
chr17	7041995	7042763	SLC16A11	ENST00000662352.3	11798	ENST00000662352.3	protein_coding	protein_coding	0.0192217249276029	0.163
chr17	7191892	7192002	DLG4	ENST00000649186.1	11792	ENST00000649186.1	protein_coding	protein_coding	1.3863962211102e-06	0.215
chr17	7327164	7327230	NEURL4	ENST00000399464.7	11753	ENST00000399464.7	protein_coding	protein_coding	0.00255581932032738	0.251
chr17	7586655	7586777	MPDU1	ENST00000572719.5	11688	ENST00000572719.5	nonsense_mediated_decay	protein_coding	6.97114310106314e-07	0.184
chr17	7586691	7586838	MPDU1	ENST00000359822.10	11697	ENST00000359822.10	nonsense_mediated_decay	protein_coding	8.27168543309935e-08	0.129
chr17	7627362	7627414	SAT2	ENST00000576686.1	11665	ENST00000576686.1	processed_transcript	protein_coding	1.79589910375316e-08	0.368
chr17	8210176	8210225	AURKB	ENST00000581511.5	11603	ENST00000581511.5	protein_coding	protein_coding	0.00289238439346021	-0.168
chr17	8210176	8210249	AURKB	ENST00000585124.6	11606	ENST00000585124.6	protein_coding	protein_coding	0.000439903063022547	-0.109
chr17	8231275	8231469	CTC1	ENST00000699862.1	11585	ENST00000699862.1	retained_intron	protein_coding	0.0256122832167309	0.121
chr17	14102117	14102242	COX10	ENST00000664217.1	11532	ENST00000664217.1	nonsense_mediated_decay	protein_coding	0.0119154837171629	0.154
chr17	16151589	16151616	NCOR1	ENST00000436828.5	11488	ENST00000436828.5	protein_coding	protein_coding	0.000221220098409473	-0.233
chr17	16349139	16349333	CENPV	ENST00000482983.1	54153	ENST00000482983.1	nonsense_mediated_decay	protein_coding	5.68521607746358e-13	-0.231
chr17	16439527	16439703	SNHG29	ENST00000472367.5	11464	ENST00000472367.5	lncRNA	lncRNA	0	-0.361
chr17	16439531	16439703	SNHG29	ENST00000662869.1	11474	ENST00000662869.1	lncRNA	lncRNA	0	-0.361
chr17	16439580	16439692	SNHG29	ENST00000685971.2	11469	ENST00000685971.2	lncRNA	lncRNA	0	-0.386
chr17	16439580	16439703	SNHG29	ENST00000483140.7	11471	ENST00000483140.7	lncRNA	lncRNA	0	-0.404
chr17	16439659	16439703	SNHG29	ENST00000481898.6	11481	ENST00000481898.6	lncRNA	lncRNA	0	-0.254
chr17	17216379	17216503	FLCN	ENST00000285071.9	11437	ENST00000285071.9	protein_coding	protein_coding	0.024546522929788	0.147
chr17	17814614	17814747	SREBF1	ENST00000355815.8	11411	ENST00000355815.8	protein_coding	protein_coding	3.55606413177121e-05	0.261
chr17	18308312	18308424	TOP3A	ENST00000461127.5	11363	ENST00000461127.5	nonsense_mediated_decay	protein_coding	0.00341734051959073	-0.172
chr17	18308350	18308424	TOP3A	ENST00000583328.5	11360	ENST00000583328.5	retained_intron	protein_coding	0.017519130576441	-0.11
chr17	18865468	18865564	PRPSAP2	ENST00000455992.6	11330	ENST00000455992.6	nonsense_mediated_decay	protein_coding	0.0395451165558838	-0.116
chr17	28561421	28561629	PIGS	ENST00000465444.5	11198	ENST00000465444.5	processed_transcript	protein_coding	6.97593297914159e-05	0.271
chr17	28716902	28716994	RAB34	ENST00000419712.7	11154	ENST00000419712.7	protein_coding	protein_coding	0.00135975622029044	0.149
chr17	28716902	28716994	RAB34	ENST00000419712.7	11155	ENST00000419712.7	protein_coding	protein_coding	4.01712762440474e-05	0.188
chr17	28716902	28716994	RAB34	ENST00000580843.6	11140	ENST00000580843.6	protein_coding	protein_coding	1.66320734515794e-05	0.18
chr17	28717212	28717291	RAB34	ENST00000436730.7	11162	ENST00000436730.7	protein_coding	protein_coding	0.000243781579553729	0.181
chr17	28717212	28717291	RAB34	ENST00000436730.7	11163	ENST00000436730.7	protein_coding	protein_coding	0.000470781548780497	0.116
chr17	28717212	28717291	RAB34	ENST00000453384.7	11165	ENST00000453384.7	protein_coding	protein_coding	3.04128989895639e-05	0.162
chr17	28717212	28717398	RAB34	ENST00000419712.7	11157	ENST00000419712.7	protein_coding	protein_coding	0.00010081175952847	0.143
chr17	28717212	28717398	RAB34	ENST00000419712.7	11158	ENST00000419712.7	protein_coding	protein_coding	0.000709086517671979	0.106
chr17	28717212	28717425	RAB34	ENST00000301043.10	11164	ENST00000301043.10	protein_coding	protein_coding	8.61982927738327e-05	0.124
chr17	28717212	28717593	RAB34	ENST00000353676.9	55808	ENST00000353676.9	protein_coding	protein_coding	3.84667552216642e-05	0.158
chr17	28717212	28717593	RAB34	ENST00000353676.9	55809	ENST00000353676.9	protein_coding	protein_coding	0.000435733568025949	0.124
chr17	28717212	28717620	RAB34	ENST00000582934.1	34144	ENST00000582934.1	protein_coding	protein_coding	0.000417415153963671	0.123
chr17	28717212	28717647	RAB34	ENST00000580843.6	11141	ENST00000580843.6	protein_coding	protein_coding	3.55581485027212e-05	0.124
chr17	28717212	28717647	RAB34	ENST00000580843.6	11142	ENST00000580843.6	protein_coding	protein_coding	0.000394458908437054	0.126
chr17	28884224	28884315	FLOT2	ENST00000581509.1	11122	ENST00000581509.1	retained_intron	protein_coding	0.000137222717715658	0.129
chr17	32211115	32211238	RHOT1	ENST00000358365.7	60351	ENST00000358365.7	protein_coding	protein_coding	0.00160874912286321	-0.243
chr17	32211115	32211238	RHOT1	ENST00000545287.7	13858	ENST00000545287.7	protein_coding	protein_coding	0.000110606313602882	-0.212
chr17	32366664	32366757	ZNF207	ENST00000581531.5	10982	ENST00000581531.5	nonsense_mediated_decay	protein_coding	0.0005064661889749	-0.133
chr17	35021370	35021781	RFFL	ENST00000415395.6	10961	ENST00000415395.6	protein_coding	protein_coding	0.0020668027887425	-0.294
chr17	36533159	36533423	MYO19	ENST00000620644.1	10885	ENST00000620644.1	processed_transcript	protein_coding	4.51177161293487e-08	-0.12
chr17	37210466	37210490	ACACA	ENST00000617649.4	10876	ENST00000617649.4	protein_coding	protein_coding	0.00607398883061989	0.21
chr17	38707762	38707872	MLLT6	ENST00000620609.4	10809	ENST00000620609.4	protein_coding	protein_coding	0.0284948428388603	0.107
chr17	39657972	39658026	STARD3	ENST00000443521.1	10764	ENST00000443521.1	protein_coding	protein_coding	0.00961488311608937	0.124
chr17	41835587	41835957	NT5C3B	ENST00000460893.6	10672	ENST00000460893.6	retained_intron	protein_coding	0.00313228132166955	0.172
chr17	42562295	42562487	COASY	ENST00000587858.5	10580	ENST00000587858.5	protein_coding	protein_coding	0.00148174904707733	0.179
chr17	42562355	42562487	COASY	ENST00000590958.5	63743	ENST00000590958.5	protein_coding	protein_coding	0.00100981725174127	0.195
chr17	42564708	42564898	COASY	ENST00000591753.1	10577	ENST00000591753.1	retained_intron	protein_coding	1.0388102055443e-07	0.214
chr17	42564982	42565047	COASY	ENST00000591753.1	10578	ENST00000591753.1	retained_intron	protein_coding	3.17297431295446e-08	0.14
chr17	44187906	44188009	TMUB2	ENST00000592825.1	10380	ENST00000592825.1	protein_coding	protein_coding	0.00383305363068014	0.278
chr17	44210791	44210947	UBTF	ENST00000533177.5	10371	ENST00000533177.5	protein_coding	protein_coding	5.68521607746358e-13	0.142
chr17	44321699	44321767	SLC25A39	ENST00000585695.5	10356	ENST00000585695.5	retained_intron	protein_coding	0	0.184
chr17	44467096	44467114	GPATCH8	ENST00000587228.5	27067	ENST00000587228.5	nonsense_mediated_decay	protein_coding	0.0128944638839308	-0.149
chr17	45033934	45034042	DCAKD	ENST00000684937.1	10295	ENST00000684937.1	nonsense_mediated_decay	protein_coding	0.00247281861635969	-0.101
chr17	45989877	45990075	MAPT	ENST00000571987.5	10259	ENST00000571987.5	protein_coding	protein_coding	0	-0.173
chr17	46010309	46010402	MAPT	ENST00000574436.5	10255	ENST00000574436.5	protein_coding	protein_coding	6.61465720907606e-12	-0.151
chr17	49668026	49668078	SPOP	ENST00000451526.6	10045	ENST00000451526.6	protein_coding	protein_coding	0.00109204494227751	-0.168
chr17	51202021	51202077	MBTD1	ENST00000586178.6	9967	ENST00000586178.6	protein_coding	protein_coding	0.0428480405903657	0.116
chr17	59119298	59119495	SKA2	ENST00000583380.5	9817	ENST00000583380.5	protein_coding	protein_coding	0.0178628330043201	-0.103
chr17	59698870	59700189	PTRH2	ENST00000409433.2	9775	ENST00000409433.2	protein_coding	protein_coding	1.26523334706732e-08	-0.108
chr17	59930357	59930432	RPS6KB1	ENST00000489824.1	9737	ENST00000489824.1	nonsense_mediated_decay	protein_coding	0.000210175543381841	-0.111
chr17	59960067	59960168	RNFT1	ENST00000589113.1	9724	ENST00000589113.1	protein_coding	protein_coding	0.0105392355240772	0.102
chr17	63726637	63726695	STRADA	ENST00000582030.5	9588	ENST00000582030.5	protein_coding	protein_coding	0.00425552307319673	-0.22
chr17	63726637	63726695	STRADA	ENST00000584110.1	9586	ENST00000584110.1	protein_coding	protein_coding	1.30780377954566e-06	-0.242
chr17	63799588	63799625	DDX42	ENST00000359353.9	9575	ENST00000359353.9	protein_coding	protein_coding	0	0.429
chr17	64974554	64974641	AMZ2P1	ENST00000687667.2	9503	ENST00000687667.2	processed_transcript	transcribed_unprocessed_pseudogene	0.0205684814110401	-0.25
chr17	64974950	64975117	AMZ2P1	ENST00000690225.2	12496	ENST00000690225.2	processed_transcript	transcribed_unprocessed_pseudogene	0.0356334402281533	-0.167
chr17	67687065	67687184	PITPNC1	ENST00000578527.1	9452	ENST00000578527.1	retained_intron	protein_coding	0.00146653472517826	-0.19
chr17	67875555	67875744	BPTF	ENST00000424123.7	9435	ENST00000424123.7	protein_coding	protein_coding	0.0309760513673762	-0.123
chr17	67886127	67886316	BPTF	ENST00000544491.2	9432	ENST00000544491.2	protein_coding	protein_coding	0.0114222252893123	-0.146
chr17	68514986	68515119	PRKAR1A	ENST00000589309.5	9416	ENST00000589309.5	protein_coding	protein_coding	0.000164648716769669	-0.117
chr17	73212677	73212740	FAM104A	ENST00000579872.1	9392	ENST00000579872.1	protein_coding	protein_coding	6.64136480594752e-05	-0.31
chr17	74866445	74866544	FDXR	ENST00000583881.5	9370	ENST00000583881.5	nonsense_mediated_decay	protein_coding	0.014711094726174	-0.141
chr17	74866445	74866568	FDXR	ENST00000579543.1	9355	ENST00000579543.1	nonsense_mediated_decay	protein_coding	0.0370945802504811	-0.109
chr17	75243062	75243166	GGA3	ENST00000582717.5	9314	ENST00000582717.5	protein_coding	protein_coding	2.06987175011253e-07	0.205
chr17	75243062	75243258	GGA3	ENST00000584243.5	59540	ENST00000584243.5	nonsense_mediated_decay	protein_coding	8.10183461812837e-07	0.308
chr17	75288501	75288591	SLC25A19	ENST00000416858.7	9303	ENST00000416858.7	protein_coding	protein_coding	0.0497348123785932	-0.287
chr17	75485870	75485998	TMEM94	ENST00000581519.5	9284	ENST00000581519.5	protein_coding	protein_coding	0.0297420508747027	0.122
chr17	75496729	75496807	TMEM94	ENST00000579898.5	9281	ENST00000579898.5	retained_intron	protein_coding	4.27829662693248e-05	0.18
chr17	75891812	75891878	TRIM65	ENST00000269383.8	52050	ENST00000269383.8	protein_coding	protein_coding	3.33217467868525e-06	0.233
chr17	76090328	76090397	EXOC7	ENST00000405575.8	29529	ENST00000405575.8	protein_coding	protein_coding	0.00595306161682698	0.108
chr17	76557969	76558600	SNHG16	ENST00000586846.2	62374	ENST00000586846.2	lncRNA	lncRNA	0.00563254316458975	-0.125
chr17	76558373	76558600	SNHG16	ENST00000667091.1	9157	ENST00000667091.1	lncRNA	lncRNA	2.77777296085604e-06	-0.145
chr17	76558373	76558600	SNHG16	ENST00000667091.1	9158	ENST00000667091.1	lncRNA	lncRNA	4.15989540758516e-06	-0.227
chr17	76729689	76729794	METTL23	ENST00000586738.5	9142	ENST00000586738.5	protein_coding	protein_coding	0.000348860399746432	0.197
chr17	78222827	78222992	BIRC5	ENST00000590925.6	58087	ENST00000590925.6	nonsense_mediated_decay	protein_coding	3.45683094229805e-05	-0.146
chr17	81446737	81446830	BAHCC1	ENST00000584436.7	28175	ENST00000584436.7	protein_coding	protein_coding	1.24242395733101e-08	0.236
chr17	81456296	81456585	BAHCC1	ENST00000675386.2	8949	ENST00000675386.2	protein_coding	protein_coding	0.000330711050900904	0.116
chr17	81823411	81823513	MCRIP1	ENST00000575061.2	8885	ENST00000575061.2	protein_coding	protein_coding	9.96055674747404e-06	0.111
chr17	81934325	81934489	PYCR1	ENST00000582198.5	8827	ENST00000582198.5	protein_coding	protein_coding	0.00571589266477055	0.101
chr17	81934652	81934745	PYCR1	ENST00000582198.5	8828	ENST00000582198.5	protein_coding	protein_coding	0.037870433198279	0.119
chr17	82019640	82019694	CENPX	ENST00000577379.5	8810	ENST00000577379.5	processed_transcript	protein_coding	0.000156442777183504	0.126
chr17	82245975	82246039	CSNK1D	ENST00000269361.11	8754	ENST00000269361.11	nonsense_mediated_decay	protein_coding	1.13548734828567e-07	0.213
chr17	82439630	82440334	HEXD	ENST00000582429.5	8729	ENST00000582429.5	nonsense_mediated_decay	protein_coding	0.0410246722424392	0.211
chr16	124936	125073	NPRL3	ENST00000456528.5	44943	ENST00000456528.5	nonsense_mediated_decay	protein_coding	0.000447314762610189	-0.205
chr16	406684	406952	DECR2	ENST00000445291.5	15103	ENST00000445291.5	nonsense_mediated_decay	protein_coding	0.0123430776150402	0.219
chr16	411360	411578	DECR2	ENST00000429116.1	15099	ENST00000429116.1	nonsense_mediated_decay	protein_coding	0.00183855422532853	0.12
chr16	491133	491268	RAB11FIP3	ENST00000495663.1	15097	ENST00000495663.1	retained_intron	protein_coding	9.41620654686973e-05	-0.158
chr16	578784	578938	PIGQ	ENST00000420990.6	15078	ENST00000420990.6	nonsense_mediated_decay	protein_coding	6.13480401078873e-08	0.15
chr16	582247	582309	PIGQ	ENST00000637468.1	15081	ENST00000637468.1	nonsense_mediated_decay	protein_coding	1.22376685056716e-13	0.445
chr16	651823	652039	WDR90	ENST00000549648.5	15044	ENST00000549648.5	retained_intron	protein_coding	6.29910328131975e-06	0.348
chr16	651826	652039	WDR90	ENST00000293879.9	15038	ENST00000293879.9	protein_coding	protein_coding	9.33373003144567e-06	0.343
chr16	661050	661172	WDR90	ENST00000552683.5	15026	ENST00000552683.5	retained_intron	protein_coding	3.32771371207021e-10	0.397
chr16	668487	668569	RHOT2	ENST00000561929.1	15009	ENST00000561929.1	protein_coding	protein_coding	4.83505290880848e-08	0.126
chr16	669552	669606	RHOT2	ENST00000568950.5	15010	ENST00000568950.5	retained_intron	protein_coding	0.000134425126624484	0.109
chr16	670695	670773	RHOT2	ENST00000569358.5	31059	ENST00000569358.5	retained_intron	protein_coding	0.0270972731365179	0.121
chr16	731564	731702	CIAO3	ENST00000540986.5	14993	ENST00000540986.5	protein_coding	protein_coding	0.000545775210972247	0.118
chr16	791850	791948	CHTF18	ENST00000317063.10	14980	ENST00000317063.10	protein_coding	protein_coding	0.00221105661603267	0.248
chr16	1207274	1207430	CACNA1H	ENST00000640028.1	14965	ENST00000640028.1	nonsense_mediated_decay	protein_coding	0.00018843674412089	0.152
chr16	1312346	1312603	UBE2I	ENST00000397515.6	22418	ENST00000397515.6	protein_coding	protein_coding	3.27260946249636e-06	-0.105
chr16	1501419	1501499	TELO2	ENST00000262319.11	14918	ENST00000262319.11	protein_coding	protein_coding	0.0185752949593694	0.179
chr16	1502644	1502761	TELO2	ENST00000564507.5	14915	ENST00000564507.5	processed_transcript	protein_coding	0.00823958997018297	0.137
chr16	1819114	1819223	HAGH	ENST00000569339.1	14858	ENST00000569339.1	protein_coding	protein_coding	0.000913006781376705	0.143
chr16	1865777	1865835	MEIOB	ENST00000397344.7	14855	ENST00000397344.7	protein_coding	protein_coding	0.00083477804954703	-0.187
chr16	2002990	2003120	ZNF598	ENST00000652647.1	14828	ENST00000652647.1	processed_transcript	protein_coding	1.09205894327385e-11	0.196
chr16	2044629	2044800	NTHL1	ENST00000651570.2	14820	ENST00000651570.2	protein_coding	protein_coding	0.00855484243331101	0.105
chr16	2092479	2092592	PKD1	ENST00000423118.5	14792	ENST00000423118.5	protein_coding	protein_coding	0.000550953622469623	0.162
chr16	2092479	2092592	PKD1	ENST00000562425.1	14791	ENST00000562425.1	nonsense_mediated_decay	protein_coding	2.1348340607074e-06	0.286
chr16	2092953	2093093	PKD1	ENST00000423118.5	14793	ENST00000423118.5	protein_coding	protein_coding	3.13996894066483e-05	0.33
chr16	2264572	2264760	RNPS1	ENST00000562690.5	14760	ENST00000562690.5	protein_coding	protein_coding	1.24515852327972e-06	0.129
chr16	2499356	2499420	TBC1D24	ENST00000627285.1	14743	ENST00000627285.1	protein_coding	protein_coding	0.00381413408253168	0.155
chr16	3118904	3119015	ZNF205	ENST00000620094.4	14661	ENST00000620094.4	protein_coding	protein_coding	0.000131076478279282	0.221
chr16	3138974	3139098	ZNF213	ENST00000572647.5	14655	ENST00000572647.5	protein_coding	protein_coding	4.25888034108275e-05	0.207
chr16	3313048	3313175	ZNF75A	ENST00000574298.6	14634	ENST00000574298.6	protein_coding	protein_coding	0.0423383967653563	-0.153
chr16	4463419	4463512	NMRAL1	ENST00000571448.5	24916	ENST00000571448.5	nonsense_mediated_decay	protein_coding	2.06134489881371e-08	0.108
chr16	4677462	4677572	MGRN1	ENST00000588994.5	14527	ENST00000588994.5	protein_coding	protein_coding	1.4698170664278e-05	0.234
chr16	4680031	4680097	MGRN1	ENST00000587747.5	14531	ENST00000587747.5	protein_coding	protein_coding	2.11632413526347e-05	0.372
chr16	11796218	11796415	ZC3H7A	ENST00000572781.5	60414	ENST00000572781.5	protein_coding	protein_coding	0.0418025915846185	0.133
chr16	15086364	15086454	RRN3	ENST00000564131.1	14273	ENST00000564131.1	protein_coding	protein_coding	0.0291095988089978	0.155
chr16	19524779	19525019	CCP110	ENST00000565376.2	59888	ENST00000565376.2	protein_coding	protein_coding	0.0078999754055529	-0.139
chr16	19548514	19548600	CCP110	ENST00000381396.9	14139	ENST00000381396.9	protein_coding	protein_coding	0.0465259050998323	0.109
chr16	19763847	19764112	IQCK	ENST00000568126.5	42595	ENST00000568126.5	nonsense_mediated_decay	protein_coding	0.0015493945095909	0.298
chr16	22364901	22365014	CDR2	ENST00000268383.7	50553	ENST00000268383.7	protein_coding	protein_coding	0.015378941095976	-0.116
chr16	24793472	24793649	TNRC6A	ENST00000491718.5	13938	ENST00000491718.5	nonsense_mediated_decay	protein_coding	0.00357319433826654	-0.223
chr16	25161101	25161204	LCMT1	ENST00000399069.8	13918	ENST00000399069.8	protein_coding	protein_coding	0.0129038308049775	-0.121
chr16	28832495	28832567	ATXN2L	ENST00000570200.5	13818	ENST00000570200.5	protein_coding	protein_coding	4.77546963803086e-08	0.14
chr16	29803398	29803608	KIF22	ENST00000691486.1	13755	ENST00000691486.1	nonsense_mediated_decay	protein_coding	1.61213090588198e-07	0.132
chr16	29993905	29994843	HIRIP3	ENST00000279392.8	13715	ENST00000279392.8	protein_coding	protein_coding	0.00191319733897087	0.143
chr16	30001211	30001530	INO80E	ENST00000562441.5	13711	ENST00000562441.5	nonsense_mediated_decay	protein_coding	3.04128989895639e-05	0.144
chr16	30001211	30004657	INO80E	ENST00000569957.5	23539	ENST00000569957.5	retained_intron	protein_coding	0	0.107
chr16	30001413	30001530	INO80E	ENST00000567987.5	13706	ENST00000567987.5	nonsense_mediated_decay	protein_coding	0.000229978799422492	0.158
chr16	30001464	30001530	INO80E	ENST00000567705.5	13709	ENST00000567705.5	protein_coding	protein_coding	0.00612241967727103	0.121
chr16	30650992	30651127	PRR14	ENST00000569864.5	13652	ENST00000569864.5	protein_coding	protein_coding	2.10174438961974e-06	0.339
chr16	30651595	30651668	PRR14	ENST00000569864.5	13653	ENST00000569864.5	protein_coding	protein_coding	0.000204884895126167	0.132
chr16	30766162	30766282	RNF40	ENST00000566703.1	13610	ENST00000566703.1	retained_intron	protein_coding	0	0.147
chr16	46809602	46809785	C16orf87	ENST00000565112.1	13532	ENST00000565112.1	protein_coding	protein_coding	0.00917098124644059	0.102
chr16	57759124	57759153	KIFC3	ENST00000562903.5	13314	ENST00000562903.5	protein_coding	protein_coding	0.0249062464770546	0.146
chr16	57790929	57791066	KIFC3	ENST00000566975.5	65947	ENST00000566975.5	processed_transcript	protein_coding	1.9452134021182e-11	-0.202
chr16	58403097	58403331	GINS3	ENST00000318129.6	13294	ENST00000318129.6	protein_coding	protein_coding	0.00451037963223497	-0.22
chr16	66724661	66724748	DYNC1LI2	ENST00000564559.6	13218	ENST00000564559.6	nonsense_mediated_decay	protein_coding	0.000482939181547701	-0.137
chr16	67180040	67180666	KIAA0895L	ENST00000561621.5	13163	ENST00000561621.5	protein_coding	protein_coding	0.00219990422678164	0.191
chr16	67264351	67264522	SLC9A5	ENST00000299798.16	13136	ENST00000299798.16	protein_coding	protein_coding	0.0323505046838166	-0.148
chr16	67657985	67658028	ACD	ENST00000695696.1	13090	ENST00000695696.1	retained_intron	protein_coding	0.0144345284558629	0.142
chr16	67659228	67659263	ACD	ENST00000695694.1	13099	ENST00000695694.1	protein_coding	protein_coding	0.000813890112049723	0.113
chr16	67659374	67659419	ACD	ENST00000695650.1	13076	ENST00000695650.1	nonsense_mediated_decay	protein_coding	0.00168339625795606	0.202
chr16	67659876	67660045	ACD	ENST00000695650.1	13077	ENST00000695650.1	nonsense_mediated_decay	protein_coding	0.00384487010619469	0.103
chr16	68356700	68356797	PRMT7	ENST00000568975.5	12958	ENST00000568975.5	nonsense_mediated_decay	protein_coding	2.26062491242298e-06	0.232
chr16	70508665	70508824	COG4	ENST00000482252.5	12799	ENST00000482252.5	nonsense_mediated_decay	protein_coding	8.59321862755639e-05	0.125
chr16	71808014	71808150	AP1G1	ENST00000566161.5	28429	ENST00000566161.5	retained_intron	protein_coding	3.30553754903983e-05	-0.14
chr16	75236827	75236998	BCAR1	ENST00000393420.10	12612	ENST00000393420.10	protein_coding	protein_coding	0.000730371690071371	-0.145
chr16	80980769	80980879	CMC2	ENST00000565925.5	12551	ENST00000565925.5	protein_coding	protein_coding	0.000354277895856277	-0.161
chr16	84074596	84074741	MBTPS1	ENST00000563231.5	12480	ENST00000563231.5	nonsense_mediated_decay	protein_coding	1.53937235830825e-05	0.181
chr16	84179945	84180083	TAF1C	ENST00000570117.5	12468	ENST00000570117.5	protein_coding	protein_coding	0.00861766937667222	0.113
chr16	86551972	86552146	MTHFSD	ENST00000566050.5	67712	ENST00000566050.5	nonsense_mediated_decay	protein_coding	0.00273892472836801	-0.27
chr16	86552032	86552146	MTHFSD	ENST00000565482.1	12412	ENST00000565482.1	protein_coding	protein_coding	0.00519923365299475	-0.169
chr16	86552178	86552292	MTHFSD	ENST00000568037.5	12414	ENST00000568037.5	protein_coding	protein_coding	0.00186182593032706	-0.236
chr16	88625201	88625267	ZC3H18	ENST00000301011.10	51826	ENST00000301011.10	protein_coding	protein_coding	1.66031586583922e-07	0.166
chr16	88717536	88717615	PIEZO1	ENST00000419505.5	12332	ENST00000419505.5	nonsense_mediated_decay	protein_coding	0.000540620510441219	-0.246
chr16	88810422	88810556	APRT	ENST00000569616.1	12327	ENST00000569616.1	protein_coding	protein_coding	2.79967885609233e-12	0.148
chr16	89100661	89101347	ACSF3	ENST00000406948.7	12311	ENST00000406948.7	protein_coding	protein_coding	0.000319560045352783	-0.24
chr16	89578856	89578996	CPNE7	ENST00000268720.9	50454	ENST00000268720.9	protein_coding	protein_coding	1.38234574040557e-05	0.101
chr16	89583443	89583528	CPNE7	ENST00000525982.5	12245	ENST00000525982.5	nonsense_mediated_decay	protein_coding	1.19261458878081e-06	0.101
chr16	89587555	89587582	CPNE7	ENST00000529800.5	64617	ENST00000529800.5	protein_coding	protein_coding	0.000174695625312621	0.229
chr16	89595830	89595924	CPNE7	ENST00000526232.1	12243	ENST00000526232.1	protein_coding	protein_coding	0.00255084251890467	0.231
chr16	89893727	89893858	TCF25	ENST00000562256.5	12180	ENST00000562256.5	protein_coding	protein_coding	6.3335301915603e-14	0.335
chr15	22839061	22839174	NIPA2	ENST00000560762.5	49064	ENST00000560762.5	processed_transcript	protein_coding	0.0451346919121432	-0.191
chr15	25115265	25115656	SNHG14	ENST00000662370.1	17040	ENST00000662370.1	lncRNA	lncRNA	0.0074203304709475	-0.113
chr15	25115298	25115656	SNHG14	ENST00000663996.1	17019	ENST00000663996.1	lncRNA	lncRNA	0.0098760941016609	-0.1
chr15	40812698	40812902	ZFYVE19	ENST00000336455.9	16803	ENST00000336455.9	protein_coding	protein_coding	0.00784429845032229	0.24
chr15	40899143	40901014	VPS18	ENST00000220509.10	16797	ENST00000220509.10	protein_coding	protein_coding	0.00142055236417135	0.129
chr15	41524990	41525165	RPAP1	ENST00000565035.1	51488	ENST00000565035.1	protein_coding	protein_coding	0.015318888589604	0.11
chr15	42560781	42560870	HAUS2	ENST00000567640.5	48083	ENST00000567640.5	nonsense_mediated_decay	protein_coding	0.00236728022954675	-0.319
chr15	42560781	42560870	HAUS2	ENST00000568846.6	16685	ENST00000568846.6	protein_coding	protein_coding	1.09424519135387e-11	-0.284
chr15	43190054	43190151	CCNDBP1	ENST00000444658.7	16627	ENST00000444658.7	retained_intron	protein_coding	0.0122190331313609	0.128
chr15	45592134	45592276	BLOC1S6	ENST00000672455.1	16496	ENST00000672455.1	nonsense_mediated_decay	protein_coding	0.0427103859132798	-0.133
chr15	52343116	52343197	MYO5A	ENST00000687172.1	16364	ENST00000687172.1	retained_intron	protein_coding	0.00645664223711431	-0.165
chr15	52568847	52568900	ARPP19	ENST00000569281.6	16354	ENST00000569281.6	protein_coding	protein_coding	0.00356796209951231	0.144
chr15	52568847	52568902	ARPP19	ENST00000561971.1	16352	ENST00000561971.1	protein_coding	protein_coding	0.0187341847997239	0.104
chr15	57252420	57252492	TCF12	ENST00000558210.5	16285	ENST00000558210.5	processed_transcript	protein_coding	1.20962141228815e-08	-0.215
chr15	63533802	63533918	USP3	ENST00000559192.5	16174	ENST00000559192.5	nonsense_mediated_decay	protein_coding	3.29873653607879e-06	-0.195
chr15	69384676	69384882	PAQR5	ENST00000561027.1	15940	ENST00000561027.1	processed_transcript	protein_coding	0.000517160759319565	0.138
chr15	72203021	72203188	PKM	ENST00000568459.5	15884	ENST00000568459.5	protein_coding	protein_coding	1.39639873268482e-10	0.277
chr15	74890437	74890654	MPI	ENST00000563786.5	34240	ENST00000563786.5	protein_coding	protein_coding	0.0248624409670873	-0.144
chr15	74890552	74890654	MPI	ENST00000562606.5	15742	ENST00000562606.5	protein_coding	protein_coding	0.0212639932099919	-0.116
chr15	74890555	74890654	MPI	ENST00000564633.5	53578	ENST00000564633.5	protein_coding	protein_coding	0.0207456005613223	-0.115
chr15	74906277	74906365	FAM219B	ENST00000563069.5	15738	ENST00000563069.5	nonsense_mediated_decay	protein_coding	0.00675569589590911	0.258
chr15	75363998	75364188	MAN2C1	ENST00000570257.6	15691	ENST00000570257.6	nonsense_mediated_decay	protein_coding	0.00625648746172394	0.153
chr15	84645972	84646085	WDR73	ENST00000558521.5	32366	ENST00000558521.5	nonsense_mediated_decay	protein_coding	2.9481303553981e-06	0.278
chr15	84646689	84647023	WDR73	ENST00000559178.5	36750	ENST00000559178.5	nonsense_mediated_decay	protein_coding	0.00111166653561123	0.154
chr15	89321124	89321260	POLG	ENST00000636774.1	15385	ENST00000636774.1	nonsense_mediated_decay	protein_coding	0.00104627760374725	0.148
chr15	89388483	89388581	MIR9-3HG	ENST00000664925.1	15364	ENST00000664925.1	lncRNA	lncRNA	0.00213283580286161	0.383
chr15	89388500	89388581	MIR9-3HG	ENST00000664345.1	15362	ENST00000664345.1	lncRNA	lncRNA	0.00509682086076842	0.314
chr15	89388503	89388581	MIR9-3HG	ENST00000664594.1	15357	ENST00000664594.1	lncRNA	lncRNA	0.00169514319244889	0.366
chr15	90903230	90903432	MAN2A2	ENST00000558853.5	15309	ENST00000558853.5	protein_coding	protein_coding	0.00751176886412357	0.251
chr15	90903230	90903734	MAN2A2	ENST00000558290.5	16635	ENST00000558290.5	protein_coding	protein_coding	0.00625648746172394	0.371
chr15	90912516	90912664	MAN2A2	ENST00000561047.1	15302	ENST00000561047.1	retained_intron	protein_coding	0.00299958930909991	0.128
chr15	90912541	90912664	MAN2A2	ENST00000557865.5	15306	ENST00000557865.5	protein_coding	protein_coding	0.00376536494895406	0.128
chr15	90969078	90969120	PRC1	ENST00000394249.8	46967	ENST00000394249.8	protein_coding	protein_coding	0.00340212335979875	-0.198
chr15	92883584	92883778	CHASERR	ENST00000557147.1	15260	ENST00000557147.1	lncRNA	lncRNA	0.0350204799135312	-0.182
chr15	101286213	101286293	SNRPA1	ENST00000559686.3	15186	ENST00000559686.3	protein_coding	protein_coding	0	0.19
chr14	23071124	23071186	ACIN1	ENST00000555566.1	54154	ENST00000555566.1	protein_coding	protein_coding	0.00987203276068902	0.125
chr14	23565815	23565892	AP1G2	ENST00000556943.5	46191	ENST00000556943.5	nonsense_mediated_decay	protein_coding	0.022425844137123	0.139
chr14	24159863	24159960	RNF31	ENST00000699885.1	33178	ENST00000699885.1	protein_coding	protein_coding	0.0157325492882688	0.133
chr14	35116609	35116737	PPP2R3C	ENST00000554361.5	47060	ENST00000554361.5	protein_coding	protein_coding	0.0144345284558629	-0.146
chr14	55148593	55148684	DLGAP5	ENST00000395425.6	67951	ENST00000395425.6	protein_coding	protein_coding	1.84621051184429e-06	0.156
chr14	55663954	55664041	KTN1	ENST00000395308.5	24864	ENST00000395308.5	protein_coding	protein_coding	0.000203937879918427	-0.163
chr14	69453240	69453309	SLC39A9	ENST00000555840.5	50900	ENST00000555840.5	nonsense_mediated_decay	protein_coding	0.0298729288545931	0.127
chr14	71400793	71400918	SIPA1L1	ENST00000554362.5	63582	ENST00000554362.5	processed_transcript	protein_coding	7.30955099045428e-05	-0.145
chr14	71400793	71400918	SIPA1L1	ENST00000556408.5	68086	ENST00000556408.5	processed_transcript	protein_coding	0.00104627760374725	-0.149
chr14	73279280	73279424	NUMB	ENST00000355058.7	36243	ENST00000355058.7	protein_coding	protein_coding	0.00151971012770929	-0.205
chr14	73879095	73879305	PTGR2	ENST00000555228.5	23023	ENST00000555228.5	protein_coding	protein_coding	2.48240125364448e-06	-0.226
chr14	74299547	74299675	ABCD4	ENST00000557588.5	43478	ENST00000557588.5	protein_coding	protein_coding	0.0487210260641536	-0.142
chr14	75737565	75737607	TTLL5	ENST00000554148.5	47534	ENST00000554148.5	processed_transcript	protein_coding	0.00470685665832333	0.194
chr14	91285394	91285836	CCDC88C	ENST00000556726.5	57755	ENST00000556726.5	protein_coding	protein_coding	0.000809874722470082	-0.254
chr14	91309858	91309986	CCDC88C	ENST00000389857.11	68246	ENST00000389857.11	protein_coding	protein_coding	0.00788436719619743	0.106
chr14	91466260	91466416	PPP4R3A	ENST00000554308.5	68247	ENST00000554308.5	nonsense_mediated_decay	protein_coding	4.68329405621361e-07	-0.25
chr14	92010985	92011072	TRIP11	ENST00000267622.8	51618	ENST00000267622.8	protein_coding	protein_coding	0.000833616441044814	0.132
chr14	92011754	92011795	TRIP11	ENST00000267622.8	51619	ENST00000267622.8	protein_coding	protein_coding	0.00161522038154977	0.102
chr14	92093251	92093318	ATXN3	ENST00000556315.6	35644	ENST00000556315.6	nonsense_mediated_decay	protein_coding	3.51425964023861e-05	0.224
chr14	96560648	96560711	PAPOLA	ENST00000216277.13	39097	ENST00000216277.13	protein_coding	protein_coding	0.0128865858776636	0.114
chr14	96562818	96562893	PAPOLA	ENST00000216277.13	39098	ENST00000216277.13	protein_coding	protein_coding	0.012252681243439	0.1
chr14	99231344	99231557	BCL11B	ENST00000357195.8	63782	ENST00000357195.8	protein_coding	protein_coding	0.0371673555297581	-0.102
chr14	100102303	100102379	EVL	ENST00000553875.5	58744	ENST00000553875.5	nonsense_mediated_decay	protein_coding	9.28307185112406e-07	-0.115
chr14	100374135	100374244	WARS1	ENST00000553524.5	67467	ENST00000553524.5	protein_coding	protein_coding	0.038193605169333	-0.118
chr14	100374135	100374265	WARS1	ENST00000556209.5	68305	ENST00000556209.5	protein_coding	protein_coding	0.041662429803912	-0.107
chr14	100375282	100375350	WARS1	ENST00000554772.5	62567	ENST00000554772.5	protein_coding	protein_coding	0.00384487010619469	-0.204
chr14	100375282	100375403	WARS1	ENST00000553413.5	63591	ENST00000553413.5	protein_coding	protein_coding	0.000335466445319576	-0.268
chr14	100375282	100375403	WARS1	ENST00000553413.5	63592	ENST00000553413.5	protein_coding	protein_coding	0.0139160361362218	-0.124
chr14	100375282	100375406	WARS1	ENST00000553769.6	68302	ENST00000553769.6	protein_coding	protein_coding	0.018155613152813	-0.133
chr14	100375282	100375406	WARS1	ENST00000556504.5	68300	ENST00000556504.5	protein_coding	protein_coding	0.000256639609776671	-0.277
chr14	100375282	100375546	WARS1	ENST00000553581.1	68309	ENST00000553581.1	protein_coding	protein_coding	0.000241949873470116	-0.151
chr14	103498501	103498528	MARK3	ENST00000677604.1	22443	ENST00000677604.1	nonsense_mediated_decay	protein_coding	0.0298064163555911	0.205
chr14	103498501	103498528	MARK3	ENST00000677604.1	22444	ENST00000677604.1	nonsense_mediated_decay	protein_coding	0.0314966548943503	0.135
chr14	103571622	103571820	COA8	ENST00000674165.1	26454	ENST00000674165.1	protein_coding	protein_coding	0.0151020562061398	-0.126
chr14	104793126	104794261	AKT1	ENST00000553797.2	68380	ENST00000553797.2	protein_coding	protein_coding	0.000537866939572361	0.327
chr14	105449358	105449409	MTA1	ENST00000438610.5	17135	ENST00000438610.5	nonsense_mediated_decay	protein_coding	0.00197052998052849	0.224
chr6	4998715	4998841	RPP40	ENST00000380051.7	19076	ENST00000380051.7	protein_coding	protein_coding	0.00468711547986798	-0.229
chr6	17794248	17794395	KIF13A	ENST00000378843.6	18785	ENST00000378843.6	protein_coding	protein_coding	0.0498290259201499	0.226
chr6	30201034	30201138	TRIM26	ENST00000416596.5	18482	ENST00000416596.5	protein_coding	protein_coding	0.00765463795502531	-0.109
chr6	30561327	30561508	PRR3	ENST00000481741.5	36720	ENST00000481741.5	processed_transcript	protein_coding	2.98643910421967e-07	-0.411
chr6	30561327	30561508	PRR3	ENST00000498336.5	64304	ENST00000498336.5	processed_transcript	protein_coding	0.000475432729954202	-0.375
chr6	30645894	30645974	ATAT1	ENST00000330083.6	50581	ENST00000330083.6	protein_coding	protein_coding	9.11242842116164e-08	0.259
chr6	30647605	30647846	C6orf136	ENST00000493705.1	64073	ENST00000493705.1	processed_transcript	protein_coding	0.00250112070184628	-0.322
chr6	30741613	30741704	FLOT1	ENST00000454845.1	18392	ENST00000454845.1	protein_coding	protein_coding	0.00173890653848791	0.123
chr6	30925273	30925385	VARS2	ENST00000625423.2	18364	ENST00000625423.2	protein_coding	protein_coding	5.17312418696473e-05	0.207
chr6	31639499	31639646	BAG6	ENST00000676571.1	18239	ENST00000676571.1	protein_coding	protein_coding	1.44442595106968e-08	0.179
chr6	31762789	31763168	MSH5-SAPCD1	ENST00000498473.6	43349	ENST00000498473.6	nonsense_mediated_decay	protein_coding	0.0371142995760079	0.175
chr6	32155029	32155183	PPT2	ENST00000375143.6	18056	ENST00000375143.6	protein_coding	protein_coding	0.0492838216600541	0.129
chr6	33303954	33304020	TAPBP	ENST00000699658.1	36980	ENST00000699658.1	processed_transcript	protein_coding	0.0253748986326942	0.121
chr6	35462788	35462914	FANCE	ENST00000696267.1	17801	ENST00000696267.1	retained_intron	protein_coding	0.0413816140175425	0.168
chr6	36443417	36443530	KCTD20	ENST00000498267.5	42539	ENST00000498267.5	protein_coding	protein_coding	2.28978152084211e-06	-0.145
chr6	42880860	42881082	RPL7L1	ENST00000397415.7	30156	ENST00000397415.7	retained_intron	protein_coding	0.000495210907597159	-0.114
chr6	43675201	43675271	MRPS18A	ENST00000372133.8	63673	ENST00000372133.8	protein_coding	protein_coding	4.2376075861594e-05	0.131
chr6	44261625	44261848	NFKBIE	ENST00000275015.9	20869	ENST00000275015.9	protein_coding	protein_coding	0.000350398628113792	0.234
chr6	52265234	52265385	MCM3	ENST00000421471.1	17348	ENST00000421471.1	protein_coding	protein_coding	8.14406101228263e-06	-0.108
chr6	52464894	52465115	EFHC1	ENST00000635996.1	17161	ENST00000635996.1	protein_coding	protein_coding	0.041572167698019	-0.151
chr6	53094691	53094841	FBXO9	ENST00000473318.1	58256	ENST00000473318.1	protein_coding	protein_coding	0	-0.497
chr6	79004372	79004436	PHIP	ENST00000700119.1	56198	ENST00000700119.1	nonsense_mediated_decay	protein_coding	0.00184330529568454	-0.103
chr6	82211489	82211572	IBTK	ENST00000369751.2	29213	ENST00000369751.2	retained_intron	protein_coding	0.00863480887748601	0.116
chr6	109140420	109140675	CEP57L1	ENST00000522608.5	18084	ENST00000522608.5	protein_coding	protein_coding	0.000223143721339544	-0.317
chr6	109145218	109145381	CEP57L1	ENST00000522608.5	18085	ENST00000522608.5	protein_coding	protein_coding	0.00116333491649616	-0.126
chr6	109155790	109155877	CEP57L1	ENST00000522490.5	25823	ENST00000522490.5	protein_coding	protein_coding	0.0306794219680262	-0.144
chr6	111813891	111814107	FYN	ENST00000487824.2	40287	ENST00000487824.2	protein_coding	protein_coding	0.014248870295958	-0.117
chr6	112097040	112097201	FAM229B	ENST00000368656.7	65822	ENST00000368656.7	protein_coding	protein_coding	0.0297503625301195	-0.154
chr6	127315933	127315974	ECHDC1	ENST00000436638.6	56773	ENST00000436638.6	protein_coding	protein_coding	5.24597641919377e-06	-0.113
chr6	136269140	136269303	BCLAF1	ENST00000640069.1	56941	ENST00000640069.1	nonsense_mediated_decay	protein_coding	0	-0.281
chr6	161108950	161109041	MAP3K4	ENST00000544041.5	67921	ENST00000544041.5	nonsense_mediated_decay	protein_coding	0.0213969754238993	-0.1
chr6	166948565	166948625	RNASET2	ENST00000028008.9	35933	ENST00000028008.9	nonsense_mediated_decay	protein_coding	0.0369505423276761	-0.164
chr6	166948569	166948625	RNASET2	ENST00000496851.6	33793	ENST00000496851.6	processed_transcript	protein_coding	0.040635941114026	-0.105
chr6	169694462	169695065	WDR27	ENST00000649806.1	57343	ENST00000649806.1	retained_intron	protein_coding	0.0270580914619179	-0.135
chr2	675757	676238	TMEM18	ENST00000432667.5	46910	ENST00000432667.5	nonsense_mediated_decay	protein_coding	0.0292534297100713	0.251
chr2	20331716	20331937	PUM2	ENST00000424110.1	53254	ENST00000424110.1	protein_coding	protein_coding	0.00292275023567615	-0.13
chr2	20640972	20641180	HS1BP3	ENST00000402541.5	32737	ENST00000402541.5	protein_coding	protein_coding	0.00566458368249135	0.142
chr2	26792501	26792833	CENPA	ENST00000419525.5	34768	ENST00000419525.5	nonsense_mediated_decay	protein_coding	8.12217451658391e-05	0.41
chr2	26792755	26792833	CENPA	ENST00000472719.5	48902	ENST00000472719.5	processed_transcript	protein_coding	2.88700368409127e-05	0.171
chr2	27039740	27039837	TMEM214	ENST00000321326.11	25162	ENST00000321326.11	nonsense_mediated_decay	protein_coding	1.86403969012907e-06	0.289
chr2	27102359	27102430	CGREF1	ENST00000402394.6	31391	ENST00000402394.6	protein_coding	protein_coding	0.0415224804597812	0.112
chr2	27131671	27131831	PREB	ENST00000441451.1	31722	ENST00000441451.1	nonsense_mediated_decay	protein_coding	0.00255677352188841	0.111
chr2	27131673	27131831	PREB	ENST00000456259.5	47821	ENST00000456259.5	protein_coding	protein_coding	0.00166921063551068	0.127
chr2	27132229	27132403	PREB	ENST00000468045.5	51920	ENST00000468045.5	retained_intron	protein_coding	0.000110480512574377	0.143
chr2	27445744	27445843	IFT172	ENST00000674701.1	24661	ENST00000674701.1	nonsense_mediated_decay	protein_coding	0.00168985443492446	0.129
chr2	30148244	30148541	YPEL5	ENST00000490211.6	47799	ENST00000490211.6	processed_transcript	protein_coding	0.0335606132543249	-0.149
chr2	39757247	39757368	THUMPD2	ENST00000460072.5	39699	ENST00000460072.5	retained_intron	protein_coding	0.0128893258552142	-0.213
chr2	39768900	39769093	THUMPD2	ENST00000510781.2	49915	ENST00000510781.2	processed_transcript	protein_coding	2.37422066120901e-05	-0.199
chr2	46543753	46543812	RHOQ	ENST00000238738.9	31046	ENST00000238738.9	protein_coding	protein_coding	0.0366739523115804	0.134
chr2	46591802	46591925	PIGF	ENST00000420164.5	41796	ENST00000420164.5	nonsense_mediated_decay	protein_coding	0.000213354625101186	-0.243
chr2	61185979	61186081	AHSA2P	ENST00000489653.6	31242	ENST00000489653.6	transcribed_unitary_pseudogene	transcribed_unitary_pseudogene	0.000870116922306251	0.24
chr2	61203139	61203263	USP34	ENST00000463046.5	47897	ENST00000463046.5	retained_intron	protein_coding	0.00228890063417408	-0.12
chr2	61204255	61204380	USP34	ENST00000463046.5	47898	ENST00000463046.5	retained_intron	protein_coding	0.00044882824161994	-0.123
chr2	62949093	62949162	EHBP1	ENST00000444311.1	50263	ENST00000444311.1	protein_coding	protein_coding	3.05496396698298e-05	0.223
chr2	70228343	70228462	TIA1	ENST00000477044.6	56636	ENST00000477044.6	processed_transcript	protein_coding	0.0080443550545352	-0.103
chr2	73932597	73932683	DGUOK	ENST00000462685.1	52271	ENST00000462685.1	processed_transcript	protein_coding	7.17719832265723e-09	-0.114
chr2	73938909	73939022	DGUOK	ENST00000264093.9	42696	ENST00000264093.9	protein_coding	protein_coding	0.00549552310236292	-0.133
chr2	74424874	74424975	WDR54	ENST00000480089.5	43165	ENST00000480089.5	retained_intron	protein_coding	0.000284133165472232	0.147
chr2	74439550	74439977	RTKN	ENST00000464094.2	39440	ENST00000464094.2	retained_intron	protein_coding	0.044488013594365	0.234
chr2	74464495	74464722	MOGS	ENST00000649601.1	39443	ENST00000649601.1	protein_coding	protein_coding	5.62095843634814e-09	0.309
chr2	86125794	86125880	PTCD3	ENST00000254630.12	38844	ENST00000254630.12	protein_coding	protein_coding	1.60501843839041e-05	0.138
chr2	95405276	95405402	FAHD2A	ENST00000447036.5	53708	ENST00000447036.5	protein_coding	protein_coding	0.0424119527784688	0.185
chr2	95410863	95411026	FAHD2A	ENST00000233379.9	53706	ENST00000233379.9	protein_coding	protein_coding	0.00136959997062691	0.14
chr2	96019200	96019700	FAHD2CP	ENST00000685061.1	42934	ENST00000685061.1	processed_transcript	transcribed_unprocessed_pseudogene	0.00125938696833507	0.357
chr2	96019200	96019700	FAHD2CP	ENST00000685061.1	42935	ENST00000685061.1	processed_transcript	transcribed_unprocessed_pseudogene	0.000654408875750867	0.379
chr2	96602752	96602862	KANSL3	ENST00000431828.6	46893	ENST00000431828.6	protein_coding	protein_coding	7.59196840528454e-10	0.15
chr2	97660570	97660646	ACTR1B	ENST00000289228.7	34095	ENST00000289228.7	protein_coding	protein_coding	0.0168481712629155	0.128
chr2	101868028	101868037	MAP4K4	ENST00000625522.3	44596	ENST00000625522.3	protein_coding	protein_coding	1.71019364573727e-05	-0.195
chr2	108839184	108839301	CCDC138	ENST00000295124.9	40779	ENST00000295124.9	protein_coding	protein_coding	0.01522550193848	-0.106
chr2	108846737	108846930	CCDC138	ENST00000295124.9	40782	ENST00000295124.9	protein_coding	protein_coding	0.00325315909454872	-0.158
chr2	108856793	108856970	CCDC138	ENST00000295124.9	40785	ENST00000295124.9	protein_coding	protein_coding	0.00192554632446026	-0.157
chr2	109545384	109545542	SEPTIN10	ENST00000437928.5	47716	ENST00000437928.5	protein_coding	protein_coding	1.9452134021182e-11	0.115
chr2	112074911	112074962	TMEM87B	ENST00000283206.9	27900	ENST00000283206.9	protein_coding	protein_coding	0.0203904698631905	-0.101
chr2	112652888	112652947	SLC20A1	ENST00000456264.5	53474	ENST00000456264.5	processed_transcript	protein_coding	0.0143110602353168	-0.174
chr2	127057472	127057601	BIN1	ENST00000316724.10	40464	ENST00000316724.10	protein_coding	protein_coding	3.69991865795301e-05	-0.329
chr2	127057472	127057601	BIN1	ENST00000316724.10	40465	ENST00000316724.10	protein_coding	protein_coding	0.0406602613322497	-0.234
chr2	128156391	128156415	UGGT1	ENST00000438277.5	54294	ENST00000438277.5	nonsense_mediated_decay	protein_coding	0.00440774023459789	0.104
chr2	135641535	135641604	R3HDM1	ENST00000441871.5	37543	ENST00000441871.5	protein_coding	protein_coding	5.69421832557648e-05	-0.232
chr2	135641535	135641790	R3HDM1	ENST00000264160.8	38396	ENST00000264160.8	protein_coding	protein_coding	1.11610929651397e-06	-0.204
chr2	151468473	151468551	RIF1	ENST00000243326.9	54567	ENST00000243326.9	protein_coding	protein_coding	0.00117439309730164	0.161
chr2	152679055	152679109	PRPF40A	ENST00000545856.8	26030	ENST00000545856.8	protein_coding	protein_coding	0.000677847647816758	0.101
chr2	161161284	161161412	TANK	ENST00000406287.5	54718	ENST00000406287.5	protein_coding	protein_coding	0.0300174733805826	-0.269
chr2	168065318	168065381	STK39	ENST00000487143.5	41058	ENST00000487143.5	processed_transcript	protein_coding	0.033539656033578	-0.175
chr2	171392042	171392197	METTL8	ENST00000453846.5	54542	ENST00000453846.5	protein_coding	protein_coding	0.0476786581591264	0.168
chr2	175092542	175092616	ATF2	ENST00000417080.5	39355	ENST00000417080.5	nonsense_mediated_decay	protein_coding	3.74911702718212e-07	-0.207
chr2	175121443	175121540	ATF2	ENST00000264110.7	37891	ENST00000264110.7	protein_coding	protein_coding	2.43246404094705e-05	-0.204
chr2	176111382	176111516	HOXD10	ENST00000549469.1	65514	ENST00000549469.1	processed_transcript	protein_coding	0.000351180842133345	0.182
chr2	177219407	177221976	HNRNPA3	ENST00000677337.1	40426	ENST00000677337.1	nonsense_mediated_decay	protein_coding	0	0.228
chr2	178473028	178473142	FKBP7	ENST00000233092.10	66045	ENST00000233092.10	nonsense_mediated_decay	protein_coding	1.5214044310077e-11	-0.494
chr2	189783013	189783123	ORMDL1	ENST00000392349.9	57219	ENST00000392349.9	protein_coding	protein_coding	7.43769724076743e-05	-0.169
chr2	196864986	196865080	PGAP1	ENST00000470179.5	48432	ENST00000470179.5	retained_intron	protein_coding	0.00566458368249135	0.252
chr2	200860124	200860215	CLK1	ENST00000434813.3	52309	ENST00000434813.3	protein_coding	protein_coding	6.86219547302516e-06	-0.224
chr2	200882341	200882382	PPIL3	ENST00000415562.5	31447	ENST00000415562.5	nonsense_mediated_decay	protein_coding	0.00252045175474217	0.174
chr2	200882341	200882435	PPIL3	ENST00000409264.6	55120	ENST00000409264.6	protein_coding	protein_coding	0.00204546537385612	0.145
chr2	200987364	200987532	FAM126B	ENST00000286181.7	50491	ENST00000286181.7	nonsense_mediated_decay	protein_coding	0.0409042272857442	-0.15
chr2	201401017	201401094	TRAK2	ENST00000430254.1	43618	ENST00000430254.1	protein_coding	protein_coding	0.0109382470388641	0.116
chr2	201719985	201720128	ALS2	ENST00000679409.1	37489	ENST00000679409.1	nonsense_mediated_decay	protein_coding	0.000317401315807462	-0.125
chr2	203470238	203470313	RAPH1	ENST00000439222.5	49133	ENST00000439222.5	protein_coding	protein_coding	0.039326412522106	-0.158
chr2	214792296	214792445	BARD1	ENST00000260947.9	17843	ENST00000260947.9	protein_coding	protein_coding	0.000155637420865384	-0.177
chr2	218651700	218651822	ZNF142	ENST00000450765.5	54589	ENST00000450765.5	nonsense_mediated_decay	protein_coding	0.00164812312110614	0.293
chr2	218651700	218652300	ZNF142	ENST00000411696.7	45112	ENST00000411696.7	protein_coding	protein_coding	7.71994171897102e-05	0.287
chr2	218660036	218660166	BCS1L	ENST00000392110.6	55586	ENST00000392110.6	protein_coding	protein_coding	0.000365203814853411	0.264
chr2	218660036	218660218	BCS1L	ENST00000392109.5	66270	ENST00000392109.5	protein_coding	protein_coding	0.000206476730698843	0.275
chr2	218660036	218660245	BCS1L	ENST00000392111.7	48283	ENST00000392111.7	protein_coding	protein_coding	0.000239797370939572	0.275
chr2	218660306	218660482	BCS1L	ENST00000423377.5	55589	ENST00000423377.5	protein_coding	protein_coding	0.00104988695844548	0.265
chr2	219215996	219216180	ABCB6	ENST00000295750.5	31342	ENST00000295750.5	protein_coding	protein_coding	2.16606732550293e-11	0.473
chr2	219247112	219247246	STK16	ENST00000409638.7	30572	ENST00000409638.7	protein_coding	protein_coding	3.23206128750923e-06	0.307
chr2	219566829	219567126	OBSL1	ENST00000404537.6	18707	ENST00000404537.6	protein_coding	protein_coding	0.00306837051537578	0.154
chr2	227342744	227342819	MFF	ENST00000534203.5	53527	ENST00000534203.5	protein_coding	protein_coding	1.63288549513015e-05	-0.141
chr2	227347225	227347384	MFF	ENST00000304593.14	55753	ENST00000304593.14	protein_coding	protein_coding	0.0109656880755448	-0.117
chr2	227347225	227347384	MFF	ENST00000456345.1	38980	ENST00000456345.1	protein_coding	protein_coding	3.87138358580674e-10	-0.229
chr2	227352513	227352573	MFF	ENST00000349901.11	36003	ENST00000349901.11	protein_coding	protein_coding	4.48976416110229e-05	-0.183
chr2	232198526	232198776	DIS3L2	ENST00000433430.5	55839	ENST00000433430.5	nonsense_mediated_decay	protein_coding	4.6909982638575e-06	-0.113
chr2	232703423	232703489	GIGYF2	ENST00000423659.5	18015	ENST00000423659.5	protein_coding	protein_coding	0.0038421275830929	-0.163
chr2	232703423	232703489	GIGYF2	ENST00000476995.5	53815	ENST00000476995.5	protein_coding	protein_coding	0.0443684919241085	-0.121
chr2	232724573	232724691	GIGYF2	ENST00000427233.5	50950	ENST00000427233.5	protein_coding	protein_coding	0.0125345304920742	0.113
chr2	232724573	232724691	GIGYF2	ENST00000482666.5	38824	ENST00000482666.5	protein_coding	protein_coding	0.0116573573397789	-0.297
chr2	232734416	232734486	GIGYF2	ENST00000476995.5	53816	ENST00000476995.5	protein_coding	protein_coding	0.0042159934064776	-0.289
chr2	233847396	233847461	HJURP	ENST00000411486.7	43346	ENST00000411486.7	protein_coding	protein_coding	0.016867214842144	0.138
chr2	238068068	238068165	SCLY	ENST00000446202.5	17230	ENST00000446202.5	nonsense_mediated_decay	protein_coding	0.0441116841383147	-0.1
chr2	241316421	241316540	SEPTIN2	ENST00000420786.5	59281	ENST00000420786.5	protein_coding	protein_coding	0.00288966144728451	0.2
chr2	241680228	241680319	DTYMK	ENST00000305784.7	46615	ENST00000305784.7	protein_coding	protein_coding	0.000327909627165361	0.128
chr2	241681918	241682333	DTYMK	ENST00000432348.5	39850	ENST00000432348.5	nonsense_mediated_decay	protein_coding	3.0663104480457e-05	0.247
chr12	405510	405564	CCDC77	ENST00000412006.6	65883	ENST00000412006.6	protein_coding	protein_coding	0.000769694423109402	-0.139
chr12	879572	880031	WNK1	ENST00000530271.6	50379	ENST00000530271.6	protein_coding	protein_coding	0.00057094503305203	-0.136
chr12	2861298	2861412	FOXM1	ENST00000342628.6	65914	ENST00000342628.6	protein_coding	protein_coding	0.000245399056857215	-0.178
chr12	6330852	6330926	TNFRSF1A	ENST00000537842.5	31798	ENST00000537842.5	processed_transcript	protein_coding	9.02023997194834e-05	0.361
chr12	6330852	6330960	TNFRSF1A	ENST00000698339.1	65955	ENST00000698339.1	nonsense_mediated_decay	protein_coding	0.000184277894932956	0.381
chr12	6330852	6331993	TNFRSF1A	ENST00000366159.9	65952	ENST00000366159.9	retained_intron	protein_coding	0.00156424891040247	0.247
chr12	6672349	6672532	ZNF384	ENST00000361959.7	35686	ENST00000361959.7	protein_coding	protein_coding	0.000118480654795475	0.126
chr12	6678662	6678710	ZNF384	ENST00000361959.7	35688	ENST00000361959.7	protein_coding	protein_coding	0.00756814262538506	0.129
chr12	6727925	6728001	COPS7A	ENST00000229251.7	33829	ENST00000229251.7	protein_coding	protein_coding	1.26201512630911e-05	0.178
chr12	6849322	6849413	CDCA3	ENST00000535871.1	43925	ENST00000535871.1	processed_transcript	protein_coding	5.2460370294297e-10	0.267
chr12	6849322	6849429	CDCA3	ENST00000229265.10	53176	ENST00000229265.10	protein_coding	protein_coding	1.29088860812822e-09	0.192
chr12	6912729	6913027	LRRC23	ENST00000007969.12	47768	ENST00000007969.12	protein_coding	protein_coding	0.0330282641675458	0.151
chr12	7202240	7202351	PEX5	ENST00000420616.6	34238	ENST00000420616.6	protein_coding	protein_coding	4.98425500505905e-05	0.266
chr12	8091768	8091850	NECAP1	ENST00000639276.1	34315	ENST00000639276.1	retained_intron	protein_coding	0.000435733568025949	0.111
chr12	16594136	16594261	LMO3	ENST00000424192.6	66103	ENST00000424192.6	nonsense_mediated_decay	protein_coding	1.21215446439508e-12	-0.13
chr12	16594136	16594334	LMO3	ENST00000541764.5	66100	ENST00000541764.5	nonsense_mediated_decay	protein_coding	6.76896039219959e-13	-0.128
chr12	16598791	16598967	LMO3	ENST00000541764.5	66101	ENST00000541764.5	nonsense_mediated_decay	protein_coding	2.83607677626732e-10	-0.154
chr12	22519039	22519239	C2CD5	ENST00000540703.1	66124	ENST00000540703.1	processed_transcript	protein_coding	4.81875802616993e-06	-0.117
chr12	22656431	22656745	ETNK1	ENST00000673406.1	64084	ENST00000673406.1	nonsense_mediated_decay	protein_coding	0	-0.117
chr12	26983492	26983596	TM7SF3	ENST00000543882.5	21466	ENST00000543882.5	nonsense_mediated_decay	protein_coding	0	-0.115
chr12	31970188	31970356	RESF1	ENST00000312561.9	64342	ENST00000312561.9	protein_coding	protein_coding	0.00171269893201036	-0.179
chr12	42351884	42352049	PPHLN1	ENST00000547847.1	17434	ENST00000547847.1	protein_coding	protein_coding	5.74253505422276e-07	-0.154
chr12	43771219	43771365	IRAK4	ENST00000613694.5	45218	ENST00000613694.5	protein_coding	protein_coding	0.00221067921227995	-0.356
chr12	49741956	49742115	TMBIM6	ENST00000549385.5	63873	ENST00000549385.5	protein_coding	protein_coding	0	-0.107
chr12	50142052	50142110	CERS5	ENST00000551697.5	55057	ENST00000551697.5	nonsense_mediated_decay	protein_coding	0.0327046969565296	0.11
chr12	51055834	51056021	LETMD1	ENST00000262055.9	59722	ENST00000262055.9	protein_coding	protein_coding	0.000691003800716821	0.123
chr12	51056143	51056245	LETMD1	ENST00000262055.9	59724	ENST00000262055.9	protein_coding	protein_coding	0.00102592034845653	0.149
chr12	51056149	51056245	LETMD1	ENST00000550814.5	66390	ENST00000550814.5	protein_coding	protein_coding	0.000708012144848981	0.154
chr12	53307844	53307929	AAAS	ENST00000394384.7	25854	ENST00000394384.7	protein_coding	protein_coding	3.71173238949302e-07	0.111
chr12	53314750	53314849	AAAS	ENST00000547238.6	27146	ENST00000547238.6	retained_intron	protein_coding	1.53928462321351e-08	0.216
chr12	53502014	53502184	TARBP2	ENST00000266987.7	38919	ENST00000266987.7	protein_coding	protein_coding	0.00325867952132368	0.109
chr12	53502059	53502184	TARBP2	ENST00000548971.5	66451	ENST00000548971.5	nonsense_mediated_decay	protein_coding	0.00449084425218158	0.164
chr12	53503026	53503129	TARBP2	ENST00000266987.7	38920	ENST00000266987.7	protein_coding	protein_coding	0.00588135482235735	0.147
chr12	53503026	53503129	TARBP2	ENST00000394357.6	29358	ENST00000394357.6	protein_coding	protein_coding	0.00880525855687415	0.112
chr12	53503026	53503212	TARBP2	ENST00000548971.5	66452	ENST00000548971.5	nonsense_mediated_decay	protein_coding	0.0145463384012924	0.247
chr12	53503026	53503212	TARBP2	ENST00000548971.5	66453	ENST00000548971.5	nonsense_mediated_decay	protein_coding	0.00774209110641385	0.187
chr12	53505134	53505262	TARBP2	ENST00000552817.5	19127	ENST00000552817.5	protein_coding	protein_coding	0.00083477804954703	0.301
chr12	54284517	54284601	HNRNPA1	ENST00000679251.1	48463	ENST00000679251.1	nonsense_mediated_decay	protein_coding	9.97212762547643e-09	0.23
chr12	54285950	54286112	HNRNPA1	ENST00000678199.1	64844	ENST00000678199.1	nonsense_mediated_decay	protein_coding	0.000218277156962827	0.34
chr12	54285973	54286112	HNRNPA1	ENST00000676925.1	66474	ENST00000676925.1	nonsense_mediated_decay	protein_coding	0.000163438464284588	0.36
chr12	54285984	54286112	HNRNPA1	ENST00000677832.1	66475	ENST00000677832.1	nonsense_mediated_decay	protein_coding	0.000445409052997294	0.367
chr12	54409484	54409597	ITGA5	ENST00000293379.9	66481	ENST00000293379.9	protein_coding	protein_coding	0.00184847074517221	0.198
chr12	56248022	56248224	ANKRD52	ENST00000267116.8	68228	ENST00000267116.8	protein_coding	protein_coding	0.00083555663215735	0.105
chr12	57532212	57532315	DCTN2	ENST00000548249.6	24821	ENST00000548249.6	protein_coding	protein_coding	3.72030222233377e-08	0.102
chr12	57614015	57614119	ARHGEF25	ENST00000286494.9	48635	ENST00000286494.9	protein_coding	protein_coding	0.0119154837171629	0.153
chr12	57792985	57793073	TSFM	ENST00000497617.1	40472	ENST00000497617.1	processed_transcript	protein_coding	0.0169759666610559	0.126
chr12	70294070	70294294	CNOT2	ENST00000553020.5	41677	ENST00000553020.5	nonsense_mediated_decay	protein_coding	1.22376685056716e-13	-0.121
chr12	70294236	70294294	CNOT2	ENST00000552319.5	31190	ENST00000552319.5	nonsense_mediated_decay	protein_coding	4.84100294033451e-08	-0.161
chr12	88040147	88040265	C12orf29	ENST00000356891.4	49571	ENST00000356891.4	protein_coding	protein_coding	0.00759114125394365	-0.184
chr12	88054339	88054413	CEP290	ENST00000676363.1	19663	ENST00000676363.1	retained_intron	protein_coding	9.96055674747404e-06	0.417
chr12	89497170	89497342	POC1B	ENST00000549035.1	55153	ENST00000549035.1	protein_coding	protein_coding	0.0078999754055529	-0.273
chr12	95257153	95257239	VEZT	ENST00000551994.5	59167	ENST00000551994.5	nonsense_mediated_decay	protein_coding	0.0307334286004775	-0.115
chr12	98544441	98544537	TMPO	ENST00000343315.9	49189	ENST00000343315.9	protein_coding	protein_coding	5.10272339204379e-05	-0.18
chr12	102164437	102164608	PARPBP	ENST00000327680.7	18949	ENST00000327680.7	protein_coding	protein_coding	0.00595509498687747	-0.111
chr12	102175482	102175666	PARPBP	ENST00000327680.7	18952	ENST00000327680.7	protein_coding	protein_coding	0.000885475975933144	-0.341
chr12	102178591	102178770	PARPBP	ENST00000327680.7	18953	ENST00000327680.7	protein_coding	protein_coding	0.00232520399118081	-0.295
chr12	108802321	108802368	SSH1	ENST00000551165.5	27724	ENST00000551165.5	protein_coding	protein_coding	0.024153766184014	0.26
chr12	110496822	110497002	VPS29	ENST00000553128.5	52388	ENST00000553128.5	processed_transcript	protein_coding	0.0351829649277361	0.205
chr12	110496822	110497002	VPS29	ENST00000553128.5	52389	ENST00000553128.5	processed_transcript	protein_coding	6.22754366731467e-07	0.138
chr12	110499456	110499546	VPS29	ENST00000549970.5	58115	ENST00000549970.5	protein_coding	protein_coding	0.012880549401076	-0.222
chr12	110499534	110499546	VPS29	ENST00000553128.5	52392	ENST00000553128.5	processed_transcript	protein_coding	5.91757797389385e-05	-0.172
chr12	111461138	111461305	ATXN2	ENST00000645162.1	55457	ENST00000645162.1	processed_transcript	protein_coding	4.50134203242034e-06	-0.11
chr12	111841326	111841470	MAPKAPK5-AS1	ENST00000590479.6	65954	ENST00000590479.6	lncRNA	lncRNA	0.00511599228199692	0.155
chr12	112019755	112019894	ERP29	ENST00000261735.4	43774	ENST00000261735.4	protein_coding	protein_coding	0	0.247
chr12	112049482	112049611	NAA25	ENST00000549711.5	41076	ENST00000549711.5	nonsense_mediated_decay	protein_coding	0.00201651785913536	-0.159
chr12	118401982	118402004	SUDS3	ENST00000543473.2	48081	ENST00000543473.2	protein_coding	protein_coding	0.000269152777556892	0.101
chr12	120526456	120526546	COQ5	ENST00000552443.5	67065	ENST00000552443.5	protein_coding	protein_coding	0.000449095859756318	-0.171
chr12	122520503	122520581	RSRC2	ENST00000532695.5	67102	ENST00000532695.5	nonsense_mediated_decay	protein_coding	4.62094362774158e-13	-0.199
chr12	123944271	123944364	CCDC92	ENST00000238156.8	67156	ENST00000238156.8	protein_coding	protein_coding	0.000908283868593905	-0.143
chr12	124340601	124340694	NCOR2	ENST00000453428.1	65895	ENST00000453428.1	protein_coding	protein_coding	3.54703955651652e-06	0.207
chr12	124340601	124340751	NCOR2	ENST00000429285.6	58975	ENST00000429285.6	protein_coding	protein_coding	2.12927698098692e-06	0.18
chr12	124346563	124346850	NCOR2	ENST00000429285.6	58977	ENST00000429285.6	protein_coding	protein_coding	0	0.309
chr12	125136661	125136864	AACS	ENST00000316519.11	67177	ENST00000316519.11	protein_coding	protein_coding	0.0362550222790677	-0.248
chr12	128809942	128810053	SLC15A4	ENST00000376740.8	37627	ENST00000376740.8	nonsense_mediated_decay	protein_coding	0.0435098247614121	0.204
chr12	128809942	128810111	SLC15A4	ENST00000266771.10	42001	ENST00000266771.10	protein_coding	protein_coding	0.0323897281485344	0.204
chr12	130795994	130796120	STX2	ENST00000392373.7	56128	ENST00000392373.7	protein_coding	protein_coding	0.0487468895794963	-0.143
chr12	130872583	130872617	RAN	ENST00000535090.5	67202	ENST00000535090.5	protein_coding	protein_coding	0	0.245
chr12	130872583	130872629	RAN	ENST00000543796.6	54261	ENST00000543796.6	protein_coding	protein_coding	0	0.146
chr12	131917410	131917554	ULK1	ENST00000541761.2	24319	ENST00000541761.2	retained_intron	protein_coding	0.0237489948988183	0.207
chr12	131918496	131918681	ULK1	ENST00000541761.2	24320	ENST00000541761.2	retained_intron	protein_coding	0.0359748980830495	0.19
chr12	131981488	131981596	EP400	ENST00000389561.7	39263	ENST00000389561.7	protein_coding	protein_coding	0.000988071904241068	0.185
chr12	132571067	132571231	FBRSL1	ENST00000680143.1	64979	ENST00000680143.1	protein_coding	protein_coding	0.00414899462281928	0.113
chr12	132733995	132734071	ANKLE2	ENST00000439231.6	53574	ENST00000439231.6	retained_intron	protein_coding	0	-0.269
chr12	132870723	132870783	CHFR	ENST00000315585.11	32507	ENST00000315585.11	nonsense_mediated_decay	protein_coding	0.0294834179967531	-0.121
chr8	690897	691096	ERICH1	ENST00000524138.5	59771	ENST00000524138.5	processed_transcript	protein_coding	0	-0.137
chr8	6059001	6059078	ENSG00000253880	ENST00000519555.1	67150	ENST00000519555.1	lncRNA	lncRNA	0.0256757973412621	-0.142
chr8	8790323	8790434	MFHAS1	ENST00000521881.5	59836	ENST00000521881.5	processed_transcript	protein_coding	2.24075930224426e-12	-0.207
chr8	10096243	10096318	MSRA	ENST00000528246.5	58194	ENST00000528246.5	protein_coding	protein_coding	0.000201467685612654	-0.343
chr8	10820192	10820269	PINX1	ENST00000314787.8	59852	ENST00000314787.8	protein_coding	protein_coding	1.60560876833626e-07	0.162
chr8	17934705	17934858	PCM1	ENST00000518936.5	59938	ENST00000518936.5	processed_transcript	protein_coding	0.0465401141237687	-0.169
chr8	22122492	22122608	HR	ENST00000381418.9	50531	ENST00000381418.9	protein_coding	protein_coding	0.027684581066801	0.13
chr8	22138925	22139061	REEP4	ENST00000306306.8	46040	ENST00000306306.8	protein_coding	protein_coding	1.77546502090748e-13	0.305
chr8	23298835	23298947	LOXL2	ENST00000389131.8	27102	ENST00000389131.8	protein_coding	protein_coding	0.0371485839161487	0.184
chr8	37741771	37741818	ERLIN2	ENST00000523107.5	24088	ENST00000523107.5	protein_coding	protein_coding	0.00574653104050213	0.101
chr8	42339011	42339069	POLB	ENST00000265421.9	31728	ENST00000265421.9	protein_coding	protein_coding	0.000365203814853411	-0.166
chr8	42535171	42535335	SLC20A2	ENST00000518384.1	27908	ENST00000518384.1	protein_coding	protein_coding	2.22830518023376e-08	-0.295
chr8	42865415	42865489	RNF170	ENST00000526349.5	58924	ENST00000526349.5	protein_coding	protein_coding	0.0213969754238993	-0.147
chr8	55745060	55745121	TMEM68	ENST00000434581.7	57654	ENST00000434581.7	protein_coding	protein_coding	0.00255581932032738	0.106
chr8	56212761	56212889	CHCHD7	ENST00000518801.5	34434	ENST00000518801.5	protein_coding	protein_coding	0	-0.313
chr8	56212761	56212909	CHCHD7	ENST00000303759.3	50588	ENST00000303759.3	protein_coding	protein_coding	0	-0.308
chr8	58413298	58413371	UBXN2B	ENST00000522978.1	60388	ENST00000522978.1	processed_transcript	protein_coding	0.000375694286012709	-0.154
chr8	66677641	66677954	C8orf44	ENST00000661636.1	60472	ENST00000661636.1	lncRNA	lncRNA	2.51357266537948e-05	0.346
chr8	73030335	73030395	TERF1	ENST00000679115.1	60538	ENST00000679115.1	protein_coding	protein_coding	3.93400909429555e-05	-0.193
chr8	73527690	73527804	STAU2	ENST00000521210.5	60549	ENST00000521210.5	protein_coding	protein_coding	0.0191879074802668	-0.218
chr8	73964486	73964625	ELOC	ENST00000519082.5	17475	ENST00000519082.5	protein_coding	protein_coding	0.000187577211342671	-0.177
chr8	73964486	73964625	ELOC	ENST00000519082.5	17476	ENST00000519082.5	protein_coding	protein_coding	0	-0.169
chr8	73964486	73964625	ELOC	ENST00000687224.1	30414	ENST00000687224.1	protein_coding	protein_coding	1.99661635083278e-06	-0.12
chr8	73979078	73979171	TMEM70	ENST00000519551.1	56483	ENST00000519551.1	retained_intron	protein_coding	3.56987508945411e-07	-0.13
chr8	81717248	81717288	ZFAND1	ENST00000519464.5	49780	ENST00000519464.5	nonsense_mediated_decay	protein_coding	0.00156112007492822	-0.195
chr8	85109594	85109800	LRRCC1	ENST00000360375.8	60643	ENST00000360375.8	protein_coding	protein_coding	0.0109656880755448	-0.239
chr8	86484871	86484961	RMDN1	ENST00000518390.5	35614	ENST00000518390.5	retained_intron	protein_coding	2.06390564389944e-09	-0.365
chr8	99507136	99507203	VPS13B	ENST00000357162.7	32125	ENST00000357162.7	protein_coding	protein_coding	0.000203937879918427	0.129
chr8	99507769	99507911	VPS13B	ENST00000496144.5	60907	ENST00000496144.5	nonsense_mediated_decay	protein_coding	3.38293090343232e-08	-0.366
chr8	100951928	100952308	YWHAZ	ENST00000437293.5	60937	ENST00000437293.5	protein_coding	protein_coding	0.000783109583828215	-0.109
chr8	102849986	102850144	AZIN1	ENST00000684721.1	49613	ENST00000684721.1	protein_coding	protein_coding	0.00228275143509191	-0.102
chr8	102849998	102850144	AZIN1	ENST00000347770.8	44681	ENST00000347770.8	protein_coding	protein_coding	0.00219735738889714	-0.113
chr8	102849998	102850165	AZIN1	ENST00000683965.1	60952	ENST00000683965.1	protein_coding	protein_coding	0.00146839611078487	-0.111
chr8	124557680	124557875	MTSS1	ENST00000325064.9	36585	ENST00000325064.9	protein_coding	protein_coding	0.000342678397255094	-0.116
chr8	127996560	127996598	PVT1	ENST00000660122.1	43383	ENST00000660122.1	lncRNA	lncRNA	2.13150388558676e-06	-0.405
chr8	128009589	128009718	PVT1	ENST00000523190.7	24799	ENST00000523190.7	lncRNA	lncRNA	7.50021230641943e-10	-0.3
chr8	128070159	128070272	PVT1	ENST00000663753.1	20275	ENST00000663753.1	lncRNA	lncRNA	1.62903880103748e-07	-0.23
chr8	128070159	128070361	PVT1	ENST00000652816.1	42004	ENST00000652816.1	lncRNA	lncRNA	2.7442058047442e-06	-0.248
chr8	128070161	128070272	PVT1	ENST00000653845.1	56499	ENST00000653845.1	lncRNA	lncRNA	5.09612138512115e-08	-0.249
chr8	133461874	133461994	ST3GAL1	ENST00000522652.6	19219	ENST00000522652.6	protein_coding	protein_coding	0.0270526974543726	-0.117
chr8	140879470	140879637	PTK2	ENST00000520828.5	25005	ENST00000520828.5	protein_coding	protein_coding	2.41558978702164e-10	-0.205
chr8	141221576	141221765	SLC45A4	ENST00000517878.6	64160	ENST00000517878.6	protein_coding	protein_coding	0.00190967714665942	-0.184
chr8	143590607	143590735	EEF1D	ENST00000526135.5	27386	ENST00000526135.5	protein_coding	protein_coding	0.035427195398752	0.181
chr8	143590607	143590738	EEF1D	ENST00000531670.5	28427	ENST00000531670.5	protein_coding	protein_coding	0.00104627760374725	-0.137
chr8	143590607	143590738	EEF1D	ENST00000534804.5	31972	ENST00000534804.5	protein_coding	protein_coding	0.0339835115200251	0.182
chr8	143592646	143592797	EEF1D	ENST00000534804.5	31975	ENST00000534804.5	protein_coding	protein_coding	0.0280311694350441	-0.128
chr8	143593874	143594071	EEF1D	ENST00000526340.5	61336	ENST00000526340.5	protein_coding	protein_coding	0.00539604897237101	0.16
chr8	143791665	143791740	SCRIB	ENST00000356994.7	58209	ENST00000356994.7	protein_coding	protein_coding	5.17322032411825e-05	0.141
chr8	143820665	143820716	PUF60	ENST00000527744.5	32331	ENST00000527744.5	protein_coding	protein_coding	0.000721984763206458	-0.118
chr8	143922503	143925884	PLEC	ENST00000687971.1	44090	ENST00000687971.1	protein_coding	protein_coding	0.00031806703470063	0.305
chr8	144433587	144433759	TONSL	ENST00000409379.8	61424	ENST00000409379.8	protein_coding	protein_coding	3.73984968787331e-06	0.166
chr8	144433587	144433759	TONSL	ENST00000409379.8	61425	ENST00000409379.8	protein_coding	protein_coding	0.00117949100670757	0.144
chr8	144433977	144434279	TONSL	ENST00000409379.8	61426	ENST00000409379.8	protein_coding	protein_coding	0.000912811725226328	0.164
chr8	144510359	144510507	MFSD3	ENST00000301327.5	63509	ENST00000301327.5	protein_coding	protein_coding	4.9692801682224e-06	0.39
chr8	144513570	144513712	RECQL4	ENST00000617875.6	28983	ENST00000617875.6	protein_coding	protein_coding	2.09094360323159e-11	0.272
chr8	144996506	144996604	ZNF252P	ENST00000702070.1	61467	ENST00000702070.1	processed_transcript	transcribed_unprocessed_pseudogene	0.00655202043007653	0.131
chr8	144996506	144996604	ZNF252P	ENST00000702070.1	61468	ENST00000702070.1	processed_transcript	transcribed_unprocessed_pseudogene	4.9511243116755e-07	-0.332
chr8	144996506	144996607	ZNF252P	ENST00000690545.1	45479	ENST00000690545.1	processed_transcript	transcribed_unprocessed_pseudogene	3.65530401636495e-07	-0.265
chr10	5720259	5720397	TASOR2	ENST00000699050.1	27873	ENST00000699050.1	protein_coding	protein_coding	0.0136187422069697	-0.13
chr10	5735303	5735546	TASOR2	ENST00000328090.9	22640	ENST00000328090.9	protein_coding	protein_coding	0.0243177185003342	-0.103
chr10	12155777	12155931	SEC61A2	ENST00000475268.5	18698	ENST00000475268.5	nonsense_mediated_decay	protein_coding	0.000129027036100554	0.304
chr10	14842133	14842846	ENSG00000284024	ENST00000640019.3	62947	ENST00000640019.3	protein_coding	protein_coding	2.98379981113611e-05	0.24
chr10	14881499	14881645	SUV39H2	ENST00000378325.7	24107	ENST00000378325.7	protein_coding	protein_coding	0.00613019967437076	-0.177
chr10	26755654	26755741	ABI1	ENST00000376139.6	46229	ENST00000376139.6	protein_coding	protein_coding	1.59378541460234e-08	0.232
chr10	27030392	27030600	ANKRD26	ENST00000675116.1	63092	ENST00000675116.1	nonsense_mediated_decay	protein_coding	0.00263513307641287	-0.103
chr10	31839636	31839711	ARHGAP12	ENST00000375245.8	61155	ENST00000375245.8	protein_coding	protein_coding	1.74631263324628e-05	-0.258
chr10	70551036	70551860	PALD1	ENST00000697547.1	58929	ENST00000697547.1	nonsense_mediated_decay	protein_coding	0.011534084189116	-0.331
chr10	73575797	73576361	USP54	ENST00000689425.1	55523	ENST00000689425.1	protein_coding	protein_coding	0.0343074908112136	0.149
chr10	79808758	79808832	NUTM2B-AS1	ENST00000477192.6	46163	ENST00000477192.6	lncRNA	lncRNA	0.0247752897615903	-0.2
chr10	79808758	79808963	NUTM2B-AS1	ENST00000662025.1	63966	ENST00000662025.1	lncRNA	lncRNA	0.000619062453888378	-0.34
chr10	79808762	79808832	NUTM2B-AS1	ENST00000670682.1	62731	ENST00000670682.1	lncRNA	lncRNA	0.0336442254573493	-0.22
chr10	79808762	79808963	NUTM2B-AS1	ENST00000495430.2	63551	ENST00000495430.2	lncRNA	lncRNA	0.000156985143574021	-0.384
chr10	87089561	87089788	GLUD1	ENST00000682622.1	24721	ENST00000682622.1	nonsense_mediated_decay	protein_coding	1.05474492736802e-08	-0.128
chr10	87307956	87308060	NUTM2A-AS1	ENST00000687827.1	47340	ENST00000687827.1	lncRNA	lncRNA	5.17322032411825e-05	-0.172
chr10	87330891	87331096	NUTM2A-AS1	ENST00000458739.1	39870	ENST00000458739.1	lncRNA	lncRNA	0.00710247937338673	-0.108
chr10	88916679	88916817	STAMBPL1	ENST00000371922.1	53653	ENST00000371922.1	retained_intron	protein_coding	1.29981790850419e-05	-0.1
chr10	88991263	88991356	FAS	ENST00000696780.1	17900	ENST00000696780.1	protein_coding	protein_coding	0.000561798372269336	-0.14
chr10	91487681	91487778	HECTD2	ENST00000446394.5	63661	ENST00000446394.5	protein_coding	protein_coding	0.0144256106010678	0.118
chr10	92559033	92559215	IDE	ENST00000677096.1	60744	ENST00000677096.1	nonsense_mediated_decay	protein_coding	0.00112904967766574	-0.117
chr10	100261978	100262063	CWF19L1	ENST00000354105.10	57328	ENST00000354105.10	protein_coding	protein_coding	0.000256639609776671	-0.191
chr10	101667885	101667980	FBXW4	ENST00000664783.1	47860	ENST00000664783.1	protein_coding	protein_coding	0.0049620716048164	0.117
chr10	102144249	102144307	PPRC1	ENST00000370012.1	42444	ENST00000370012.1	protein_coding	protein_coding	0.0296277454592756	-0.13
chr10	102481836	102481898	ACTR1A	ENST00000369905.9	54210	ENST00000369905.9	protein_coding	protein_coding	0.0190851730558627	0.119
chr10	102482000	102482175	ACTR1A	ENST00000487599.1	45788	ENST00000487599.1	protein_coding	protein_coding	0.0193513254934537	0.101
chr10	110907679	110907836	BBIP1	ENST00000454061.5	30706	ENST00000454061.5	protein_coding	protein_coding	0.0220532572141494	-0.234
chr10	114473878	114473956	ABLIM1	ENST00000649363.1	26780	ENST00000649363.1	protein_coding	protein_coding	2.45725500400382e-08	-0.187
chr10	118341726	118341927	FAM204A	ENST00000369183.9	52323	ENST00000369183.9	protein_coding	protein_coding	0.00219990422678164	-0.243
chr10	128114927	128116007	MKI67	ENST00000368654.8	64099	ENST00000368654.8	protein_coding	protein_coding	6.19273094342906e-11	-0.192
chr10	131934457	131934555	PPP2R2D	ENST00000616467.4	34837	ENST00000616467.4	nonsense_mediated_decay	protein_coding	9.91015678109835e-05	-0.179
chr10	132202645	132202825	DPYSL4	ENST00000338492.9	53844	ENST00000338492.9	protein_coding	protein_coding	1.30987791350361e-08	0.32
chr13	19425706	19425833	TPTE2	ENST00000462409.5	67249	ENST00000462409.5	nonsense_mediated_decay	protein_coding	0.0244698036766825	-0.257
chr13	41355143	41355216	NAA16	ENST00000464857.5	53598	ENST00000464857.5	nonsense_mediated_decay	protein_coding	0.0294028751013501	-0.115
chr13	45029238	45032107	GPALPP1	ENST00000497558.5	61339	ENST00000497558.5	nonsense_mediated_decay	protein_coding	0.00101151284425242	-0.101
chr13	45390713	45390858	TPT1-AS1	ENST00000662212.1	52931	ENST00000662212.1	retained_intron	lncRNA	6.18269525872193e-08	0.325
chr13	45390713	45390902	TPT1-AS1	ENST00000652823.1	24654	ENST00000652823.1	lncRNA	lncRNA	9.1239373335664e-08	0.234
chr13	45390757	45390902	TPT1-AS1	ENST00000654229.1	50952	ENST00000654229.1	lncRNA	lncRNA	1.03914322938856e-07	0.238
chr13	46377889	46378005	RUBCNL	ENST00000409879.6	60425	ENST00000409879.6	protein_coding	protein_coding	4.58096440351576e-08	-0.2
chr13	46377889	46378005	RUBCNL	ENST00000675585.1	67440	ENST00000675585.1	protein_coding	protein_coding	3.55452066328369e-05	-0.159
chr13	50075558	50075653	DLEU2	ENST00000668305.1	19229	ENST00000668305.1	lncRNA	lncRNA	0.00643023731301052	-0.125
chr13	52015782	52017685	ALG11	ENST00000680793.1	63954	ENST00000680793.1	processed_transcript	protein_coding	0.000885475975933144	0.126
chr13	52154079	52154173	NEK3	ENST00000611833.4	26909	ENST00000611833.4	protein_coding	protein_coding	0.000674147636978643	-0.194
chr13	77021656	77021861	FBXL3	ENST00000417323.1	39655	ENST00000417323.1	protein_coding	protein_coding	0.0255631580086663	-0.108
chr13	77126317	77126542	MYCBP2	ENST00000357337.11	42631	ENST00000357337.11	protein_coding	protein_coding	0.00334563920110572	0.122
chr13	95630713	95630813	DZIP1	ENST00000466569.1	67585	ENST00000466569.1	nonsense_mediated_decay	protein_coding	0.000523952380836981	-0.13
chr13	100515426	100515567	PCCA	ENST00000636475.1	28835	ENST00000636475.1	nonsense_mediated_decay	protein_coding	0.00241058705725023	-0.111
chr13	102667757	102667883	TPP2	ENST00000482393.1	43662	ENST00000482393.1	processed_transcript	protein_coding	0.00100302976331028	0.159
chr13	102767272	102767478	TEX30	ENST00000376021.8	18300	ENST00000376021.8	protein_coding	protein_coding	0.0169759666610559	-0.11
chr13	108286802	108286859	TNFSF13B	ENST00000479435.1	59788	ENST00000479435.1	processed_transcript	protein_coding	0.000230024819471045	-0.15
chr13	114286258	114286400	UPF3A	ENST00000493727.5	36590	ENST00000493727.5	processed_transcript	protein_coding	3.15967793580866e-08	0.309
chr13	114286301	114286400	UPF3A	ENST00000484246.5	41550	ENST00000484246.5	processed_transcript	protein_coding	3.40112281338991e-08	0.276
chr5	869244	869394	BRD9	ENST00000489816.5	24123	ENST00000489816.5	nonsense_mediated_decay	protein_coding	1.44754702629126e-05	-0.102
chr5	869244	869404	BRD9	ENST00000490814.6	21606	ENST00000490814.6	nonsense_mediated_decay	protein_coding	3.26083044716204e-08	-0.125
chr5	7873372	7873512	MTRR	ENST00000513439.5	23969	ENST00000513439.5	nonsense_mediated_decay	protein_coding	3.35447912609539e-06	-0.367
chr5	7873372	7873526	MTRR	ENST00000440940.7	23968	ENST00000440940.7	protein_coding	protein_coding	3.59658490637414e-07	-0.363
chr5	31515453	31515564	DROSHA	ENST00000511367.6	54986	ENST00000511367.6	protein_coding	protein_coding	0.0321581712456369	-0.136
chr5	31531449	31531525	DROSHA	ENST00000504361.1	23637	ENST00000504361.1	processed_transcript	protein_coding	0.0023319927516536	-0.19
chr5	50760291	50760362	PARP8	ENST00000505554.5	23248	ENST00000505554.5	protein_coding	protein_coding	0.00762338909560919	-0.15
chr5	55704321	55704434	SLC38A9	ENST00000513275.5	23169	ENST00000513275.5	protein_coding	protein_coding	0.0081518320121993	-0.195
chr5	57237112	57237172	GPBP1	ENST00000424459.7	23130	ENST00000424459.7	protein_coding	protein_coding	0.031471268166541	0.129
chr5	66158808	66158932	SREK1	ENST00000520953.5	22931	ENST00000520953.5	nonsense_mediated_decay	protein_coding	8.98027406100212e-05	-0.177
chr5	69567726	69567777	GTF2H2C	ENST00000380729.8	22822	ENST00000380729.8	protein_coding	protein_coding	0.00654504197827124	0.282
chr5	71562774	71562895	BDP1	ENST00000514903.7	40559	ENST00000514903.7	nonsense_mediated_decay	protein_coding	7.17893543130858e-09	-0.291
chr5	71626639	71626753	MCCC2	ENST00000682876.1	18309	ENST00000682876.1	protein_coding	protein_coding	0.00639396699156533	-0.166
chr5	74730259	74730398	GFM2	ENST00000296805.8	22625	ENST00000296805.8	protein_coding	protein_coding	0.0361877727379019	0.124
chr5	80448025	80448404	ZFYVE16	ENST00000510158.5	22410	ENST00000510158.5	protein_coding	protein_coding	0.00164843258423971	0.216
chr5	80448282	80448404	ZFYVE16	ENST00000511829.5	22406	ENST00000511829.5	retained_intron	protein_coding	0.000657448047515985	0.29
chr5	103186319	103186439	PPIP5K2	ENST00000414217.5	21937	ENST00000414217.5	protein_coding	protein_coding	0.00289238439346021	-0.246
chr5	112892449	112892817	REEP5	ENST00000511865.6	21805	ENST00000511865.6	nonsense_mediated_decay	protein_coding	0.0026906437729498	-0.157
chr5	134741065	134741523	CAMLG	ENST00000678771.1	32215	ENST00000678771.1	protein_coding	protein_coding	0.0012530501240505	-0.105
chr5	134743986	134744052	CAMLG	ENST00000678771.1	32216	ENST00000678771.1	protein_coding	protein_coding	0.00392859859249859	-0.138
chr5	135350822	135350913	MACROH2A1	ENST00000312469.8	18637	ENST00000312469.8	protein_coding	protein_coding	0.000130228075771256	0.308
chr5	138159554	138159599	BRD8	ENST00000230901.9	21151	ENST00000230901.9	protein_coding	protein_coding	0.00944177525910231	-0.202
chr5	138185511	138185710	KIF20A	ENST00000508792.5	21139	ENST00000508792.5	protein_coding	protein_coding	0.00168586611600107	0.105
chr5	140696028	140696201	HARS2	ENST00000647484.1	19618	ENST00000647484.1	nonsense_mediated_decay	protein_coding	0.000126671786703158	0.329
chr5	140696102	140696201	HARS2	ENST00000508522.5	20874	ENST00000508522.5	protein_coding	protein_coding	0.000187193354168191	0.252
chr5	141638169	141638409	RELL2	ENST00000517794.1	20790	ENST00000517794.1	processed_transcript	protein_coding	0.00260778144934618	0.317
chr5	141639463	141639649	RELL2	ENST00000518856.1	20788	ENST00000518856.1	protein_coding	protein_coding	0.00047421944939206	0.264
chr5	177238236	177238507	NSD1	ENST00000686993.1	23973	ENST00000686993.1	protein_coding	protein_coding	0.000359828265784128	0.107
chr5	178617343	178617434	CLK4	ENST00000316308.9	18974	ENST00000316308.9	protein_coding	protein_coding	0.0129038308049775	-0.304
chr5	180279795	180280036	MAPK9	ENST00000397072.7	21037	ENST00000397072.7	protein_coding	protein_coding	0.0027926518080468	-0.16
chr1	943252	943377	SAMD11	ENST00000342066.8	19893	ENST00000342066.8	protein_coding	protein_coding	0.00422745862061706	0.172
chr1	961292	961552	KLHL17	ENST00000338591.8	44242	ENST00000338591.8	protein_coding	protein_coding	2.93505057656615e-13	0.486
chr1	963336	963504	KLHL17	ENST00000338591.8	44243	ENST00000338591.8	protein_coding	protein_coding	0.00651415503868879	0.113
chr1	1392678	1392803	CCNL2	ENST00000482621.5	68046	ENST00000482621.5	nonsense_mediated_decay	protein_coding	6.82627422492594e-07	-0.187
chr1	1626366	1626754	MIB2	ENST00000486072.1	59971	ENST00000486072.1	nonsense_mediated_decay	protein_coding	0.000611792166300926	0.202
chr1	1753566	1753649	NADK	ENST00000342348.9	43483	ENST00000342348.9	protein_coding	protein_coding	8.36093454415241e-05	0.14
chr1	1754050	1754208	NADK	ENST00000342348.9	43484	ENST00000342348.9	protein_coding	protein_coding	2.91084277107243e-05	0.184
chr1	1754050	1754208	NADK	ENST00000342348.9	43485	ENST00000342348.9	protein_coding	protein_coding	0.012121340551218	0.158
chr1	6253717	6254147	GPR153	ENST00000377893.3	43927	ENST00000377893.3	protein_coding	protein_coding	0.0220815220995838	0.303
chr1	9737497	9737554	CLSTN1	ENST00000361311.4	46186	ENST00000361311.4	protein_coding	protein_coding	0.00325315909454872	0.164
chr1	12358458	12358601	VPS13D	ENST00000620676.6	38159	ENST00000620676.6	protein_coding	protein_coding	0.0378195364974951	0.109
chr1	15731949	15732048	PLEKHM2	ENST00000477849.1	50749	ENST00000477849.1	processed_transcript	protein_coding	4.24687986876923e-05	0.122
chr1	16619844	16620024	CROCCP2	ENST00000639481.1	45113	ENST00000639481.1	processed_transcript	transcribed_unprocessed_pseudogene	0.00680739183463032	0.192
chr1	16619844	16620038	CROCCP2	ENST00000640476.1	42390	ENST00000640476.1	processed_transcript	transcribed_unprocessed_pseudogene	0.00647544546773454	0.205
chr1	16619844	16620245	CROCCP2	ENST00000639594.1	31811	ENST00000639594.1	processed_transcript	transcribed_unprocessed_pseudogene	0.00519644701433404	0.225
chr1	16966407	16966571	CROCC	ENST00000465021.5	54824	ENST00000465021.5	processed_transcript	protein_coding	0.0258754849678617	0.145
chr1	19307313	19307410	AKR7A2	ENST00000235835.8	33270	ENST00000235835.8	protein_coding	protein_coding	3.47716592956217e-05	0.145
chr1	21601683	21601797	RAP1GAP	ENST00000495204.5	20066	ENST00000495204.5	protein_coding	protein_coding	0.00208420410703908	0.169
chr1	24647078	24647208	SRRM1	ENST00000490543.5	25483	ENST00000490543.5	processed_transcript	protein_coding	0	-0.39
chr1	24648023	24648166	SRRM1	ENST00000600523.5	45399	ENST00000600523.5	nonsense_mediated_decay	protein_coding	0.0315172252115731	0.171
chr1	25244453	25244498	RSRP1	ENST00000475766.2	18512	ENST00000475766.2	processed_transcript	protein_coding	0.0323505046838166	-0.234
chr1	25802015	25802117	SELENON	ENST00000361547.7	31150	ENST00000361547.7	protein_coding	protein_coding	1.58492573060721e-06	-0.121
chr1	25822995	25823128	MTFR1L	ENST00000529116.5	55957	ENST00000529116.5	protein_coding	protein_coding	0.00103967006991587	0.142
chr1	27330984	27331137	TMEM222	ENST00000486082.5	38902	ENST00000486082.5	nonsense_mediated_decay	protein_coding	0.00286486769497551	-0.105
chr1	31728024	31728081	ADGRB2	ENST00000373658.8	34197	ENST00000373658.8	protein_coding	protein_coding	0.0418025915846185	0.162
chr1	31755998	31756815	ADGRB2	ENST00000398542.5	28173	ENST00000398542.5	protein_coding	protein_coding	0.00909465329834136	-0.104
chr1	32076762	32076846	TMEM39B	ENST00000487305.5	31009	ENST00000487305.5	processed_transcript	protein_coding	0.00278068803200231	-0.237
chr1	32077163	32077318	TMEM39B	ENST00000438825.5	49690	ENST00000438825.5	protein_coding	protein_coding	0.000804383864274923	-0.232
chr1	32221866	32222018	TMEM234	ENST00000309777.11	34088	ENST00000309777.11	protein_coding	protein_coding	0.00270810296911394	0.191
chr1	32226104	32226320	EIF3I	ENST00000676837.1	44313	ENST00000676837.1	nonsense_mediated_decay	protein_coding	5.41594237385355e-08	0.129
chr1	32226148	32226320	EIF3I	ENST00000676554.1	53081	ENST00000676554.1	nonsense_mediated_decay	protein_coding	5.51543028978909e-08	0.113
chr1	32226170	32226283	EIF3I	ENST00000677053.1	39490	ENST00000677053.1	nonsense_mediated_decay	protein_coding	2.38109554745388e-09	0.105
chr1	33011447	33011710	AK2	ENST00000491241.2	22165	ENST00000491241.2	nonsense_mediated_decay	protein_coding	1.05591006837493e-10	0.39
chr1	33270486	33270612	ZNF362	ENST00000539719.6	51639	ENST00000539719.6	protein_coding	protein_coding	0.0106590188747961	-0.142
chr1	35893591	35893810	AGO1	ENST00000635259.1	42121	ENST00000635259.1	nonsense_mediated_decay	protein_coding	0.00579433425370049	0.198
chr1	35893673	35893810	AGO1	ENST00000699844.1	43139	ENST00000699844.1	nonsense_mediated_decay	protein_coding	0.0170226788356152	0.136
chr1	36367847	36368084	STK40	ENST00000373129.7	47841	ENST00000373129.7	protein_coding	protein_coding	2.36658261868843e-05	-0.194
chr1	36367851	36368084	STK40	ENST00000482458.1	49018	ENST00000482458.1	processed_transcript	protein_coding	2.82947701846476e-05	-0.199
chr1	37581341	37581545	GNL2	ENST00000538069.2	39412	ENST00000538069.2	protein_coding	protein_coding	0	-0.122
chr1	39745374	39748767	PPIE	ENST00000495526.5	53371	ENST00000495526.5	nonsense_mediated_decay	protein_coding	0.00320974322892842	0.143
chr1	39852730	39852876	TRIT1	ENST00000462797.5	40342	ENST00000462797.5	nonsense_mediated_decay	protein_coding	0.000933191387366459	0.127
chr1	40280119	40280312	ZMPSTE24	ENST00000675937.1	58643	ENST00000675937.1	nonsense_mediated_decay	protein_coding	0	-0.137
chr1	41151613	41151684	SCMH1	ENST00000337495.9	42505	ENST00000337495.9	protein_coding	protein_coding	0.00370886072983568	-0.18
chr1	41159724	41159933	SCMH1	ENST00000372597.5	47255	ENST00000372597.5	protein_coding	protein_coding	1.32037350932867e-06	-0.366
chr1	42675366	42675448	PPIH	ENST00000372550.6	55759	ENST00000372550.6	protein_coding	protein_coding	2.44549706608486e-08	-0.153
chr1	44352849	44352925	ERI3	ENST00000457571.1	22985	ENST00000457571.1	protein_coding	protein_coding	0.00100696409441929	-0.127
chr1	45568484	45568684	AKR1A1	ENST00000372070.7	29441	ENST00000372070.7	protein_coding	protein_coding	4.9692801682224e-06	0.207
chr1	45607320	45608337	NASP	ENST00000453748.5	47361	ENST00000453748.5	nonsense_mediated_decay	protein_coding	0	0.28
chr1	46189179	46189357	POMGNT1	ENST00000690678.1	49543	ENST00000690678.1	nonsense_mediated_decay	protein_coding	0.0215312098835602	0.13
chr1	46189241	46189357	POMGNT1	ENST00000690377.1	48933	ENST00000690377.1	retained_intron	protein_coding	0.0412354472804461	0.119
chr1	46341322	46341497	NSUN4	ENST00000469918.5	49097	ENST00000469918.5	nonsense_mediated_decay	protein_coding	3.14698638577521e-09	-0.243
chr1	46585873	46585974	MKNK1	ENST00000484301.5	18612	ENST00000484301.5	retained_intron	protein_coding	0.0116277223978796	-0.114
chr1	51756319	51756358	OSBPL9	ENST00000531828.5	43782	ENST00000531828.5	protein_coding	protein_coding	0.00129930220433461	-0.223
chr1	51837486	51837620	NRDC	ENST00000354831.11	47208	ENST00000354831.11	protein_coding	protein_coding	0.000227695193120103	0.172
chr1	62544946	62545039	DOCK7	ENST00000454575.6	31683	ENST00000454575.6	protein_coding	protein_coding	2.22830518023376e-08	0.313
chr1	65429861	65430048	LEPROT	ENST00000613538.1	41528	ENST00000613538.1	protein_coding	protein_coding	0.0253339785331295	-0.141
chr1	65429930	65430048	LEPROT	ENST00000488747.5	41211	ENST00000488747.5	protein_coding	protein_coding	0.00757070531103686	-0.2
chr1	70231094	70231203	SRSF11	ENST00000687381.1	43938	ENST00000687381.1	nonsense_mediated_decay	protein_coding	0.0191171111398286	-0.101
chr1	70974296	70974388	PTGER3	ENST00000370931.7	49998	ENST00000370931.7	protein_coding	protein_coding	0.000576349532989526	-0.137
chr1	74707102	74707204	CRYZ	ENST00000370872.7	23581	ENST00000370872.7	protein_coding	protein_coding	0.0178729847472825	0.124
chr1	77859313	77859386	MIGA1	ENST00000370791.8	19092	ENST00000370791.8	protein_coding	protein_coding	0.00519644701433404	0.152
chr1	85258934	85259061	C1orf52	ENST00000493514.1	40649	ENST00000493514.1	processed_transcript	protein_coding	0.000330650447887868	-0.188
chr1	88961166	88961287	KYAT3	ENST00000370491.7	47172	ENST00000370491.7	protein_coding	protein_coding	7.07214206200218e-08	0.123
chr1	88988251	88988351	KYAT3	ENST00000370486.1	44971	ENST00000370486.1	protein_coding	protein_coding	3.65244316928148e-07	-0.257
chr1	88988251	88988351	RBMXL1	ENST00000413769.1	44489	ENST00000413769.1	protein_coding	protein_coding	7.7266071219763e-10	-0.378
chr1	90282219	90282347	ENSG00000287406	ENST00000663908.1	55286	ENST00000663908.1	lncRNA	lncRNA	7.25018216447737e-05	-0.285
chr1	108877530	108877774	GPSM2	ENST00000675617.1	41467	ENST00000675617.1	processed_transcript	protein_coding	0.000508232723721232	-0.206
chr1	109486505	109486610	ATXN7L2	ENST00000463678.5	40436	ENST00000463678.5	nonsense_mediated_decay	protein_coding	0.0418233733909114	0.162
chr1	109628626	109628806	AMPD2	ENST00000679880.1	66778	ENST00000679880.1	retained_intron	protein_coding	0.0181409876789808	0.101
chr1	113906995	113907161	DCLRE1B	ENST00000650450.2	41228	ENST00000650450.2	protein_coding	protein_coding	0.0125157306387188	-0.153
chr1	117098205	117098238	TTF2	ENST00000463696.1	21516	ENST00000463696.1	processed_transcript	protein_coding	0.0086293412791084	-0.141
chr1	119042263	119042349	WARS2	ENST00000235521.5	41048	ENST00000235521.5	protein_coding	protein_coding	6.89129258643984e-05	0.133
chr1	147259836	147259918	CHD1L	ENST00000652346.1	26506	ENST00000652346.1	nonsense_mediated_decay	protein_coding	0.00863336937945078	-0.179
chr1	150267715	150267789	APH1A	ENST00000461320.5	44003	ENST00000461320.5	processed_transcript	protein_coding	6.6904067268075e-06	0.104
chr1	151326171	151326373	PI4KB	ENST00000368872.5	51533	ENST00000368872.5	protein_coding	protein_coding	0.0278323252333934	0.145
chr1	154219835	154219937	C1orf43	ENST00000368519.5	39710	ENST00000368519.5	protein_coding	protein_coding	2.17111643348986e-12	-0.166
chr1	155053416	155053493	ADAM15	ENST00000531703.5	22885	ENST00000531703.5	processed_transcript	protein_coding	0.00728837123230193	0.15
chr1	155212126	155212219	MTX1	ENST00000368376.8	39495	ENST00000368376.8	protein_coding	protein_coding	0.00708607435739619	0.142
chr1	155250275	155250821	FAM189B	ENST00000368368.7	41821	ENST00000368368.7	protein_coding	protein_coding	0.000801429942863185	0.126
chr1	155250275	155250929	FAM189B	ENST00000368366.5	39474	ENST00000368366.5	retained_intron	protein_coding	0.00101151284425242	0.145
chr1	155253858	155253978	FAM189B	ENST00000481822.1	39455	ENST00000481822.1	retained_intron	protein_coding	0.0196105486338603	0.218
chr1	155253858	155253978	FAM189B	ENST00000481822.1	39456	ENST00000481822.1	retained_intron	protein_coding	0	0.39
chr1	155254399	155254456	FAM189B	ENST00000481822.1	39459	ENST00000481822.1	retained_intron	protein_coding	2.64266666129227e-05	0.181
chr1	155680381	155680456	YY1AP1	ENST00000311573.9	40048	ENST00000311573.9	protein_coding	protein_coding	0.0498777667396155	-0.17
chr1	168022987	168023047	DCAF6	ENST00000367840.4	34076	ENST00000367840.4	protein_coding	protein_coding	7.88437888506041e-09	-0.311
chr1	170533463	170533651	GORAB	ENST00000498166.6	27746	ENST00000498166.6	nonsense_mediated_decay	protein_coding	0.00446126126775601	-0.193
chr1	170536309	170536421	GORAB	ENST00000498166.6	27747	ENST00000498166.6	nonsense_mediated_decay	protein_coding	0.000518223158821393	-0.239
chr1	173864483	173864502	GAS5	ENST00000448718.6	37921	ENST00000448718.6	lncRNA	lncRNA	0.00589060437864864	0.139
chr1	183501130	183501267	SMG7	ENST00000685780.1	43898	ENST00000685780.1	protein_coding	protein_coding	0.00389181002300424	0.17
chr1	184072156	184072194	TSEN15	ENST00000533373.6	49786	ENST00000533373.6	protein_coding	protein_coding	0.0204131937557736	-0.197
chr1	184072156	184072298	TSEN15	ENST00000485209.6	32548	ENST00000485209.6	nonsense_mediated_decay	protein_coding	0.00185328320885305	-0.201
chr1	184072156	184072310	TSEN15	ENST00000361641.6	46255	ENST00000361641.6	protein_coding	protein_coding	0.00219139355452208	-0.211
chr1	185306484	185306625	IVNS1ABP	ENST00000459929.5	33708	ENST00000459929.5	processed_transcript	protein_coding	0	-0.577
chr1	193059873	193060222	RO60	ENST00000506303.1	37431	ENST00000506303.1	protein_coding	protein_coding	7.93617676000336e-10	-0.26
chr1	202445045	202445228	PPP1R12B	ENST00000434615.2	39658	ENST00000434615.2	nonsense_mediated_decay	protein_coding	0.00182823518010088	-0.307
chr1	203017755	203017919	TMEM183A	ENST00000488097.2	37061	ENST00000488097.2	retained_intron	protein_coding	4.20781290605608e-12	-0.25
chr1	203796450	203796601	ZC3H11A	ENST00000432282.5	48023	ENST00000432282.5	protein_coding	protein_coding	0.0127251750309323	-0.129
chr1	206599462	206599612	EIF2D	ENST00000271764.7	34045	ENST00000271764.7	protein_coding	protein_coding	0.0453643453598673	0.108
chr1	206599732	206599836	EIF2D	ENST00000271764.7	34046	ENST00000271764.7	protein_coding	protein_coding	0.0359739452397873	0.104
chr1	207767778	207767823	CD46	ENST00000354848.5	36731	ENST00000354848.5	protein_coding	protein_coding	0.00482952639996575	-0.105
chr1	211312354	211312487	RCOR3	ENST00000528066.1	40507	ENST00000528066.1	retained_intron	protein_coding	2.17063128006895e-08	-0.241
chr1	212442564	212442625	NENF	ENST00000366988.5	47100	ENST00000366988.5	protein_coding	protein_coding	0.0301278982217592	0.123
chr1	212807735	212807848	TATDN3	ENST00000366973.8	39526	ENST00000366973.8	protein_coding	protein_coding	0.00552907393620475	0.122
chr1	213013092	213013418	ANGEL2	ENST00000366962.8	48404	ENST00000366962.8	protein_coding	protein_coding	0.010265527494443	-0.134
chr1	227732880	227733027	JMJD4	ENST00000620518.5	42459	ENST00000620518.5	protein_coding	protein_coding	0.0324789532667676	0.168
chr1	228102309	228102382	C1orf35	ENST00000465199.5	49446	ENST00000465199.5	processed_transcript	protein_coding	0.0114832991813024	0.107
chr1	228108436	228109021	MRPL55	ENST00000366731.9	48469	ENST00000366731.9	protein_coding	protein_coding	0.000229978799422492	0.3
chr1	228108436	228109021	MRPL55	ENST00000473066.5	44840	ENST00000473066.5	retained_intron	protein_coding	0.000619062453888378	0.301
chr1	228148370	228148456	GUK1	ENST00000477206.5	19395	ENST00000477206.5	processed_transcript	protein_coding	0.00012403122425828	0.113
chr1	228148370	228148539	GUK1	ENST00000366722.5	43771	ENST00000366722.5	protein_coding	protein_coding	6.24403810905576e-05	0.186
chr1	230943805	230943898	TTC13	ENST00000366661.9	50654	ENST00000366661.9	protein_coding	protein_coding	0.000264812919655742	-0.313
chr1	231367568	231367636	EGLN1	ENST00000476717.2	21995	ENST00000476717.2	processed_transcript	protein_coding	0.00112904967766574	0.133
chr1	231367568	231368187	EGLN1	ENST00000654803.1	50674	ENST00000654803.1	nonsense_mediated_decay	protein_coding	0.0131570028573346	0.396
chr1	234463836	234463934	TARBP1	ENST00000040877.2	39149	ENST00000040877.2	protein_coding	protein_coding	0.0238683045238867	0.214
chr1	235176747	235176903	ARID4B	ENST00000421364.5	50763	ENST00000421364.5	nonsense_mediated_decay	protein_coding	7.62213795575859e-07	-0.127
chr1	235181070	235181184	ARID4B	ENST00000494543.1	50564	ENST00000494543.1	processed_transcript	protein_coding	0	-0.167
chr1	241849108	241849216	EXO1	ENST00000450748.1	29294	ENST00000450748.1	protein_coding	protein_coding	0.00123622796993751	-0.276
chr1	241849111	241849216	EXO1	ENST00000366548.8	50995	ENST00000366548.8	protein_coding	protein_coding	0.00147710216515298	-0.295
chr1	243126377	243126494	CEP170	ENST00000466495.1	39678	ENST00000466495.1	processed_transcript	protein_coding	0.0328433182196017	0.184
chr1	243564284	243564387	AKT3	ENST00000681794.1	50234	ENST00000681794.1	nonsense_mediated_decay	protein_coding	8.33102817502738e-13	-0.113
chr1	244841943	244842058	COX20	ENST00000411948.7	43687	ENST00000411948.7	protein_coding	protein_coding	0.00879650635695444	-0.119
chr3	9468518	9468575	SETD5	ENST00000421188.1	56086	ENST00000421188.1	protein_coding	protein_coding	0.0111535483729331	-0.182
chr3	9689963	9690143	MTMR14	ENST00000296003.9	56087	ENST00000296003.9	protein_coding	protein_coding	0.000821678177072298	0.148
chr3	10142762	10143021	VHL	ENST00000696142.1	36152	ENST00000696142.1	nonsense_mediated_decay	protein_coding	1.71362358811323e-08	0.141
chr3	15047468	15047663	MRPS25	ENST00000695387.1	35853	ENST00000695387.1	nonsense_mediated_decay	protein_coding	0.0278656989361703	0.221
chr3	15241452	15241588	CAPN7	ENST00000253693.7	32975	ENST00000253693.7	protein_coding	protein_coding	0.0348482429434225	0.104
chr3	25618417	25618509	TOP2B	ENST00000264331.9	18676	ENST00000264331.9	protein_coding	protein_coding	0	0.103
chr3	47079511	47079611	SETD2	ENST00000693321.1	34598	ENST00000693321.1	nonsense_mediated_decay	protein_coding	8.60190528839334e-07	-0.103
chr3	47080800	47081083	SETD2	ENST00000685505.1	39529	ENST00000685505.1	nonsense_mediated_decay	protein_coding	5.04943799192065e-12	-0.191
chr3	47080898	47081083	SETD2	ENST00000693321.1	34599	ENST00000693321.1	nonsense_mediated_decay	protein_coding	1.30801166998908e-12	-0.222
chr3	47080915	47081083	SETD2	ENST00000431180.5	34612	ENST00000431180.5	nonsense_mediated_decay	protein_coding	9.22885827907694e-13	-0.223
chr3	47909037	47912421	MAP4	ENST00000426837.6	34520	ENST00000426837.6	protein_coding	protein_coding	0	-0.225
chr3	48256710	48257022	ZNF589	ENST00000457782.5	34496	ENST00000457782.5	nonsense_mediated_decay	protein_coding	0.013730438757731	-0.253
chr3	48945135	48945181	ARIH2	ENST00000452385.5	34360	ENST00000452385.5	nonsense_mediated_decay	protein_coding	0.0127820558788352	-0.124
chr3	49747817	49748168	IP6K1	ENST00000468463.5	34102	ENST00000468463.5	protein_coding	protein_coding	1.54396481876306e-05	-0.188
chr3	50104247	50104308	RBM5	ENST00000496179.5	26168	ENST00000496179.5	retained_intron	protein_coding	0.0408005682248214	-0.102
chr3	51959894	51960023	PCBP4	ENST00000471622.5	33868	ENST00000471622.5	protein_coding	protein_coding	0.0203709748762148	0.253
chr3	52198671	52198848	ALAS1	ENST00000484952.6	51444	ENST00000484952.6	protein_coding	protein_coding	0.0298757488702239	-0.135
chr3	52480878	52481037	NISCH	ENST00000489895.5	52756	ENST00000489895.5	retained_intron	protein_coding	0.0133900270385359	-0.205
chr3	52480878	52481109	NISCH	ENST00000485765.5	44123	ENST00000485765.5	retained_intron	protein_coding	0.0159266031338562	-0.165
chr3	52490074	52490231	NISCH	ENST00000479054.5	33787	ENST00000479054.5	protein_coding	protein_coding	8.7119111702284e-07	0.242
chr3	52554723	52554879	PBRM1	ENST00000296302.11	31587	ENST00000296302.11	protein_coding	protein_coding	1.44246449120086e-09	-0.303
chr3	52558248	52558413	PBRM1	ENST00000296302.11	31588	ENST00000296302.11	protein_coding	protein_coding	9.83179495264167e-11	-0.375
chr3	52682091	52682233	PBRM1	ENST00000420148.5	30031	ENST00000420148.5	protein_coding	protein_coding	0.0147414425723513	-0.241
chr3	52704723	52704948	GLT8D1	ENST00000497953.5	50242	ENST00000497953.5	protein_coding	protein_coding	0.0120188942293195	0.188
chr3	52704723	52704952	GLT8D1	ENST00000487642.5	33741	ENST00000487642.5	protein_coding	protein_coding	0.006660161608877	0.203
chr3	57871635	57871698	SLMAP	ENST00000667800.1	33573	ENST00000667800.1	nonsense_mediated_decay	protein_coding	0.000239797370939572	-0.223
chr3	57896246	57896371	SLMAP	ENST00000659926.1	27281	ENST00000659926.1	nonsense_mediated_decay	protein_coding	0.00136972718540462	-0.158
chr3	58249877	58249942	ABHD6	ENST00000478253.6	33543	ENST00000478253.6	protein_coding	protein_coding	0.00163496761029738	-0.108
chr3	63610473	63610553	SYNPR	ENST00000479198.5	55633	ENST00000479198.5	protein_coding	protein_coding	5.73361277240373e-07	-0.141
chr3	66236543	66236700	SLC25A26	ENST00000689520.1	19595	ENST00000689520.1	nonsense_mediated_decay	protein_coding	0.0054328688987051	-0.298
chr3	69080111	69080153	UBA3	ENST00000361055.9	33425	ENST00000361055.9	protein_coding	protein_coding	0.0384592109890728	0.124
chr3	71774444	71774507	PROK2	ENST00000295619.4	60777	ENST00000295619.4	protein_coding	protein_coding	0.0152959752809345	0.11
chr3	88057190	88057292	CGGBP1	ENST00000482016.6	33038	ENST00000482016.6	protein_coding	protein_coding	0.000513186532365433	-0.101
chr3	105681292	105681610	CBLB	ENST00000642241.1	32722	ENST00000642241.1	nonsense_mediated_decay	protein_coding	0.0114769815812796	-0.244
chr3	119235144	119235227	B4GALT4	ENST00000472471.5	32314	ENST00000472471.5	processed_transcript	protein_coding	0.0258336989329816	-0.124
chr3	121828469	121828632	IQCB1	ENST00000393650.7	29569	ENST00000393650.7	nonsense_mediated_decay	protein_coding	0.00705568459507501	-0.144
chr3	123956354	123956427	CCDC14	ENST00000435910.5	32107	ENST00000435910.5	nonsense_mediated_decay	protein_coding	0.0218945329221726	-0.171
chr3	127575748	127575809	TPRA1	ENST00000648957.1	26273	ENST00000648957.1	protein_coding	protein_coding	3.55606413177121e-05	0.357
chr3	139385003	139385200	COPB2	ENST00000510491.5	39011	ENST00000510491.5	processed_transcript	protein_coding	2.57695851446012e-06	0.113
chr3	142318789	142318903	XRN1	ENST00000498077.6	31073	ENST00000498077.6	protein_coding	protein_coding	0.0126353715997974	0.1
chr3	152446703	152446757	MBNL1	ENST00000282488.11	38034	ENST00000282488.11	protein_coding	protein_coding	3.51425964023861e-05	-0.19
chr3	157151916	157151930	CCNL1	ENST00000631619.1	30751	ENST00000631619.1	nonsense_mediated_decay	protein_coding	0.00563766775997457	-0.145
chr3	157156935	157157083	CCNL1	ENST00000477127.5	30750	ENST00000477127.5	nonsense_mediated_decay	protein_coding	0.0258333011814554	-0.108
chr3	157157006	157157083	CCNL1	ENST00000465947.5	30748	ENST00000465947.5	nonsense_mediated_decay	protein_coding	0.00200975570084897	-0.133
chr3	157157010	157157083	CCNL1	ENST00000479596.5	21177	ENST00000479596.5	retained_intron	protein_coding	0.00159809763418721	-0.156
chr3	160366092	160366152	IFT80	ENST00000484963.5	30650	ENST00000484963.5	nonsense_mediated_decay	protein_coding	0.0255631580086663	0.112
chr3	179681877	179682003	USP13	ENST00000680008.1	39999	ENST00000680008.1	protein_coding	protein_coding	0.00742970024237981	-0.123
chr3	185931576	185931852	TRA2B	ENST00000456380.5	23670	ENST00000456380.5	nonsense_mediated_decay	protein_coding	6.3335301915603e-14	-0.16
chr3	186788309	186788416	EIF4A2	ENST00000425053.5	54660	ENST00000425053.5	nonsense_mediated_decay	protein_coding	0	-0.292
chr3	186788309	186788420	EIF4A2	ENST00000494445.1	25948	ENST00000494445.1	retained_intron	protein_coding	0	-0.285
chr3	191273385	191273564	UTS2B	ENST00000446788.5	48219	ENST00000446788.5	nonsense_mediated_decay	protein_coding	0.0104863997164016	-0.135
chr3	195175630	195175853	XXYLT1	ENST00000437101.5	29322	ENST00000437101.5	protein_coding	protein_coding	0.00177327868998768	0.159
chr3	195180390	195180507	XXYLT1	ENST00000437101.5	29323	ENST00000437101.5	protein_coding	protein_coding	0.00570060388510562	0.158
chr3	195523691	195523786	PPP1R2	ENST00000413183.3	29284	ENST00000413183.3	nonsense_mediated_decay	protein_coding	6.24524982856834e-09	0.116
chr3	195870113	195870378	TNK2	ENST00000673358.1	29188	ENST00000673358.1	retained_intron	protein_coding	0.0162637918911337	0.113
chr3	195870113	195870404	TNK2	ENST00000439230.6	34601	ENST00000439230.6	nonsense_mediated_decay	protein_coding	0.0116080984516258	0.122
chr3	196560995	196561491	WDR53	ENST00000332629.7	29087	ENST00000332629.7	protein_coding	protein_coding	0.0106590188747961	-0.103
chr3	196566876	196567307	WDR53	ENST00000332629.7	29088	ENST00000332629.7	protein_coding	protein_coding	0.00751176886412357	-0.114
chr3	196567190	196567307	WDR53	ENST00000433160.1	29085	ENST00000433160.1	protein_coding	protein_coding	0.0028436912702154	-0.146
chr3	197075836	197075870	DLG1	ENST00000657098.1	29021	ENST00000657098.1	nonsense_mediated_decay	protein_coding	4.82177264706837e-07	-0.176
chr3	197076585	197076682	DLG1	ENST00000653331.1	29034	ENST00000653331.1	nonsense_mediated_decay	protein_coding	0.00167166234940798	0.111
chr3	197161639	197161738	DLG1	ENST00000448528.6	27292	ENST00000448528.6	protein_coding	protein_coding	3.26281242124313e-07	-0.162
chr3	197161639	197161738	DLG1	ENST00000448528.6	27293	ENST00000448528.6	protein_coding	protein_coding	2.23715425046911e-09	-0.234
chr3	197538305	197538952	BDH1	ENST00000651856.1	18723	ENST00000651856.1	nonsense_mediated_decay	protein_coding	3.34734970071211e-06	-0.199
chr3	197554561	197554713	BDH1	ENST00000432819.5	45661	ENST00000432819.5	protein_coding	protein_coding	0.0160291928350138	-0.178
chr3	197717976	197718130	RUBCN	ENST00000273582.9	27066	ENST00000273582.9	protein_coding	protein_coding	0.00561555153381556	-0.251
chr9	5753535	5753646	RIC1	ENST00000251879.10	61545	ENST00000251879.10	protein_coding	protein_coding	0.00293895960408813	-0.181
chr9	14116180	14116346	NFIB	ENST00000646622.1	46380	ENST00000646622.1	protein_coding	protein_coding	1.18068788058185e-05	-0.28
chr9	14116180	14116346	NFIB	ENST00000646622.1	46381	ENST00000646622.1	protein_coding	protein_coding	0.00181090047352587	-0.154
chr9	14116207	14116346	NFIB	ENST00000397575.7	23984	ENST00000397575.7	protein_coding	protein_coding	1.23510265328432e-05	-0.277
chr9	14116207	14116346	NFIB	ENST00000397575.7	23985	ENST00000397575.7	protein_coding	protein_coding	0.00141878410065272	-0.156
chr9	16022331	16022585	CCDC171	ENST00000486641.2	57091	ENST00000486641.2	processed_transcript	protein_coding	0.0128931627593869	-0.265
chr9	26869925	26869977	CAAP1	ENST00000650615.1	61659	ENST00000650615.1	nonsense_mediated_decay	protein_coding	8.15059694820161e-05	-0.108
chr9	32980065	32980460	APTX	ENST00000671774.1	61688	ENST00000671774.1	processed_transcript	protein_coding	0.0369766083963612	-0.112
chr9	33467690	33467868	NOL6	ENST00000379471.3	38167	ENST00000379471.3	protein_coding	protein_coding	1.03171513289229e-08	0.2
chr9	33468029	33468145	NOL6	ENST00000379471.3	38168	ENST00000379471.3	protein_coding	protein_coding	6.35649815026417e-08	0.199
chr9	33956078	33956146	UBAP2	ENST00000681980.1	19355	ENST00000681980.1	nonsense_mediated_decay	protein_coding	0.0184864419214061	0.124
chr9	34647491	34647705	GALT	ENST00000473529.5	61746	ENST00000473529.5	retained_intron	protein_coding	0.00323613256008662	0.169
chr9	35607326	35607409	TESK1	ENST00000620767.4	46346	ENST00000620767.4	protein_coding	protein_coding	4.39138428018022e-06	0.291
chr9	36594627	36594771	MELK	ENST00000625974.2	41995	ENST00000625974.2	nonsense_mediated_decay	protein_coding	0.00442130123136275	-0.112
chr9	36657240	36657363	MELK	ENST00000545008.5	41757	ENST00000545008.5	protein_coding	protein_coding	0.000482941336298583	-0.165
chr9	40993252	40993434	FRG1HP	ENST00000693485.2	43212	ENST00000693485.2	processed_transcript	transcribed_unprocessed_pseudogene	0.0276533469626881	-0.208
chr9	41007439	41007609	FRG1HP	ENST00000610803.6	48953	ENST00000610803.6	processed_transcript	transcribed_unprocessed_pseudogene	0.0356273881436711	-0.172
chr9	70346604	70346649	SMC5	ENST00000361138.7	67485	ENST00000361138.7	protein_coding	protein_coding	6.82438196632982e-06	-0.141
chr9	83867683	83867860	KIF27	ENST00000297814.7	61988	ENST00000297814.7	protein_coding	protein_coding	0.00910562030676492	0.229
chr9	85660935	85660973	AGTPBP1	ENST00000491784.3	29689	ENST00000491784.3	processed_transcript	protein_coding	0.000136338005846821	0.177
chr9	85829462	85829606	ENSG00000165121	ENST00000692899.1	24697	ENST00000692899.1	processed_transcript	transcribed_unprocessed_pseudogene	0.0347268543398747	0.222
chr9	88462495	88462749	SPIN1	ENST00000483785.1	34268	ENST00000483785.1	processed_transcript	protein_coding	2.03961566728286e-06	-0.113
chr9	92240642	92240691	IARS1	ENST00000683376.1	38319	ENST00000683376.1	retained_intron	protein_coding	3.27960897874154e-10	-0.111
chr9	92319942	92320137	NOL8	ENST00000445919.6	62066	ENST00000445919.6	nonsense_mediated_decay	protein_coding	2.75681295973297e-10	-0.158
chr9	92319942	92320379	NOL8	ENST00000434228.5	62063	ENST00000434228.5	nonsense_mediated_decay	protein_coding	1.3323919287472e-10	-0.14
chr9	96902916	96903108	MFSD14C	ENST00000637409.1	62131	ENST00000637409.1	processed_transcript	transcribed_unprocessed_pseudogene	0.0268983999808423	-0.242
chr9	97682199	97682430	XPA	ENST00000462523.5	41873	ENST00000462523.5	nonsense_mediated_decay	protein_coding	3.914002693475e-06	-0.103
chr9	111472896	111473000	ECPAS	ENST00000602978.1	62255	ENST00000602978.1	protein_coding	protein_coding	0.0401381085493978	0.104
chr9	113011140	113011227	ZNF883	ENST00000638622.1	54440	ENST00000638622.1	processed_transcript	transcribed_unprocessed_pseudogene	0.0184092056494642	-0.158
chr9	123236829	123236966	STRBP	ENST00000348403.10	57077	ENST00000348403.10	protein_coding	protein_coding	0.0222353875958642	-0.161
chr9	125335171	125335252	GAPVD1	ENST00000394105.6	62426	ENST00000394105.6	protein_coding	protein_coding	0.00985972000485596	-0.141
chr9	127808557	127808705	FPGS	ENST00000373247.7	43712	ENST00000373247.7	protein_coding	protein_coding	0.00357121856972951	0.12
chr9	127909950	127910528	ST6GALNAC4	ENST00000495983.1	40531	ENST00000495983.1	processed_transcript	protein_coding	0.000373929019023537	-0.233
chr9	128267193	128267259	GOLGA2	ENST00000450617.8	59495	ENST00000450617.8	protein_coding	protein_coding	0.00565869488624191	0.155
chr9	128267193	128267274	GOLGA2	ENST00000611957.5	51535	ENST00000611957.5	protein_coding	protein_coding	0.00318560218347934	0.183
chr9	128823746	128823894	SPOUT1	ENST00000480366.1	52145	ENST00000480366.1	retained_intron	protein_coding	1.58492573060721e-06	0.319
chr9	129086138	129086267	DOLPP1	ENST00000372546.9	40357	ENST00000372546.9	protein_coding	protein_coding	0.0156198624640186	0.249
chr9	129915965	129915980	FNBP1	ENST00000355681.3	38877	ENST00000355681.3	protein_coding	protein_coding	0.0153197356936513	-0.158
chr9	129923843	129923939	FNBP1	ENST00000355681.3	38878	ENST00000355681.3	protein_coding	protein_coding	6.93568037270655e-05	-0.106
chr9	130219724	130219803	NCS1	ENST00000372398.6	61128	ENST00000372398.6	protein_coding	protein_coding	0.00320470213295825	0.119
chr9	130634666	130634738	FUBP3	ENST00000319725.10	51051	ENST00000319725.10	protein_coding	protein_coding	8.75868237304968e-05	0.147
chr9	131650128	131650242	RAPGEF1	ENST00000372195.5	57298	ENST00000372195.5	protein_coding	protein_coding	0.00405564569489929	0.194
chr9	136408998	136409067	ENTR1	ENST00000357365.8	62720	ENST00000357365.8	protein_coding	protein_coding	0.00149781118842519	0.152
chr9	136445644	136445719	SEC16A	ENST00000277537.10	27710	ENST00000277537.10	protein_coding	protein_coding	0.00438394339590128	0.229
chr9	136668240	136668362	EGFL7	ENST00000371698.3	62733	ENST00000371698.3	protein_coding	protein_coding	0.0498860603567728	0.182
chr9	136669605	136669721	EGFL7	ENST00000308874.12	49471	ENST00000308874.12	protein_coding	protein_coding	0.01170212518267	0.145
chr9	136670168	136670330	EGFL7	ENST00000308874.12	49472	ENST00000308874.12	protein_coding	protein_coding	0.00480846106066843	0.152
chr9	136791625	136791777	TMEM141	ENST00000465017.5	45300	ENST00000465017.5	processed_transcript	protein_coding	0.0485855032279118	0.228
chr9	137112744	137112805	DPP7	ENST00000473532.5	57424	ENST00000473532.5	nonsense_mediated_decay	protein_coding	3.64246108864354e-09	0.155
chr9	137113360	137113496	DPP7	ENST00000478597.5	60609	ENST00000478597.5	retained_intron	protein_coding	0.00116333491649616	0.101
chr9	137213966	137214068	NDOR1	ENST00000458322.2	54964	ENST00000458322.2	protein_coding	protein_coding	0.00806871495577448	0.147
chr9	137215406	137215521	NDOR1	ENST00000371521.8	62790	ENST00000371521.8	protein_coding	protein_coding	0.00421878928233737	0.144
chr9	137455238	137455307	NSMF	ENST00000265663.12	26217	ENST00000265663.12	protein_coding	protein_coding	1.21590484986178e-05	0.211
chr9	137577469	137577603	DPH7	ENST00000277540.7	62798	ENST00000277540.7	protein_coding	protein_coding	0.0169759666610559	-0.121
chr9	137752330	137752408	EHMT1	ENST00000462942.3	24725	ENST00000462942.3	nonsense_mediated_decay	protein_coding	1.84333596050192e-05	-0.167
chr7	832504	832601	SUN1	ENST00000440380.5	34716	ENST00000440380.5	protein_coding	protein_coding	0.000146778782217592	-0.221
chr7	849519	849603	SUN1	ENST00000419312.5	63526	ENST00000419312.5	protein_coding	protein_coding	0.0148444252878768	-0.192
chr7	849922	850033	SUN1	ENST00000413171.6	51143	ENST00000413171.6	retained_intron	protein_coding	0.0153892245119994	-0.136
chr7	1162961	1163217	ZFAND2A-DT	ENST00000662926.1	61666	ENST00000662926.1	lncRNA	lncRNA	7.87032131396955e-05	-0.297
chr7	1485289	1485469	INTS1	ENST00000468115.1	33225	ENST00000468115.1	retained_intron	protein_coding	0.00686110954281084	0.104
chr7	2225409	2225550	MAD1L1	ENST00000429779.1	25665	ENST00000429779.1	protein_coding	protein_coding	0.00136745764931716	-0.113
chr7	2539178	2539351	BRAT1	ENST00000340611.9	61737	ENST00000340611.9	protein_coding	protein_coding	2.43058278483159e-05	0.131
chr7	6812975	6813037	CCZ1B	ENST00000316731.13	57537	ENST00000316731.13	protein_coding	protein_coding	7.68749826545705e-05	0.136
chr7	7568025	7568123	MIOS	ENST00000405785.5	57547	ENST00000405785.5	protein_coding	protein_coding	0.000548459051108436	-0.295
chr7	12214200	12214394	TMEM106B	ENST00000396667.7	51886	ENST00000396667.7	protein_coding	protein_coding	0.00133634066465804	-0.182
chr7	22946951	22947247	FAM126A	ENST00000409923.5	57674	ENST00000409923.5	protein_coding	protein_coding	1.57257232184535e-08	0.25
chr7	22947032	22947247	FAM126A	ENST00000498833.1	35125	ENST00000498833.1	processed_transcript	protein_coding	1.20901073961417e-07	0.24
chr7	23522120	23522432	TRA2A	ENST00000490942.1	53674	ENST00000490942.1	processed_transcript	protein_coding	0	-0.366
chr7	23522131	23522432	TRA2A	ENST00000392502.8	57691	ENST00000392502.8	protein_coding	protein_coding	0	-0.361
chr7	23522353	23522432	TRA2A	ENST00000448549.1	57695	ENST00000448549.1	nonsense_mediated_decay	protein_coding	0	-0.389
chr7	26190992	26191128	HNRNPA2B1	ENST00000678631.1	46764	ENST00000678631.1	nonsense_mediated_decay	protein_coding	0.000169476625231692	-0.121
chr7	26190992	26191650	HNRNPA2B1	ENST00000676524.1	49433	ENST00000676524.1	nonsense_mediated_decay	protein_coding	0.0130779208155075	0.117
chr7	26190992	26192338	HNRNPA2B1	ENST00000677669.1	43855	ENST00000677669.1	retained_intron	protein_coding	0	0.128
chr7	26191055	26191128	HNRNPA2B1	ENST00000678779.1	51811	ENST00000678779.1	nonsense_mediated_decay	protein_coding	3.59324383921239e-05	-0.191
chr7	26191055	26191650	HNRNPA2B1	ENST00000676497.1	54801	ENST00000676497.1	nonsense_mediated_decay	protein_coding	1.46000432269528e-06	0.213
chr7	26191055	26192338	HNRNPA2B1	ENST00000679001.1	48287	ENST00000679001.1	nonsense_mediated_decay	protein_coding	0	0.135
chr7	26191421	26191650	HNRNPA2B1	ENST00000676746.1	57738	ENST00000676746.1	nonsense_mediated_decay	protein_coding	0	0.508
chr7	26191421	26192338	HNRNPA2B1	ENST00000678431.1	57739	ENST00000678431.1	nonsense_mediated_decay	protein_coding	0	0.37
chr7	26192300	26192338	HNRNPA2B1	ENST00000678998.1	57733	ENST00000678998.1	nonsense_mediated_decay	protein_coding	0	0.299
chr7	33035933	33035988	NT5C3A	ENST00000456458.5	42075	ENST00000456458.5	nonsense_mediated_decay	protein_coding	0	-0.415
chr7	35147790	35147882	DPY19L2P1	ENST00000458672.5	57905	ENST00000458672.5	processed_transcript	transcribed_unprocessed_pseudogene	0.00330190068794223	-0.315
chr7	44074130	44074220	POLM	ENST00000430942.5	58006	ENST00000430942.5	nonsense_mediated_decay	protein_coding	0.000142101006089166	0.235
chr7	44074130	44074233	POLM	ENST00000242248.10	57995	ENST00000242248.10	protein_coding	protein_coding	0.000105893734631999	0.245
chr7	44074130	44074233	POLM	ENST00000242248.10	57996	ENST00000242248.10	protein_coding	protein_coding	0.0274422774720913	0.18
chr7	44074130	44074530	POLM	ENST00000434229.5	58009	ENST00000434229.5	nonsense_mediated_decay	protein_coding	0.0176957632223111	0.202
chr7	44074130	44074530	POLM	ENST00000435068.5	58003	ENST00000435068.5	nonsense_mediated_decay	protein_coding	0.000226228735815286	0.282
chr7	44074397	44074530	POLM	ENST00000242248.10	57997	ENST00000242248.10	protein_coding	protein_coding	0.0214578999651727	0.193
chr7	44076508	44076629	POLM	ENST00000242248.10	58000	ENST00000242248.10	protein_coding	protein_coding	0.00126845190462714	0.19
chr7	44109656	44110124	AEBP1	ENST00000453052.1	48900	ENST00000453052.1	nonsense_mediated_decay	protein_coding	0.000129027036100554	0.394
chr7	44110014	44110124	AEBP1	ENST00000223357.8	50280	ENST00000223357.8	protein_coding	protein_coding	0.00301752882064759	0.17
chr7	44208406	44211124	YKT6	ENST00000677851.1	24471	ENST00000677851.1	nonsense_mediated_decay	protein_coding	3.84667552216642e-05	0.243
chr7	44208794	44211124	YKT6	ENST00000678497.1	58041	ENST00000678497.1	nonsense_mediated_decay	protein_coding	5.7308866465638e-05	0.239
chr7	44425899	44426279	NUDCD3	ENST00000460110.5	58052	ENST00000460110.5	processed_transcript	protein_coding	9.22885827907694e-13	-0.13
chr7	44485530	44485622	NUDCD3	ENST00000464812.1	58059	ENST00000464812.1	retained_intron	protein_coding	1.04560033778027e-05	-0.126
chr7	45104098	45104256	TBRG4	ENST00000495973.5	21411	ENST00000495973.5	retained_intron	protein_coding	0	0.434
chr7	45104537	45104709	TBRG4	ENST00000495973.5	21413	ENST00000495973.5	retained_intron	protein_coding	0	0.456
chr7	45728831	45729026	SEPTIN7P2	ENST00000702700.1	26628	ENST00000702700.1	processed_transcript	transcribed_unprocessed_pseudogene	0.00253394031376224	-0.131
chr7	56074173	56074218	SUMF2	ENST00000275607.13	27675	ENST00000275607.13	protein_coding	protein_coding	0.0141401573573134	0.119
chr7	56074173	56074218	SUMF2	ENST00000275607.13	27676	ENST00000275607.13	protein_coding	protein_coding	0.000174776973314932	0.201
chr7	56074585	56074639	SUMF2	ENST00000447501.5	58186	ENST00000447501.5	nonsense_mediated_decay	protein_coding	0.000174695625312621	0.287
chr7	56074585	56074736	SUMF2	ENST00000275607.13	27678	ENST00000275607.13	protein_coding	protein_coding	4.27598582342913e-06	0.147
chr7	56074585	56074736	SUMF2	ENST00000275607.13	27679	ENST00000275607.13	protein_coding	protein_coding	5.38877316184704e-06	0.156
chr7	64814917	64815044	ZNF138	ENST00000437743.1	40283	ENST00000437743.1	protein_coding	protein_coding	0.00165848980797981	-0.257
chr7	72830691	72830813	SBDSP1	ENST00000437201.5	29219	ENST00000437201.5	processed_transcript	transcribed_unprocessed_pseudogene	0	-0.3
chr7	72913764	72913828	POM121	ENST00000395270.5	22756	ENST00000395270.5	protein_coding	protein_coding	2.66500704444935e-05	-0.209
chr7	73737220	73737391	ABHD11	ENST00000357419.9	42917	ENST00000357419.9	nonsense_mediated_decay	protein_coding	0.0070379587592413	0.272
chr7	73737220	73737391	ABHD11	ENST00000357419.9	42918	ENST00000357419.9	nonsense_mediated_decay	protein_coding	0.0231658229861844	0.183
chr7	74045221	74045293	ELN	ENST00000445912.5	58359	ENST00000445912.5	protein_coding	protein_coding	0.00159857800114625	0.105
chr7	74046187	74046217	ELN	ENST00000445912.5	58361	ENST00000445912.5	protein_coding	protein_coding	0.000885475975933144	0.118
chr7	74047674	74047716	ELN	ENST00000445912.5	58362	ENST00000445912.5	protein_coding	protein_coding	0.00125780157820101	0.208
chr7	74060375	74060600	ELN	ENST00000692049.1	58387	ENST00000692049.1	protein_coding	protein_coding	0.00582302231903914	0.133
chr7	75881364	75881486	RHBDD2	ENST00000454791.1	52316	ENST00000454791.1	nonsense_mediated_decay	protein_coding	0	-0.225
chr7	76618496	76618615	POMZP3	ENST00000424818.5	48541	ENST00000424818.5	nonsense_mediated_decay	protein_coding	0.000657456180995825	-0.157
chr7	77940527	77940659	PHTF2	ENST00000416283.6	56658	ENST00000416283.6	protein_coding	protein_coding	0.00384487010619469	-0.128
chr7	87860071	87860169	SLC25A40	ENST00000444363.5	58580	ENST00000444363.5	nonsense_mediated_decay	protein_coding	9.55744906764908e-06	-0.149
chr7	99045541	99045792	TRRAP	ENST00000482799.3	59298	ENST00000482799.3	processed_transcript	protein_coding	0.00978222159617061	0.123
chr7	99561887	99561973	ZNF655	ENST00000425063.5	55392	ENST00000425063.5	protein_coding	protein_coding	3.02358950175562e-07	-0.242
chr7	99571259	99571379	ZNF655	ENST00000412636.5	22567	ENST00000412636.5	nonsense_mediated_decay	protein_coding	0.0498290259201499	-0.125
chr7	99571687	99571792	ZNF655	ENST00000412636.5	22568	ENST00000412636.5	nonsense_mediated_decay	protein_coding	0.0250250866471925	-0.17
chr7	100102245	100102393	AP4M1	ENST00000394061.7	58872	ENST00000394061.7	nonsense_mediated_decay	protein_coding	9.40835701109873e-06	0.283
chr7	100175571	100175894	GPC2	ENST00000292377.4	58891	ENST00000292377.4	protein_coding	protein_coding	0.011657454626267	-0.258
chr7	100223569	100223698	CASTOR3	ENST00000538588.2	31580	ENST00000538588.2	processed_transcript	transcribed_unprocessed_pseudogene	0.00409788907123029	0.1
chr7	100353209	100353270	PILRB	ENST00000457519.5	20098	ENST00000457519.5	protein_coding	protein_coding	0.00128351765800837	0.141
chr7	100353894	100354012	PILRB	ENST00000455145.5	51164	ENST00000455145.5	protein_coding	protein_coding	0.000716906212906805	0.198
chr7	100861137	100861262	SLC12A9	ENST00000540482.5	38423	ENST00000540482.5	protein_coding	protein_coding	4.28851520248788e-05	0.325
chr7	100867910	100867988	TRIP6	ENST00000476870.5	37622	ENST00000476870.5	retained_intron	protein_coding	2.34811171018536e-07	0.155
chr7	102198801	102198867	CUX1	ENST00000360264.7	52500	ENST00000360264.7	protein_coding	protein_coding	0.00947363142396843	0.15
chr7	102395976	102396537	PRKRIP1	ENST00000496391.5	59015	ENST00000496391.5	protein_coding	protein_coding	0.017571643293533	-0.176
chr7	105617791	105618097	ATXN7L1	ENST00000484475.5	47701	ENST00000484475.5	protein_coding	protein_coding	0.0325567867141152	-0.156
chr7	107752544	107752617	CBLL1	ENST00000432748.5	54941	ENST00000432748.5	nonsense_mediated_decay	protein_coding	7.41091720218169e-06	-0.1
chr7	108002126	108002384	LAMB1	ENST00000439976.6	59148	ENST00000439976.6	protein_coding	protein_coding	9.790003216689e-11	0.105
chr7	108565829	108566022	THAP5	ENST00000412935.1	49775	ENST00000412935.1	processed_transcript	protein_coding	0.00448497638626911	-0.151
chr7	117098612	117098815	ST7	ENST00000417919.5	34028	ENST00000417919.5	protein_coding	protein_coding	0.00292637321049639	-0.186
chr7	117190132	117190268	ST7	ENST00000543837.5	47425	ENST00000543837.5	processed_transcript	protein_coding	3.55106842913081e-06	-0.128
chr7	120964741	120964838	ING3	ENST00000315870.10	29716	ENST00000315870.10	protein_coding	protein_coding	0.00640886018612746	0.227
chr7	128400831	128400891	IMPDH1	ENST00000480861.5	47330	ENST00000480861.5	protein_coding	protein_coding	0.000735634625652926	0.105
chr7	135188432	135188545	WDR91	ENST00000354475.5	20945	ENST00000354475.5	protein_coding	protein_coding	0.00834150141129881	0.188
chr7	148836821	148837000	EZH2	ENST00000483012.1	46455	ENST00000483012.1	nonsense_mediated_decay	protein_coding	1.62281124006957e-07	-0.382
chr7	148836821	148837000	EZH2	ENST00000483012.1	46456	ENST00000483012.1	nonsense_mediated_decay	protein_coding	3.51659983012244e-05	-0.122
chr7	149558607	149558839	ZNF767P	ENST00000463567.5	53749	ENST00000463567.5	processed_transcript	transcribed_unprocessed_pseudogene	0.0296111615673536	0.1
chr7	151078561	151078701	FASTK	ENST00000297532.11	59637	ENST00000297532.11	protein_coding	protein_coding	1.46987107101287e-09	0.262
chr7	152100824	152100921	GALNT11	ENST00000423337.5	59662	ENST00000423337.5	protein_coding	protein_coding	0.0088516932557551	0.112
chr7	152660700	152660782	XRCC2	ENST00000359321.2	52447	ENST00000359321.2	protein_coding	protein_coding	0.0067053961820655	-0.131
chr7	155763808	155764018	RBM33	ENST00000392761.3	52183	ENST00000392761.3	protein_coding	protein_coding	0.0151276371595443	-0.122
chr7	155763811	155764018	RBM33	ENST00000401878.8	59700	ENST00000401878.8	protein_coding	protein_coding	0.01512705491605	-0.12
chr7	157409794	157415529	DNAJB6	ENST00000459889.5	59741	ENST00000459889.5	nonsense_mediated_decay	protein_coding	0.0162274511709674	0.276
chr11	473894	473977	PTDSS2	ENST00000526878.5	25290	ENST00000526878.5	retained_intron	protein_coding	0.00600226057114946	0.103
chr11	504823	504996	RNH1	ENST00000533410.5	50294	ENST00000533410.5	protein_coding	protein_coding	0.0344253953877732	-0.113
chr11	533276	533358	HRAS	ENST00000397594.6	64172	ENST00000397594.6	protein_coding	protein_coding	0.00593349238410315	-0.183
chr11	533276	533358	HRAS	ENST00000417302.7	27034	ENST00000417302.7	protein_coding	protein_coding	0.00107939804473115	-0.141
chr11	659434	659796	DEAF1	ENST00000687329.1	64183	ENST00000687329.1	nonsense_mediated_decay	protein_coding	8.88974717170014e-07	-0.162
chr11	834529	834591	CD151	ENST00000532045.6	26616	ENST00000532045.6	retained_intron	protein_coding	0.0422359252714563	0.209
chr11	834529	834745	CD151	ENST00000527341.5	64207	ENST00000527341.5	protein_coding	protein_coding	0.00458286929748772	0.134
chr11	834529	834803	CD151	ENST00000525333.5	51922	ENST00000525333.5	protein_coding	protein_coding	0.00559573572749547	0.112
chr11	1456954	1457049	BRSK2	ENST00000529433.5	64226	ENST00000529433.5	nonsense_mediated_decay	protein_coding	0.000436342939557759	0.211
chr11	2401838	2402147	TSSC4	ENST00000435795.5	61416	ENST00000435795.5	protein_coding	protein_coding	1.6718992019963e-10	0.127
chr11	2989128	2989271	NAP1L4	ENST00000534372.1	64255	ENST00000534372.1	protein_coding	protein_coding	0.0440347374972578	-0.108
chr11	6608836	6608978	ENSG00000254641	ENST00000527398.1	40024	ENST00000527398.1	lncRNA	lncRNA	1.19261458878081e-06	0.318
chr11	8912452	8912533	AKIP1	ENST00000309357.8	62193	ENST00000309357.8	protein_coding	protein_coding	0.0253748986326942	-0.178
chr11	16095995	16096118	SOX6	ENST00000528429.5	32971	ENST00000528429.5	protein_coding	protein_coding	4.88239217280468e-05	-0.165
chr11	19142977	19143123	ZDHHC13	ENST00000446113.7	39042	ENST00000446113.7	protein_coding	protein_coding	0.0204953807342688	-0.175
chr11	31447982	31449091	IMMP1L	ENST00000648582.1	28341	ENST00000648582.1	nonsense_mediated_decay	protein_coding	0.00358351935190645	-0.262
chr11	43436163	43436334	TTC17	ENST00000299240.10	47515	ENST00000299240.10	protein_coding	protein_coding	0.0457257140126005	-0.126
chr11	45935120	45935157	PHF21A	ENST00000525676.6	53870	ENST00000525676.6	protein_coding	protein_coding	6.27111021298068e-05	-0.1
chr11	46369940	46370009	DGKZ	ENST00000456247.7	23776	ENST00000456247.7	protein_coding	protein_coding	2.91680656900098e-11	0.269
chr11	47137315	47137560	CSTPP1	ENST00000528488.5	60571	ENST00000528488.5	nonsense_mediated_decay	protein_coding	4.05415601089259e-09	-0.303
chr11	47173758	47173915	ARFGAP2	ENST00000528444.5	62924	ENST00000528444.5	protein_coding	protein_coding	0.00767282459440615	0.109
chr11	47499452	47499604	CELF1	ENST00000687097.1	51166	ENST00000687097.1	protein_coding	protein_coding	0.0128003859600373	-0.152
chr11	47500860	47500932	CELF1	ENST00000687097.1	51167	ENST00000687097.1	protein_coding	protein_coding	0.00866170003692212	-0.138
chr11	47569699	47569891	PTPMT1	ENST00000527079.2	24251	ENST00000527079.2	processed_transcript	protein_coding	0.00159809763418721	-0.168
chr11	57789036	57789155	CTNND1	ENST00000531007.2	30868	ENST00000531007.2	protein_coding	protein_coding	3.97432617556362e-09	-0.188
chr11	57791384	57791673	CTNND1	ENST00000531007.2	30869	ENST00000531007.2	protein_coding	protein_coding	1.53554202544704e-09	-0.136
chr11	57791493	57791673	CTNND1	ENST00000530748.5	35294	ENST00000530748.5	protein_coding	protein_coding	1.84333235704853e-09	-0.139
chr11	62733117	62733199	TTC9C	ENST00000294161.10	65464	ENST00000294161.10	nonsense_mediated_decay	protein_coding	0	-0.119
chr11	62854887	62854938	SNHG1	ENST00000663092.1	21174	ENST00000663092.1	lncRNA	lncRNA	6.67969395642587e-11	-0.147
chr11	62854887	62854970	SNHG1	ENST00000686478.1	25468	ENST00000686478.1	lncRNA	lncRNA	5.42230016523014e-05	-0.155
chr11	63764037	63764598	ZFTA	ENST00000433688.2	64967	ENST00000433688.2	protein_coding	protein_coding	1.77546502090748e-13	0.311
chr11	63764867	63765254	ZFTA	ENST00000433688.2	64968	ENST00000433688.2	protein_coding	protein_coding	8.8185947094305e-13	0.265
chr11	63908259	63908304	MARK2	ENST00000513765.7	27082	ENST00000513765.7	protein_coding	protein_coding	0	0.377
chr11	64224099	64224162	TRPT1	ENST00000546133.5	64981	ENST00000546133.5	protein_coding	protein_coding	0.00832040141475469	0.168
chr11	64224099	64224210	TRPT1	ENST00000536158.5	45696	ENST00000536158.5	retained_intron	protein_coding	0.0111942439431027	0.136
chr11	64224800	64225580	TRPT1	ENST00000539595.5	49535	ENST00000539595.5	retained_intron	protein_coding	0.0493081977132463	0.108
chr11	64288064	64288214	GPR137	ENST00000438980.7	23178	ENST00000438980.7	protein_coding	protein_coding	0.00123622796993751	0.232
chr11	64288602	64288721	GPR137	ENST00000438980.7	23179	ENST00000438980.7	protein_coding	protein_coding	0.0196563203856901	0.137
chr11	64765950	64766155	SF1	ENST00000334944.9	27219	ENST00000334944.9	protein_coding	protein_coding	6.81477768572952e-06	0.141
chr11	65571390	65571779	ZNRD2	ENST00000533115.5	45117	ENST00000533115.5	protein_coding	protein_coding	0	0.507
chr11	65581538	65582016	EHBP1L1	ENST00000533237.5	30341	ENST00000533237.5	protein_coding	protein_coding	0.0110792604269795	0.171
chr11	65581538	65583765	EHBP1L1	ENST00000309295.9	32743	ENST00000309295.9	protein_coding	protein_coding	0.0143259237436672	0.141
chr11	65620338	65620429	PCNX3	ENST00000355703.4	65069	ENST00000355703.4	protein_coding	protein_coding	2.55231428225253e-10	0.357
chr11	65634537	65634641	PCNX3	ENST00000355703.4	65075	ENST00000355703.4	protein_coding	protein_coding	1.47020779942978e-06	0.233
chr11	65663426	65665543	RELA-DT	ENST00000654031.1	65084	ENST00000654031.1	lncRNA	lncRNA	0.018483245282137	0.337
chr11	65717662	65717893	RNASEH2C	ENST00000646597.1	65085	ENST00000646597.1	retained_intron	protein_coding	0.000743057493544329	0.291
chr11	66721349	66721532	SPTBN2	ENST00000647510.2	65141	ENST00000647510.2	nonsense_mediated_decay	protein_coding	0.00482952639996575	0.158
chr11	67281092	67281184	GRK2	ENST00000526285.1	60019	ENST00000526285.1	protein_coding	protein_coding	2.03878787889383e-07	0.111
chr11	67401067	67401232	PPP1CA	ENST00000312989.11	63727	ENST00000312989.11	protein_coding	protein_coding	2.3506245416895e-05	0.102
chr11	67433125	67433216	RPS6KB2	ENST00000528964.5	48483	ENST00000528964.5	nonsense_mediated_decay	protein_coding	0.000658592044223136	0.116
chr11	67584133	67584169	GSTP1	ENST00000398606.10	59564	ENST00000398606.10	protein_coding	protein_coding	2.08471268416924e-12	0.111
chr11	70349922	70350039	PPFIA1	ENST00000528750.1	65250	ENST00000528750.1	protein_coding	protein_coding	0	-0.232
chr11	72692752	72692785	ARAP1	ENST00000393609.8	30540	ENST00000393609.8	protein_coding	protein_coding	0.00173848017627904	0.103
chr11	72704151	72704334	ARAP1	ENST00000393609.8	30541	ENST00000393609.8	protein_coding	protein_coding	3.51589081813511e-05	0.329
chr11	73805026	73805079	MRPL48	ENST00000310614.12	25264	ENST00000310614.12	protein_coding	protein_coding	0.00221067921227995	0.111
chr11	82930156	82930274	DDIAS	ENST00000329143.4	23079	ENST00000329143.4	protein_coding	protein_coding	0.00685906118643053	-0.149
chr11	82930156	82930274	DDIAS	ENST00000329143.4	23080	ENST00000329143.4	protein_coding	protein_coding	0.00018843674412089	-0.272
chr11	85629131	85629203	TMEM126B	ENST00000530783.5	65284	ENST00000530783.5	nonsense_mediated_decay	protein_coding	2.17013910622213e-07	-0.107
chr11	85631144	85631316	TMEM126B	ENST00000531718.5	31338	ENST00000531718.5	nonsense_mediated_decay	protein_coding	0.0189822598467462	-0.112
chr11	85663178	85663293	CREBZF	ENST00000682836.1	65439	ENST00000682836.1	nonsense_mediated_decay	protein_coding	1.5177146334095e-07	0.145
chr11	85990249	85990378	PICALM	ENST00000526033.5	58010	ENST00000526033.5	protein_coding	protein_coding	0	-0.263
chr11	85990249	85990399	PICALM	ENST00000530542.1	36746	ENST00000530542.1	protein_coding	protein_coding	0	-0.264
chr11	86266082	86266216	EED	ENST00000525244.5	32829	ENST00000525244.5	retained_intron	protein_coding	2.92871157770834e-08	-0.192
chr11	88328111	88328196	CTSC	ENST00000677802.1	65460	ENST00000677802.1	nonsense_mediated_decay	protein_coding	9.85067373385464e-07	-0.186
chr11	106076506	106076707	KBTBD3	ENST00000531837.2	64841	ENST00000531837.2	protein_coding	protein_coding	1.88011635426788e-09	-0.503
chr11	108326057	108326225	ATM	ENST00000682302.1	25431	ENST00000682302.1	retained_intron	protein_coding	0.0379039445053663	-0.109
chr11	110381925	110382021	LINC02732	ENST00000662858.1	52622	ENST00000662858.1	lncRNA	lncRNA	9.95666905708716e-07	-0.181
chr11	110381925	110382021	LINC02732	ENST00000662858.1	52623	ENST00000662858.1	lncRNA	lncRNA	3.75935707144996e-11	-0.181
chr11	112074886	112074916	NKAPD1	ENST00000526879.5	40467	ENST00000526879.5	protein_coding	protein_coding	1.74702248720269e-06	0.31
chr11	112230207	112230230	PTS	ENST00000524931.1	65617	ENST00000524931.1	protein_coding	protein_coding	1.43146834767168e-06	0.148
chr11	119013231	119013262	CENATAC	ENST00000334418.6	49708	ENST00000334418.6	protein_coding	protein_coding	0.0119915293723919	0.108
chr11	119025190	119025757	SLC37A4	ENST00000697846.1	47391	ENST00000697846.1	retained_intron	protein_coding	0.035807485681507	0.256
chr11	119110846	119110957	C2CD2L	ENST00000336702.7	36765	ENST00000336702.7	protein_coding	protein_coding	0.00150528469355766	0.115
chr11	124779049	124779139	MSANTD2	ENST00000634413.1	65773	ENST00000634413.1	processed_transcript	protein_coding	0.00566458368249135	-0.29
chr11	125895906	125896330	PUS3	ENST00000534158.5	23399	ENST00000534158.5	protein_coding	protein_coding	0.0115429873288992	0.14
chr11	130123611	130123779	APLP2	ENST00000650012.1	65841	ENST00000650012.1	protein_coding	protein_coding	0.00460958818855562	-0.192
chr4	1717515	1717675	TMEM129	ENST00000382936.8	25319	ENST00000382936.8	protein_coding	protein_coding	0.000257541978725308	0.282
chr4	1717515	1717703	TMEM129	ENST00000460722.1	33097	ENST00000460722.1	nonsense_mediated_decay	protein_coding	0.000284133165472232	0.301
chr4	1912090	1912194	NSD2	ENST00000678714.1	46529	ENST00000678714.1	nonsense_mediated_decay	protein_coding	0	-0.102
chr4	1939653	1939778	NSD2	ENST00000382895.7	21494	ENST00000382895.7	protein_coding	protein_coding	2.09387711503091e-07	-0.127
chr4	1951998	1952231	NSD2	ENST00000513726.5	54786	ENST00000513726.5	processed_transcript	protein_coding	0.0270526974543726	0.123
chr4	2255154	2255351	MXD4	ENST00000513380.1	52545	ENST00000513380.1	nonsense_mediated_decay	protein_coding	6.83903609103963e-05	-0.325
chr4	2825125	2825196	SH3BP2	ENST00000356331.9	28610	ENST00000356331.9	protein_coding	protein_coding	0.0011356434916838	0.199
chr4	2831922	2831978	SH3BP2	ENST00000504450.1	28605	ENST00000504450.1	retained_intron	protein_coding	0.0127835649547277	0.208
chr4	16505839	16505982	LDB2	ENST00000441778.6	56634	ENST00000441778.6	protein_coding	protein_coding	0.00899390285910723	0.168
chr4	17492231	17492340	QDPR	ENST00000281243.10	47101	ENST00000281243.10	protein_coding	protein_coding	0.00155776157641861	0.132
chr4	17873387	17878213	LCORL	ENST00000635767.2	28134	ENST00000635767.2	protein_coding	protein_coding	0.000153395742184042	0.434
chr4	20709682	20709773	PACRGL	ENST00000467997.6	28103	ENST00000467997.6	nonsense_mediated_decay	protein_coding	7.19304846435351e-05	-0.303
chr4	26362445	26362628	RBPJ	ENST00000681506.1	28005	ENST00000681506.1	nonsense_mediated_decay	protein_coding	0.0102637431256778	-0.129
chr4	27007982	27008006	STIM2	ENST00000477474.3	34259	ENST00000477474.3	nonsense_mediated_decay	protein_coding	0.00572757416830452	0.146
chr4	39468118	39468427	LIAS	ENST00000638422.1	52090	ENST00000638422.1	nonsense_mediated_decay	protein_coding	2.33092459870611e-05	0.111
chr4	41257114	41257126	UCHL1	ENST00000503431.5	22186	ENST00000503431.5	protein_coding	protein_coding	0.000742247376285646	0.164
chr4	41257114	41257737	UCHL1	ENST00000381760.8	51579	ENST00000381760.8	retained_intron	protein_coding	2.29869069521021e-08	0.167
chr4	41257373	41257737	UCHL1	ENST00000504818.5	27722	ENST00000504818.5	processed_transcript	protein_coding	1.32405583031788e-07	0.137
chr4	44688006	44688146	GUF1	ENST00000506793.5	27624	ENST00000506793.5	processed_transcript	protein_coding	0.000138745535276667	0.211
chr4	48394575	48394653	SLAIN2	ENST00000510595.1	27591	ENST00000510595.1	protein_coding	protein_coding	1.35121342686376e-10	-0.2
chr4	52031851	52031961	SGCB	ENST00000514133.1	27525	ENST00000514133.1	nonsense_mediated_decay	protein_coding	2.30511279309762e-05	-0.115
chr4	52031864	52031961	SGCB	ENST00000506357.5	27534	ENST00000506357.5	nonsense_mediated_decay	protein_coding	3.86998682914161e-05	-0.11
chr4	53379072	53379117	FIP1L1	ENST00000513975.5	43261	ENST00000513975.5	retained_intron	protein_coding	0.0491880136763048	-0.129
chr4	53414614	53414722	FIP1L1	ENST00000505125.5	30840	ENST00000505125.5	retained_intron	protein_coding	0.00333922770451621	-0.143
chr4	67720421	67721051	UBA6-DT	ENST00000666396.1	27270	ENST00000666396.1	lncRNA	lncRNA	0.0133367485493625	-0.241
chr4	75694792	75694929	G3BP2	ENST00000678798.1	61039	ENST00000678798.1	protein_coding	protein_coding	0.00915631681662206	-0.194
chr4	75694797	75694929	G3BP2	ENST00000678971.1	28521	ENST00000678971.1	protein_coding	protein_coding	0.00551715915847896	-0.244
chr4	82425562	82425667	HNRNPDL	ENST00000349655.8	32046	ENST00000349655.8	nonsense_mediated_decay	protein_coding	0	-0.464
chr4	82861630	82861708	SEC31A	ENST00000311785.11	26766	ENST00000311785.11	protein_coding	protein_coding	0.0141575881522344	-0.138
chr4	83458345	83458429	MRPS18C	ENST00000295491.9	55771	ENST00000295491.9	protein_coding	protein_coding	0.0201551658636012	0.12
chr4	84808333	84808417	WDFY3	ENST00000295888.9	45784	ENST00000295888.9	protein_coding	protein_coding	0.0050239949073541	-0.16
chr4	89008950	89009078	FAM13A	ENST00000502459.5	39784	ENST00000502459.5	processed_transcript	protein_coding	0.0054328688987051	-0.207
chr4	103028746	103028883	SLC9B2	ENST00000503230.5	26160	ENST00000503230.5	protein_coding	protein_coding	0.0331516487307779	-0.188
chr4	118278933	118279137	SNHG8	ENST00000602414.6	29015	ENST00000602414.6	lncRNA	lncRNA	0.00128780380253309	-0.134
chr4	118278943	118279137	SNHG8	ENST00000688996.1	25763	ENST00000688996.1	lncRNA	lncRNA	0.00182767389061156	-0.127
chr4	118278965	118279137	SNHG8	ENST00000685751.1	46317	ENST00000685751.1	lncRNA	lncRNA	0.00152444456668993	-0.129
chr4	118279106	118279137	SNHG8	ENST00000602483.6	57368	ENST00000602483.6	lncRNA	lncRNA	0.0355550361404946	-0.132
chr4	125316399	125321586	FAT4	ENST00000394329.9	55887	ENST00000394329.9	protein_coding	protein_coding	0.00917098124644059	0.106
chr4	140379568	140379652	SCOC	ENST00000512749.5	25337	ENST00000512749.5	protein_coding	protein_coding	0.00776553479257814	-0.154
chr4	158679289	158679519	ETFDH	ENST00000684036.1	24809	ENST00000684036.1	protein_coding	protein_coding	1.11813468530462e-06	0.369
chr4	158679289	158679677	ETFDH	ENST00000684627.1	24811	ENST00000684627.1	protein_coding	protein_coding	1.01227596546491e-05	0.347
chr4	168898492	168898714	PALLD	ENST00000261509.10	24693	ENST00000261509.10	protein_coding	protein_coding	0.0474533418767581	-0.164
chr4	184648464	184648631	CASP3	ENST00000308394.9	31971	ENST00000308394.9	protein_coding	protein_coding	0.00646572295839727	-0.157
chr4	184648502	184648631	CASP3	ENST00000447121.2	63677	ENST00000447121.2	protein_coding	protein_coding	0.018206014808775	-0.141
chr4	184700819	184700881	CENPU	ENST00000281453.10	39532	ENST00000281453.10	protein_coding	protein_coding	4.16812447633399e-09	0.193
