# Supplementary material for: MS0621, a novel small-molecule modulator of Ewing sarcoma chromatin accessibility, interacts with an RNA-associated macromolecular complex and influences RNA splicing
Source: Front Oncol. 2023 Jan 30;13:1099550. doi: 10.3389/fonc.2023.1099550 (PMC9924231; doi:10.3389/fonc.2023.1099550)
Supplement: Supplementary file 11 [file Table_6.xlsx]

## Sheet: SE NMD- Lost with 0621
ID	Description	GeneRatio	BgRatio	pvalue	p.adjust	qvalue	geneID	Count
GO:0000377	RNA splicing, via transesterification reactions with bulged adenosine as nucleophile	10/97	320/18722	6.24721856794231e-06	0.0040940958922131	0.00382068357138196	DDX17/PTBP1/CIRBP/PRMT7/HNRNPA3/PPIL3/HNRNPA1/SRRM1/PPIE/HNRNPA2B1	10
GO:0000398	mRNA splicing, via spliceosome	10/97	320/18722	6.24721856794231e-06	0.0040940958922131	0.00382068357138196	DDX17/PTBP1/CIRBP/PRMT7/HNRNPA3/PPIL3/HNRNPA1/SRRM1/PPIE/HNRNPA2B1	10
GO:0000375	RNA splicing, via transesterification reactions	10/97	324/18722	6.96669749100358e-06	0.0040940958922131	0.00382068357138196	DDX17/PTBP1/CIRBP/PRMT7/HNRNPA3/PPIL3/HNRNPA1/SRRM1/PPIE/HNRNPA2B1	10
GO:0008380	RNA splicing	11/97	434/18722	1.5192393063795e-05	0.00669604724286764	0.00624887114702936	DDX17/PTBP1/CIRBP/AKAP8L/PRMT7/HNRNPA3/PPIL3/HNRNPA1/SRRM1/PPIE/HNRNPA2B1	11
GO:0071243	cellular response to arsenic-containing substance	3/97	20/18722	0.000144169290830833	0.0386901296684594	0.036106321564201	DDX3X/MKNK2/HNRNPA1	3
GO:0035196	production of miRNAs involved in gene silencing by miRNA	4/97	52/18722	0.00015148598691295	0.0386901296684594	0.036106321564201	DDX3X/TARBP2/AGO1/HNRNPA2B1	4
GO:0031050	dsRNA processing	4/97	54/18722	0.000175564967298738	0.0386901296684594	0.036106321564201	DDX3X/TARBP2/AGO1/HNRNPA2B1	4
GO:0070918	production of small RNA involved in gene silencing by RNA	4/97	54/18722	0.000175564967298738	0.0386901296684594	0.036106321564201	DDX3X/TARBP2/AGO1/HNRNPA2B1	4
GO:0071897	DNA biosynthetic process	6/97	180/18722	0.000348172000615501	0.0682030263427919	0.0636482850247985	ARRB2/ACD/POLG/HNRNPA1/HNRNPA2B1/POLM	6
GO:0002224	toll-like receptor signaling pathway	5/97	121/18722	0.000416276243510693	0.0733895017309352	0.0684883966954961	DDX3X/IRAK1/IRF3/ARRB2/SLC15A4	5
GO:0045070	positive regulation of viral genome replication	3/97	30/18722	0.000494517213567463	0.0792576225017671	0.0739646320388464	DDX3X/TARBP2/PPIE	3
GO:0046685	response to arsenic-containing substance	3/97	33/18722	0.000657117273307298	0.0961829611091541	0.0897596609926906	DDX3X/MKNK2/HNRNPA1	3
GO:0043154	negative regulation of cysteine-type endopeptidase activity involved in apoptotic process	4/97	78/18722	0.000720225480916875	0.0961829611091541	0.0897596609926906	DDX3X/BCL2L12/ARRB2/DNAJB6	4
GO:0006457	protein folding	6/97	212/18722	0.000824598785879437	0.0961829611091541	0.0897596609926906	POFUT2/MPDU1/UGGT1/PPIL3/PPIE/DNAJB6	6
GO:0048193	Golgi vesicle transport	7/97	296/18722	0.00087807704393062	0.0961829611091541	0.0897596609926906	GGA3/CSNK1D/COG4/AP1G2/PREB/YKT6/AP4M1	7
GO:1904358	positive regulation of telomere maintenance via telomere lengthening	3/97	37/18722	0.000921889182000059	0.0961829611091541	0.0897596609926906	ACD/HNRNPA1/HNRNPA2B1	3
GO:0034660	ncRNA metabolic process	9/97	485/18722	0.000927459069118332	0.0961829611091541	0.0897596609926906	DDX3X/DDX17/EIF6/DUS3L/TARBP2/HARS2/AGO1/TRIT1/HNRNPA2B1	9
GO:0034470	ncRNA processing	8/97	395/18722	0.00103066300223218	0.0964012557769583	0.0899633774841842	DDX3X/DDX17/EIF6/DUS3L/TARBP2/AGO1/TRIT1/HNRNPA2B1	8
GO:2000117	negative regulation of cysteine-type endopeptidase activity	4/97	86/18722	0.00103892448086342	0.0964012557769583	0.0899633774841842	DDX3X/BCL2L12/ARRB2/DNAJB6	4
GO:0009133	nucleoside diphosphate biosynthetic process	2/97	10/18722	0.00116363226471702	0.10090045778441	0.0941621133337507	DTYMK/AK2	2
GO:0051168	nuclear export	5/97	154/18722	0.00123800410373856	0.10090045778441	0.0941621133337507	EIF6/AKAP8L/PKD1/HNRNPA1/HNRNPA2B1	5
GO:0018105	peptidyl-serine phosphorylation	7/97	315/18722	0.00125910951290812	0.10090045778441	0.0941621133337507	MKNK2/ARRB2/CSNK1D/PKD1/MARK3/BRSK2/RPS6KB2	7
GO:0046940	nucleoside monophosphate phosphorylation	2/97	11/18722	0.0014174204235213	0.108478039448158	0.101233648181909	DTYMK/AK2	2
GO:0006903	vesicle targeting	3/97	45/18722	0.00163393833045552	0.108478039448158	0.101233648181909	CSNK1D/PREB/YKT6	3
GO:0034154	toll-like receptor 7 signaling pathway	2/97	12/18722	0.00169517000402103	0.108478039448158	0.101233648181909	DDX3X/SLC15A4	2
GO:0018209	peptidyl-serine modification	7/97	338/18722	0.00188188770978679	0.108478039448158	0.101233648181909	MKNK2/ARRB2/CSNK1D/PKD1/MARK3/BRSK2/RPS6KB2	7
GO:0048024	regulation of mRNA splicing, via spliceosome	4/97	101/18722	0.00188298578231637	0.108478039448158	0.101233648181909	DDX17/PTBP1/CIRBP/HNRNPA1	4
GO:0032527	protein exit from endoplasmic reticulum	3/97	48/18722	0.00196937413942959	0.108478039448158	0.101233648181909	PREB/BRSK2/TMEM129	3
GO:0031053	primary miRNA processing	2/97	13/18722	0.00199663106661289	0.108478039448158	0.101233648181909	DDX3X/HNRNPA2B1	2
GO:0048207	vesicle targeting, rough ER to cis-Golgi	2/97	13/18722	0.00199663106661289	0.108478039448158	0.101233648181909	CSNK1D/PREB	2
GO:0048208	COPII vesicle coating	2/97	13/18722	0.00199663106661289	0.108478039448158	0.101233648181909	CSNK1D/PREB	2
GO:0002221	pattern recognition receptor signaling pathway	5/97	172/18722	0.00201416460143216	0.108478039448158	0.101233648181909	DDX3X/IRAK1/IRF3/ARRB2/SLC15A4	5
GO:0034976	response to endoplasmic reticulum stress	6/97	256/18722	0.00215851534709913	0.108478039448158	0.101233648181909	DDX3X/MBTPS1/ATXN3/UGGT1/BRSK2/TMEM129	6
GO:0060337	type I interferon signaling pathway	3/97	50/18722	0.00221509979793256	0.108478039448158	0.101233648181909	IRAK1/TYK2/IRF3	3
GO:2000278	regulation of DNA biosynthetic process	4/97	106/18722	0.00224643504914161	0.108478039448158	0.101233648181909	ARRB2/ACD/HNRNPA1/HNRNPA2B1	4
GO:0031054	pre-miRNA processing	2/97	14/18722	0.00232155557196728	0.108478039448158	0.101233648181909	TARBP2/AGO1	2
GO:0036503	ERAD pathway	4/97	107/18722	0.00232452325627622	0.108478039448158	0.101233648181909	ATXN3/UGGT1/BRSK2/TMEM129	4
GO:0009266	response to temperature stimulus	5/97	178/18722	0.00233815399831537	0.108478039448158	0.101233648181909	IRAK1/CIRBP/ARRB2/ATXN3/DNAJB6	5
GO:0032206	positive regulation of telomere maintenance	3/97	52/18722	0.00247905194096517	0.10926421429804	0.101967320624436	ACD/HNRNPA1/HNRNPA2B1	3
GO:0071357	cellular response to type I interferon	3/97	52/18722	0.00247905194096517	0.10926421429804	0.101967320624436	IRAK1/TYK2/IRF3	3
GO:0031122	cytoplasmic microtubule organization	3/97	56/18722	0.00306339647510261	0.131636985471815	0.122845991158878	WDR73/IFT172/DLG1	3
GO:0006413	translational initiation	4/97	118/18722	0.00331047023127992	0.131636985471815	0.122845991158878	DDX3X/EIF6/EIF3I/RPS6KB2	4
GO:0018208	peptidyl-proline modification	3/97	58/18722	0.00338462157649528	0.131636985471815	0.122845991158878	PPIL3/PPIE/EGLN1	3
GO:0032481	positive regulation of type I interferon production	3/97	58/18722	0.00338462157649528	0.131636985471815	0.122845991158878	DDX3X/IRAK1/IRF3	3
GO:0034340	response to type I interferon	3/97	58/18722	0.00338462157649528	0.131636985471815	0.122845991158878	IRAK1/TYK2/IRF3	3
GO:0006901	vesicle coating	2/97	17/18722	0.0034346575903026	0.131636985471815	0.122845991158878	CSNK1D/PREB	2
GO:0000381	regulation of alternative mRNA splicing, via spliceosome	3/97	60/18722	0.00372573941984234	0.134019867112251	0.125069738959578	DDX17/PTBP1/HNRNPA1	3
GO:0034162	toll-like receptor 9 signaling pathway	2/97	18/18722	0.00385099303775599	0.134019867112251	0.125069738959578	IRAK1/SLC15A4	2
GO:1904356	regulation of telomere maintenance via telomere lengthening	3/97	61/18722	0.00390387460512628	0.134019867112251	0.125069738959578	ACD/HNRNPA1/HNRNPA2B1	3
GO:1905515	non-motile cilium assembly	3/97	61/18722	0.00390387460512628	0.134019867112251	0.125069738959578	CSNK1D/IFT172/IFT80	3
GO:0010498	proteasomal protein catabolic process	8/97	490/18722	0.00393019016154886	0.134019867112251	0.125069738959578	ARRB2/CSNK1D/PKD1/ATXN3/MTA1/UGGT1/BRSK2/TMEM129	8
GO:0009132	nucleoside diphosphate metabolic process	4/97	124/18722	0.00395293992616963	0.134019867112251	0.125069738959578	EIF6/DTYMK/AK2/DLG1	4
GO:0051656	establishment of organelle localization	7/97	390/18722	0.00416034492411332	0.138390341532298	0.12914834392034	EIF6/CSNK1D/KIF22/CENPA/PREB/DLG1/YKT6	7
GO:0048524	positive regulation of viral process	3/97	65/18722	0.00466795322171182	0.146922263806839	0.137110486509293	DDX3X/TARBP2/PPIE	3
GO:0051028	mRNA transport	4/97	130/18722	0.00467504894934304	0.146922263806839	0.137110486509293	AKAP8L/HNRNPA3/HNRNPA1/HNRNPA2B1	4
GO:0006896	Golgi to vacuole transport	2/97	20/18722	0.00475018096255804	0.146922263806839	0.137110486509293	AP1G2/AP4M1	2
GO:0032211	negative regulation of telomere maintenance via telomerase	2/97	20/18722	0.00475018096255804	0.146922263806839	0.137110486509293	ACD/HNRNPA1	2
GO:2000573	positive regulation of DNA biosynthetic process	3/97	66/18722	0.00487206718837817	0.148094042295012	0.138204011169421	ARRB2/ACD/HNRNPA1	3
GO:0048199	vesicle targeting, to, from or within Golgi	2/97	21/18722	0.00523256145198404	0.156066222123914	0.145643792088651	CSNK1D/PREB	2
GO:0045727	positive regulation of translation	4/97	136/18722	0.00548111297608815	0.156066222123914	0.145643792088651	DDX3X/EIF6/CIRBP/RPS6KB2	4
GO:0034605	cellular response to heat	3/97	69/18722	0.0055164691832669	0.156066222123914	0.145643792088651	IRAK1/ATXN3/DNAJB6	3
GO:0050684	regulation of mRNA processing	4/97	137/18722	0.00562391310235736	0.156066222123914	0.145643792088651	DDX17/PTBP1/CIRBP/HNRNPA1	4
GO:0032727	positive regulation of interferon-alpha production	2/97	22/18722	0.00573648797760156	0.156066222123914	0.145643792088651	DDX3X/IRF3	2
GO:0022618	ribonucleoprotein complex assembly	5/97	220/18722	0.00575400138290097	0.156066222123914	0.145643792088651	EIF6/PRMT7/TARBP2/EIF3I/AGO1	5
GO:0031503	protein-containing complex localization	5/97	220/18722	0.00575400138290097	0.156066222123914	0.145643792088651	EIF6/AKAP8L/IFT172/DLG1/HNRNPA2B1	5
GO:0006622	protein targeting to lysosome	2/97	23/18722	0.00626172904253791	0.16476758659693	0.153764061170255	GGA3/AP4M1	2
GO:0071218	cellular response to misfolded protein	2/97	23/18722	0.00626172904253791	0.16476758659693	0.153764061170255	ATXN3/UGGT1	2
GO:0071826	ribonucleoprotein complex subunit organization	5/97	227/18722	0.00655176942292545	0.169864257244376	0.158520365449419	EIF6/PRMT7/TARBP2/EIF3I/AGO1	5
GO:0034121	regulation of toll-like receptor signaling pathway	3/97	75/18722	0.00695278918949516	0.175741548608708	0.164005158954779	DDX3X/ARRB2/SLC15A4	3
GO:0009123	nucleoside monophosphate metabolic process	3/97	76/18722	0.00721168762198982	0.175741548608708	0.164005158954779	DTYMK/AK2/DLG1	3
GO:0071426	ribonucleoprotein complex export from nucleus	3/97	76/18722	0.00721168762198982	0.175741548608708	0.164005158954779	EIF6/AKAP8L/HNRNPA2B1	3
GO:0043484	regulation of RNA splicing	4/97	148/18722	0.00736151833913549	0.175741548608708	0.164005158954779	DDX17/PTBP1/CIRBP/HNRNPA1	4
GO:0051788	response to misfolded protein	2/97	25/18722	0.00737523767710658	0.175741548608708	0.164005158954779	ATXN3/UGGT1	2
GO:0000380	alternative mRNA splicing, via spliceosome	3/97	77/18722	0.00747624285062571	0.175741548608708	0.164005158954779	DDX17/PTBP1/HNRNPA1	3
GO:0071166	ribonucleoprotein complex localization	3/97	77/18722	0.00747624285062571	0.175741548608708	0.164005158954779	EIF6/AKAP8L/HNRNPA2B1	3
GO:0034063	stress granule assembly	2/97	26/18722	0.00796305109162451	0.182322845123818	0.170146942668614	DDX3X/CIRBP	2
GO:2000050	regulation of non-canonical Wnt signaling pathway	2/97	26/18722	0.00796305109162451	0.182322845123818	0.170146942668614	CSNK1D/IFT80	2
GO:0032204	regulation of telomere maintenance	3/97	80/18722	0.008304131504901	0.186689176465783	0.174221681234749	ACD/HNRNPA1/HNRNPA2B1	3
GO:1904357	negative regulation of telomere maintenance via telomere lengthening	2/97	27/18722	0.00857127071167084	0.186689176465783	0.174221681234749	ACD/HNRNPA1	2
GO:0010833	telomere maintenance via telomere lengthening	3/97	81/18722	0.00859159163285041	0.186689176465783	0.174221681234749	ACD/HNRNPA1/HNRNPA2B1	3
GO:2001252	positive regulation of chromosome organization	3/97	82/18722	0.00888484297444825	0.186689176465783	0.174221681234749	ACD/HNRNPA1/HNRNPA2B1	3
GO:0007034	vacuolar transport	4/97	157/18722	0.00902171920755778	0.186689176465783	0.174221681234749	GGA3/AP1G2/SLC15A4/AP4M1	4
GO:0006515	protein quality control for misfolded or incompletely synthesized proteins	2/97	28/18722	0.00919967380831795	0.186689176465783	0.174221681234749	ATXN3/UGGT1	2
GO:0032607	interferon-alpha production	2/97	28/18722	0.00919967380831795	0.186689176465783	0.174221681234749	DDX3X/IRF3	2
GO:0032647	regulation of interferon-alpha production	2/97	28/18722	0.00919967380831795	0.186689176465783	0.174221681234749	DDX3X/IRF3	2
GO:0034123	positive regulation of toll-like receptor signaling pathway	2/97	28/18722	0.00919967380831795	0.186689176465783	0.174221681234749	DDX3X/SLC15A4	2
GO:0035966	response to topologically incorrect protein	4/97	159/18722	0.00942115139004565	0.186689176465783	0.174221681234749	MBTPS1/ATXN3/UGGT1/TMEM129	4
GO:0006405	RNA export from nucleus	3/97	84/18722	0.00948881547189447	0.186689176465783	0.174221681234749	AKAP8L/HNRNPA1/HNRNPA2B1	3
GO:0043122	regulation of I-kappaB kinase/NF-kappaB signaling	5/97	249/18722	0.00956123806191874	0.186689176465783	0.174221681234749	IRAK1/CPNE1/IRF3/TNFRSF1A/MIB2	5
GO:0045069	regulation of viral genome replication	3/97	85/18722	0.00979958259559273	0.186689176465783	0.174221681234749	DDX3X/TARBP2/PPIE	3
GO:0030970	retrograde protein transport, ER to cytosol	2/97	29/18722	0.00984803937113889	0.186689176465783	0.174221681234749	BRSK2/TMEM129	2
GO:0090114	COPII-coated vesicle budding	2/97	29/18722	0.00984803937113889	0.186689176465783	0.174221681234749	CSNK1D/PREB	2
GO:1903513	endoplasmic reticulum to cytosol transport	2/97	29/18722	0.00984803937113889	0.186689176465783	0.174221681234749	BRSK2/TMEM129	2
GO:0034250	positive regulation of cellular amide metabolic process	4/97	162/18722	0.0100416435475005	0.187153619971641	0.174655108228006	DDX3X/EIF6/CIRBP/RPS6KB2	4
GO:0050657	nucleic acid transport	4/97	163/18722	0.0102542263177897	0.187153619971641	0.174655108228006	AKAP8L/HNRNPA3/HNRNPA1/HNRNPA2B1	4
GO:0050658	RNA transport	4/97	163/18722	0.0102542263177897	0.187153619971641	0.174655108228006	AKAP8L/HNRNPA3/HNRNPA1/HNRNPA2B1	4
GO:0022613	ribonucleoprotein complex biogenesis	7/97	463/18722	0.0102971645701924	0.187153619971641	0.174655108228006	DDX3X/DDX17/EIF6/PRMT7/TARBP2/EIF3I/AGO1	7
GO:0034508	centromere complex assembly	2/97	30/18722	0.0105161480966797	0.187272415095417	0.174765969963959	CENPA/NASP	2
GO:0045948	positive regulation of translational initiation	2/97	30/18722	0.0105161480966797	0.187272415095417	0.174765969963959	DDX3X/RPS6KB2	2
GO:0006417	regulation of translation	7/97	468/18722	0.0108787470400346	0.190429080249349	0.177711826390264	DDX3X/EIF6/CIRBP/MKNK2/TARBP2/AGO1/RPS6KB2	7
GO:0051236	establishment of RNA localization	4/97	166/18722	0.0109094368151924	0.190429080249349	0.177711826390264	AKAP8L/HNRNPA3/HNRNPA1/HNRNPA2B1	4
GO:0051098	regulation of binding	6/97	363/18722	0.0115056093312394	0.198866561284069	0.185585834723706	CPNE1/ARRB2/PKD1/ACD/PRMT7/MARK3	6
GO:0019080	viral gene expression	3/97	94/18722	0.0128635706594499	0.220179369636992	0.205475328980278	PTBP1/USF2/TARBP2	3
GO:0032479	regulation of type I interferon production	3/97	95/18722	0.0132340151203099	0.222205415781966	0.207366071509217	DDX3X/IRAK1/IRF3	3
GO:0032606	type I interferon production	3/97	95/18722	0.0132340151203099	0.222205415781966	0.207366071509217	DDX3X/IRAK1/IRF3	3
GO:0032212	positive regulation of telomere maintenance via telomerase	2/97	34/18722	0.0133816876614579	0.222565239124059	0.207701865092936	ACD/HNRNPA1	2
GO:0051648	vesicle localization	4/97	177/18722	0.0135413501464105	0.223115890730109	0.208215743028427	CSNK1D/PREB/YKT6/BRSK2	4
GO:0034249	negative regulation of cellular amide metabolic process	5/97	273/18722	0.0138059996018819	0.225370160167757	0.210319467619312	DDX3X/EIF6/CIRBP/GGA3/AGO1	5
GO:0051346	negative regulation of hydrolase activity	6/97	379/18722	0.0139850502642248	0.226198565282828	0.211092550101239	DDX3X/GMIP/BCL2L12/ARRB2/EGLN1/DNAJB6	6
GO:0032205	negative regulation of telomere maintenance	2/97	35/18722	0.0141452815948764	0.226710285925155	0.211570096964514	ACD/HNRNPA1	2
GO:0007249	I-kappaB kinase/NF-kappaB signaling	5/97	281/18722	0.0154643119462186	0.243226719059861	0.2269835280118	IRAK1/CPNE1/IRF3/TNFRSF1A/MIB2	5
GO:0043433	negative regulation of DNA-binding transcription factor activity	4/97	185/18722	0.0156892051249722	0.243226719059861	0.2269835280118	IRAK1/ARRB2/PKD1/EGLN1	4
GO:0006623	protein targeting to vacuole	2/97	37/18722	0.0157276494457312	0.243226719059861	0.2269835280118	GGA3/AP4M1	2
GO:0034260	negative regulation of GTPase activity	2/97	37/18722	0.0157276494457312	0.243226719059861	0.2269835280118	GMIP/ARRB2	2
GO:0043123	positive regulation of I-kappaB kinase/NF-kappaB signaling	4/97	186/18722	0.0159718869957764	0.244855971943946	0.228503975967035	IRAK1/IRF3/TNFRSF1A/MIB2	4
GO:0009135	purine nucleoside diphosphate metabolic process	3/97	103/18722	0.0164166417864786	0.247208601618132	0.230699492091316	EIF6/AK2/DLG1	3
GO:0009179	purine ribonucleoside diphosphate metabolic process	3/97	103/18722	0.0164166417864786	0.247208601618132	0.230699492091316	EIF6/AK2/DLG1	3
GO:2000279	negative regulation of DNA biosynthetic process	2/97	38/18722	0.0165460096375154	0.247208601618132	0.230699492091316	ACD/HNRNPA1	2
GO:0006892	post-Golgi vesicle-mediated transport	3/97	104/18722	0.0168420155911066	0.249516583925386	0.232853342493583	GGA3/AP1G2/AP4M1	3
GO:0040029	regulation of gene expression, epigenetic	3/97	105/18722	0.0172735402873844	0.251187243017571	0.234412431463393	PRMT7/MTA1/CREBZF	3
GO:0062207	regulation of pattern recognition receptor signaling pathway	3/97	105/18722	0.0172735402873844	0.251187243017571	0.234412431463393	DDX3X/ARRB2/SLC15A4	3
GO:0032728	positive regulation of interferon-beta production	2/97	39/18722	0.0173822142076822	0.251187243017571	0.234412431463393	DDX3X/IRF3	2
GO:0009185	ribonucleoside diphosphate metabolic process	3/97	106/18722	0.0177112229642264	0.253860862487245	0.236907501010576	EIF6/AK2/DLG1	3
GO:1901223	negative regulation of NIK/NF-kappaB signaling	2/97	40/18722	0.0182360603039929	0.259275599322092	0.241960630349243	DDX3X/CPNE1	2
GO:0002832	negative regulation of response to biotic stimulus	3/97	108/18722	0.0186050874267123	0.26240615306635	0.244882119140643	FAM3A/ARRB2/TARBP2	3
GO:0043393	regulation of protein binding	4/97	196/18722	0.0189759961183867	0.265246079998551	0.247532389788778	ARRB2/PKD1/PRMT7/MARK3	4
GO:0009167	purine ribonucleoside monophosphate metabolic process	2/97	41/18722	0.0191073466589994	0.265246079998551	0.247532389788778	AK2/DLG1	2
GO:0009408	response to heat	3/97	110/18722	0.0195236530507161	0.268907815065722	0.250949586498924	IRAK1/ATXN3/DNAJB6	3
GO:0000413	protein peptidyl-prolyl isomerization	2/97	42/18722	0.0199958735793466	0.271039778608311	0.252939173039252	PPIL3/PPIE	2
GO:0006913	nucleocytoplasmic transport	5/97	301/18722	0.0201808908206037	0.271039778608311	0.252939173039252	EIF6/AKAP8L/PKD1/HNRNPA1/HNRNPA2B1	5
GO:0051169	nuclear transport	5/97	301/18722	0.0201808908206037	0.271039778608311	0.252939173039252	EIF6/AKAP8L/PKD1/HNRNPA1/HNRNPA2B1	5
GO:1901222	regulation of NIK/NF-kappaB signaling	3/97	112/18722	0.0204669540705986	0.271039778608311	0.252939173039252	DDX3X/IRAK1/CPNE1	3
GO:0006403	RNA localization	4/97	201/18722	0.0206008680280849	0.271039778608311	0.252939173039252	AKAP8L/HNRNPA3/HNRNPA1/HNRNPA2B1	4
GO:0051054	positive regulation of DNA metabolic process	4/97	201/18722	0.0206008680280849	0.271039778608311	0.252939173039252	ARRB2/ACD/HNRNPA1/HNRNPA2B1	4
GO:0009126	purine nucleoside monophosphate metabolic process	2/97	44/18722	0.021823858149383	0.282907808215899	0.264014630708094	AK2/DLG1	2
GO:0062208	positive regulation of pattern recognition receptor signaling pathway	2/97	44/18722	0.021823858149383	0.282907808215899	0.264014630708094	DDX3X/SLC15A4	2
GO:0035967	cellular response to topologically incorrect protein	3/97	116/18722	0.0224278515761749	0.288615345465666	0.269341006635123	MBTPS1/ATXN3/UGGT1	3
GO:0043281	regulation of cysteine-type endopeptidase activity involved in apoptotic process	4/97	209/18722	0.023374420526349	0.298616691217052	0.27867444151551	DDX3X/BCL2L12/ARRB2/DNAJB6	4
GO:0061462	protein localization to lysosome	2/97	46/18722	0.0237184475467699	0.30083182032342	0.280741639648629	GGA3/AP4M1	2
GO:0043491	protein kinase B signaling	4/97	211/18722	0.0241016028428485	0.30350804151387	0.283239137168212	CPNE1/ARRB2/DLG1/RPS6KB2	4
GO:0051972	regulation of telomerase activity	2/97	47/18722	0.0246902362462282	0.308715507107094	0.288098837274018	ACD/HNRNPA2B1	2
GO:0000082	G1/S transition of mitotic cell cycle	4/97	214/18722	0.0252179436696912	0.313093202039898	0.292184180546533	DDX3X/PKD1/NASP/DLG1	4
GO:0042149	cellular response to glucose starvation	2/97	48/18722	0.025678099816089	0.314378402609479	0.293383552723298	HNRNPA1/BRSK2	2
GO:1903053	regulation of extracellular matrix organization	2/97	48/18722	0.025678099816089	0.314378402609479	0.293383552723298	TNFRSF1A/AEBP1	2
GO:0072666	establishment of protein localization to vacuole	2/97	49/18722	0.0266818492876416	0.320870560739563	0.29944215090064	GGA3/AP4M1	2
GO:0007163	establishment or maintenance of cell polarity	4/97	218/18722	0.0267543802772069	0.320870560739563	0.29944215090064	PKD1/CENPA/DLG1/BRSK2	4
GO:0045088	regulation of innate immune response	4/97	218/18722	0.0267543802772069	0.320870560739563	0.29944215090064	FAM3A/IRF3/ARRB2/SLC15A4	4
GO:0097191	extrinsic apoptotic signaling pathway	4/97	219/18722	0.0271470955944191	0.323380604952438	0.301784569090163	DDX3X/MKNK2/BCL2L12/TNFRSF1A	4
GO:0002831	regulation of response to biotic stimulus	5/97	327/18722	0.0276043621778312	0.323426403534505	0.301827309146749	FAM3A/IRF3/ARRB2/TARBP2/SLC15A4	5
GO:0001961	positive regulation of cytokine-mediated signaling pathway	2/97	50/18722	0.0277012971830461	0.323426403534505	0.301827309146749	CPNE1/IRF3	2
GO:0019083	viral transcription	2/97	50/18722	0.0277012971830461	0.323426403534505	0.301827309146749	USF2/TARBP2	2
GO:0015931	nucleobase-containing compound transport	4/97	222/18722	0.0283459800441927	0.328776071170472	0.306819714744274	AKAP8L/HNRNPA3/HNRNPA1/HNRNPA2B1	4
GO:0045104	intermediate filament cytoskeleton organization	2/97	51/18722	0.0287362575052207	0.331124326677804	0.309011148817749	ATXN3/DNAJB6	2
GO:1990778	protein localization to cell periphery	5/97	333/18722	0.0295345586365019	0.335537465061544	0.313129568553121	GGA3/TNFRSF1A/IFT80/DLG1/AP4M1	5
GO:0045103	intermediate filament-based process	2/97	52/18722	0.0297865457277909	0.335537465061544	0.313129568553121	ATXN3/DNAJB6	2
GO:0006486	protein glycosylation	4/97	226/18722	0.0299930593223009	0.335537465061544	0.313129568553121	POFUT2/MPDU1/UGGT1/POMGNT1	4
GO:0043413	macromolecule glycosylation	4/97	226/18722	0.0299930593223009	0.335537465061544	0.313129568553121	POFUT2/MPDU1/UGGT1/POMGNT1	4
GO:0006888	endoplasmic reticulum to Golgi vesicle-mediated transport	3/97	130/18722	0.0300708561995031	0.335537465061544	0.313129568553121	CSNK1D/PREB/YKT6	3
GO:0046777	protein autophosphorylation	4/97	227/18722	0.0304135308900027	0.335753324679852	0.313331012612836	DDX3X/IRAK1/MKNK2/MARK3	4
GO:0000723	telomere maintenance	3/97	131/18722	0.0306630610656503	0.335753324679852	0.313331012612836	ACD/HNRNPA1/HNRNPA2B1	3
GO:0019079	viral genome replication	3/97	131/18722	0.0306630610656503	0.335753324679852	0.313331012612836	DDX3X/TARBP2/PPIE	3
GO:0032210	regulation of telomere maintenance via telomerase	2/97	53/18722	0.0308519787851027	0.335753324679852	0.313331012612836	ACD/HNRNPA1	2
GO:0051898	negative regulation of protein kinase B signaling	2/97	55/18722	0.0330275543854471	0.357224407248731	0.333368211200864	ARRB2/DLG1	2
GO:2000116	regulation of cysteine-type endopeptidase activity	4/97	235/18722	0.0339031891931417	0.362554981414012	0.338342798429771	DDX3X/BCL2L12/ARRB2/DNAJB6	4
GO:0032608	interferon-beta production	2/97	56/18722	0.0341373380117561	0.362554981414012	0.338342798429771	DDX3X/IRF3	2
GO:0032648	regulation of interferon-beta production	2/97	56/18722	0.0341373380117561	0.362554981414012	0.338342798429771	DDX3X/IRF3	2
GO:0060760	positive regulation of response to cytokine stimulus	2/97	57/18722	0.0352615486198178	0.364491939150565	0.340150402061279	CPNE1/IRF3	2
GO:0070085	glycosylation	4/97	240/18722	0.036198328054618	0.364491939150565	0.340150402061279	POFUT2/MPDU1/UGGT1/POMGNT1	4
GO:0009161	ribonucleoside monophosphate metabolic process	2/97	58/18722	0.0364000102999365	0.364491939150565	0.340150402061279	AK2/DLG1	2
GO:0044843	cell cycle G1/S phase transition	4/97	241/18722	0.0366679221460307	0.364491939150565	0.340150402061279	DDX3X/PKD1/NASP/DLG1	4
GO:0006406	mRNA export from nucleus	2/97	59/18722	0.0375525485445083	0.364491939150565	0.340150402061279	AKAP8L/HNRNPA2B1	2
GO:0071427	mRNA-containing ribonucleoprotein complex export from nucleus	2/97	59/18722	0.0375525485445083	0.364491939150565	0.340150402061279	AKAP8L/HNRNPA2B1	2
GO:0071806	protein transmembrane transport	2/97	59/18722	0.0375525485445083	0.364491939150565	0.340150402061279	SEC61A2/AP4M1	2
GO:2000045	regulation of G1/S transition of mitotic cell cycle	3/97	142/18722	0.037580742125237	0.364491939150565	0.340150402061279	DDX3X/PKD1/DLG1	3
GO:0030010	establishment of cell polarity	3/97	143/18722	0.0382460475673125	0.364491939150565	0.340150402061279	PKD1/CENPA/BRSK2	3
GO:0038061	NIK/NF-kappaB signaling	3/97	143/18722	0.0382460475673125	0.364491939150565	0.340150402061279	DDX3X/IRAK1/CPNE1	3
GO:0017148	negative regulation of translation	4/97	245/18722	0.0385815767575612	0.364491939150565	0.340150402061279	DDX3X/EIF6/CIRBP/AGO1	4
GO:0002753	cytoplasmic pattern recognition receptor signaling pathway	2/97	60/18722	0.0387189902384622	0.364491939150565	0.340150402061279	IRF3/SLC15A4	2
GO:0006289	nucleotide-excision repair	2/97	60/18722	0.0387189902384622	0.364491939150565	0.340150402061279	HMGN1/ATXN3	2
GO:0031663	lipopolysaccharide-mediated signaling pathway	2/97	60/18722	0.0387189902384622	0.364491939150565	0.340150402061279	IRAK1/IRF3	2
GO:0051052	regulation of DNA metabolic process	5/97	359/18722	0.0388759192944971	0.364491939150565	0.340150402061279	ARRB2/ACD/HNRNPA1/SLC15A4/HNRNPA2B1	5
GO:0006900	vesicle budding from membrane	2/97	61/18722	0.0398991636497618	0.364491939150565	0.340150402061279	CSNK1D/PREB	2
GO:0042255	ribosome assembly	2/97	61/18722	0.0398991636497618	0.364491939150565	0.340150402061279	DDX3X/EIF6	2
GO:0009311	oligosaccharide metabolic process	2/97	62/18722	0.0410928984199647	0.364491939150565	0.340150402061279	MPDU1/MAN2C1	2
GO:1903900	regulation of viral life cycle	3/97	148/18722	0.0416626684495815	0.364491939150565	0.340150402061279	DDX3X/TARBP2/PPIE	3
GO:0010951	negative regulation of endopeptidase activity	4/97	252/18722	0.0420664583264582	0.364491939150565	0.340150402061279	DDX3X/BCL2L12/ARRB2/DNAJB6	4
GO:0009615	response to virus	5/97	367/18722	0.0420758358165402	0.364491939150565	0.340150402061279	DDX3X/DDX17/IRF3/TARBP2/CREBZF	5
GO:0140694	non-membrane-bounded organelle assembly	5/97	367/18722	0.0420758358165402	0.364491939150565	0.340150402061279	DDX3X/EIF6/CIRBP/CSNK1D/CENPA	5
GO:0001959	regulation of cytokine-mediated signaling pathway	3/97	150/18722	0.0430711142505772	0.364491939150565	0.340150402061279	IRAK1/CPNE1/IRF3	3
GO:0071456	cellular response to hypoxia	3/97	151/18722	0.0437842378002904	0.364491939150565	0.340150402061279	IRAK1/EGLN1/VHL	3
GO:0021915	neural tube development	3/97	152/18722	0.0445032754418018	0.364491939150565	0.340150402061279	PKD1/IFT172/LIAS	3
GO:0006487	protein N-linked glycosylation	2/97	65/18722	0.0447537877069139	0.364491939150565	0.340150402061279	MPDU1/UGGT1	2
GO:0061512	protein localization to cilium	2/97	65/18722	0.0447537877069139	0.364491939150565	0.340150402061279	CSNK1D/IFT80	2
GO:0031348	negative regulation of defense response	4/97	258/18722	0.0451913401457378	0.364491939150565	0.340150402061279	FAM3A/ARRB2/TNFRSF1A/TARBP2	4
GO:0072665	protein localization to vacuole	2/97	67/18722	0.0472591250836687	0.364491939150565	0.340150402061279	GGA3/AP4M1	2
GO:0010466	negative regulation of peptidase activity	4/97	262/18722	0.0473452407411232	0.364491939150565	0.340150402061279	DDX3X/BCL2L12/ARRB2/DNAJB6	4
GO:0032922	circadian regulation of gene expression	2/97	68/18722	0.0485307262267467	0.364491939150565	0.340150402061279	CSNK1D/MTA1	2
GO:0032200	telomere organization	3/97	159/18722	0.0497008190317553	0.364491939150565	0.340150402061279	ACD/HNRNPA1/HNRNPA2B1	3
GO:0007004	telomere maintenance via telomerase	2/97	69/18722	0.0498147338996865	0.364491939150565	0.340150402061279	ACD/HNRNPA1	2
GO:1901224	positive regulation of NIK/NF-kappaB signaling	2/97	69/18722	0.0498147338996865	0.364491939150565	0.340150402061279	DDX3X/IRAK1	2
GO:0003330	regulation of extracellular matrix constituent secretion	1/97	10/18722	0.0506311742183175	0.364491939150565	0.340150402061279	TNFRSF1A	1
GO:0006283	transcription-coupled nucleotide-excision repair	1/97	10/18722	0.0506311742183175	0.364491939150565	0.340150402061279	HMGN1	1
GO:0018401	peptidyl-proline hydroxylation to 4-hydroxy-L-proline	1/97	10/18722	0.0506311742183175	0.364491939150565	0.340150402061279	EGLN1	1
GO:0030953	astral microtubule organization	1/97	10/18722	0.0506311742183175	0.364491939150565	0.340150402061279	DLG1	1
GO:0031055	chromatin remodeling at centromere	1/97	10/18722	0.0506311742183175	0.364491939150565	0.340150402061279	NASP	1
GO:0031848	protection from non-homologous end joining at telomere	1/97	10/18722	0.0506311742183175	0.364491939150565	0.340150402061279	ACD	1
GO:0032342	aldosterone biosynthetic process	1/97	10/18722	0.0506311742183175	0.364491939150565	0.340150402061279	CACNA1H	1
GO:0034651	cortisol biosynthetic process	1/97	10/18722	0.0506311742183175	0.364491939150565	0.340150402061279	CACNA1H	1
GO:0035520	monoubiquitinated protein deubiquitination	1/97	10/18722	0.0506311742183175	0.364491939150565	0.340150402061279	ATXN3	1
GO:0051342	regulation of cyclic-nucleotide phosphodiesterase activity	1/97	10/18722	0.0506311742183175	0.364491939150565	0.340150402061279	EGLN1	1
GO:0051660	establishment of centrosome localization	1/97	10/18722	0.0506311742183175	0.364491939150565	0.340150402061279	DLG1	1
GO:0072070	loop of Henle development	1/97	10/18722	0.0506311742183175	0.364491939150565	0.340150402061279	PKD1	1
GO:1902645	tertiary alcohol biosynthetic process	1/97	10/18722	0.0506311742183175	0.364491939150565	0.340150402061279	CACNA1H	1
GO:1903867	extraembryonic membrane development	1/97	10/18722	0.0506311742183175	0.364491939150565	0.340150402061279	DNAJB6	1
GO:1904338	regulation of dopaminergic neuron differentiation	1/97	10/18722	0.0506311742183175	0.364491939150565	0.340150402061279	CSNK1D	1
GO:0036294	cellular response to decreased oxygen levels	3/97	161/18722	0.0512381406866047	0.364491939150565	0.340150402061279	IRAK1/EGLN1/VHL	3
GO:0051650	establishment of vesicle localization	3/97	161/18722	0.0512381406866047	0.364491939150565	0.340150402061279	CSNK1D/PREB/YKT6	3
GO:0060759	regulation of response to cytokine stimulus	3/97	162/18722	0.0520154330854558	0.364491939150565	0.340150402061279	IRAK1/CPNE1/IRF3	3
GO:0045824	negative regulation of innate immune response	2/97	71/18722	0.0524193313164531	0.364491939150565	0.340150402061279	FAM3A/ARRB2	2
GO:0072078	nephron tubule morphogenesis	2/97	71/18722	0.0524193313164531	0.364491939150565	0.340150402061279	PKD1/DLG1	2
GO:0006633	fatty acid biosynthetic process	3/97	163/18722	0.0527984557123495	0.364491939150565	0.340150402061279	EIF6/DECR2/LIAS	3
GO:0050680	negative regulation of epithelial cell proliferation	3/97	164/18722	0.0535871901086166	0.364491939150565	0.340150402061279	IFT172/IFT80/DLG1	3
GO:0050792	regulation of viral process	3/97	164/18722	0.0535871901086166	0.364491939150565	0.340150402061279	DDX3X/TARBP2/PPIE	3
GO:0035567	non-canonical Wnt signaling pathway	2/97	72/18722	0.0537396055202093	0.364491939150565	0.340150402061279	CSNK1D/IFT80	2
GO:0072088	nephron epithelium morphogenesis	2/97	73/18722	0.0550716551560135	0.364491939150565	0.340150402061279	PKD1/DLG1	2
GO:0006705	mineralocorticoid biosynthetic process	1/97	11/18722	0.0555525495977974	0.364491939150565	0.340150402061279	CACNA1H	1
GO:0009120	deoxyribonucleoside metabolic process	1/97	11/18722	0.0555525495977974	0.364491939150565	0.340150402061279	DTYMK	1
GO:0009313	oligosaccharide catabolic process	1/97	11/18722	0.0555525495977974	0.364491939150565	0.340150402061279	MAN2C1	1
GO:0030432	peristalsis	1/97	11/18722	0.0555525495977974	0.364491939150565	0.340150402061279	DLG1	1
GO:0032341	aldosterone metabolic process	1/97	11/18722	0.0555525495977974	0.364491939150565	0.340150402061279	CACNA1H	1
GO:0033483	gas homeostasis	1/97	11/18722	0.0555525495977974	0.364491939150565	0.340150402061279	EGLN1	1
GO:0034163	regulation of toll-like receptor 9 signaling pathway	1/97	11/18722	0.0555525495977974	0.364491939150565	0.340150402061279	SLC15A4	1
GO:0034650	cortisol metabolic process	1/97	11/18722	0.0555525495977974	0.364491939150565	0.340150402061279	CACNA1H	1
GO:0034969	histone arginine methylation	1/97	11/18722	0.0555525495977974	0.364491939150565	0.340150402061279	PRMT7	1
GO:0035246	peptidyl-arginine N-methylation	1/97	11/18722	0.0555525495977974	0.364491939150565	0.340150402061279	PRMT7	1
GO:0035865	cellular response to potassium ion	1/97	11/18722	0.0555525495977974	0.364491939150565	0.340150402061279	CACNA1H	1
GO:0036490	regulation of translation in response to endoplasmic reticulum stress	1/97	11/18722	0.0555525495977974	0.364491939150565	0.340150402061279	DDX3X	1
GO:0039530	MDA-5 signaling pathway	1/97	11/18722	0.0555525495977974	0.364491939150565	0.340150402061279	IRF3	1
GO:0046710	GDP metabolic process	1/97	11/18722	0.0555525495977974	0.364491939150565	0.340150402061279	DLG1	1
GO:0051081	nuclear membrane disassembly	1/97	11/18722	0.0555525495977974	0.364491939150565	0.340150402061279	AKAP8L	1
GO:0071609	chemokine (C-C motif) ligand 5 production	1/97	11/18722	0.0555525495977974	0.364491939150565	0.340150402061279	DDX3X	1
GO:0071649	regulation of chemokine (C-C motif) ligand 5 production	1/97	11/18722	0.0555525495977974	0.364491939150565	0.340150402061279	DDX3X	1
GO:0071888	macrophage apoptotic process	1/97	11/18722	0.0555525495977974	0.364491939150565	0.340150402061279	IRF3	1
GO:0072017	distal tubule development	1/97	11/18722	0.0555525495977974	0.364491939150565	0.340150402061279	PKD1	1
GO:0072173	metanephric tubule morphogenesis	1/97	11/18722	0.0555525495977974	0.364491939150565	0.340150402061279	PKD1	1
GO:0072205	metanephric collecting duct development	1/97	11/18722	0.0555525495977974	0.364491939150565	0.340150402061279	PKD1	1
GO:0075522	IRES-dependent viral translational initiation	1/97	11/18722	0.0555525495977974	0.364491939150565	0.340150402061279	PTBP1	1
GO:0090084	negative regulation of inclusion body assembly	1/97	11/18722	0.0555525495977974	0.364491939150565	0.340150402061279	DNAJB6	1
GO:0090160	Golgi to lysosome transport	1/97	11/18722	0.0555525495977974	0.364491939150565	0.340150402061279	AP4M1	1
GO:0097499	protein localization to non-motile cilium	1/97	11/18722	0.0555525495977974	0.364491939150565	0.340150402061279	IFT80	1
GO:1900227	positive regulation of NLRP3 inflammasome complex assembly	1/97	11/18722	0.0555525495977974	0.364491939150565	0.340150402061279	DDX3X	1
GO:1902337	regulation of apoptotic process involved in morphogenesis	1/97	11/18722	0.0555525495977974	0.364491939150565	0.340150402061279	TNFRSF1A	1
GO:1903265	positive regulation of tumor necrosis factor-mediated signaling pathway	1/97	11/18722	0.0555525495977974	0.364491939150565	0.340150402061279	CPNE1	1
GO:0016482	cytosolic transport	3/97	168/18722	0.0567988668812726	0.364491939150565	0.340150402061279	TBC1D17/YKT6/AP4M1	3
GO:1902806	regulation of cell cycle G1/S phase transition	3/97	168/18722	0.0567988668812726	0.364491939150565	0.340150402061279	DDX3X/PKD1/DLG1	3
GO:0006278	RNA-dependent DNA biosynthetic process	2/97	75/18722	0.0577704636182087	0.364491939150565	0.340150402061279	ACD/HNRNPA1	2
GO:0061333	renal tubule morphogenesis	2/97	75/18722	0.0577704636182087	0.364491939150565	0.340150402061279	PKD1/DLG1	2
GO:0006470	protein dephosphorylation	4/97	281/18722	0.0583446467603234	0.364491939150565	0.340150402061279	SBF1/PTBP1/PPP1R2/DLG1	4
GO:0007259	receptor signaling pathway via JAK-STAT	3/97	170/18722	0.0584384765943638	0.364491939150565	0.340150402061279	PKD1/TNFRSF1A/VHL	3
GO:0072028	nephron morphogenesis	2/97	76/18722	0.059136917023512	0.364491939150565	0.340150402061279	PKD1/DLG1	2
GO:0046890	regulation of lipid biosynthetic process	3/97	171/18722	0.0592666544859722	0.364491939150565	0.340150402061279	FAM3A/EIF6/MBTPS1	3
GO:0048736	appendage development	3/97	172/18722	0.060100387166635	0.364491939150565	0.340150402061279	ACD/IFT172/IFT80	3
GO:0060173	limb development	3/97	172/18722	0.060100387166635	0.364491939150565	0.340150402061279	ACD/IFT172/IFT80	3
GO:0006620	posttranslational protein targeting to endoplasmic reticulum membrane	1/97	12/18722	0.060448675015413	0.364491939150565	0.340150402061279	SEC61A2	1
GO:0008212	mineralocorticoid metabolic process	1/97	12/18722	0.060448675015413	0.364491939150565	0.340150402061279	CACNA1H	1
GO:0009265	2'-deoxyribonucleotide biosynthetic process	1/97	12/18722	0.060448675015413	0.364491939150565	0.340150402061279	DTYMK	1
GO:0009886	post-embryonic animal morphogenesis	1/97	12/18722	0.060448675015413	0.364491939150565	0.340150402061279	HMGN1	1
GO:0030397	membrane disassembly	1/97	12/18722	0.060448675015413	0.364491939150565	0.340150402061279	AKAP8L	1
GO:0033127	regulation of histone phosphorylation	1/97	12/18722	0.060448675015413	0.364491939150565	0.340150402061279	AKAP8L	1
GO:0033540	fatty acid beta-oxidation using acyl-CoA oxidase	1/97	12/18722	0.060448675015413	0.364491939150565	0.340150402061279	DECR2	1
GO:0034392	negative regulation of smooth muscle cell apoptotic process	1/97	12/18722	0.060448675015413	0.364491939150565	0.340150402061279	ARRB2	1
GO:0045117	azole transmembrane transport	1/97	12/18722	0.060448675015413	0.364491939150565	0.340150402061279	SLC15A4	1
GO:0046385	deoxyribose phosphate biosynthetic process	1/97	12/18722	0.060448675015413	0.364491939150565	0.340150402061279	DTYMK	1
GO:0046831	regulation of RNA export from nucleus	1/97	12/18722	0.060448675015413	0.364491939150565	0.340150402061279	AKAP8L	1
GO:0071712	ER-associated misfolded protein catabolic process	1/97	12/18722	0.060448675015413	0.364491939150565	0.340150402061279	UGGT1	1
GO:0090646	mitochondrial tRNA processing	1/97	12/18722	0.060448675015413	0.364491939150565	0.340150402061279	TRIT1	1
GO:0097201	negative regulation of transcription from RNA polymerase II promoter in response to stress	1/97	12/18722	0.060448675015413	0.364491939150565	0.340150402061279	VHL	1
GO:0098911	regulation of ventricular cardiac muscle cell action potential	1/97	12/18722	0.060448675015413	0.364491939150565	0.340150402061279	DLG1	1
GO:1903332	regulation of protein folding	1/97	12/18722	0.060448675015413	0.364491939150565	0.340150402061279	POFUT2	1
GO:1903441	protein localization to ciliary membrane	1/97	12/18722	0.060448675015413	0.364491939150565	0.340150402061279	IFT80	1
GO:1904748	regulation of apoptotic process involved in development	1/97	12/18722	0.060448675015413	0.364491939150565	0.340150402061279	TNFRSF1A	1
GO:1904953	Wnt signaling pathway involved in midbrain dopaminergic neuron differentiation	1/97	12/18722	0.060448675015413	0.364491939150565	0.340150402061279	CSNK1D	1
GO:2000344	positive regulation of acrosome reaction	1/97	12/18722	0.060448675015413	0.364491939150565	0.340150402061279	CACNA1H	1
GO:2000727	positive regulation of cardiac muscle cell differentiation	1/97	12/18722	0.060448675015413	0.364491939150565	0.340150402061279	ARRB2	1
GO:0051099	positive regulation of binding	3/97	173/18722	0.0609396539181623	0.364491939150565	0.340150402061279	PKD1/ACD/MARK3	3
GO:1903311	regulation of mRNA metabolic process	4/97	288/18722	0.0627145014162663	0.364491939150565	0.340150402061279	DDX17/PTBP1/CIRBP/HNRNPA1	4
GO:0043161	proteasome-mediated ubiquitin-dependent protein catabolic process	5/97	412/18722	0.0629925973198113	0.364491939150565	0.340150402061279	ARRB2/CSNK1D/ATXN3/MTA1/TMEM129	5
GO:0006446	regulation of translational initiation	2/97	79/18722	0.0633026674270286	0.364491939150565	0.340150402061279	DDX3X/RPS6KB2	2
GO:0071103	DNA conformation change	4/97	290/18722	0.0639941040224753	0.364491939150565	0.340150402061279	DDX3X/AKAP8L/NASP/HNRNPA2B1	4
GO:0071453	cellular response to oxygen levels	3/97	177/18722	0.0643516393531662	0.364491939150565	0.340150402061279	IRAK1/EGLN1/VHL	3
GO:0016032	viral process	5/97	415/18722	0.0645639831741889	0.364491939150565	0.340150402061279	DDX3X/PTBP1/USF2/TARBP2/PPIE	5
GO:0006264	mitochondrial DNA replication	1/97	13/18722	0.0653196786778135	0.364491939150565	0.340150402061279	POLG	1
GO:0015801	aromatic amino acid transport	1/97	13/18722	0.0653196786778135	0.364491939150565	0.340150402061279	SLC15A4	1
GO:0016246	RNA interference	1/97	13/18722	0.0653196786778135	0.364491939150565	0.340150402061279	TARBP2	1
GO:0034309	primary alcohol biosynthetic process	1/97	13/18722	0.0653196786778135	0.364491939150565	0.340150402061279	CACNA1H	1
GO:0035331	negative regulation of hippo signaling	1/97	13/18722	0.0653196786778135	0.364491939150565	0.340150402061279	MARK3	1
GO:0043247	telomere maintenance in response to DNA damage	1/97	13/18722	0.0653196786778135	0.364491939150565	0.340150402061279	ACD	1
GO:0048302	regulation of isotype switching to IgG isotypes	1/97	13/18722	0.0653196786778135	0.364491939150565	0.340150402061279	SLC15A4	1
GO:0060340	positive regulation of type I interferon-mediated signaling pathway	1/97	13/18722	0.0653196786778135	0.364491939150565	0.340150402061279	IRF3	1
GO:0061418	regulation of transcription from RNA polymerase II promoter in response to hypoxia	1/97	13/18722	0.0653196786778135	0.364491939150565	0.340150402061279	VHL	1
GO:0070424	regulation of nucleotide-binding oligomerization domain containing signaling pathway	1/97	13/18722	0.0653196786778135	0.364491939150565	0.340150402061279	SLC15A4	1
GO:1900044	regulation of protein K63-linked ubiquitination	1/97	13/18722	0.0653196786778135	0.364491939150565	0.340150402061279	DDX3X	1
GO:1903054	negative regulation of extracellular matrix organization	1/97	13/18722	0.0653196786778135	0.364491939150565	0.340150402061279	TNFRSF1A	1
GO:0006399	tRNA metabolic process	3/97	179/18722	0.0660902814133969	0.364491939150565	0.340150402061279	DUS3L/HARS2/TRIT1	3
GO:0001892	embryonic placenta development	2/97	82/18722	0.0675648994566095	0.364491939150565	0.340150402061279	PKD1/DNAJB6	2
GO:0008625	extrinsic apoptotic signaling pathway via death domain receptors	2/97	82/18722	0.0675648994566095	0.364491939150565	0.340150402061279	DDX3X/TNFRSF1A	2
GO:0016575	histone deacetylation	2/97	82/18722	0.0675648994566095	0.364491939150565	0.340150402061279	AKAP8L/MTA1	2
GO:0097696	receptor signaling pathway via STAT	3/97	181/18722	0.067850454779603	0.364491939150565	0.340150402061279	PKD1/TNFRSF1A/VHL	3
GO:0044772	mitotic cell cycle phase transition	5/97	424/18722	0.0694103719196239	0.364491939150565	0.340150402061279	DDX3X/PKD1/NASP/DLG1/BRSK2	5
GO:0048608	reproductive structure development	5/97	424/18722	0.0694103719196239	0.364491939150565	0.340150402061279	ARRB2/PKD1/NASP/DLG1/DNAJB6	5
GO:0000054	ribosomal subunit export from nucleus	1/97	14/18722	0.0701656881474939	0.364491939150565	0.340150402061279	EIF6	1
GO:0001771	immunological synapse formation	1/97	14/18722	0.0701656881474939	0.364491939150565	0.340150402061279	DLG1	1
GO:0002756	MyD88-independent toll-like receptor signaling pathway	1/97	14/18722	0.0701656881474939	0.364491939150565	0.340150402061279	IRF3	1
GO:0003413	chondrocyte differentiation involved in endochondral bone morphogenesis	1/97	14/18722	0.0701656881474939	0.364491939150565	0.340150402061279	IFT80	1
GO:0006287	base-excision repair, gap-filling	1/97	14/18722	0.0701656881474939	0.364491939150565	0.340150402061279	POLG	1
GO:0033750	ribosome localization	1/97	14/18722	0.0701656881474939	0.364491939150565	0.340150402061279	EIF6	1
GO:0035630	bone mineralization involved in bone maturation	1/97	14/18722	0.0701656881474939	0.364491939150565	0.340150402061279	IFT80	1
GO:0035672	oligopeptide transmembrane transport	1/97	14/18722	0.0701656881474939	0.364491939150565	0.340150402061279	SLC15A4	1
GO:0048291	isotype switching to IgG isotypes	1/97	14/18722	0.0701656881474939	0.364491939150565	0.340150402061279	SLC15A4	1
GO:0070278	extracellular matrix constituent secretion	1/97	14/18722	0.0701656881474939	0.364491939150565	0.340150402061279	TNFRSF1A	1
GO:0070986	left/right axis specification	1/97	14/18722	0.0701656881474939	0.364491939150565	0.340150402061279	IFT172	1
GO:0072176	nephric duct development	1/97	14/18722	0.0701656881474939	0.364491939150565	0.340150402061279	PKD1	1
GO:0097091	synaptic vesicle clustering	1/97	14/18722	0.0701656881474939	0.364491939150565	0.340150402061279	BRSK2	1
GO:1902916	positive regulation of protein polyubiquitination	1/97	14/18722	0.0701656881474939	0.364491939150565	0.340150402061279	DDX3X	1
GO:1904152	regulation of retrograde protein transport, ER to cytosol	1/97	14/18722	0.0701656881474939	0.364491939150565	0.340150402061279	BRSK2	1
GO:1904294	positive regulation of ERAD pathway	1/97	14/18722	0.0701656881474939	0.364491939150565	0.340150402061279	ATXN3	1
GO:0045445	myoblast differentiation	2/97	84/18722	0.0704580539086119	0.364491939150565	0.340150402061279	DDX17/DTYMK	2
GO:0098586	cellular response to virus	2/97	84/18722	0.0704580539086119	0.364491939150565	0.340150402061279	DDX3X/IRF3	2
GO:0007051	spindle organization	3/97	184/18722	0.0705306909625732	0.364491939150565	0.340150402061279	CSNK1D/PKD1/DLG1	3
GO:0061458	reproductive system development	5/97	427/18722	0.0710697860274824	0.364491939150565	0.340150402061279	ARRB2/PKD1/NASP/DLG1/DNAJB6	5
GO:0051896	regulation of protein kinase B signaling	3/97	185/18722	0.0714346714983578	0.364491939150565	0.340150402061279	CPNE1/ARRB2/DLG1	3
GO:0032092	positive regulation of protein binding	2/97	85/18722	0.0719197038197691	0.364491939150565	0.340150402061279	PKD1/MARK3	2
GO:0060021	roof of mouth development	2/97	85/18722	0.0719197038197691	0.364491939150565	0.340150402061279	IFT172/DLG1	2
GO:0071277	cellular response to calcium ion	2/97	85/18722	0.0719197038197691	0.364491939150565	0.340150402061279	CPNE1/CPNE7	2
GO:0033044	regulation of chromosome organization	3/97	187/18722	0.0732583453436742	0.364491939150565	0.340150402061279	ACD/HNRNPA1/HNRNPA2B1	3
GO:0061136	regulation of proteasomal protein catabolic process	3/97	187/18722	0.0732583453436742	0.364491939150565	0.340150402061279	CSNK1D/PKD1/ATXN3	3
GO:0006493	protein O-linked glycosylation	2/97	86/18722	0.0733912150324089	0.364491939150565	0.340150402061279	POFUT2/POMGNT1	2
GO:2001251	negative regulation of chromosome organization	2/97	86/18722	0.0733912150324089	0.364491939150565	0.340150402061279	ACD/HNRNPA1	2
GO:0006704	glucocorticoid biosynthetic process	1/97	15/18722	0.0749868303460022	0.364491939150565	0.340150402061279	CACNA1H	1
GO:0009163	nucleoside biosynthetic process	1/97	15/18722	0.0749868303460022	0.364491939150565	0.340150402061279	DTYMK	1
GO:0009263	deoxyribonucleotide biosynthetic process	1/97	15/18722	0.0749868303460022	0.364491939150565	0.340150402061279	DTYMK	1
GO:0018216	peptidyl-arginine methylation	1/97	15/18722	0.0749868303460022	0.364491939150565	0.340150402061279	PRMT7	1
GO:0019511	peptidyl-proline hydroxylation	1/97	15/18722	0.0749868303460022	0.364491939150565	0.340150402061279	EGLN1	1
GO:0032239	regulation of nucleobase-containing compound transport	1/97	15/18722	0.0749868303460022	0.364491939150565	0.340150402061279	AKAP8L	1
GO:0034404	nucleobase-containing small molecule biosynthetic process	1/97	15/18722	0.0749868303460022	0.364491939150565	0.340150402061279	DTYMK	1
GO:0042994	cytoplasmic sequestering of transcription factor	1/97	15/18722	0.0749868303460022	0.364491939150565	0.340150402061279	PKD1	1
GO:0045475	locomotor rhythm	1/97	15/18722	0.0749868303460022	0.364491939150565	0.340150402061279	MTA1	1
GO:0046184	aldehyde biosynthetic process	1/97	15/18722	0.0749868303460022	0.364491939150565	0.340150402061279	CACNA1H	1
GO:0048569	post-embryonic animal organ development	1/97	15/18722	0.0749868303460022	0.364491939150565	0.340150402061279	HMGN1	1
GO:0051290	protein heterotetramerization	1/97	15/18722	0.0749868303460022	0.364491939150565	0.340150402061279	PKD1	1
GO:0060046	regulation of acrosome reaction	1/97	15/18722	0.0749868303460022	0.364491939150565	0.340150402061279	CACNA1H	1
GO:0060628	regulation of ER to Golgi vesicle-mediated transport	1/97	15/18722	0.0749868303460022	0.364491939150565	0.340150402061279	PREB	1
GO:0070886	positive regulation of calcineurin-NFAT signaling cascade	1/97	15/18722	0.0749868303460022	0.364491939150565	0.340150402061279	PTBP1	1
GO:0071428	rRNA-containing ribonucleoprotein complex export from nucleus	1/97	15/18722	0.0749868303460022	0.364491939150565	0.340150402061279	EIF6	1
GO:0072044	collecting duct development	1/97	15/18722	0.0749868303460022	0.364491939150565	0.340150402061279	PKD1	1
GO:0106058	positive regulation of calcineurin-mediated signaling	1/97	15/18722	0.0749868303460022	0.364491939150565	0.340150402061279	PTBP1	1
GO:1904380	endoplasmic reticulum mannose trimming	1/97	15/18722	0.0749868303460022	0.364491939150565	0.340150402061279	UGGT1	1
GO:1990822	basic amino acid transmembrane transport	1/97	15/18722	0.0749868303460022	0.364491939150565	0.340150402061279	SLC15A4	1
GO:2000052	positive regulation of non-canonical Wnt signaling pathway	1/97	15/18722	0.0749868303460022	0.364491939150565	0.340150402061279	CSNK1D	1
GO:0001843	neural tube closure	2/97	88/18722	0.0763632668319276	0.364491939150565	0.340150402061279	IFT172/LIAS	2
GO:0060606	tube closure	2/97	89/18722	0.0778635330155468	0.364491939150565	0.340150402061279	IFT172/LIAS	2
GO:0051090	regulation of DNA-binding transcription factor activity	5/97	440/18722	0.0785129452206668	0.364491939150565	0.340150402061279	IRAK1/ARRB2/PKD1/EGLN1/CREBZF	5
GO:0050731	positive regulation of peptidyl-tyrosine phosphorylation	3/97	193/18722	0.0788533525432227	0.364491939150565	0.340150402061279	ARRB2/TNFRSF1A/TNK2	3
GO:0006400	tRNA modification	2/97	90/18722	0.0793731116782579	0.364491939150565	0.340150402061279	DUS3L/TRIT1	2
GO:0032392	DNA geometric change	2/97	90/18722	0.0793731116782579	0.364491939150565	0.340150402061279	DDX3X/HNRNPA2B1	2
GO:0035278	miRNA mediated inhibition of translation	2/97	90/18722	0.0793731116782579	0.364491939150565	0.340150402061279	EIF6/AGO1	2
GO:0035304	regulation of protein dephosphorylation	2/97	90/18722	0.0793731116782579	0.364491939150565	0.340150402061279	PTBP1/PPP1R2	2
GO:0040033	negative regulation of translation, ncRNA-mediated	2/97	90/18722	0.0793731116782579	0.364491939150565	0.340150402061279	EIF6/AGO1	2
GO:0046031	ADP metabolic process	2/97	90/18722	0.0793731116782579	0.364491939150565	0.340150402061279	EIF6/AK2	2
GO:0001732	formation of cytoplasmic translation initiation complex	1/97	16/18722	0.0797832315571231	0.364491939150565	0.340150402061279	EIF3I	1
GO:0006004	fucose metabolic process	1/97	16/18722	0.0797832315571231	0.364491939150565	0.340150402061279	POFUT2	1
GO:0006349	regulation of gene expression by genetic imprinting	1/97	16/18722	0.0797832315571231	0.364491939150565	0.340150402061279	PRMT7	1
GO:0006857	oligopeptide transport	1/97	16/18722	0.0797832315571231	0.364491939150565	0.340150402061279	SLC15A4	1
GO:0010225	response to UV-C	1/97	16/18722	0.0797832315571231	0.364491939150565	0.340150402061279	HMGN1	1
GO:0019081	viral translation	1/97	16/18722	0.0797832315571231	0.364491939150565	0.340150402061279	PTBP1	1
GO:0035864	response to potassium ion	1/97	16/18722	0.0797832315571231	0.364491939150565	0.340150402061279	CACNA1H	1
GO:0045721	negative regulation of gluconeogenesis	1/97	16/18722	0.0797832315571231	0.364491939150565	0.340150402061279	FAM3A	1
GO:0046037	GMP metabolic process	1/97	16/18722	0.0797832315571231	0.364491939150565	0.340150402061279	DLG1	1
GO:0050965	detection of temperature stimulus involved in sensory perception of pain	1/97	16/18722	0.0797832315571231	0.364491939150565	0.340150402061279	ARRB2	1
GO:0070200	establishment of protein localization to telomere	1/97	16/18722	0.0797832315571231	0.364491939150565	0.340150402061279	ACD	1
GO:0070431	nucleotide-binding oligomerization domain containing 2 signaling pathway	1/97	16/18722	0.0797832315571231	0.364491939150565	0.340150402061279	SLC15A4	1
GO:0070525	tRNA threonylcarbamoyladenosine metabolic process	1/97	16/18722	0.0797832315571231	0.364491939150565	0.340150402061279	TRIT1	1
GO:0099633	protein localization to postsynaptic specialization membrane	1/97	16/18722	0.0797832315571231	0.364491939150565	0.340150402061279	DLG1	1
GO:0099645	neurotransmitter receptor localization to postsynaptic specialization membrane	1/97	16/18722	0.0797832315571231	0.364491939150565	0.340150402061279	DLG1	1
GO:1904948	midbrain dopaminergic neuron differentiation	1/97	16/18722	0.0797832315571231	0.364491939150565	0.340150402061279	CSNK1D	1
GO:0050777	negative regulation of immune response	3/97	194/18722	0.0798036803812354	0.364491939150565	0.340150402061279	FAM3A/ARRB2/TARBP2	3
GO:0042147	retrograde transport, endosome to Golgi	2/97	91/18722	0.0808918684446527	0.364686413062885	0.340331888597361	TBC1D17/YKT6	2
GO:0045974	regulation of translation, ncRNA-mediated	2/97	91/18722	0.0808918684446527	0.364686413062885	0.340331888597361	EIF6/AGO1	2
GO:0072080	nephron tubule development	2/97	91/18722	0.0808918684446527	0.364686413062885	0.340331888597361	PKD1/DLG1	2
GO:0034502	protein localization to chromosome	2/97	92/18722	0.0824196700557027	0.364686413062885	0.340331888597361	ACD/CENPA	2
GO:0072163	mesonephric epithelium development	2/97	92/18722	0.0824196700557027	0.364686413062885	0.340331888597361	PKD1/DLG1	2
GO:0072164	mesonephric tubule development	2/97	92/18722	0.0824196700557027	0.364686413062885	0.340331888597361	PKD1/DLG1	2
GO:1903312	negative regulation of mRNA metabolic process	2/97	92/18722	0.0824196700557027	0.364686413062885	0.340331888597361	PTBP1/CIRBP	2
GO:0009101	glycoprotein biosynthetic process	4/97	317/18722	0.0825947621188254	0.364686413062885	0.340331888597361	POFUT2/MPDU1/UGGT1/POMGNT1	4
GO:0071248	cellular response to metal ion	3/97	197/18722	0.0826847296650802	0.364686413062885	0.340331888597361	CPNE1/CACNA1H/CPNE7	3
GO:0032088	negative regulation of NF-kappaB transcription factor activity	2/97	93/18722	0.0839563843609971	0.364686413062885	0.340331888597361	IRAK1/ARRB2	2
GO:0060993	kidney morphogenesis	2/97	93/18722	0.0839563843609971	0.364686413062885	0.340331888597361	PKD1/DLG1	2
GO:0002031	G protein-coupled receptor internalization	1/97	17/18722	0.0845550174300492	0.364686413062885	0.340331888597361	ARRB2	1
GO:0006895	Golgi to endosome transport	1/97	17/18722	0.0845550174300492	0.364686413062885	0.340331888597361	AP4M1	1
GO:0007076	mitotic chromosome condensation	1/97	17/18722	0.0845550174300492	0.364686413062885	0.340331888597361	AKAP8L	1
GO:0009200	deoxyribonucleoside triphosphate metabolic process	1/97	17/18722	0.0845550174300492	0.364686413062885	0.340331888597361	DTYMK	1
GO:0010224	response to UV-B	1/97	17/18722	0.0845550174300492	0.364686413062885	0.340331888597361	HMGN1	1
GO:0021692	cerebellar Purkinje cell layer morphogenesis	1/97	17/18722	0.0845550174300492	0.364686413062885	0.340331888597361	SPTBN2	1
GO:0036065	fucosylation	1/97	17/18722	0.0845550174300492	0.364686413062885	0.340331888597361	POFUT2	1
GO:0090083	regulation of inclusion body assembly	1/97	17/18722	0.0845550174300492	0.364686413062885	0.340331888597361	DNAJB6	1
GO:1900034	regulation of cellular response to heat	1/97	17/18722	0.0845550174300492	0.364686413062885	0.340331888597361	DNAJB6	1
GO:1901550	regulation of endothelial cell development	1/97	17/18722	0.0845550174300492	0.364686413062885	0.340331888597361	TNFRSF1A	1
GO:1903140	regulation of establishment of endothelial barrier	1/97	17/18722	0.0845550174300492	0.364686413062885	0.340331888597361	TNFRSF1A	1
GO:0009416	response to light stimulus	4/97	320/18722	0.0848107937355547	0.364686413062885	0.340331888597361	HMGN1/CIRBP/POLG/MTA1	4
GO:0071496	cellular response to external stimulus	4/97	320/18722	0.0848107937355547	0.364686413062885	0.340331888597361	USF2/TNFRSF1A/HNRNPA1/BRSK2	4
GO:0014020	primary neural tube formation	2/97	94/18722	0.0855018803110307	0.365289971666387	0.340895140289914	IFT172/LIAS	2
GO:0061326	renal tubule development	2/97	94/18722	0.0855018803110307	0.365289971666387	0.340895140289914	PKD1/DLG1	2
GO:0071902	positive regulation of protein serine/threonine kinase activity	3/97	200/18722	0.0856103489364091	0.365289971666387	0.340895140289914	DDX3X/IRAK1/PKD1	3
GO:0042982	amyloid precursor protein metabolic process	2/97	95/18722	0.0870560279495407	0.365289971666387	0.340895140289914	GGA3/DLG1	2
GO:0045666	positive regulation of neuron differentiation	2/97	95/18722	0.0870560279495407	0.365289971666387	0.340895140289914	CPNE1/CSNK1D	2
GO:0060562	epithelial tube morphogenesis	4/97	325/18722	0.0885687958581237	0.365289971666387	0.340895140289914	PKD1/IFT172/DLG1/LIAS	4
GO:0001823	mesonephros development	2/97	96/18722	0.0886186984058919	0.365289971666387	0.340895140289914	PKD1/DLG1	2
GO:0003417	growth plate cartilage development	1/97	18/18722	0.089302312982537	0.365289971666387	0.340895140289914	IFT80	1
GO:0006488	dolichol-linked oligosaccharide biosynthetic process	1/97	18/18722	0.089302312982537	0.365289971666387	0.340895140289914	MPDU1	1
GO:0007250	activation of NF-kappaB-inducing kinase activity	1/97	18/18722	0.089302312982537	0.365289971666387	0.340895140289914	IRAK1	1
GO:0034134	toll-like receptor 2 signaling pathway	1/97	18/18722	0.089302312982537	0.365289971666387	0.340895140289914	IRAK1	1
GO:0036507	protein demannosylation	1/97	18/18722	0.089302312982537	0.365289971666387	0.340895140289914	UGGT1	1
GO:0036508	protein alpha-1,2-demannosylation	1/97	18/18722	0.089302312982537	0.365289971666387	0.340895140289914	UGGT1	1
GO:0045953	negative regulation of natural killer cell mediated cytotoxicity	1/97	18/18722	0.089302312982537	0.365289971666387	0.340895140289914	ARRB2	1
GO:0045956	positive regulation of calcium ion-dependent exocytosis	1/97	18/18722	0.089302312982537	0.365289971666387	0.340895140289914	CACNA1H	1
GO:0051382	kinetochore assembly	1/97	18/18722	0.089302312982537	0.365289971666387	0.340895140289914	CENPA	1
GO:0071360	cellular response to exogenous dsRNA	1/97	18/18722	0.089302312982537	0.365289971666387	0.340895140289914	IRF3	1
GO:0072234	metanephric nephron tubule development	1/97	18/18722	0.089302312982537	0.365289971666387	0.340895140289914	PKD1	1
GO:0099558	maintenance of synapse structure	1/97	18/18722	0.089302312982537	0.365289971666387	0.340895140289914	DLG1	1
GO:1900225	regulation of NLRP3 inflammasome complex assembly	1/97	18/18722	0.089302312982537	0.365289971666387	0.340895140289914	DDX3X	1
GO:1902074	response to salt	1/97	18/18722	0.089302312982537	0.365289971666387	0.340895140289914	HNRNPA1	1
GO:0006165	nucleoside diphosphate phosphorylation	2/97	99/18722	0.0933565741014846	0.370014514979759	0.3453041686798	EIF6/DTYMK	2
GO:0021510	spinal cord development	2/97	99/18722	0.0933565741014846	0.370014514979759	0.3453041686798	PKD1/IFT172	2
GO:0033209	tumor necrosis factor-mediated signaling pathway	2/97	99/18722	0.0933565741014846	0.370014514979759	0.3453041686798	CPNE1/TNFRSF1A	2
GO:0002716	negative regulation of natural killer cell mediated immunity	1/97	19/18722	0.0940252426040454	0.370014514979759	0.3453041686798	ARRB2	1
GO:0006490	oligosaccharide-lipid intermediate biosynthetic process	1/97	19/18722	0.0940252426040454	0.370014514979759	0.3453041686798	MPDU1	1
GO:0009148	pyrimidine nucleoside triphosphate biosynthetic process	1/97	19/18722	0.0940252426040454	0.370014514979759	0.3453041686798	DTYMK	1
GO:0015802	basic amino acid transport	1/97	19/18722	0.0940252426040454	0.370014514979759	0.3453041686798	SLC15A4	1
GO:0031065	positive regulation of histone deacetylation	1/97	19/18722	0.0940252426040454	0.370014514979759	0.3453041686798	AKAP8L	1
GO:0032695	negative regulation of interleukin-12 production	1/97	19/18722	0.0940252426040454	0.370014514979759	0.3453041686798	ARRB2	1
GO:0044546	NLRP3 inflammasome complex assembly	1/97	19/18722	0.0940252426040454	0.370014514979759	0.3453041686798	DDX3X	1
GO:0046033	AMP metabolic process	1/97	19/18722	0.0940252426040454	0.370014514979759	0.3453041686798	AK2	1
GO:0046782	regulation of viral transcription	1/97	19/18722	0.0940252426040454	0.370014514979759	0.3453041686798	TARBP2	1
GO:0050961	detection of temperature stimulus involved in sensory perception	1/97	19/18722	0.0940252426040454	0.370014514979759	0.3453041686798	ARRB2	1
GO:0061760	antifungal innate immune response	1/97	19/18722	0.0940252426040454	0.370014514979759	0.3453041686798	FAM3A	1
GO:0097623	potassium ion export across plasma membrane	1/97	19/18722	0.0940252426040454	0.370014514979759	0.3453041686798	DLG1	1
GO:1901659	glycosyl compound biosynthetic process	1/97	19/18722	0.0940252426040454	0.370014514979759	0.3453041686798	DTYMK	1
GO:2000369	regulation of clathrin-dependent endocytosis	1/97	19/18722	0.0940252426040454	0.370014514979759	0.3453041686798	TNK2	1
GO:0031396	regulation of protein ubiquitination	3/97	210/18722	0.0956753917618272	0.375108380805541	0.350057855449181	DDX3X/ARRB2/MTA1	3
GO:0002764	immune response-regulating signaling pathway	5/97	468/18722	0.0959155161535316	0.375108380805541	0.350057855449181	DDX3X/IRAK1/IRF3/ARRB2/SLC15A4	5
GO:0006476	protein deacetylation	2/97	101/18722	0.0965554575275653	0.375108380805541	0.350057855449181	AKAP8L/MTA1	2
GO:0046939	nucleotide phosphorylation	2/97	101/18722	0.0965554575275653	0.375108380805541	0.350057855449181	EIF6/DTYMK	2
GO:0001841	neural tube formation	2/97	102/18722	0.0981666184553786	0.375108380805541	0.350057855449181	IFT172/LIAS	2
GO:0019221	cytokine-mediated signaling pathway	5/97	472/18722	0.0985513732272132	0.375108380805541	0.350057855449181	IRAK1/CPNE1/TYK2/IRF3/TNFRSF1A	5
GO:0000963	mitochondrial RNA processing	1/97	20/18722	0.0987239300588605	0.375108380805541	0.350057855449181	TRIT1	1
GO:0002115	store-operated calcium entry	1/97	20/18722	0.0987239300588605	0.375108380805541	0.350057855449181	STIM2	1
GO:0006700	C21-steroid hormone biosynthetic process	1/97	20/18722	0.0987239300588605	0.375108380805541	0.350057855449181	CACNA1H	1
GO:0043046	DNA methylation involved in gamete generation	1/97	20/18722	0.0987239300588605	0.375108380805541	0.350057855449181	PRMT7	1
GO:0043555	regulation of translation in response to stress	1/97	20/18722	0.0987239300588605	0.375108380805541	0.350057855449181	DDX3X	1
GO:0048025	negative regulation of mRNA splicing, via spliceosome	1/97	20/18722	0.0987239300588605	0.375108380805541	0.350057855449181	PTBP1	1
GO:0071731	response to nitric oxide	1/97	20/18722	0.0987239300588605	0.375108380805541	0.350057855449181	EGLN1	1
GO:0090201	negative regulation of release of cytochrome c from mitochondria	1/97	20/18722	0.0987239300588605	0.375108380805541	0.350057855449181	ARRB2	1
GO:0140632	inflammasome complex assembly	1/97	20/18722	0.0987239300588605	0.375108380805541	0.350057855449181	DDX3X	1
GO:1904292	regulation of ERAD pathway	1/97	20/18722	0.0987239300588605	0.375108380805541	0.350057855449181	ATXN3	1
GO:0072330	monocarboxylic acid biosynthetic process	3/97	214/18722	0.0998320587546481	0.378503052869773	0.353225824184527	EIF6/DECR2/LIAS	3
GO:0031669	cellular response to nutrient levels	3/97	215/18722	0.100882556281858	0.38136308124784	0.355894853861763	USF2/HNRNPA1/BRSK2	3
GO:0001502	cartilage condensation	1/97	21/18722	0.103398498489204	0.38136308124784	0.355894853861763	PKD1	1
GO:0003177	pulmonary valve development	1/97	21/18722	0.103398498489204	0.38136308124784	0.355894853861763	TNFRSF1A	1
GO:0006925	inflammatory cell apoptotic process	1/97	21/18722	0.103398498489204	0.38136308124784	0.355894853861763	IRF3	1
GO:0035330	regulation of hippo signaling	1/97	21/18722	0.103398498489204	0.38136308124784	0.355894853861763	MARK3	1
GO:0048745	smooth muscle tissue development	1/97	21/18722	0.103398498489204	0.38136308124784	0.355894853861763	DLG1	1
GO:0060972	left/right pattern formation	1/97	21/18722	0.103398498489204	0.38136308124784	0.355894853861763	IFT172	1
GO:0072170	metanephric tubule development	1/97	21/18722	0.103398498489204	0.38136308124784	0.355894853861763	PKD1	1
GO:0072243	metanephric nephron epithelium development	1/97	21/18722	0.103398498489204	0.38136308124784	0.355894853861763	PKD1	1
GO:1902473	regulation of protein localization to synapse	1/97	21/18722	0.103398498489204	0.38136308124784	0.355894853861763	DLG1	1
GO:1902644	tertiary alcohol metabolic process	1/97	21/18722	0.103398498489204	0.38136308124784	0.355894853861763	CACNA1H	1
GO:1905209	positive regulation of cardiocyte differentiation	1/97	21/18722	0.103398498489204	0.38136308124784	0.355894853861763	ARRB2	1
GO:2001014	regulation of skeletal muscle cell differentiation	1/97	21/18722	0.103398498489204	0.38136308124784	0.355894853861763	DDX17	1
GO:0090263	positive regulation of canonical Wnt signaling pathway	2/97	106/18722	0.104686567629166	0.382511066561272	0.356966174305322	DDX3X/CSNK1D	2
GO:0010639	negative regulation of organelle organization	4/97	347/18722	0.106037623844205	0.382511066561272	0.356966174305322	ARRB2/ACD/HNRNPA1/SPTBN2	4
GO:0070482	response to oxygen levels	4/97	347/18722	0.106037623844205	0.382511066561272	0.356966174305322	IRAK1/POLG/EGLN1/VHL	4
GO:0048705	skeletal system morphogenesis	3/97	220/18722	0.106201668873654	0.382511066561272	0.356966174305322	PKD1/IFT80/DLG1	3
GO:0043087	regulation of GTPase activity	4/97	348/18722	0.106866807199302	0.382511066561272	0.356966174305322	SBF1/GMIP/TBC1D17/ARRB2	4
GO:1903050	regulation of proteolysis involved in cellular protein catabolic process	3/97	221/18722	0.107278624538855	0.382511066561272	0.356966174305322	CSNK1D/PKD1/ATXN3	3
GO:0002029	desensitization of G protein-coupled receptor signaling pathway	1/97	22/18722	0.108049070418329	0.382511066561272	0.356966174305322	ARRB2	1
GO:0008211	glucocorticoid metabolic process	1/97	22/18722	0.108049070418329	0.382511066561272	0.356966174305322	CACNA1H	1
GO:0014821	phasic smooth muscle contraction	1/97	22/18722	0.108049070418329	0.382511066561272	0.356966174305322	DLG1	1
GO:0022401	negative adaptation of signaling pathway	1/97	22/18722	0.108049070418329	0.382511066561272	0.356966174305322	ARRB2	1
GO:0034629	cellular protein-containing complex localization	1/97	22/18722	0.108049070418329	0.382511066561272	0.356966174305322	DLG1	1
GO:0043486	histone exchange	1/97	22/18722	0.108049070418329	0.382511066561272	0.356966174305322	NASP	1
GO:0045540	regulation of cholesterol biosynthetic process	1/97	22/18722	0.108049070418329	0.382511066561272	0.356966174305322	MBTPS1	1
GO:0048026	positive regulation of mRNA splicing, via spliceosome	1/97	22/18722	0.108049070418329	0.382511066561272	0.356966174305322	CIRBP	1
GO:0051220	cytoplasmic sequestering of protein	1/97	22/18722	0.108049070418329	0.382511066561272	0.356966174305322	PKD1	1
GO:0055093	response to hyperoxia	1/97	22/18722	0.108049070418329	0.382511066561272	0.356966174305322	POLG	1
GO:0060713	labyrinthine layer morphogenesis	1/97	22/18722	0.108049070418329	0.382511066561272	0.356966174305322	DNAJB6	1
GO:0071359	cellular response to dsRNA	1/97	22/18722	0.108049070418329	0.382511066561272	0.356966174305322	IRF3	1
GO:0106118	regulation of sterol biosynthetic process	1/97	22/18722	0.108049070418329	0.382511066561272	0.356966174305322	MBTPS1	1
GO:2000725	regulation of cardiac muscle cell differentiation	1/97	22/18722	0.108049070418329	0.382511066561272	0.356966174305322	ARRB2	1
GO:0045861	negative regulation of proteolysis	4/97	351/18722	0.109372177092672	0.386419134698157	0.360613253445514	DDX3X/BCL2L12/ARRB2/DNAJB6	4
GO:0072009	nephron epithelium development	2/97	109/18722	0.109652284230694	0.386633954197428	0.360813726847527	PKD1/DLG1	2
GO:0048259	regulation of receptor-mediated endocytosis	2/97	110/18722	0.111321332956249	0.391217855333662	0.365091505440197	ARRB2/TNK2	2
GO:0018279	protein N-linked glycosylation via asparagine	1/97	23/18722	0.112675767753592	0.391217855333662	0.365091505440197	UGGT1	1
GO:0023058	adaptation of signaling pathway	1/97	23/18722	0.112675767753592	0.391217855333662	0.365091505440197	ARRB2	1
GO:0036303	lymph vessel morphogenesis	1/97	23/18722	0.112675767753592	0.391217855333662	0.365091505440197	PKD1	1
GO:0043931	ossification involved in bone maturation	1/97	23/18722	0.112675767753592	0.391217855333662	0.365091505440197	IFT80	1
GO:0051383	kinetochore organization	1/97	23/18722	0.112675767753592	0.391217855333662	0.365091505440197	CENPA	1
GO:0071514	genetic imprinting	1/97	23/18722	0.112675767753592	0.391217855333662	0.365091505440197	PRMT7	1
GO:0071241	cellular response to inorganic substance	3/97	226/18722	0.112727549920306	0.391217855333662	0.365091505440197	CPNE1/CACNA1H/CPNE7	3
GO:0035601	protein deacylation	2/97	112/18722	0.114679462911841	0.394193935634444	0.367868836849053	AKAP8L/MTA1	2
GO:0016197	endosomal transport	3/97	230/18722	0.117161996320695	0.394193935634444	0.367868836849053	TBC1D17/GGA3/YKT6	3
GO:0001911	negative regulation of leukocyte mediated cytotoxicity	1/97	24/18722	0.117278711789525	0.394193935634444	0.367868836849053	ARRB2	1
GO:0002755	MyD88-dependent toll-like receptor signaling pathway	1/97	24/18722	0.117278711789525	0.394193935634444	0.367868836849053	IRAK1	1
GO:0006213	pyrimidine nucleoside metabolic process	1/97	24/18722	0.117278711789525	0.394193935634444	0.367868836849053	DTYMK	1
GO:0009219	pyrimidine deoxyribonucleotide metabolic process	1/97	24/18722	0.117278711789525	0.394193935634444	0.367868836849053	DTYMK	1
GO:0016048	detection of temperature stimulus	1/97	24/18722	0.117278711789525	0.394193935634444	0.367868836849053	ARRB2	1
GO:0018196	peptidyl-asparagine modification	1/97	24/18722	0.117278711789525	0.394193935634444	0.367868836849053	UGGT1	1
GO:0050687	negative regulation of defense response to virus	1/97	24/18722	0.117278711789525	0.394193935634444	0.367868836849053	TARBP2	1
GO:0060561	apoptotic process involved in morphogenesis	1/97	24/18722	0.117278711789525	0.394193935634444	0.367868836849053	TNFRSF1A	1
GO:0070841	inclusion body assembly	1/97	24/18722	0.117278711789525	0.394193935634444	0.367868836849053	DNAJB6	1
GO:0098743	cell aggregation	1/97	24/18722	0.117278711789525	0.394193935634444	0.367868836849053	PKD1	1
GO:0120255	olefinic compound biosynthetic process	1/97	24/18722	0.117278711789525	0.394193935634444	0.367868836849053	CACNA1H	1
GO:0007041	lysosomal transport	2/97	114/18722	0.118063557698568	0.394193935634444	0.367868836849053	GGA3/AP4M1	2
GO:1901800	positive regulation of proteasomal protein catabolic process	2/97	114/18722	0.118063557698568	0.394193935634444	0.367868836849053	CSNK1D/ATXN3	2
GO:0045732	positive regulation of protein catabolic process	3/97	231/18722	0.118280833895675	0.394193935634444	0.367868836849053	GGA3/CSNK1D/ATXN3	3
GO:0090630	activation of GTPase activity	2/97	115/18722	0.119765066050111	0.394193935634444	0.367868836849053	GMIP/TBC1D17	2
GO:0033559	unsaturated fatty acid metabolic process	2/97	116/18722	0.121472736479478	0.394193935634444	0.367868836849053	DECR2/TNFRSF1A	2
GO:0098732	macromolecule deacylation	2/97	116/18722	0.121472736479478	0.394193935634444	0.367868836849053	AKAP8L/MTA1	2
GO:0009147	pyrimidine nucleoside triphosphate metabolic process	1/97	25/18722	0.121858023210875	0.394193935634444	0.367868836849053	DTYMK	1
GO:0031579	membrane raft organization	1/97	25/18722	0.121858023210875	0.394193935634444	0.367868836849053	DLG1	1
GO:0033119	negative regulation of RNA splicing	1/97	25/18722	0.121858023210875	0.394193935634444	0.367868836849053	PTBP1	1
GO:0045109	intermediate filament organization	1/97	25/18722	0.121858023210875	0.394193935634444	0.367868836849053	DNAJB6	1
GO:0048596	embryonic camera-type eye morphogenesis	1/97	25/18722	0.121858023210875	0.394193935634444	0.367868836849053	IFT172	1
GO:0050951	sensory perception of temperature stimulus	1/97	25/18722	0.121858023210875	0.394193935634444	0.367868836849053	ARRB2	1
GO:0051291	protein heterooligomerization	1/97	25/18722	0.121858023210875	0.394193935634444	0.367868836849053	PKD1	1
GO:0060261	positive regulation of transcription initiation from RNA polymerase II promoter	1/97	25/18722	0.121858023210875	0.394193935634444	0.367868836849053	MED16	1
GO:0060706	cell differentiation involved in embryonic placenta development	1/97	25/18722	0.121858023210875	0.394193935634444	0.367868836849053	DNAJB6	1
GO:0062009	secondary palate development	1/97	25/18722	0.121858023210875	0.394193935634444	0.367868836849053	DLG1	1
GO:0062149	detection of stimulus involved in sensory perception of pain	1/97	25/18722	0.121858023210875	0.394193935634444	0.367868836849053	ARRB2	1
GO:0070199	establishment of protein localization to chromosome	1/97	25/18722	0.121858023210875	0.394193935634444	0.367868836849053	ACD	1
GO:0070423	nucleotide-binding oligomerization domain containing signaling pathway	1/97	25/18722	0.121858023210875	0.394193935634444	0.367868836849053	SLC15A4	1
GO:0071459	protein localization to chromosome, centromeric region	1/97	25/18722	0.121858023210875	0.394193935634444	0.367868836849053	CENPA	1
GO:0072207	metanephric epithelium development	1/97	25/18722	0.121858023210875	0.394193935634444	0.367868836849053	PKD1	1
GO:0090312	positive regulation of protein deacetylation	1/97	25/18722	0.121858023210875	0.394193935634444	0.367868836849053	AKAP8L	1
GO:1903798	regulation of production of miRNAs involved in gene silencing by miRNA	1/97	25/18722	0.121858023210875	0.394193935634444	0.367868836849053	TARBP2	1
GO:1904996	positive regulation of leukocyte adhesion to vascular endothelial cell	1/97	25/18722	0.121858023210875	0.394193935634444	0.367868836849053	IRAK1	1
GO:0051101	regulation of DNA binding	2/97	118/18722	0.124906133507436	0.397346299173184	0.370810678931061	CPNE1/ACD	2
GO:0019318	hexose metabolic process	3/97	237/18722	0.125077588923779	0.397346299173184	0.370810678931061	FAM3A/POFUT2/MAN2C1	3
GO:0001963	synaptic transmission, dopaminergic	1/97	26/18722	0.126413822095645	0.397346299173184	0.370810678931061	ARRB2	1
GO:0002092	positive regulation of receptor internalization	1/97	26/18722	0.126413822095645	0.397346299173184	0.370810678931061	ARRB2	1
GO:0003416	endochondral bone growth	1/97	26/18722	0.126413822095645	0.397346299173184	0.370810678931061	IFT80	1
GO:0006517	protein deglycosylation	1/97	26/18722	0.126413822095645	0.397346299173184	0.370810678931061	UGGT1	1
GO:0006614	SRP-dependent cotranslational protein targeting to membrane	1/97	26/18722	0.126413822095645	0.397346299173184	0.370810678931061	SEC61A2	1
GO:0008535	respiratory chain complex IV assembly	1/97	26/18722	0.126413822095645	0.397346299173184	0.370810678931061	COX10	1
GO:0018027	peptidyl-lysine dimethylation	1/97	26/18722	0.126413822095645	0.397346299173184	0.370810678931061	KMT2B	1
GO:0021680	cerebellar Purkinje cell layer development	1/97	26/18722	0.126413822095645	0.397346299173184	0.370810678931061	SPTBN2	1
GO:0035872	nucleotide-binding domain, leucine rich repeat containing receptor signaling pathway	1/97	26/18722	0.126413822095645	0.397346299173184	0.370810678931061	SLC15A4	1
GO:0060669	embryonic placenta morphogenesis	1/97	26/18722	0.126413822095645	0.397346299173184	0.370810678931061	DNAJB6	1
GO:0070920	regulation of production of small RNA involved in gene silencing by RNA	1/97	26/18722	0.126413822095645	0.397346299173184	0.370810678931061	TARBP2	1
GO:0070977	bone maturation	1/97	26/18722	0.126413822095645	0.397346299173184	0.370810678931061	IFT80	1
GO:0072273	metanephric nephron morphogenesis	1/97	26/18722	0.126413822095645	0.397346299173184	0.370810678931061	PKD1	1
GO:0031398	positive regulation of protein ubiquitination	2/97	119/18722	0.126631647391866	0.397346299173184	0.370810678931061	DDX3X/MTA1	2
GO:0048593	camera-type eye morphogenesis	2/97	120/18722	0.128362897912691	0.397346299173184	0.370810678931061	HMGN1/IFT172	2
GO:0051897	positive regulation of protein kinase B signaling	2/97	120/18722	0.128362897912691	0.397346299173184	0.370810678931061	CPNE1/ARRB2	2
GO:0010038	response to metal ion	4/97	373/18722	0.128536015918322	0.397346299173184	0.370810678931061	CPNE1/CACNA1H/CPNE7/DTYMK	4
GO:0001838	embryonic epithelial tube formation	2/97	121/18722	0.130099781001375	0.397346299173184	0.370810678931061	IFT172/LIAS	2
GO:0042752	regulation of circadian rhythm	2/97	121/18722	0.130099781001375	0.397346299173184	0.370810678931061	CSNK1D/MTA1	2
GO:0018108	peptidyl-tyrosine phosphorylation	4/97	375/18722	0.130344815708458	0.397346299173184	0.370810678931061	TYK2/ARRB2/TNFRSF1A/TNK2	4
GO:1903320	regulation of protein modification by small protein conjugation or removal	3/97	242/18722	0.130848083741459	0.397346299173184	0.370810678931061	DDX3X/ARRB2/MTA1	3
GO:0001958	endochondral ossification	1/97	27/18722	0.130946227918106	0.397346299173184	0.370810678931061	IFT80	1
GO:0006783	heme biosynthetic process	1/97	27/18722	0.130946227918106	0.397346299173184	0.370810678931061	COX10	1
GO:0007628	adult walking behavior	1/97	27/18722	0.130946227918106	0.397346299173184	0.370810678931061	ARRB2	1
GO:0010586	miRNA metabolic process	1/97	27/18722	0.130946227918106	0.397346299173184	0.370810678931061	DDX17	1
GO:0018126	protein hydroxylation	1/97	27/18722	0.130946227918106	0.397346299173184	0.370810678931061	EGLN1	1
GO:0018195	peptidyl-arginine modification	1/97	27/18722	0.130946227918106	0.397346299173184	0.370810678931061	PRMT7	1
GO:0031954	positive regulation of protein autophosphorylation	1/97	27/18722	0.130946227918106	0.397346299173184	0.370810678931061	DDX3X	1
GO:0032786	positive regulation of DNA-templated transcription, elongation	1/97	27/18722	0.130946227918106	0.397346299173184	0.370810678931061	HMGN1	1
GO:0032967	positive regulation of collagen biosynthetic process	1/97	27/18722	0.130946227918106	0.397346299173184	0.370810678931061	ARRB2	1
GO:0036075	replacement ossification	1/97	27/18722	0.130946227918106	0.397346299173184	0.370810678931061	IFT80	1
GO:0070861	regulation of protein exit from endoplasmic reticulum	1/97	27/18722	0.130946227918106	0.397346299173184	0.370810678931061	BRSK2	1
GO:0098901	regulation of cardiac muscle cell action potential	1/97	27/18722	0.130946227918106	0.397346299173184	0.370810678931061	DLG1	1
GO:1902914	regulation of protein polyubiquitination	1/97	27/18722	0.130946227918106	0.397346299173184	0.370810678931061	DDX3X	1
GO:0051928	positive regulation of calcium ion transport	2/97	122/18722	0.13184219349315	0.39937764111413	0.372706363591596	ARRB2/STIM2	2
GO:0018212	peptidyl-tyrosine modification	4/97	378/18722	0.133078056995611	0.402056187535437	0.375206031058237	TYK2/ARRB2/TNFRSF1A/TNK2	4
GO:0006898	receptor-mediated endocytosis	3/97	244/18722	0.133182537447927	0.402056187535437	0.375206031058237	ARRB2/AP1G2/TNK2	3
GO:0000470	maturation of LSU-rRNA	1/97	28/18722	0.135455359551802	0.402938117500422	0.376029063888204	EIF6	1
GO:0001945	lymph vessel development	1/97	28/18722	0.135455359551802	0.402938117500422	0.376029063888204	PKD1	1
GO:0006829	zinc ion transport	1/97	28/18722	0.135455359551802	0.402938117500422	0.376029063888204	SLC39A9	1
GO:0009312	oligosaccharide biosynthetic process	1/97	28/18722	0.135455359551802	0.402938117500422	0.376029063888204	MPDU1	1
GO:0010714	positive regulation of collagen metabolic process	1/97	28/18722	0.135455359551802	0.402938117500422	0.376029063888204	ARRB2	1
GO:0031342	negative regulation of cell killing	1/97	28/18722	0.135455359551802	0.402938117500422	0.376029063888204	ARRB2	1
GO:0046426	negative regulation of receptor signaling pathway via JAK-STAT	1/97	28/18722	0.135455359551802	0.402938117500422	0.376029063888204	VHL	1
GO:0090659	walking behavior	1/97	28/18722	0.135455359551802	0.402938117500422	0.376029063888204	ARRB2	1
GO:0031668	cellular response to extracellular stimulus	3/97	246/18722	0.135531652681651	0.402938117500422	0.376029063888204	USF2/HNRNPA1/BRSK2	3
GO:0050678	regulation of epithelial cell proliferation	4/97	381/18722	0.135835061544761	0.403160292093289	0.376236401195218	HMGN1/IFT172/IFT80/DLG1	4
GO:0051053	negative regulation of DNA metabolic process	2/97	125/18722	0.137101589161572	0.406235465028321	0.379106207624125	ACD/HNRNPA1	2
GO:0010955	negative regulation of protein processing	1/97	29/18722	0.139941335272539	0.407121712056943	0.379933269215154	BCL2L12	1
GO:0021522	spinal cord motor neuron differentiation	1/97	29/18722	0.139941335272539	0.407121712056943	0.379933269215154	IFT172	1
GO:0033028	myeloid cell apoptotic process	1/97	29/18722	0.139941335272539	0.407121712056943	0.379933269215154	IRF3	1
GO:0034067	protein localization to Golgi apparatus	1/97	29/18722	0.139941335272539	0.407121712056943	0.379933269215154	CSNK1D	1
GO:0043153	entrainment of circadian clock by photoperiod	1/97	29/18722	0.139941335272539	0.407121712056943	0.379933269215154	MTA1	1
GO:0045737	positive regulation of cyclin-dependent protein serine/threonine kinase activity	1/97	29/18722	0.139941335272539	0.407121712056943	0.379933269215154	PKD1	1
GO:0050686	negative regulation of mRNA processing	1/97	29/18722	0.139941335272539	0.407121712056943	0.379933269215154	PTBP1	1
GO:0070198	protein localization to chromosome, telomeric region	1/97	29/18722	0.139941335272539	0.407121712056943	0.379933269215154	ACD	1
GO:0098868	bone growth	1/97	29/18722	0.139941335272539	0.407121712056943	0.379933269215154	IFT80	1
GO:1902430	negative regulation of amyloid-beta formation	1/97	29/18722	0.139941335272539	0.407121712056943	0.379933269215154	GGA3	1
GO:1903318	negative regulation of protein maturation	1/97	29/18722	0.139941335272539	0.407121712056943	0.379933269215154	BCL2L12	1
GO:0045860	positive regulation of protein kinase activity	4/97	386/18722	0.140481989841919	0.407121712056943	0.379933269215154	DDX3X/IRAK1/PKD1/DLG1	4
GO:0008033	tRNA processing	2/97	127/18722	0.140633648691252	0.407121712056943	0.379933269215154	DUS3L/TRIT1	2
GO:0048565	digestive tract development	2/97	127/18722	0.140633648691252	0.407121712056943	0.379933269215154	PKD1/IFT172	2
GO:0009100	glycoprotein metabolic process	4/97	387/18722	0.141419053656309	0.408724248518152	0.381428784926335	POFUT2/MPDU1/UGGT1/POMGNT1	4
GO:0035303	regulation of dephosphorylation	2/97	128/18722	0.142407120950152	0.409959312203351	0.382581368465139	PTBP1/PPP1R2	2
GO:0006631	fatty acid metabolic process	4/97	390/18722	0.144245379316921	0.409959312203351	0.382581368465139	EIF6/DECR2/TNFRSF1A/LIAS	4
GO:0000132	establishment of mitotic spindle orientation	1/97	30/18722	0.144404272761362	0.409959312203351	0.382581368465139	CENPA	1
GO:0006221	pyrimidine nucleotide biosynthetic process	1/97	30/18722	0.144404272761362	0.409959312203351	0.382581368465139	DTYMK	1
GO:0034390	smooth muscle cell apoptotic process	1/97	30/18722	0.144404272761362	0.409959312203351	0.382581368465139	ARRB2	1
GO:0034391	regulation of smooth muscle cell apoptotic process	1/97	30/18722	0.144404272761362	0.409959312203351	0.382581368465139	ARRB2	1
GO:0036296	response to increased oxygen levels	1/97	30/18722	0.144404272761362	0.409959312203351	0.382581368465139	POLG	1
GO:0048799	animal organ maturation	1/97	30/18722	0.144404272761362	0.409959312203351	0.382581368465139	IFT80	1
GO:0060351	cartilage development involved in endochondral bone morphogenesis	1/97	30/18722	0.144404272761362	0.409959312203351	0.382581368465139	IFT80	1
GO:0060674	placenta blood vessel development	1/97	30/18722	0.144404272761362	0.409959312203351	0.382581368465139	PKD1	1
GO:0070498	interleukin-1-mediated signaling pathway	1/97	30/18722	0.144404272761362	0.409959312203351	0.382581368465139	IRAK1	1
GO:0042176	regulation of protein catabolic process	4/97	391/18722	0.145192491158699	0.411534343911231	0.384051216248174	GGA3/CSNK1D/PKD1/ATXN3	4
GO:0030534	adult behavior	2/97	130/18722	0.145968465372232	0.413069670066204	0.385484010098502	ARRB2/SPTBN2	2
GO:1903362	regulation of cellular protein catabolic process	3/97	255/18722	0.146277987076553	0.413282197461478	0.385682344468036	CSNK1D/PKD1/ATXN3	3
GO:0045089	positive regulation of innate immune response	2/97	131/18722	0.147756146059156	0.414553683564827	0.386868918059423	IRF3/SLC15A4	2
GO:0005996	monosaccharide metabolic process	3/97	257/18722	0.148703659563397	0.414553683564827	0.386868918059423	FAM3A/POFUT2/MAN2C1	3
GO:0006613	cotranslational protein targeting to membrane	1/97	31/18722	0.148844289107507	0.414553683564827	0.386868918059423	SEC61A2	1
GO:0006779	porphyrin-containing compound biosynthetic process	1/97	31/18722	0.148844289107507	0.414553683564827	0.386868918059423	COX10	1
GO:0031063	regulation of histone deacetylation	1/97	31/18722	0.148844289107507	0.414553683564827	0.386868918059423	AKAP8L	1
GO:0033014	tetrapyrrole biosynthetic process	1/97	31/18722	0.148844289107507	0.414553683564827	0.386868918059423	COX10	1
GO:0097106	postsynaptic density organization	1/97	31/18722	0.148844289107507	0.414553683564827	0.386868918059423	DLG1	1
GO:1902042	negative regulation of extrinsic apoptotic signaling pathway via death domain receptors	1/97	31/18722	0.148844289107507	0.414553683564827	0.386868918059423	DDX3X	1
GO:2000144	positive regulation of DNA-templated transcription, initiation	1/97	31/18722	0.148844289107507	0.414553683564827	0.386868918059423	MED16	1
GO:0072175	epithelial tube formation	2/97	132/18722	0.149548372819035	0.415857699179746	0.388085848773289	IFT172/LIAS	2
GO:0006997	nucleus organization	2/97	133/18722	0.151345052014517	0.416975348658047	0.389128859272489	AKAP8L/WDR73	2
GO:1903052	positive regulation of proteolysis involved in cellular protein catabolic process	2/97	133/18722	0.151345052014517	0.416975348658047	0.389128859272489	CSNK1D/ATXN3	2
GO:0001508	action potential	2/97	134/18722	0.153146090837772	0.416975348658047	0.389128859272489	CACNA1H/DLG1	2
GO:0032147	activation of protein kinase activity	2/97	134/18722	0.153146090837772	0.416975348658047	0.389128859272489	IRAK1/DLG1	2
GO:0003338	metanephros morphogenesis	1/97	32/18722	0.153261500811352	0.416975348658047	0.389128859272489	PKD1	1
GO:0006335	DNA replication-dependent nucleosome assembly	1/97	32/18722	0.153261500811352	0.416975348658047	0.389128859272489	NASP	1
GO:0006506	GPI anchor biosynthetic process	1/97	32/18722	0.153261500811352	0.416975348658047	0.389128859272489	PIGQ	1
GO:0019228	neuronal action potential	1/97	32/18722	0.153261500811352	0.416975348658047	0.389128859272489	CACNA1H	1
GO:0033687	osteoblast proliferation	1/97	32/18722	0.153261500811352	0.416975348658047	0.389128859272489	IFT80	1
GO:0034723	DNA replication-dependent nucleosome organization	1/97	32/18722	0.153261500811352	0.416975348658047	0.389128859272489	NASP	1
GO:0045879	negative regulation of smoothened signaling pathway	1/97	32/18722	0.153261500811352	0.416975348658047	0.389128859272489	IFT172	1
GO:0050685	positive regulation of mRNA processing	1/97	32/18722	0.153261500811352	0.416975348658047	0.389128859272489	CIRBP	1
GO:0050850	positive regulation of calcium-mediated signaling	1/97	32/18722	0.153261500811352	0.416975348658047	0.389128859272489	PTBP1	1
GO:0051642	centrosome localization	1/97	32/18722	0.153261500811352	0.416975348658047	0.389128859272489	DLG1	1
GO:0009581	detection of external stimulus	2/97	135/18722	0.154951397304566	0.418435762572538	0.390491743679062	ARRB2/PKD1	2
GO:0072073	kidney epithelium development	2/97	136/18722	0.156760880248363	0.418435762572538	0.390491743679062	PKD1/DLG1	2
GO:0050730	regulation of peptidyl-tyrosine phosphorylation	3/97	264/18722	0.157295787914919	0.418435762572538	0.390491743679062	ARRB2/TNFRSF1A/TNK2	3
GO:0006336	DNA replication-independent nucleosome assembly	1/97	33/18722	0.157656023787345	0.418435762572538	0.390491743679062	NASP	1
GO:0006505	GPI anchor metabolic process	1/97	33/18722	0.157656023787345	0.418435762572538	0.390491743679062	PIGQ	1
GO:0009648	photoperiodism	1/97	33/18722	0.157656023787345	0.418435762572538	0.390491743679062	MTA1	1
GO:0021696	cerebellar cortex morphogenesis	1/97	33/18722	0.157656023787345	0.418435762572538	0.390491743679062	SPTBN2	1
GO:0048048	embryonic eye morphogenesis	1/97	33/18722	0.157656023787345	0.418435762572538	0.390491743679062	IFT172	1
GO:0060260	regulation of transcription initiation from RNA polymerase II promoter	1/97	33/18722	0.157656023787345	0.418435762572538	0.390491743679062	MED16	1
GO:0061842	microtubule organizing center localization	1/97	33/18722	0.157656023787345	0.418435762572538	0.390491743679062	DLG1	1
GO:0071539	protein localization to centrosome	1/97	33/18722	0.157656023787345	0.418435762572538	0.390491743679062	CSNK1D	1
GO:0071763	nuclear membrane organization	1/97	33/18722	0.157656023787345	0.418435762572538	0.390491743679062	AKAP8L	1
GO:0099084	postsynaptic specialization organization	1/97	33/18722	0.157656023787345	0.418435762572538	0.390491743679062	DLG1	1
GO:1902992	negative regulation of amyloid precursor protein catabolic process	1/97	33/18722	0.157656023787345	0.418435762572538	0.390491743679062	GGA3	1
GO:1904031	positive regulation of cyclin-dependent protein kinase activity	1/97	33/18722	0.157656023787345	0.418435762572538	0.390491743679062	PKD1	1
GO:0030522	intracellular receptor signaling pathway	3/97	265/18722	0.158535842283586	0.418435762572538	0.390491743679062	DDX17/IRF3/SLC15A4	3
GO:0051607	defense response to virus	3/97	265/18722	0.158535842283586	0.418435762572538	0.390491743679062	DDX17/IRF3/TARBP2	3
GO:0140546	defense response to symbiont	3/97	265/18722	0.158535842283586	0.418435762572538	0.390491743679062	DDX17/IRF3/TARBP2	3
GO:0006986	response to unfolded protein	2/97	137/18722	0.158574449314475	0.418435762572538	0.390491743679062	MBTPS1/TMEM129	2
GO:0055123	digestive system development	2/97	137/18722	0.158574449314475	0.418435762572538	0.390491743679062	PKD1/IFT172	2
GO:0007224	smoothened signaling pathway	2/97	138/18722	0.160392014954238	0.418435762572538	0.390491743679062	IFT172/IFT80	2
GO:0009582	detection of abiotic stimulus	2/97	138/18722	0.160392014954238	0.418435762572538	0.390491743679062	ARRB2/PKD1	2
GO:1903322	positive regulation of protein modification by small protein conjugation or removal	2/97	138/18722	0.160392014954238	0.418435762572538	0.390491743679062	DDX3X/MTA1	2
GO:0002183	cytoplasmic translational initiation	1/97	34/18722	0.162027973366917	0.418435762572538	0.390491743679062	EIF3I	1
GO:0009649	entrainment of circadian clock	1/97	34/18722	0.162027973366917	0.418435762572538	0.390491743679062	MTA1	1
GO:0010614	negative regulation of cardiac muscle hypertrophy	1/97	34/18722	0.162027973366917	0.418435762572538	0.390491743679062	TNFRSF1A	1
GO:0034724	DNA replication-independent nucleosome organization	1/97	34/18722	0.162027973366917	0.418435762572538	0.390491743679062	NASP	1
GO:0039528	cytoplasmic pattern recognition receptor signaling pathway in response to virus	1/97	34/18722	0.162027973366917	0.418435762572538	0.390491743679062	IRF3	1
GO:0051973	positive regulation of telomerase activity	1/97	34/18722	0.162027973366917	0.418435762572538	0.390491743679062	ACD	1
GO:0070884	regulation of calcineurin-NFAT signaling cascade	1/97	34/18722	0.162027973366917	0.418435762572538	0.390491743679062	PTBP1	1
GO:0086004	regulation of cardiac muscle cell contraction	1/97	34/18722	0.162027973366917	0.418435762572538	0.390491743679062	DLG1	1
GO:1904893	negative regulation of receptor signaling pathway via STAT	1/97	34/18722	0.162027973366917	0.418435762572538	0.390491743679062	VHL	1
GO:0030177	positive regulation of Wnt signaling pathway	2/97	140/18722	0.164038781755558	0.418435762572538	0.390491743679062	DDX3X/CSNK1D	2
GO:0031333	negative regulation of protein-containing complex assembly	2/97	140/18722	0.164038781755558	0.418435762572538	0.390491743679062	DDX3X/SPTBN2	2
GO:0046165	alcohol biosynthetic process	2/97	140/18722	0.164038781755558	0.418435762572538	0.390491743679062	CACNA1H/MBTPS1	2
GO:0016571	histone methylation	2/97	141/18722	0.165867807798089	0.418435762572538	0.390491743679062	KMT2B/PRMT7	2
GO:0000460	maturation of 5.8S rRNA	1/97	35/18722	0.166377464301389	0.418435762572538	0.390491743679062	EIF6	1
GO:0007020	microtubule nucleation	1/97	35/18722	0.166377464301389	0.418435762572538	0.390491743679062	CSNK1D	1
GO:0031076	embryonic camera-type eye development	1/97	35/18722	0.166377464301389	0.418435762572538	0.390491743679062	IFT172	1
GO:0034331	cell junction maintenance	1/97	35/18722	0.166377464301389	0.418435762572538	0.390491743679062	DLG1	1
GO:0034405	response to fluid shear stress	1/97	35/18722	0.166377464301389	0.418435762572538	0.390491743679062	PKD1	1
GO:0040001	establishment of mitotic spindle localization	1/97	35/18722	0.166377464301389	0.418435762572538	0.390491743679062	CENPA	1
GO:0045880	positive regulation of smoothened signaling pathway	1/97	35/18722	0.166377464301389	0.418435762572538	0.390491743679062	IFT172	1
GO:0060236	regulation of mitotic spindle organization	1/97	35/18722	0.166377464301389	0.418435762572538	0.390491743679062	PKD1	1
GO:0070536	protein K63-linked deubiquitination	1/97	35/18722	0.166377464301389	0.418435762572538	0.390491743679062	ATXN3	1
GO:0071108	protein K48-linked deubiquitination	1/97	35/18722	0.166377464301389	0.418435762572538	0.390491743679062	ATXN3	1
GO:0072528	pyrimidine-containing compound biosynthetic process	1/97	35/18722	0.166377464301389	0.418435762572538	0.390491743679062	DTYMK	1
GO:0086005	ventricular cardiac muscle cell action potential	1/97	35/18722	0.166377464301389	0.418435762572538	0.390491743679062	DLG1	1
GO:0090181	regulation of cholesterol metabolic process	1/97	35/18722	0.166377464301389	0.418435762572538	0.390491743679062	MBTPS1	1
GO:0106056	regulation of calcineurin-mediated signaling	1/97	35/18722	0.166377464301389	0.418435762572538	0.390491743679062	PTBP1	1
GO:1905207	regulation of cardiocyte differentiation	1/97	35/18722	0.166377464301389	0.418435762572538	0.390491743679062	ARRB2	1
GO:1905508	protein localization to microtubule organizing center	1/97	35/18722	0.166377464301389	0.418435762572538	0.390491743679062	CSNK1D	1
GO:1905898	positive regulation of response to endoplasmic reticulum stress	1/97	35/18722	0.166377464301389	0.418435762572538	0.390491743679062	ATXN3	1
GO:0046467	membrane lipid biosynthetic process	2/97	142/18722	0.167700480164845	0.420563224083387	0.392477128842782	PIGQ/CERS5	2
GO:0072006	nephron development	2/97	142/18722	0.167700480164845	0.420563224083387	0.392477128842782	PKD1/DLG1	2
GO:0016311	dephosphorylation	4/97	417/18722	0.170650906255296	0.42209288748729	0.393904638112448	SBF1/PTBP1/PPP1R2/DLG1	4
GO:0008207	C21-steroid hormone metabolic process	1/97	36/18722	0.170704610764854	0.42209288748729	0.393904638112448	CACNA1H	1
GO:0009225	nucleotide-sugar metabolic process	1/97	36/18722	0.170704610764854	0.42209288748729	0.393904638112448	UGGT1	1
GO:0014741	negative regulation of muscle hypertrophy	1/97	36/18722	0.170704610764854	0.42209288748729	0.393904638112448	TNFRSF1A	1
GO:0017004	cytochrome complex assembly	1/97	36/18722	0.170704610764854	0.42209288748729	0.393904638112448	COX10	1
GO:0045191	regulation of isotype switching	1/97	36/18722	0.170704610764854	0.42209288748729	0.393904638112448	SLC15A4	1
GO:0045652	regulation of megakaryocyte differentiation	1/97	36/18722	0.170704610764854	0.42209288748729	0.393904638112448	EIF6	1
GO:0060338	regulation of type I interferon-mediated signaling pathway	1/97	36/18722	0.170704610764854	0.42209288748729	0.393904638112448	IRF3	1
GO:0086010	membrane depolarization during action potential	1/97	36/18722	0.170704610764854	0.42209288748729	0.393904638112448	CACNA1H	1
GO:1903539	protein localization to postsynaptic membrane	1/97	36/18722	0.170704610764854	0.42209288748729	0.393904638112448	DLG1	1
GO:0043270	positive regulation of ion transport	3/97	275/18722	0.171100370481412	0.422478925992618	0.394264896155753	ARRB2/DLG1/STIM2	3
GO:0001890	placenta development	2/97	144/18722	0.17137642222497	0.422568716619052	0.394348690375603	PKD1/DNAJB6	2
GO:0007548	sex differentiation	3/97	276/18722	0.172372599867383	0.424431415595245	0.396086994402703	ARRB2/PKD1/NASP	3
GO:0032102	negative regulation of response to external stimulus	4/97	420/18722	0.173686084175117	0.424988698302317	0.396607060600365	FAM3A/ARRB2/TNFRSF1A/TARBP2	4
GO:0031349	positive regulation of defense response	3/97	278/18722	0.174925297979885	0.424988698302317	0.396607060600365	IRF3/TNFRSF1A/SLC15A4	3
GO:0003176	aortic valve development	1/97	37/18722	0.175009526357052	0.424988698302317	0.396607060600365	TNFRSF1A	1
GO:0006904	vesicle docking involved in exocytosis	1/97	37/18722	0.175009526357052	0.424988698302317	0.396607060600365	YKT6	1
GO:0007340	acrosome reaction	1/97	37/18722	0.175009526357052	0.424988698302317	0.396607060600365	CACNA1H	1
GO:0033120	positive regulation of RNA splicing	1/97	37/18722	0.175009526357052	0.424988698302317	0.396607060600365	CIRBP	1
GO:0051294	establishment of spindle orientation	1/97	37/18722	0.175009526357052	0.424988698302317	0.396607060600365	CENPA	1
GO:0060428	lung epithelium development	1/97	37/18722	0.175009526357052	0.424988698302317	0.396607060600365	PKD1	1
GO:0062237	protein localization to postsynapse	1/97	37/18722	0.175009526357052	0.424988698302317	0.396607060600365	DLG1	1
GO:0071542	dopaminergic neuron differentiation	1/97	37/18722	0.175009526357052	0.424988698302317	0.396607060600365	CSNK1D	1
GO:0006816	calcium ion transport	4/97	422/18722	0.175720083393628	0.425541905251328	0.397123323227647	ARRB2/CACNA1H/PKD1/STIM2	4
GO:0072594	establishment of protein localization to organelle	4/97	422/18722	0.175720083393628	0.425541905251328	0.397123323227647	GGA3/ACD/SEC61A2/AP4M1	4
GO:0016331	morphogenesis of embryonic epithelium	2/97	147/18722	0.176915567604854	0.427263213270352	0.398729678682604	IFT172/LIAS	2
GO:1902850	microtubule cytoskeleton organization involved in mitosis	2/97	147/18722	0.176915567604854	0.427263213270352	0.398729678682604	PKD1/CENPA	2
GO:0010212	response to ionizing radiation	2/97	148/18722	0.178768347045337	0.429970799237283	0.401256446373033	POLG/MTA1	2
GO:0035148	tube formation	2/97	148/18722	0.178768347045337	0.429970799237283	0.401256446373033	IFT172/LIAS	2
GO:0044839	cell cycle G2/M phase transition	2/97	148/18722	0.178768347045337	0.429970799237283	0.401256446373033	AKAP8L/BRSK2	2
GO:0009411	response to UV	2/97	149/18722	0.180624189595175	0.432595752998751	0.403706100210197	HMGN1/CIRBP	2
GO:0051592	response to calcium ion	2/97	149/18722	0.180624189595175	0.432595752998751	0.403706100210197	CPNE1/CPNE7	2
GO:0043254	regulation of protein-containing complex assembly	4/97	427/18722	0.180841219489552	0.432595752998751	0.403706100210197	DDX3X/PREB/DLG1/SPTBN2	4
GO:0048568	embryonic organ development	4/97	427/18722	0.180841219489552	0.432595752998751	0.403706100210197	PKD1/IFT172/DLG1/DNAJB6	4
GO:0072659	protein localization to plasma membrane	3/97	284/18722	0.182647292063584	0.432756035649273	0.403855678848741	GGA3/TNFRSF1A/DLG1	3
GO:0016233	telomere capping	1/97	39/18722	0.18355311647198	0.432756035649273	0.403855678848741	ACD	1
GO:0016572	histone phosphorylation	1/97	39/18722	0.18355311647198	0.432756035649273	0.403855678848741	AKAP8L	1
GO:0017158	regulation of calcium ion-dependent exocytosis	1/97	39/18722	0.18355311647198	0.432756035649273	0.403855678848741	CACNA1H	1
GO:0021587	cerebellum morphogenesis	1/97	39/18722	0.18355311647198	0.432756035649273	0.403855678848741	SPTBN2	1
GO:0051084	'de novo' posttranslational protein folding	1/97	39/18722	0.18355311647198	0.432756035649273	0.403855678848741	UGGT1	1
GO:0090224	regulation of spindle organization	1/97	39/18722	0.18355311647198	0.432756035649273	0.403855678848741	PKD1	1
GO:1901021	positive regulation of calcium ion transmembrane transporter activity	1/97	39/18722	0.18355311647198	0.432756035649273	0.403855678848741	STIM2	1
GO:1902742	apoptotic process involved in development	1/97	39/18722	0.18355311647198	0.432756035649273	0.403855678848741	TNFRSF1A	1
GO:1903115	regulation of actin filament-based movement	1/97	39/18722	0.18355311647198	0.432756035649273	0.403855678848741	DLG1	1
GO:0048592	eye morphogenesis	2/97	151/18722	0.184344743489849	0.432756035649273	0.403855678848741	HMGN1/IFT172	2
GO:0048754	branching morphogenesis of an epithelial tube	2/97	151/18722	0.184344743489849	0.432756035649273	0.403855678848741	PKD1/DLG1	2
GO:0071333	cellular response to glucose stimulus	2/97	151/18722	0.184344743489849	0.432756035649273	0.403855678848741	POLG/BRSK2	2
GO:2001236	regulation of extrinsic apoptotic signaling pathway	2/97	151/18722	0.184344743489849	0.432756035649273	0.403855678848741	DDX3X/BCL2L12	2
GO:0052548	regulation of endopeptidase activity	4/97	432/18722	0.186012642765737	0.434046253231994	0.405059732991973	DDX3X/BCL2L12/ARRB2/DNAJB6	4
GO:0009394	2'-deoxyribonucleotide metabolic process	1/97	40/18722	0.187792015348082	0.434046253231994	0.405059732991973	DTYMK	1
GO:0030866	cortical actin cytoskeleton organization	1/97	40/18722	0.187792015348082	0.434046253231994	0.405059732991973	DLG1	1
GO:0034122	negative regulation of toll-like receptor signaling pathway	1/97	40/18722	0.187792015348082	0.434046253231994	0.405059732991973	ARRB2	1
GO:0035329	hippo signaling	1/97	40/18722	0.187792015348082	0.434046253231994	0.405059732991973	MARK3	1
GO:0042073	intraciliary transport	1/97	40/18722	0.187792015348082	0.434046253231994	0.405059732991973	IFT172	1
GO:0043001	Golgi to plasma membrane protein transport	1/97	40/18722	0.187792015348082	0.434046253231994	0.405059732991973	GGA3	1
GO:0072210	metanephric nephron development	1/97	40/18722	0.187792015348082	0.434046253231994	0.405059732991973	PKD1	1
GO:1904994	regulation of leukocyte adhesion to vascular endothelial cell	1/97	40/18722	0.187792015348082	0.434046253231994	0.405059732991973	IRAK1	1
GO:2000142	regulation of DNA-templated transcription, initiation	1/97	40/18722	0.187792015348082	0.434046253231994	0.405059732991973	MED16	1
GO:0097193	intrinsic apoptotic signaling pathway	3/97	288/18722	0.187846309948054	0.434046253231994	0.405059732991973	DDX3X/TNFRSF1A/BRSK2	3
GO:0071331	cellular response to hexose stimulus	2/97	153/18722	0.18807659552817	0.434046253231994	0.405059732991973	POLG/BRSK2	2
GO:0002683	negative regulation of immune system process	4/97	434/18722	0.188094916318346	0.434046253231994	0.405059732991973	FAM3A/ARRB2/TARBP2/DLG1	4
GO:0016052	carbohydrate catabolic process	2/97	154/18722	0.189946563469358	0.437174662397492	0.407979220424086	EIF6/MAN2C1	2
GO:0071326	cellular response to monosaccharide stimulus	2/97	154/18722	0.189946563469358	0.437174662397492	0.407979220424086	POLG/BRSK2	2
GO:0050673	epithelial cell proliferation	4/97	437/18722	0.191232672774493	0.437354134148759	0.408146706674933	HMGN1/IFT172/IFT80/DLG1	4
GO:0051147	regulation of muscle cell differentiation	2/97	155/18722	0.191819123519873	0.437354134148759	0.408146706674933	PTBP1/ARRB2	2
GO:1903364	positive regulation of cellular protein catabolic process	2/97	155/18722	0.191819123519873	0.437354134148759	0.408146706674933	CSNK1D/ATXN3	2
GO:0006418	tRNA aminoacylation for protein translation	1/97	41/18722	0.192009132065309	0.437354134148759	0.408146706674933	HARS2	1
GO:0050691	regulation of defense response to virus by host	1/97	41/18722	0.192009132065309	0.437354134148759	0.408146706674933	TARBP2	1
GO:0051693	actin filament capping	1/97	41/18722	0.192009132065309	0.437354134148759	0.408146706674933	SPTBN2	1
GO:0071470	cellular response to osmotic stress	1/97	41/18722	0.192009132065309	0.437354134148759	0.408146706674933	DDX3X	1
GO:1905314	semi-lunar valve development	1/97	41/18722	0.192009132065309	0.437354134148759	0.408146706674933	TNFRSF1A	1
GO:0009267	cellular response to starvation	2/97	156/18722	0.193694199686369	0.437859075881058	0.408617927338027	HNRNPA1/BRSK2	2
GO:0001837	epithelial to mesenchymal transition	2/97	157/18722	0.195571716677861	0.437859075881058	0.408617927338027	DDX17/POFUT2	2
GO:0007030	Golgi organization	2/97	157/18722	0.195571716677861	0.437859075881058	0.408617927338027	CSNK1D/COG4	2
GO:0051604	protein maturation	3/97	294/18722	0.195716946903871	0.437859075881058	0.408617927338027	BCL2L12/IFT172/LIAS	3
GO:0000266	mitochondrial fission	1/97	42/18722	0.196204577394235	0.437859075881058	0.408617927338027	COX10	1
GO:0007212	dopamine receptor signaling pathway	1/97	42/18722	0.196204577394235	0.437859075881058	0.408617927338027	ARRB2	1
GO:0007520	myoblast fusion	1/97	42/18722	0.196204577394235	0.437859075881058	0.408617927338027	CACNA1H	1
GO:0010677	negative regulation of cellular carbohydrate metabolic process	1/97	42/18722	0.196204577394235	0.437859075881058	0.408617927338027	FAM3A	1
GO:0019692	deoxyribose phosphate metabolic process	1/97	42/18722	0.196204577394235	0.437859075881058	0.408617927338027	DTYMK	1
GO:0021575	hindbrain morphogenesis	1/97	42/18722	0.196204577394235	0.437859075881058	0.408617927338027	SPTBN2	1
GO:0032691	negative regulation of interleukin-1 beta production	1/97	42/18722	0.196204577394235	0.437859075881058	0.408617927338027	ARRB2	1
GO:0032965	regulation of collagen biosynthetic process	1/97	42/18722	0.196204577394235	0.437859075881058	0.408617927338027	ARRB2	1
GO:0033574	response to testosterone	1/97	42/18722	0.196204577394235	0.437859075881058	0.408617927338027	NASP	1
GO:0042168	heme metabolic process	1/97	42/18722	0.196204577394235	0.437859075881058	0.408617927338027	COX10	1
GO:0045047	protein targeting to ER	1/97	42/18722	0.196204577394235	0.437859075881058	0.408617927338027	SEC61A2	1
GO:1904037	positive regulation of epithelial cell apoptotic process	1/97	42/18722	0.196204577394235	0.437859075881058	0.408617927338027	ARRB2	1
GO:0051258	protein polymerization	3/97	296/18722	0.198358844682825	0.441584034636455	0.412094125525736	CSNK1D/DLG1/SPTBN2	3
GO:0016055	Wnt signaling pathway	4/97	444/18722	0.198619160225051	0.441584034636455	0.412094125525736	DDX3X/CSNK1D/PKD1/IFT80	4
GO:0006284	base-excision repair	1/97	43/18722	0.200378461548023	0.441584034636455	0.412094125525736	POLG	1
GO:0006458	'de novo' protein folding	1/97	43/18722	0.200378461548023	0.441584034636455	0.412094125525736	UGGT1	1
GO:0016266	O-glycan processing	1/97	43/18722	0.200378461548023	0.441584034636455	0.412094125525736	POMGNT1	1
GO:0031952	regulation of protein autophosphorylation	1/97	43/18722	0.200378461548023	0.441584034636455	0.412094125525736	DDX3X	1
GO:0033173	calcineurin-NFAT signaling cascade	1/97	43/18722	0.200378461548023	0.441584034636455	0.412094125525736	PTBP1	1
GO:0034142	toll-like receptor 4 signaling pathway	1/97	43/18722	0.200378461548023	0.441584034636455	0.412094125525736	IRAK1	1
GO:0042181	ketone biosynthetic process	1/97	43/18722	0.200378461548023	0.441584034636455	0.412094125525736	CACNA1H	1
GO:0120178	steroid hormone biosynthetic process	1/97	43/18722	0.200378461548023	0.441584034636455	0.412094125525736	CACNA1H	1
GO:0198738	cell-cell signaling by wnt	4/97	446/18722	0.200745826121641	0.441841312674724	0.412334221996354	DDX3X/CSNK1D/PKD1/IFT80	4
GO:0048511	rhythmic process	3/97	298/18722	0.201009555558474	0.441870132730161	0.41236111738797	ARRB2/CSNK1D/MTA1	3
GO:0042254	ribosome biogenesis	3/97	299/18722	0.202338148246876	0.443684272834878	0.414054105407	DDX3X/DDX17/EIF6	3
GO:1901990	regulation of mitotic cell cycle phase transition	3/97	299/18722	0.202338148246876	0.443684272834878	0.414054105407	DDX3X/PKD1/DLG1	3
GO:0009262	deoxyribonucleotide metabolic process	1/97	44/18722	0.204530894185201	0.444002395672175	0.414350983333199	DTYMK	1
GO:0021517	ventral spinal cord development	1/97	44/18722	0.204530894185201	0.444002395672175	0.414350983333199	IFT172	1
GO:0030521	androgen receptor signaling pathway	1/97	44/18722	0.204530894185201	0.444002395672175	0.414350983333199	DDX17	1
GO:0042269	regulation of natural killer cell mediated cytotoxicity	1/97	44/18722	0.204530894185201	0.444002395672175	0.414350983333199	ARRB2	1
GO:0043039	tRNA aminoacylation	1/97	44/18722	0.204530894185201	0.444002395672175	0.414350983333199	HARS2	1
GO:0045197	establishment or maintenance of epithelial cell apical/basal polarity	1/97	44/18722	0.204530894185201	0.444002395672175	0.414350983333199	DLG1	1
GO:0048806	genitalia development	1/97	44/18722	0.204530894185201	0.444002395672175	0.414350983333199	PKD1	1
GO:0060711	labyrinthine layer development	1/97	44/18722	0.204530894185201	0.444002395672175	0.414350983333199	DNAJB6	1
GO:0051100	negative regulation of binding	2/97	162/18722	0.204993327350169	0.444002395672175	0.414350983333199	CPNE1/ARRB2	2
GO:0030198	extracellular matrix organization	3/97	301/18722	0.205001673327935	0.444002395672175	0.414350983333199	TNFRSF1A/AEBP1/DNAJB6	3
GO:0043062	extracellular structure organization	3/97	302/18722	0.206336551985913	0.446345203866461	0.416537333876633	TNFRSF1A/AEBP1/DNAJB6	3
GO:0071322	cellular response to carbohydrate stimulus	2/97	163/18722	0.206883946873621	0.446654103760606	0.416825604787191	POLG/BRSK2	2
GO:0006110	regulation of glycolytic process	1/97	45/18722	0.208661984412422	0.446654103760606	0.416825604787191	EIF6	1
GO:0022602	ovulation cycle process	1/97	45/18722	0.208661984412422	0.446654103760606	0.416825604787191	ARRB2	1
GO:0030835	negative regulation of actin filament depolymerization	1/97	45/18722	0.208661984412422	0.446654103760606	0.416825604787191	SPTBN2	1
GO:0031670	cellular response to nutrient	1/97	45/18722	0.208661984412422	0.446654103760606	0.416825604787191	USF2	1
GO:0035307	positive regulation of protein dephosphorylation	1/97	45/18722	0.208661984412422	0.446654103760606	0.416825604787191	PTBP1	1
GO:0043038	amino acid activation	1/97	45/18722	0.208661984412422	0.446654103760606	0.416825604787191	HARS2	1
GO:1901985	positive regulation of protein acetylation	1/97	45/18722	0.208661984412422	0.446654103760606	0.416825604787191	DDX3X	1
GO:0045229	external encapsulating structure organization	3/97	304/18722	0.209012407670637	0.446654103760606	0.416825604787191	TNFRSF1A/AEBP1/DNAJB6	3
GO:0006310	DNA recombination	3/97	305/18722	0.210353331342698	0.446654103760606	0.416825604787191	INO80E/SLC15A4/POLM	3
GO:0009314	response to radiation	4/97	456/18722	0.211482269466309	0.446654103760606	0.416825604787191	HMGN1/CIRBP/POLG/MTA1	4
GO:0006984	ER-nucleus signaling pathway	1/97	46/18722	0.212771840787214	0.446654103760606	0.416825604787191	MBTPS1	1
GO:0031648	protein destabilization	1/97	46/18722	0.212771840787214	0.446654103760606	0.416825604787191	GGA3	1
GO:0043462	regulation of ATPase activity	1/97	46/18722	0.212771840787214	0.446654103760606	0.416825604787191	BRSK2	1
GO:0061028	establishment of endothelial barrier	1/97	46/18722	0.212771840787214	0.446654103760606	0.416825604787191	TNFRSF1A	1
GO:0072599	establishment of protein localization to endoplasmic reticulum	1/97	46/18722	0.212771840787214	0.446654103760606	0.416825604787191	SEC61A2	1
GO:1900087	positive regulation of G1/S transition of mitotic cell cycle	1/97	46/18722	0.212771840787214	0.446654103760606	0.416825604787191	DDX3X	1
GO:0001666	response to hypoxia	3/97	307/18722	0.213041037448803	0.446654103760606	0.416825604787191	IRAK1/EGLN1/VHL	3
GO:0007156	homophilic cell adhesion via plasma membrane adhesion molecules	2/97	167/18722	0.214465060009748	0.446654103760606	0.416825604787191	TRO/PKD1	2
GO:0009451	RNA modification	2/97	167/18722	0.214465060009748	0.446654103760606	0.416825604787191	DUS3L/TRIT1	2
GO:0055088	lipid homeostasis	2/97	167/18722	0.214465060009748	0.446654103760606	0.416825604787191	DDX3X/USF2	2
GO:0000070	mitotic sister chromatid segregation	2/97	168/18722	0.216364652698043	0.446654103760606	0.416825604787191	AKAP8L/KIF22	2
GO:0002706	regulation of lymphocyte mediated immunity	2/97	168/18722	0.216364652698043	0.446654103760606	0.416825604787191	ARRB2/SLC15A4	2
GO:0002833	positive regulation of response to biotic stimulus	2/97	168/18722	0.216364652698043	0.446654103760606	0.416825604787191	IRF3/SLC15A4	2
GO:0099173	postsynapse organization	2/97	168/18722	0.216364652698043	0.446654103760606	0.416825604787191	DLG1/SPTBN2	2
GO:0006998	nuclear envelope organization	1/97	47/18722	0.216860571320714	0.446654103760606	0.416825604787191	AKAP8L	1
GO:0007595	lactation	1/97	47/18722	0.216860571320714	0.446654103760606	0.416825604787191	USF2	1
GO:0010712	regulation of collagen metabolic process	1/97	47/18722	0.216860571320714	0.446654103760606	0.416825604787191	ARRB2	1
GO:0010803	regulation of tumor necrosis factor-mediated signaling pathway	1/97	47/18722	0.216860571320714	0.446654103760606	0.416825604787191	CPNE1	1
GO:0031641	regulation of myelination	1/97	47/18722	0.216860571320714	0.446654103760606	0.416825604787191	DLG1	1
GO:0043618	regulation of transcription from RNA polymerase II promoter in response to stress	1/97	47/18722	0.216860571320714	0.446654103760606	0.416825604787191	VHL	1
GO:0045601	regulation of endothelial cell differentiation	1/97	47/18722	0.216860571320714	0.446654103760606	0.416825604787191	TNFRSF1A	1
GO:0048512	circadian behavior	1/97	47/18722	0.216860571320714	0.446654103760606	0.416825604787191	MTA1	1
GO:0072583	clathrin-dependent endocytosis	1/97	47/18722	0.216860571320714	0.446654103760606	0.416825604787191	TNK2	1
GO:0097300	programmed necrotic cell death	1/97	47/18722	0.216860571320714	0.446654103760606	0.416825604787191	IRF3	1
GO:1900744	regulation of p38MAPK cascade	1/97	47/18722	0.216860571320714	0.446654103760606	0.416825604787191	DLG1	1
GO:0052547	regulation of peptidase activity	4/97	461/18722	0.216912049132917	0.446654103760606	0.416825604787191	DDX3X/BCL2L12/ARRB2/DNAJB6	4
GO:0016570	histone modification	4/97	463/18722	0.219094912681951	0.446654103760606	0.416825604787191	AKAP8L/KMT2B/PRMT7/MTA1	4
GO:0070588	calcium ion transmembrane transport	3/97	312/18722	0.219793246264288	0.446654103760606	0.416825604787191	CACNA1H/PKD1/STIM2	3
GO:0002715	regulation of natural killer cell mediated immunity	1/97	48/18722	0.220928283480387	0.446654103760606	0.416825604787191	ARRB2	1
GO:0006111	regulation of gluconeogenesis	1/97	48/18722	0.220928283480387	0.446654103760606	0.416825604787191	FAM3A	1
GO:0030261	chromosome condensation	1/97	48/18722	0.220928283480387	0.446654103760606	0.416825604787191	AKAP8L	1
GO:0045912	negative regulation of carbohydrate metabolic process	1/97	48/18722	0.220928283480387	0.446654103760606	0.416825604787191	FAM3A	1
GO:0090199	regulation of release of cytochrome c from mitochondria	1/97	48/18722	0.220928283480387	0.446654103760606	0.416825604787191	ARRB2	1
GO:0090311	regulation of protein deacetylation	1/97	48/18722	0.220928283480387	0.446654103760606	0.416825604787191	AKAP8L	1
GO:0097720	calcineurin-mediated signaling	1/97	48/18722	0.220928283480387	0.446654103760606	0.416825604787191	PTBP1	1
GO:1902003	regulation of amyloid-beta formation	1/97	48/18722	0.220928283480387	0.446654103760606	0.416825604787191	GGA3	1
GO:0030833	regulation of actin filament polymerization	2/97	171/18722	0.222072706685695	0.446654103760606	0.416825604787191	DLG1/SPTBN2	2
GO:0006605	protein targeting	3/97	314/18722	0.222506756170768	0.446654103760606	0.416825604787191	GGA3/SEC61A2/AP4M1	3
GO:0046394	carboxylic acid biosynthetic process	3/97	314/18722	0.222506756170768	0.446654103760606	0.416825604787191	EIF6/DECR2/LIAS	3
GO:0033674	positive regulation of kinase activity	4/97	467/18722	0.223478816516031	0.446654103760606	0.416825604787191	DDX3X/IRAK1/PKD1/DLG1	4
GO:0001678	cellular glucose homeostasis	2/97	172/18722	0.223978263385919	0.446654103760606	0.416825604787191	POLG/BRSK2	2
GO:0007219	Notch signaling pathway	2/97	172/18722	0.223978263385919	0.446654103760606	0.416825604787191	IFT172/MIB2	2
GO:0000959	mitochondrial RNA metabolic process	1/97	49/18722	0.224975084192735	0.446654103760606	0.416825604787191	TRIT1	1
GO:0002204	somatic recombination of immunoglobulin genes involved in immune response	1/97	49/18722	0.224975084192735	0.446654103760606	0.416825604787191	SLC15A4	1
GO:0002208	somatic diversification of immunoglobulins involved in immune response	1/97	49/18722	0.224975084192735	0.446654103760606	0.416825604787191	SLC15A4	1
GO:0006692	prostanoid metabolic process	1/97	49/18722	0.224975084192735	0.446654103760606	0.416825604787191	TNFRSF1A	1
GO:0006693	prostaglandin metabolic process	1/97	49/18722	0.224975084192735	0.446654103760606	0.416825604787191	TNFRSF1A	1
GO:0006778	porphyrin-containing compound metabolic process	1/97	49/18722	0.224975084192735	0.446654103760606	0.416825604787191	COX10	1
GO:0007622	rhythmic behavior	1/97	49/18722	0.224975084192735	0.446654103760606	0.416825604787191	MTA1	1
GO:0009409	response to cold	1/97	49/18722	0.224975084192735	0.446654103760606	0.416825604787191	CIRBP	1
GO:0010823	negative regulation of mitochondrion organization	1/97	49/18722	0.224975084192735	0.446654103760606	0.416825604787191	ARRB2	1
GO:0021515	cell differentiation in spinal cord	1/97	49/18722	0.224975084192735	0.446654103760606	0.416825604787191	IFT172	1
GO:0021695	cerebellar cortex development	1/97	49/18722	0.224975084192735	0.446654103760606	0.416825604787191	SPTBN2	1
GO:0032692	negative regulation of interleukin-1 production	1/97	49/18722	0.224975084192735	0.446654103760606	0.416825604787191	ARRB2	1
GO:0035088	establishment or maintenance of apical/basal cell polarity	1/97	49/18722	0.224975084192735	0.446654103760606	0.416825604787191	DLG1	1
GO:0042304	regulation of fatty acid biosynthetic process	1/97	49/18722	0.224975084192735	0.446654103760606	0.416825604787191	EIF6	1
GO:0043330	response to exogenous dsRNA	1/97	49/18722	0.224975084192735	0.446654103760606	0.416825604787191	IRF3	1
GO:0045190	isotype switching	1/97	49/18722	0.224975084192735	0.446654103760606	0.416825604787191	SLC15A4	1
GO:0050832	defense response to fungus	1/97	49/18722	0.224975084192735	0.446654103760606	0.416825604787191	FAM3A	1
GO:0061245	establishment or maintenance of bipolar cell polarity	1/97	49/18722	0.224975084192735	0.446654103760606	0.416825604787191	DLG1	1
GO:1902041	regulation of extrinsic apoptotic signaling pathway via death domain receptors	1/97	49/18722	0.224975084192735	0.446654103760606	0.416825604787191	DDX3X	1
GO:1990573	potassium ion import across plasma membrane	1/97	49/18722	0.224975084192735	0.446654103760606	0.416825604787191	DLG1	1
GO:0016053	organic acid biosynthetic process	3/97	316/18722	0.225227168600782	0.446654103760606	0.416825604787191	EIF6/DECR2/LIAS	3
GO:0006694	steroid biosynthetic process	2/97	173/18722	0.22588514770718	0.447455635289616	0.417573608357566	CACNA1H/MBTPS1	2
GO:0019058	viral life cycle	3/97	317/18722	0.226589898599017	0.44834791383846	0.418406298671232	DDX3X/TARBP2/PPIE	3
GO:0000387	spliceosomal snRNP assembly	1/97	50/18722	0.229001079845994	0.450087964067433	0.420030144692001	PRMT7	1
GO:0006220	pyrimidine nucleotide metabolic process	1/97	50/18722	0.229001079845994	0.450087964067433	0.420030144692001	DTYMK	1
GO:0007080	mitotic metaphase plate congression	1/97	50/18722	0.229001079845994	0.450087964067433	0.420030144692001	KIF22	1
GO:0043268	positive regulation of potassium ion transport	1/97	50/18722	0.229001079845994	0.450087964067433	0.420030144692001	DLG1	1
GO:0045814	negative regulation of gene expression, epigenetic	1/97	50/18722	0.229001079845994	0.450087964067433	0.420030144692001	CREBZF	1
GO:1902930	regulation of alcohol biosynthetic process	1/97	50/18722	0.229001079845994	0.450087964067433	0.420030144692001	MBTPS1	1
GO:0006636	unsaturated fatty acid biosynthetic process	1/97	51/18722	0.23300637629281	0.452919719959575	0.422672789979291	DECR2	1
GO:0010656	negative regulation of muscle cell apoptotic process	1/97	51/18722	0.23300637629281	0.452919719959575	0.422672789979291	ARRB2	1
GO:0032873	negative regulation of stress-activated MAPK cascade	1/97	51/18722	0.23300637629281	0.452919719959575	0.422672789979291	DLG1	1
GO:0032964	collagen biosynthetic process	1/97	51/18722	0.23300637629281	0.452919719959575	0.422672789979291	ARRB2	1
GO:0050982	detection of mechanical stimulus	1/97	51/18722	0.23300637629281	0.452919719959575	0.422672789979291	PKD1	1
GO:0051293	establishment of spindle localization	1/97	51/18722	0.23300637629281	0.452919719959575	0.422672789979291	CENPA	1
GO:0065002	intracellular protein transmembrane transport	1/97	51/18722	0.23300637629281	0.452919719959575	0.422672789979291	SEC61A2	1
GO:0070303	negative regulation of stress-activated protein kinase signaling cascade	1/97	51/18722	0.23300637629281	0.452919719959575	0.422672789979291	DLG1	1
GO:1903307	positive regulation of regulated secretory pathway	1/97	51/18722	0.23300637629281	0.452919719959575	0.422672789979291	CACNA1H	1
GO:0036293	response to decreased oxygen levels	3/97	322/18722	0.233427759240806	0.452919719959575	0.422672789979291	IRAK1/EGLN1/VHL	3
GO:0043010	camera-type eye development	3/97	322/18722	0.233427759240806	0.452919719959575	0.422672789979291	HMGN1/IFT172/DLG1	3
GO:0098739	import across plasma membrane	2/97	177/18722	0.233524688283184	0.452919719959575	0.422672789979291	SLC15A4/DLG1	2
GO:0006109	regulation of carbohydrate metabolic process	2/97	178/18722	0.235437261356519	0.455626664952297	0.425198959501113	FAM3A/EIF6	2
GO:0035725	sodium ion transmembrane transport	2/97	178/18722	0.235437261356519	0.455626664952297	0.425198959501113	CACNA1H/DLG1	2
GO:0006890	retrograde vesicle-mediated transport, Golgi to endoplasmic reticulum	1/97	52/18722	0.236991078852908	0.457128306365074	0.426600318147064	COG4	1
GO:0043392	negative regulation of DNA binding	1/97	52/18722	0.236991078852908	0.457128306365074	0.426600318147064	CPNE1	1
GO:0048260	positive regulation of receptor-mediated endocytosis	1/97	52/18722	0.236991078852908	0.457128306365074	0.426600318147064	ARRB2	1
GO:0007626	locomotory behavior	2/97	179/18722	0.237350786553616	0.457321788736639	0.426780879359565	ARRB2/MTA1	2
GO:0001541	ovarian follicle development	1/97	53/18722	0.240955292315751	0.458685153011601	0.42805319530533	ARRB2	1
GO:0002707	negative regulation of lymphocyte mediated immunity	1/97	53/18722	0.240955292315751	0.458685153011601	0.42805319530533	ARRB2	1
GO:0007566	embryo implantation	1/97	53/18722	0.240955292315751	0.458685153011601	0.42805319530533	TRO	1
GO:0032784	regulation of DNA-templated transcription, elongation	1/97	53/18722	0.240955292315751	0.458685153011601	0.42805319530533	HMGN1	1
GO:0043113	receptor clustering	1/97	53/18722	0.240955292315751	0.458685153011601	0.42805319530533	DLG1	1
GO:0043620	regulation of DNA-templated transcription in response to stress	1/97	53/18722	0.240955292315751	0.458685153011601	0.42805319530533	VHL	1
GO:0045744	negative regulation of G protein-coupled receptor signaling pathway	1/97	53/18722	0.240955292315751	0.458685153011601	0.42805319530533	ARRB2	1
GO:0060966	regulation of gene silencing by RNA	1/97	53/18722	0.240955292315751	0.458685153011601	0.42805319530533	TARBP2	1
GO:0097479	synaptic vesicle localization	1/97	53/18722	0.240955292315751	0.458685153011601	0.42805319530533	BRSK2	1
GO:1990090	cellular response to nerve growth factor stimulus	1/97	53/18722	0.240955292315751	0.458685153011601	0.42805319530533	CSNK1D	1
GO:0006479	protein methylation	2/97	181/18722	0.241180451980575	0.458685153011601	0.42805319530533	KMT2B/PRMT7	2
GO:0008213	protein alkylation	2/97	181/18722	0.241180451980575	0.458685153011601	0.42805319530533	KMT2B/PRMT7	2
GO:0030111	regulation of Wnt signaling pathway	3/97	328/18722	0.241683100988119	0.459145805002213	0.428483083988691	DDX3X/CSNK1D/IFT80	3
GO:0061138	morphogenesis of a branching epithelium	2/97	182/18722	0.243096473008069	0.461333780315637	0.430524941716178	PKD1/DLG1	2
GO:0030520	intracellular estrogen receptor signaling pathway	1/97	54/18722	0.244899120943174	0.461772353179483	0.430934225763221	DDX17	1
GO:0030834	regulation of actin filament depolymerization	1/97	54/18722	0.244899120943174	0.461772353179483	0.430934225763221	SPTBN2	1
GO:0060350	endochondral bone morphogenesis	1/97	54/18722	0.244899120943174	0.461772353179483	0.430934225763221	IFT80	1
GO:0070839	metal ion export	1/97	54/18722	0.244899120943174	0.461772353179483	0.430934225763221	DLG1	1
GO:0072698	protein localization to microtubule cytoskeleton	1/97	54/18722	0.244899120943174	0.461772353179483	0.430934225763221	CSNK1D	1
GO:0086002	cardiac muscle cell action potential involved in contraction	1/97	54/18722	0.244899120943174	0.461772353179483	0.430934225763221	DLG1	1
GO:0019216	regulation of lipid metabolic process	3/97	331/18722	0.245829606679128	0.463031620272759	0.432109396355687	FAM3A/EIF6/MBTPS1	3
GO:2001257	regulation of cation channel activity	2/97	184/18722	0.24693059804021	0.464205676736691	0.433205046863569	DLG1/STIM2	2
GO:0009117	nucleotide metabolic process	4/97	489/18722	0.247987373273071	0.464205676736691	0.433205046863569	EIF6/DTYMK/AK2/DLG1	4
GO:0000768	syncytium formation by plasma membrane fusion	1/97	55/18722	0.248822668472021	0.464205676736691	0.433205046863569	CACNA1H	1
GO:0038066	p38MAPK cascade	1/97	55/18722	0.248822668472021	0.464205676736691	0.433205046863569	DLG1	1
GO:0043331	response to dsRNA	1/97	55/18722	0.248822668472021	0.464205676736691	0.433205046863569	IRF3	1
GO:0048016	inositol phosphate-mediated signaling	1/97	55/18722	0.248822668472021	0.464205676736691	0.433205046863569	PTBP1	1
GO:0098900	regulation of action potential	1/97	55/18722	0.248822668472021	0.464205676736691	0.433205046863569	DLG1	1
GO:0140253	cell-cell fusion	1/97	55/18722	0.248822668472021	0.464205676736691	0.433205046863569	CACNA1H	1
GO:1902991	regulation of amyloid precursor protein catabolic process	1/97	55/18722	0.248822668472021	0.464205676736691	0.433205046863569	GGA3	1
GO:0062012	regulation of small molecule metabolic process	3/97	334/18722	0.249987776918736	0.465886311530371	0.434773445336579	FAM3A/EIF6/MBTPS1	3
GO:0008064	regulation of actin polymerization or depolymerization	2/97	187/18722	0.252686129266687	0.465913752136492	0.434799053401402	DLG1/SPTBN2	2
GO:0001658	branching involved in ureteric bud morphogenesis	1/97	56/18722	0.252726038116753	0.465913752136492	0.434799053401402	DLG1	1
GO:0002090	regulation of receptor internalization	1/97	56/18722	0.252726038116753	0.465913752136492	0.434799053401402	ARRB2	1
GO:0010332	response to gamma radiation	1/97	56/18722	0.252726038116753	0.465913752136492	0.434799053401402	POLG	1
GO:0043388	positive regulation of DNA binding	1/97	56/18722	0.252726038116753	0.465913752136492	0.434799053401402	ACD	1
GO:0043470	regulation of carbohydrate catabolic process	1/97	56/18722	0.252726038116753	0.465913752136492	0.434799053401402	EIF6	1
GO:0048255	mRNA stabilization	1/97	56/18722	0.252726038116753	0.465913752136492	0.434799053401402	CIRBP	1
GO:0051653	spindle localization	1/97	56/18722	0.252726038116753	0.465913752136492	0.434799053401402	CENPA	1
GO:0070534	protein K63-linked ubiquitination	1/97	56/18722	0.252726038116753	0.465913752136492	0.434799053401402	DDX3X	1
GO:1990089	response to nerve growth factor	1/97	56/18722	0.252726038116753	0.465913752136492	0.434799053401402	CSNK1D	1
GO:0032386	regulation of intracellular transport	3/97	337/18722	0.254156951047915	0.465913752136492	0.434799053401402	AKAP8L/PREB/BRSK2	3
GO:0060271	cilium assembly	3/97	337/18722	0.254156951047915	0.465913752136492	0.434799053401402	CSNK1D/IFT172/IFT80	3
GO:0030832	regulation of actin filament length	2/97	188/18722	0.254605571609445	0.465913752136492	0.434799053401402	DLG1/SPTBN2	2
GO:0001655	urogenital system development	3/97	338/18722	0.255549007857096	0.465913752136492	0.434799053401402	PKD1/ACD/DLG1	3
GO:0006611	protein export from nucleus	1/97	57/18722	0.256609332572056	0.465913752136492	0.434799053401402	PKD1	1
GO:0006695	cholesterol biosynthetic process	1/97	57/18722	0.256609332572056	0.465913752136492	0.434799053401402	MBTPS1	1
GO:0006949	syncytium formation	1/97	57/18722	0.256609332572056	0.465913752136492	0.434799053401402	CACNA1H	1
GO:0016447	somatic recombination of immunoglobulin gene segments	1/97	57/18722	0.256609332572056	0.465913752136492	0.434799053401402	SLC15A4	1
GO:0030219	megakaryocyte differentiation	1/97	57/18722	0.256609332572056	0.465913752136492	0.434799053401402	EIF6	1
GO:0033619	membrane protein proteolysis	1/97	57/18722	0.256609332572056	0.465913752136492	0.434799053401402	MBTPS1	1
GO:0034205	amyloid-beta formation	1/97	57/18722	0.256609332572056	0.465913752136492	0.434799053401402	GGA3	1
GO:0051155	positive regulation of striated muscle cell differentiation	1/97	57/18722	0.256609332572056	0.465913752136492	0.434799053401402	ARRB2	1
GO:0061756	leukocyte adhesion to vascular endothelial cell	1/97	57/18722	0.256609332572056	0.465913752136492	0.434799053401402	IRAK1	1
GO:0097120	receptor localization to synapse	1/97	57/18722	0.256609332572056	0.465913752136492	0.434799053401402	DLG1	1
GO:1902653	secondary alcohol biosynthetic process	1/97	57/18722	0.256609332572056	0.465913752136492	0.434799053401402	MBTPS1	1
GO:0006753	nucleoside phosphate metabolic process	4/97	497/18722	0.257047890050835	0.466229866419364	0.435094056908658	EIF6/DTYMK/AK2/DLG1	4
GO:0030041	actin filament polymerization	2/97	190/18722	0.258445521318065	0.467802314254362	0.436561493375268	DLG1/SPTBN2	2
GO:0051216	cartilage development	2/97	190/18722	0.258445521318065	0.467802314254362	0.436561493375268	PKD1/IFT80	2
GO:0043666	regulation of phosphoprotein phosphatase activity	1/97	58/18722	0.260472654015426	0.470023837286793	0.43863465843464	PPP1R2	1
GO:0044380	protein localization to cytoskeleton	1/97	58/18722	0.260472654015426	0.470023837286793	0.43863465843464	CSNK1D	1
GO:1902808	positive regulation of cell cycle G1/S phase transition	1/97	58/18722	0.260472654015426	0.470023837286793	0.43863465843464	DDX3X	1
GO:0032496	response to lipopolysaccharide	3/97	343/18722	0.262525702491053	0.473244185574362	0.441639945101189	IRAK1/IRF3/LIAS	3
GO:0001836	release of cytochrome c from mitochondria	1/97	59/18722	0.264316104109752	0.473566353196639	0.441940597693135	ARRB2	1
GO:0030042	actin filament depolymerization	1/97	59/18722	0.264316104109752	0.473566353196639	0.441940597693135	SPTBN2	1
GO:0033013	tetrapyrrole metabolic process	1/97	59/18722	0.264316104109752	0.473566353196639	0.441940597693135	COX10	1
GO:0035306	positive regulation of dephosphorylation	1/97	59/18722	0.264316104109752	0.473566353196639	0.441940597693135	PTBP1	1
GO:0048278	vesicle docking	1/97	59/18722	0.264316104109752	0.473566353196639	0.441940597693135	YKT6	1
GO:0051568	histone H3-K4 methylation	1/97	59/18722	0.264316104109752	0.473566353196639	0.441940597693135	KMT2B	1
GO:0007059	chromosome segregation	3/97	346/18722	0.266723992952442	0.477023652070998	0.445167010888719	DDX3X/AKAP8L/KIF22	3
GO:0002712	regulation of B cell mediated immunity	1/97	60/18722	0.268139784005876	0.477023652070998	0.445167010888719	SLC15A4	1
GO:0002889	regulation of immunoglobulin mediated immune response	1/97	60/18722	0.268139784005876	0.477023652070998	0.445167010888719	SLC15A4	1
GO:0006081	cellular aldehyde metabolic process	1/97	60/18722	0.268139784005876	0.477023652070998	0.445167010888719	CACNA1H	1
GO:0006893	Golgi to plasma membrane transport	1/97	60/18722	0.268139784005876	0.477023652070998	0.445167010888719	GGA3	1
GO:0009620	response to fungus	1/97	60/18722	0.268139784005876	0.477023652070998	0.445167010888719	FAM3A	1
GO:0061951	establishment of protein localization to plasma membrane	1/97	60/18722	0.268139784005876	0.477023652070998	0.445167010888719	GGA3	1
GO:0001763	morphogenesis of a branching structure	2/97	196/18722	0.269970014063091	0.479312321040514	0.447302837738498	PKD1/DLG1	2
GO:0045664	regulation of neuron differentiation	2/97	196/18722	0.269970014063091	0.479312321040514	0.447302837738498	CPNE1/CSNK1D	2
GO:0042594	response to starvation	2/97	197/18722	0.271890888774866	0.480879548074714	0.448765402060351	HNRNPA1/BRSK2	2
GO:0030199	collagen fibril organization	1/97	61/18722	0.271943794345145	0.480879548074714	0.448765402060351	AEBP1	1
GO:0030865	cortical cytoskeleton organization	1/97	61/18722	0.271943794345145	0.480879548074714	0.448765402060351	DLG1	1
GO:0043954	cellular component maintenance	1/97	61/18722	0.271943794345145	0.480879548074714	0.448765402060351	DLG1	1
GO:0006887	exocytosis	3/97	352/18722	0.275145239390324	0.482257957664931	0.450051758563625	CACNA1H/YKT6/BRSK2	3
GO:0007062	sister chromatid cohesion	1/97	62/18722	0.27572823526195	0.482257957664931	0.450051758563625	KIF22	1
GO:0009116	nucleoside metabolic process	1/97	62/18722	0.27572823526195	0.482257957664931	0.450051758563625	DTYMK	1
GO:0032615	interleukin-12 production	1/97	62/18722	0.27572823526195	0.482257957664931	0.450051758563625	ARRB2	1
GO:0032655	regulation of interleukin-12 production	1/97	62/18722	0.27572823526195	0.482257957664931	0.450051758563625	ARRB2	1
GO:0046148	pigment biosynthetic process	1/97	62/18722	0.27572823526195	0.482257957664931	0.450051758563625	COX10	1
GO:0060675	ureteric bud morphogenesis	1/97	62/18722	0.27572823526195	0.482257957664931	0.450051758563625	DLG1	1
GO:0070265	necrotic cell death	1/97	62/18722	0.27572823526195	0.482257957664931	0.450051758563625	IRF3	1
GO:0099072	regulation of postsynaptic membrane neurotransmitter receptor levels	1/97	62/18722	0.27572823526195	0.482257957664931	0.450051758563625	DLG1	1
GO:1903078	positive regulation of protein localization to plasma membrane	1/97	62/18722	0.27572823526195	0.482257957664931	0.450051758563625	DLG1	1
GO:0006323	DNA packaging	2/97	199/18722	0.275732286628616	0.482257957664931	0.450051758563625	AKAP8L/NASP	2
GO:0001947	heart looping	1/97	63/18722	0.279493206386259	0.486081850013137	0.453620283351066	IFT172	1
GO:0002704	negative regulation of leukocyte mediated immunity	1/97	63/18722	0.279493206386259	0.486081850013137	0.453620283351066	ARRB2	1
GO:0070059	intrinsic apoptotic signaling pathway in response to endoplasmic reticulum stress	1/97	63/18722	0.279493206386259	0.486081850013137	0.453620283351066	BRSK2	1
GO:0072171	mesonephric tubule morphogenesis	1/97	63/18722	0.279493206386259	0.486081850013137	0.453620283351066	DLG1	1
GO:1902373	negative regulation of mRNA catabolic process	1/97	63/18722	0.279493206386259	0.486081850013137	0.453620283351066	CIRBP	1
GO:0065004	protein-DNA complex assembly	2/97	201/18722	0.279572884806194	0.486081850013137	0.453620283351066	CENPA/NASP	2
GO:2001233	regulation of apoptotic signaling pathway	3/97	356/18722	0.280775679914667	0.487692141566068	0.455123036252658	DDX3X/BCL2L12/ARRB2	3
GO:0000819	sister chromatid segregation	2/97	202/18722	0.281492761821937	0.487976144633309	0.455388072998694	AKAP8L/KIF22	2
GO:0016051	carbohydrate biosynthetic process	2/97	202/18722	0.281492761821937	0.487976144633309	0.455388072998694	FAM3A/MPDU1	2
GO:0001885	endothelial cell development	1/97	64/18722	0.283238806846119	0.488422163309673	0.45580430561126	TNFRSF1A	1
GO:0016126	sterol biosynthetic process	1/97	64/18722	0.283238806846119	0.488422163309673	0.45580430561126	MBTPS1	1
GO:0017156	calcium-ion regulated exocytosis	1/97	64/18722	0.283238806846119	0.488422163309673	0.45580430561126	CACNA1H	1
GO:0030837	negative regulation of actin filament polymerization	1/97	64/18722	0.283238806846119	0.488422163309673	0.45580430561126	SPTBN2	1
GO:0061178	regulation of insulin secretion involved in cellular response to glucose stimulus	1/97	64/18722	0.283238806846119	0.488422163309673	0.45580430561126	BRSK2	1
GO:0006643	membrane lipid metabolic process	2/97	203/18722	0.283412293287462	0.488422163309673	0.45580430561126	PIGQ/CERS5	2
GO:0071900	regulation of protein serine/threonine kinase activity	3/97	359/18722	0.285006024671503	0.489757534831857	0.45705049821906	DDX3X/IRAK1/PKD1	3
GO:0003170	heart valve development	1/97	65/18722	0.286965135270169	0.489757534831857	0.45705049821906	TNFRSF1A	1
GO:0035418	protein localization to synapse	1/97	65/18722	0.286965135270169	0.489757534831857	0.45705049821906	DLG1	1
GO:0038034	signal transduction in absence of ligand	1/97	65/18722	0.286965135270169	0.489757534831857	0.45705049821906	MKNK2	1
GO:0043489	RNA stabilization	1/97	65/18722	0.286965135270169	0.489757534831857	0.45705049821906	CIRBP	1
GO:0046513	ceramide biosynthetic process	1/97	65/18722	0.286965135270169	0.489757534831857	0.45705049821906	CERS5	1
GO:0051310	metaphase plate congression	1/97	65/18722	0.286965135270169	0.489757534831857	0.45705049821906	KIF22	1
GO:0070613	regulation of protein processing	1/97	65/18722	0.286965135270169	0.489757534831857	0.45705049821906	BCL2L12	1
GO:0097192	extrinsic apoptotic signaling pathway in absence of ligand	1/97	65/18722	0.286965135270169	0.489757534831857	0.45705049821906	MKNK2	1
GO:1902475	L-alpha-amino acid transmembrane transport	1/97	65/18722	0.286965135270169	0.489757534831857	0.45705049821906	SLC15A4	1
GO:0060348	bone development	2/97	205/18722	0.287250130033585	0.489769805850301	0.457061949753124	IFT172/IFT80	2
GO:0008016	regulation of heart contraction	2/97	206/18722	0.289168341771569	0.492272091162333	0.459397127197496	CACNA1H/DLG1	2
GO:0002237	response to molecule of bacterial origin	3/97	363/18722	0.290655360684871	0.492272091162333	0.459397127197496	IRAK1/IRF3/LIAS	3
GO:0002562	somatic diversification of immune receptors via germline recombination within a single locus	1/97	66/18722	0.290672289790124	0.492272091162333	0.459397127197496	SLC15A4	1
GO:0006303	double-strand break repair via nonhomologous end joining	1/97	66/18722	0.290672289790124	0.492272091162333	0.459397127197496	POLM	1
GO:0016444	somatic cell DNA recombination	1/97	66/18722	0.290672289790124	0.492272091162333	0.459397127197496	SLC15A4	1
GO:0032715	negative regulation of interleukin-6 production	1/97	66/18722	0.290672289790124	0.492272091162333	0.459397127197496	ARRB2	1
GO:0042446	hormone biosynthetic process	1/97	66/18722	0.290672289790124	0.492272091162333	0.459397127197496	CACNA1H	1
GO:0016445	somatic diversification of immunoglobulins	1/97	67/18722	0.294360368043252	0.493821382170343	0.460842953298651	SLC15A4	1
GO:0035914	skeletal muscle cell differentiation	1/97	67/18722	0.294360368043252	0.493821382170343	0.460842953298651	DDX17	1
GO:0042130	negative regulation of T cell proliferation	1/97	67/18722	0.294360368043252	0.493821382170343	0.460842953298651	DLG1	1
GO:0050435	amyloid-beta metabolic process	1/97	67/18722	0.294360368043252	0.493821382170343	0.460842953298651	GGA3	1
GO:0061077	chaperone-mediated protein folding	1/97	67/18722	0.294360368043252	0.493821382170343	0.460842953298651	DNAJB6	1
GO:0061371	determination of heart left/right asymmetry	1/97	67/18722	0.294360368043252	0.493821382170343	0.460842953298651	IFT172	1
GO:1903317	regulation of protein maturation	1/97	67/18722	0.294360368043252	0.493821382170343	0.460842953298651	BCL2L12	1
GO:0071222	cellular response to lipopolysaccharide	2/97	209/18722	0.29491959935102	0.493821382170343	0.460842953298651	IRAK1/IRF3	2
GO:0001701	in utero embryonic development	3/97	367/18722	0.296313555388172	0.493821382170343	0.460842953298651	PKD1/NASP/DNAJB6	3
GO:0007623	circadian rhythm	2/97	210/18722	0.296835409039378	0.493821382170343	0.460842953298651	CSNK1D/MTA1	2
GO:0009150	purine ribonucleotide metabolic process	3/97	368/18722	0.297729325969586	0.493821382170343	0.460842953298651	EIF6/AK2/DLG1	3
GO:0044782	cilium organization	3/97	368/18722	0.297729325969586	0.493821382170343	0.460842953298651	CSNK1D/IFT172/IFT80	3
GO:0009247	glycolipid biosynthetic process	1/97	68/18722	0.298029467174841	0.493821382170343	0.460842953298651	PIGQ	1
GO:0009988	cell-cell recognition	1/97	68/18722	0.298029467174841	0.493821382170343	0.460842953298651	DLG1	1
GO:0034394	protein localization to cell surface	1/97	68/18722	0.298029467174841	0.493821382170343	0.460842953298651	GGA3	1
GO:0042267	natural killer cell mediated cytotoxicity	1/97	68/18722	0.298029467174841	0.493821382170343	0.460842953298651	ARRB2	1
GO:0042531	positive regulation of tyrosine phosphorylation of STAT protein	1/97	68/18722	0.298029467174841	0.493821382170343	0.460842953298651	TNFRSF1A	1
GO:0042698	ovulation cycle	1/97	68/18722	0.298029467174841	0.493821382170343	0.460842953298651	ARRB2	1
GO:0042987	amyloid precursor protein catabolic process	1/97	68/18722	0.298029467174841	0.493821382170343	0.460842953298651	GGA3	1
GO:0046686	response to cadmium ion	1/97	68/18722	0.298029467174841	0.493821382170343	0.460842953298651	DTYMK	1
GO:0051148	negative regulation of muscle cell differentiation	1/97	68/18722	0.298029467174841	0.493821382170343	0.460842953298651	PTBP1	1
GO:1901016	regulation of potassium ion transmembrane transporter activity	1/97	68/18722	0.298029467174841	0.493821382170343	0.460842953298651	DLG1	1
GO:1902305	regulation of sodium ion transmembrane transport	1/97	68/18722	0.298029467174841	0.493821382170343	0.460842953298651	DLG1	1
GO:0030100	regulation of endocytosis	2/97	211/18722	0.298750506675878	0.494087376425491	0.461091183898882	ARRB2/TNK2	2
GO:0042180	cellular ketone metabolic process	2/97	211/18722	0.298750506675878	0.494087376425491	0.461091183898882	EIF6/CACNA1H	2
GO:0009749	response to glucose	2/97	212/18722	0.30066484858161	0.495676871026161	0.462574528712356	POLG/BRSK2	2
GO:0003143	embryonic heart tube morphogenesis	1/97	69/18722	0.301679683840653	0.495676871026161	0.462574528712356	IFT172	1
GO:0010611	regulation of cardiac muscle hypertrophy	1/97	69/18722	0.301679683840653	0.495676871026161	0.462574528712356	TNFRSF1A	1
GO:0019226	transmission of nerve impulse	1/97	69/18722	0.301679683840653	0.495676871026161	0.462574528712356	CACNA1H	1
GO:0050688	regulation of defense response to virus	1/97	69/18722	0.301679683840653	0.495676871026161	0.462574528712356	TARBP2	1
GO:0050810	regulation of steroid biosynthetic process	1/97	69/18722	0.301679683840653	0.495676871026161	0.462574528712356	MBTPS1	1
GO:1904377	positive regulation of protein localization to cell periphery	1/97	69/18722	0.301679683840653	0.495676871026161	0.462574528712356	DLG1	1
GO:0001654	eye development	3/97	371/18722	0.301979228630345	0.495707057798229	0.462602699548397	HMGN1/IFT172/DLG1	3
GO:0045862	positive regulation of proteolysis	3/97	372/18722	0.303396656018708	0.497570515870681	0.464341711977714	DDX3X/CSNK1D/ATXN3	3
GO:0002381	immunoglobulin production involved in immunoglobulin-mediated immune response	1/97	70/18722	0.305311114209358	0.499780403297212	0.466404018481382	SLC15A4	1
GO:0070830	bicellular tight junction assembly	1/97	70/18722	0.305311114209358	0.499780403297212	0.466404018481382	DLG1	1
GO:0150063	visual system development	3/97	375/18722	0.307651024364123	0.502892663472062	0.469308435386353	HMGN1/IFT172/DLG1	3
GO:0009612	response to mechanical stimulus	2/97	216/18722	0.30831380142131	0.502892663472062	0.469308435386353	PKD1/TNFRSF1A	2
GO:0000281	mitotic cytokinesis	1/97	71/18722	0.308923853964971	0.502892663472062	0.469308435386353	CENPA	1
GO:0002228	natural killer cell mediated immunity	1/97	71/18722	0.308923853964971	0.502892663472062	0.469308435386353	ARRB2	1
GO:0008344	adult locomotory behavior	1/97	71/18722	0.308923853964971	0.502892663472062	0.469308435386353	ARRB2	1
GO:0032722	positive regulation of chemokine production	1/97	71/18722	0.308923853964971	0.502892663472062	0.469308435386353	DDX3X	1
GO:0008154	actin polymerization or depolymerization	2/97	217/18722	0.310223725543123	0.504542830380558	0.470848400683532	DLG1/SPTBN2	2
GO:0001707	mesoderm formation	1/97	72/18722	0.312517998309263	0.505013044013961	0.471287212463099	POFUT2	1
GO:0001736	establishment of planar polarity	1/97	72/18722	0.312517998309263	0.505013044013961	0.471287212463099	BRSK2	1
GO:0005977	glycogen metabolic process	1/97	72/18722	0.312517998309263	0.505013044013961	0.471287212463099	PPP1R2	1
GO:0007164	establishment of tissue polarity	1/97	72/18722	0.312517998309263	0.505013044013961	0.471287212463099	BRSK2	1
GO:0014743	regulation of muscle hypertrophy	1/97	72/18722	0.312517998309263	0.505013044013961	0.471287212463099	TNFRSF1A	1
GO:0042273	ribosomal large subunit biogenesis	1/97	72/18722	0.312517998309263	0.505013044013961	0.471287212463099	EIF6	1
GO:1901880	negative regulation of protein depolymerization	1/97	72/18722	0.312517998309263	0.505013044013961	0.471287212463099	SPTBN2	1
GO:0009746	response to hexose	2/97	219/18722	0.31404050860693	0.505810285030488	0.472031212050424	POLG/BRSK2	2
GO:0002637	regulation of immunoglobulin production	1/97	73/18722	0.316093641964169	0.505810285030488	0.472031212050424	SLC15A4	1
GO:0006073	cellular glucan metabolic process	1/97	73/18722	0.316093641964169	0.505810285030488	0.472031212050424	PPP1R2	1
GO:0032456	endocytic recycling	1/97	73/18722	0.316093641964169	0.505810285030488	0.472031212050424	GGA3	1
GO:0035773	insulin secretion involved in cellular response to glucose stimulus	1/97	73/18722	0.316093641964169	0.505810285030488	0.472031212050424	BRSK2	1
GO:0044042	glucan metabolic process	1/97	73/18722	0.316093641964169	0.505810285030488	0.472031212050424	PPP1R2	1
GO:0050848	regulation of calcium-mediated signaling	1/97	73/18722	0.316093641964169	0.505810285030488	0.472031212050424	PTBP1	1
GO:0051865	protein autoubiquitination	1/97	73/18722	0.316093641964169	0.505810285030488	0.472031212050424	MTA1	1
GO:0086003	cardiac muscle cell contraction	1/97	73/18722	0.316093641964169	0.505810285030488	0.472031212050424	DLG1	1
GO:1904427	positive regulation of calcium ion transmembrane transport	1/97	73/18722	0.316093641964169	0.505810285030488	0.472031212050424	STIM2	1
GO:0048880	sensory system development	3/97	381/18722	0.316167291040044	0.505810285030488	0.472031212050424	HMGN1/IFT172/DLG1	3
GO:1902903	regulation of supramolecular fiber organization	3/97	382/18722	0.317587407162479	0.50678462228784	0.47294048101973	DLG1/AEBP1/SPTBN2	3
GO:0008406	gonad development	2/97	221/18722	0.317852936838168	0.50678462228784	0.47294048101973	ARRB2/NASP	2
GO:0071219	cellular response to molecule of bacterial origin	2/97	221/18722	0.317852936838168	0.50678462228784	0.47294048101973	IRAK1/IRF3	2
GO:0006635	fatty acid beta-oxidation	1/97	74/18722	0.319650879174179	0.50678462228784	0.47294048101973	DECR2	1
GO:0007040	lysosome organization	1/97	74/18722	0.319650879174179	0.50678462228784	0.47294048101973	MBTPS1	1
GO:0030968	endoplasmic reticulum unfolded protein response	1/97	74/18722	0.319650879174179	0.50678462228784	0.47294048101973	MBTPS1	1
GO:0048332	mesoderm morphogenesis	1/97	74/18722	0.319650879174179	0.50678462228784	0.47294048101973	POFUT2	1
GO:0070972	protein localization to endoplasmic reticulum	1/97	74/18722	0.319650879174179	0.50678462228784	0.47294048101973	SEC61A2	1
GO:0080171	lytic vacuole organization	1/97	74/18722	0.319650879174179	0.50678462228784	0.47294048101973	MBTPS1	1
GO:0120192	tight junction assembly	1/97	74/18722	0.319650879174179	0.50678462228784	0.47294048101973	DLG1	1
GO:0022412	cellular process involved in reproduction in multicellular organism	3/97	384/18722	0.320428091438629	0.507104780257004	0.473239258167416	SBF1/ARRB2/PRMT7	3
GO:0042692	muscle cell differentiation	3/97	384/18722	0.320428091438629	0.507104780257004	0.473239258167416	PTBP1/ARRB2/CACNA1H	3
GO:0009259	ribonucleotide metabolic process	3/97	385/18722	0.321848619886887	0.508896068933257	0.474910920824361	EIF6/AK2/DLG1	3
GO:0006094	gluconeogenesis	1/97	75/18722	0.323189803708719	0.509190012456186	0.47518523418158	FAM3A	1
GO:0043627	response to estrogen	1/97	75/18722	0.323189803708719	0.509190012456186	0.47518523418158	DTYMK	1
GO:1902369	negative regulation of RNA catabolic process	1/97	75/18722	0.323189803708719	0.509190012456186	0.47518523418158	CIRBP	1
GO:2001259	positive regulation of cation channel activity	1/97	75/18722	0.323189803708719	0.509190012456186	0.47518523418158	STIM2	1
GO:2001234	negative regulation of apoptotic signaling pathway	2/97	224/18722	0.323562725732341	0.509322397737605	0.475308778495911	DDX3X/ARRB2	2
GO:0006364	rRNA processing	2/97	225/18722	0.325463473905099	0.510177703390746	0.476106965041488	DDX17/EIF6	2
GO:0016485	protein processing	2/97	225/18722	0.325463473905099	0.510177703390746	0.476106965041488	BCL2L12/IFT172	2
GO:0034284	response to monosaccharide	2/97	225/18722	0.325463473905099	0.510177703390746	0.476106965041488	POLG/BRSK2	2
GO:0006305	DNA alkylation	1/97	76/18722	0.326710508864522	0.510177703390746	0.476106965041488	PRMT7	1
GO:0006306	DNA methylation	1/97	76/18722	0.326710508864522	0.510177703390746	0.476106965041488	PRMT7	1
GO:0032720	negative regulation of tumor necrosis factor production	1/97	76/18722	0.326710508864522	0.510177703390746	0.476106965041488	ARRB2	1
GO:0086001	cardiac muscle cell action potential	1/97	76/18722	0.326710508864522	0.510177703390746	0.476106965041488	DLG1	1
GO:0140029	exocytic process	1/97	76/18722	0.326710508864522	0.510177703390746	0.476106965041488	YKT6	1
GO:0140115	export across plasma membrane	1/97	76/18722	0.326710508864522	0.510177703390746	0.476106965041488	DLG1	1
GO:0002703	regulation of leukocyte mediated immunity	2/97	226/18722	0.32736290179782	0.510744067141201	0.476635505831386	ARRB2/SLC15A4	2
GO:1901987	regulation of cell cycle phase transition	3/97	390/18722	0.328952339779235	0.511569132869996	0.477405471938265	DDX3X/PKD1/DLG1	3
GO:0045137	development of primary sexual characteristics	2/97	227/18722	0.329260972304307	0.511569132869996	0.477405471938265	ARRB2/NASP	2
GO:0098657	import into cell	2/97	227/18722	0.329260972304307	0.511569132869996	0.477405471938265	SLC15A4/DLG1	2
GO:0002200	somatic diversification of immune receptors	1/97	77/18722	0.330213087467984	0.511569132869996	0.477405471938265	SLC15A4	1
GO:0006367	transcription initiation from RNA polymerase II promoter	1/97	77/18722	0.330213087467984	0.511569132869996	0.477405471938265	MED16	1
GO:0055117	regulation of cardiac muscle contraction	1/97	77/18722	0.330213087467984	0.511569132869996	0.477405471938265	DLG1	1
GO:0140056	organelle localization by membrane tethering	1/97	77/18722	0.330213087467984	0.511569132869996	0.477405471938265	YKT6	1
GO:1901983	regulation of protein acetylation	1/97	77/18722	0.330213087467984	0.511569132869996	0.477405471938265	DDX3X	1
GO:0071356	cellular response to tumor necrosis factor	2/97	229/18722	0.333052894788826	0.514256053321721	0.479912954199988	CPNE1/TNFRSF1A	2
GO:0019319	hexose biosynthetic process	1/97	78/18722	0.333697631877509	0.514256053321721	0.479912954199988	FAM3A	1
GO:0035050	embryonic heart tube development	1/97	78/18722	0.333697631877509	0.514256053321721	0.479912954199988	IFT172	1
GO:0043297	apical junction assembly	1/97	78/18722	0.333697631877509	0.514256053321721	0.479912954199988	DLG1	1
GO:0070373	negative regulation of ERK1 and ERK2 cascade	1/97	78/18722	0.333697631877509	0.514256053321721	0.479912954199988	DLG1	1
GO:1903556	negative regulation of tumor necrosis factor superfamily cytokine production	1/97	78/18722	0.333697631877509	0.514256053321721	0.479912954199988	ARRB2	1
GO:0032272	negative regulation of protein polymerization	1/97	79/18722	0.337164233985849	0.518267677199777	0.483656673411501	SPTBN2	1
GO:0061844	antimicrobial humoral immune response mediated by antimicrobial peptide	1/97	79/18722	0.337164233985849	0.518267677199777	0.483656673411501	FAM3A	1
GO:0006163	purine nucleotide metabolic process	3/97	396/18722	0.337476627013808	0.518267677199777	0.483656673411501	EIF6/AK2/DLG1	3
GO:0019693	ribose phosphate metabolic process	3/97	396/18722	0.337476627013808	0.518267677199777	0.483656673411501	EIF6/AK2/DLG1	3
GO:0006402	mRNA catabolic process	2/97	232/18722	0.338729693963419	0.51928734822392	0.484608248663455	CIRBP/AGO1	2
GO:0032271	regulation of protein polymerization	2/97	232/18722	0.338729693963419	0.51928734822392	0.484608248663455	DLG1/SPTBN2	2
GO:0009791	post-embryonic development	1/97	80/18722	0.340612985222419	0.520364551947248	0.48561351446013	HMGN1	1
GO:0051303	establishment of chromosome localization	1/97	80/18722	0.340612985222419	0.520364551947248	0.48561351446013	KIF22	1
GO:0120193	tight junction organization	1/97	80/18722	0.340612985222419	0.520364551947248	0.48561351446013	DLG1	1
GO:1901264	carbohydrate derivative transport	1/97	80/18722	0.340612985222419	0.520364551947248	0.48561351446013	SLC15A4	1
GO:0006096	glycolytic process	1/97	81/18722	0.344043976555614	0.522668274101429	0.487763389211293	EIF6	1
GO:0008589	regulation of smoothened signaling pathway	1/97	81/18722	0.344043976555614	0.522668274101429	0.487763389211293	IFT172	1
GO:0051149	positive regulation of muscle cell differentiation	1/97	81/18722	0.344043976555614	0.522668274101429	0.487763389211293	ARRB2	1
GO:0060968	regulation of gene silencing	1/97	81/18722	0.344043976555614	0.522668274101429	0.487763389211293	TARBP2	1
GO:0071260	cellular response to mechanical stimulus	1/97	81/18722	0.344043976555614	0.522668274101429	0.487763389211293	TNFRSF1A	1
GO:2000243	positive regulation of reproductive process	1/97	81/18722	0.344043976555614	0.522668274101429	0.487763389211293	CACNA1H	1
GO:0000209	protein polyubiquitination	2/97	236/18722	0.346276603216433	0.522668274101429	0.487763389211293	DDX3X/TMEM129	2
GO:0016072	rRNA metabolic process	2/97	236/18722	0.346276603216433	0.522668274101429	0.487763389211293	DDX17/EIF6	2
GO:0048762	mesenchymal cell differentiation	2/97	236/18722	0.346276603216433	0.522668274101429	0.487763389211293	DDX17/POFUT2	2
GO:0060537	muscle tissue development	3/97	403/18722	0.347416241748899	0.522668274101429	0.487763389211293	DDX17/ARRB2/DLG1	3
GO:0001910	regulation of leukocyte mediated cytotoxicity	1/97	82/18722	0.347457298495108	0.522668274101429	0.487763389211293	ARRB2	1
GO:0002312	B cell activation involved in immune response	1/97	82/18722	0.347457298495108	0.522668274101429	0.487763389211293	SLC15A4	1
GO:0006757	ATP generation from ADP	1/97	82/18722	0.347457298495108	0.522668274101429	0.487763389211293	EIF6	1
GO:0043242	negative regulation of protein-containing complex disassembly	1/97	82/18722	0.347457298495108	0.522668274101429	0.487763389211293	SPTBN2	1
GO:0046364	monosaccharide biosynthetic process	1/97	82/18722	0.347457298495108	0.522668274101429	0.487763389211293	FAM3A	1
GO:0050000	chromosome localization	1/97	82/18722	0.347457298495108	0.522668274101429	0.487763389211293	KIF22	1
GO:0072527	pyrimidine-containing compound metabolic process	1/97	82/18722	0.347457298495108	0.522668274101429	0.487763389211293	DTYMK	1
GO:1905897	regulation of response to endoplasmic reticulum stress	1/97	82/18722	0.347457298495108	0.522668274101429	0.487763389211293	ATXN3	1
GO:0031334	positive regulation of protein-containing complex assembly	2/97	237/18722	0.348159148018924	0.522831838123819	0.487916030084801	DDX3X/DLG1	2
GO:1901617	organic hydroxy compound biosynthetic process	2/97	237/18722	0.348159148018924	0.522831838123819	0.487916030084801	CACNA1H/MBTPS1	2
GO:0031397	negative regulation of protein ubiquitination	1/97	83/18722	0.350853041094141	0.524357490543257	0.489339796231968	ARRB2	1
GO:0046785	microtubule polymerization	1/97	83/18722	0.350853041094141	0.524357490543257	0.489339796231968	CSNK1D	1
GO:0050672	negative regulation of lymphocyte proliferation	1/97	83/18722	0.350853041094141	0.524357490543257	0.489339796231968	DLG1	1
GO:0051899	membrane depolarization	1/97	83/18722	0.350853041094141	0.524357490543257	0.489339796231968	CACNA1H	1
GO:0010959	regulation of metal ion transport	3/97	406/18722	0.351672833987864	0.524357490543257	0.489339796231968	ARRB2/DLG1/STIM2	3
GO:0051403	stress-activated MAPK cascade	2/97	239/18722	0.351918988019299	0.524357490543257	0.489339796231968	IRAK1/DLG1	2
GO:0002088	lens development in camera-type eye	1/97	84/18722	0.354231293951798	0.524357490543257	0.489339796231968	DLG1	1
GO:0006112	energy reserve metabolic process	1/97	84/18722	0.354231293951798	0.524357490543257	0.489339796231968	PPP1R2	1
GO:0006970	response to osmotic stress	1/97	84/18722	0.354231293951798	0.524357490543257	0.489339796231968	DDX3X	1
GO:0009953	dorsal/ventral pattern formation	1/97	84/18722	0.354231293951798	0.524357490543257	0.489339796231968	IFT172	1
GO:0010660	regulation of muscle cell apoptotic process	1/97	84/18722	0.354231293951798	0.524357490543257	0.489339796231968	ARRB2	1
GO:0010921	regulation of phosphatase activity	1/97	84/18722	0.354231293951798	0.524357490543257	0.489339796231968	PPP1R2	1
GO:0032508	DNA duplex unwinding	1/97	84/18722	0.354231293951798	0.524357490543257	0.489339796231968	DDX3X	1
GO:0032945	negative regulation of mononuclear cell proliferation	1/97	84/18722	0.354231293951798	0.524357490543257	0.489339796231968	DLG1	1
GO:0042440	pigment metabolic process	1/97	84/18722	0.354231293951798	0.524357490543257	0.489339796231968	COX10	1
GO:1900542	regulation of purine nucleotide metabolic process	1/97	84/18722	0.354231293951798	0.524357490543257	0.489339796231968	EIF6	1
GO:2000134	negative regulation of G1/S transition of mitotic cell cycle	1/97	84/18722	0.354231293951798	0.524357490543257	0.489339796231968	DLG1	1
GO:0060047	heart contraction	2/97	241/18722	0.355671614601358	0.525543483508475	0.490446586096514	CACNA1H/DLG1	2
GO:0071824	protein-DNA complex subunit organization	2/97	241/18722	0.355671614601358	0.525543483508475	0.490446586096514	CENPA/NASP	2
GO:0006325	chromatin organization	3/97	409/18722	0.355926783499216	0.525543483508475	0.490446586096514	HMGN1/INO80E/NASP	3
GO:0001656	metanephros development	1/97	85/18722	0.357592146215274	0.526239527360207	0.491096146678212	PKD1	1
GO:0009142	nucleoside triphosphate biosynthetic process	1/97	85/18722	0.357592146215274	0.526239527360207	0.491096146678212	DTYMK	1
GO:0030433	ubiquitin-dependent ERAD pathway	1/97	85/18722	0.357592146215274	0.526239527360207	0.491096146678212	TMEM129	1
GO:0042509	regulation of tyrosine phosphorylation of STAT protein	1/97	85/18722	0.357592146215274	0.526239527360207	0.491096146678212	TNFRSF1A	1
GO:0006140	regulation of nucleotide metabolic process	1/97	86/18722	0.360935686582132	0.529392358938684	0.49403842554328	EIF6	1
GO:0009798	axis specification	1/97	86/18722	0.360935686582132	0.529392358938684	0.49403842554328	IFT172	1
GO:0022406	membrane docking	1/97	86/18722	0.360935686582132	0.529392358938684	0.49403842554328	YKT6	1
GO:0045921	positive regulation of exocytosis	1/97	86/18722	0.360935686582132	0.529392358938684	0.49403842554328	CACNA1H	1
GO:0006814	sodium ion transport	2/97	245/18722	0.363154227215582	0.532057921973801	0.496525976681524	CACNA1H/DLG1	2
GO:0001776	leukocyte homeostasis	1/97	87/18722	0.36426200330254	0.532057921973801	0.496525976681524	SLC15A4	1
GO:0051262	protein tetramerization	1/97	87/18722	0.36426200330254	0.532057921973801	0.496525976681524	PKD1	1
GO:1901879	regulation of protein depolymerization	1/97	87/18722	0.36426200330254	0.532057921973801	0.496525976681524	SPTBN2	1
GO:1903578	regulation of ATP metabolic process	1/97	87/18722	0.36426200330254	0.532057921973801	0.496525976681524	EIF6	1
GO:0071216	cellular response to biotic stimulus	2/97	246/18722	0.365019986023238	0.532723704767358	0.497147297102057	IRAK1/IRF3	2
GO:0072521	purine-containing compound metabolic process	3/97	416/18722	0.365839750372438	0.533478478003812	0.49785166499684	EIF6/AK2/DLG1	3
GO:0031098	stress-activated protein kinase signaling cascade	2/97	247/18722	0.366883727647298	0.534558687472881	0.498859735809244	IRAK1/DLG1	2
GO:0007260	tyrosine phosphorylation of STAT protein	1/97	88/18722	0.367571184181513	0.534676565768983	0.498969741945201	TNFRSF1A	1
GO:1901657	glycosyl compound metabolic process	1/97	88/18722	0.367571184181513	0.534676565768983	0.498969741945201	DTYMK	1
GO:0010657	muscle cell apoptotic process	1/97	89/18722	0.370863316581126	0.539020632425824	0.503023702708639	ARRB2	1
GO:0002028	regulation of sodium ion transport	1/97	90/18722	0.374138487422731	0.541363853827732	0.505210438864821	DLG1	1
GO:0030901	midbrain development	1/97	90/18722	0.374138487422731	0.541363853827732	0.505210438864821	CSNK1D	1
GO:0032436	positive regulation of proteasomal ubiquitin-dependent protein catabolic process	1/97	90/18722	0.374138487422731	0.541363853827732	0.505210438864821	CSNK1D	1
GO:0070664	negative regulation of leukocyte proliferation	1/97	90/18722	0.374138487422731	0.541363853827732	0.505210438864821	DLG1	1
GO:0003015	heart process	2/97	251/18722	0.374317945442998	0.541363853827732	0.505210438864821	CACNA1H/DLG1	2
GO:0006302	double-strand break repair	2/97	251/18722	0.374317945442998	0.541363853827732	0.505210438864821	MTA1/POLM	2
GO:0061448	connective tissue development	2/97	252/18722	0.37617117152503	0.543138550077584	0.506866617172442	PKD1/IFT80	2
GO:0090257	regulation of muscle system process	2/97	252/18722	0.37617117152503	0.543138550077584	0.506866617172442	TNFRSF1A/DLG1	2
GO:0001657	ureteric bud development	1/97	91/18722	0.377396783189154	0.543138550077584	0.506866617172442	DLG1	1
GO:0006354	DNA-templated transcription, elongation	1/97	91/18722	0.377396783189154	0.543138550077584	0.506866617172442	HMGN1	1
GO:0009743	response to carbohydrate	2/97	253/18722	0.378022210978014	0.543138550077584	0.506866617172442	POLG/BRSK2	2
GO:0034612	response to tumor necrosis factor	2/97	253/18722	0.378022210978014	0.543138550077584	0.506866617172442	CPNE1/TNFRSF1A	2
GO:0060828	regulation of canonical Wnt signaling pathway	2/97	253/18722	0.378022210978014	0.543138550077584	0.506866617172442	DDX3X/CSNK1D	2
GO:0009165	nucleotide biosynthetic process	2/97	254/18722	0.379871036750416	0.543138550077584	0.506866617172442	DTYMK/AK2	2
GO:0006497	protein lipidation	1/97	92/18722	0.380638289926885	0.543138550077584	0.506866617172442	PIGQ	1
GO:0031058	positive regulation of histone modification	1/97	92/18722	0.380638289926885	0.543138550077584	0.506866617172442	AKAP8L	1
GO:0070509	calcium ion import	1/97	92/18722	0.380638289926885	0.543138550077584	0.506866617172442	CACNA1H	1
GO:1903351	cellular response to dopamine	1/97	92/18722	0.380638289926885	0.543138550077584	0.506866617172442	ARRB2	1
GO:0032103	positive regulation of response to external stimulus	3/97	427/18722	0.381369082985796	0.543138550077584	0.506866617172442	IRF3/TNFRSF1A/SLC15A4	3
GO:0006338	chromatin remodeling	2/97	255/18722	0.381717622123332	0.543138550077584	0.506866617172442	INO80E/NASP	2
GO:0043547	positive regulation of GTPase activity	2/97	255/18722	0.381717622123332	0.543138550077584	0.506866617172442	GMIP/TBC1D17	2
GO:0051924	regulation of calcium ion transport	2/97	255/18722	0.381717622123332	0.543138550077584	0.506866617172442	ARRB2/STIM2	2
GO:0090596	sensory organ morphogenesis	2/97	256/18722	0.383561940707825	0.543138550077584	0.506866617172442	HMGN1/IFT172	2
GO:1901293	nucleoside phosphate biosynthetic process	2/97	256/18722	0.383561940707825	0.543138550077584	0.506866617172442	DTYMK/AK2	2
GO:1903522	regulation of blood circulation	2/97	256/18722	0.383561940707825	0.543138550077584	0.506866617172442	CACNA1H/DLG1	2
GO:0007589	body fluid secretion	1/97	93/18722	0.383863093248253	0.543138550077584	0.506866617172442	USF2	1
GO:0019217	regulation of fatty acid metabolic process	1/97	93/18722	0.383863093248253	0.543138550077584	0.506866617172442	EIF6	1
GO:0045185	maintenance of protein location	1/97	93/18722	0.383863093248253	0.543138550077584	0.506866617172442	PKD1	1
GO:0060349	bone morphogenesis	1/97	93/18722	0.383863093248253	0.543138550077584	0.506866617172442	IFT80	1
GO:1901019	regulation of calcium ion transmembrane transporter activity	1/97	93/18722	0.383863093248253	0.543138550077584	0.506866617172442	STIM2	1
GO:1901992	positive regulation of mitotic cell cycle phase transition	1/97	93/18722	0.383863093248253	0.543138550077584	0.506866617172442	DDX3X	1
GO:1902807	negative regulation of cell cycle G1/S phase transition	1/97	93/18722	0.383863093248253	0.543138550077584	0.506866617172442	DLG1	1
GO:1903350	response to dopamine	1/97	93/18722	0.383863093248253	0.543138550077584	0.506866617172442	ARRB2	1
GO:0000079	regulation of cyclin-dependent protein serine/threonine kinase activity	1/97	94/18722	0.387071278333599	0.545296003625305	0.508879991441831	PKD1	1
GO:0001738	morphogenesis of a polarized epithelium	1/97	94/18722	0.387071278333599	0.545296003625305	0.508879991441831	BRSK2	1
GO:0032091	negative regulation of protein binding	1/97	94/18722	0.387071278333599	0.545296003625305	0.508879991441831	ARRB2	1
GO:0048704	embryonic skeletal system morphogenesis	1/97	94/18722	0.387071278333599	0.545296003625305	0.508879991441831	DLG1	1
GO:1902414	protein localization to cell junction	1/97	94/18722	0.387071278333599	0.545296003625305	0.508879991441831	DLG1	1
GO:0042593	glucose homeostasis	2/97	258/18722	0.387243673589836	0.545296003625305	0.508879991441831	POLG/BRSK2	2
GO:0033500	carbohydrate homeostasis	2/97	259/18722	0.389081036735674	0.547361611354524	0.510807653549345	POLG/BRSK2	2
GO:0006942	regulation of striated muscle contraction	1/97	95/18722	0.39026292993343	0.547361611354524	0.510807653549345	DLG1	1
GO:0008585	female gonad development	1/97	95/18722	0.39026292993343	0.547361611354524	0.510807653549345	ARRB2	1
GO:1901379	regulation of potassium ion transmembrane transport	1/97	95/18722	0.39026292993343	0.547361611354524	0.510807653549345	DLG1	1
GO:1903321	negative regulation of protein modification by small protein conjugation or removal	1/97	95/18722	0.39026292993343	0.547361611354524	0.510807653549345	ARRB2	1
GO:0006260	DNA replication	2/97	260/18722	0.390916030784541	0.547386653603758	0.51083102342459	POLG/NASP	2
GO:0090150	establishment of protein localization to membrane	2/97	260/18722	0.390916030784541	0.547386653603758	0.51083102342459	GGA3/SEC61A2	2
GO:0042391	regulation of membrane potential	3/97	434/18722	0.391212242507507	0.547386653603758	0.51083102342459	ARRB2/CACNA1H/DLG1	3
GO:0034620	cellular response to unfolded protein	1/97	96/18722	0.393438132370562	0.548325239027115	0.511706928142449	MBTPS1	1
GO:0035282	segmentation	1/97	96/18722	0.393438132370562	0.548325239027115	0.511706928142449	ACD	1
GO:0042158	lipoprotein biosynthetic process	1/97	96/18722	0.393438132370562	0.548325239027115	0.511706928142449	PIGQ	1
GO:0044264	cellular polysaccharide metabolic process	1/97	96/18722	0.393438132370562	0.548325239027115	0.511706928142449	PPP1R2	1
GO:1904035	regulation of epithelial cell apoptotic process	1/97	96/18722	0.393438132370562	0.548325239027115	0.511706928142449	ARRB2	1
GO:0043255	regulation of carbohydrate biosynthetic process	1/97	97/18722	0.39659696954226	0.551419919008679	0.514594938896358	FAM3A	1
GO:0070252	actin-mediated cell contraction	1/97	97/18722	0.39659696954226	0.551419919008679	0.514594938896358	DLG1	1
GO:2001237	negative regulation of extrinsic apoptotic signaling pathway	1/97	97/18722	0.39659696954226	0.551419919008679	0.514594938896358	DDX3X	1
GO:0015833	peptide transport	2/97	264/18722	0.398231825145054	0.55317172875834	0.516229759112329	SLC15A4/BRSK2	2
GO:0003333	amino acid transmembrane transport	1/97	98/18722	0.399739524922362	0.55317172875834	0.516229759112329	SLC15A4	1
GO:0032642	regulation of chemokine production	1/97	98/18722	0.399739524922362	0.55317172875834	0.516229759112329	DDX3X	1
GO:0043502	regulation of muscle adaptation	1/97	98/18722	0.399739524922362	0.55317172875834	0.516229759112329	TNFRSF1A	1
GO:1904029	regulation of cyclin-dependent protein kinase activity	1/97	98/18722	0.399739524922362	0.55317172875834	0.516229759112329	PKD1	1
GO:2001243	negative regulation of intrinsic apoptotic signaling pathway	1/97	98/18722	0.399739524922362	0.55317172875834	0.516229759112329	DDX3X	1
GO:0003300	cardiac muscle hypertrophy	1/97	99/18722	0.402865881563392	0.554019149139048	0.517020586980525	TNFRSF1A	1
GO:0008630	intrinsic apoptotic signaling pathway in response to DNA damage	1/97	99/18722	0.402865881563392	0.554019149139048	0.517020586980525	TNFRSF1A	1
GO:0010717	regulation of epithelial to mesenchymal transition	1/97	99/18722	0.402865881563392	0.554019149139048	0.517020586980525	POFUT2	1
GO:0021549	cerebellum development	1/97	99/18722	0.402865881563392	0.554019149139048	0.517020586980525	SPTBN2	1
GO:0030838	positive regulation of actin filament polymerization	1/97	99/18722	0.402865881563392	0.554019149139048	0.517020586980525	DLG1	1
GO:0031341	regulation of cell killing	1/97	99/18722	0.402865881563392	0.554019149139048	0.517020586980525	ARRB2	1
GO:0032602	chemokine production	1/97	99/18722	0.402865881563392	0.554019149139048	0.517020586980525	DDX3X	1
GO:0051153	regulation of striated muscle cell differentiation	1/97	99/18722	0.402865881563392	0.554019149139048	0.517020586980525	ARRB2	1
GO:0032412	regulation of ion transmembrane transporter activity	2/97	267/18722	0.403692612331083	0.554404262788491	0.517379981931762	DLG1/STIM2	2
GO:0006664	glycolipid metabolic process	1/97	100/18722	0.405976122098662	0.554404262788491	0.517379981931762	PIGQ	1
GO:0009062	fatty acid catabolic process	1/97	100/18722	0.405976122098662	0.554404262788491	0.517379981931762	DECR2	1
GO:0019218	regulation of steroid metabolic process	1/97	100/18722	0.405976122098662	0.554404262788491	0.517379981931762	MBTPS1	1
GO:0044728	DNA methylation or demethylation	1/97	100/18722	0.405976122098662	0.554404262788491	0.517379981931762	PRMT7	1
GO:0045807	positive regulation of endocytosis	1/97	100/18722	0.405976122098662	0.554404262788491	0.517379981931762	ARRB2	1
GO:0046545	development of primary female sexual characteristics	1/97	100/18722	0.405976122098662	0.554404262788491	0.517379981931762	ARRB2	1
GO:0060079	excitatory postsynaptic potential	1/97	100/18722	0.405976122098662	0.554404262788491	0.517379981931762	ARRB2	1
GO:0061640	cytoskeleton-dependent cytokinesis	1/97	100/18722	0.405976122098662	0.554404262788491	0.517379981931762	CENPA	1
GO:1903509	liposaccharide metabolic process	1/97	101/18722	0.409070328744373	0.558197360353197	0.520919768476011	PIGQ	1
GO:0006672	ceramide metabolic process	1/97	102/18722	0.41214858330169	0.560662000278457	0.52321981457159	CERS5	1
GO:0014897	striated muscle hypertrophy	1/97	102/18722	0.41214858330169	0.560662000278457	0.52321981457159	TNFRSF1A	1
GO:0034308	primary alcohol metabolic process	1/97	102/18722	0.41214858330169	0.560662000278457	0.52321981457159	CACNA1H	1
GO:0062014	negative regulation of small molecule metabolic process	1/97	102/18722	0.41214858330169	0.560662000278457	0.52321981457159	FAM3A	1
GO:0098742	cell-cell adhesion via plasma-membrane adhesion molecules	2/97	273/18722	0.414544513110979	0.562657136895463	0.525081711775746	TRO/PKD1	2
GO:0019233	sensory perception of pain	1/97	103/18722	0.415210967158819	0.562657136895463	0.525081711775746	ARRB2	1
GO:0019395	fatty acid oxidation	1/97	103/18722	0.415210967158819	0.562657136895463	0.525081711775746	DECR2	1
GO:0030148	sphingolipid biosynthetic process	1/97	103/18722	0.415210967158819	0.562657136895463	0.525081711775746	CERS5	1
GO:0046425	regulation of receptor signaling pathway via JAK-STAT	1/97	103/18722	0.415210967158819	0.562657136895463	0.525081711775746	VHL	1
GO:0003012	muscle system process	3/97	452/18722	0.416342561466485	0.563757247208459	0.52610835441193	CACNA1H/TNFRSF1A/DLG1	3
GO:0014896	muscle hypertrophy	1/97	104/18722	0.418257561293069	0.564615681898683	0.526909461030923	TNFRSF1A	1
GO:0032963	collagen metabolic process	1/97	104/18722	0.418257561293069	0.564615681898683	0.526909461030923	ARRB2	1
GO:0048661	positive regulation of smooth muscle cell proliferation	1/97	104/18722	0.418257561293069	0.564615681898683	0.526909461030923	IRAK1	1
GO:1903076	regulation of protein localization to plasma membrane	1/97	104/18722	0.418257561293069	0.564615681898683	0.526909461030923	DLG1	1
GO:0000041	transition metal ion transport	1/97	105/18722	0.421288446272904	0.567132241913842	0.529257959883771	SLC39A9	1
GO:0046034	ATP metabolic process	2/97	277/18722	0.421725637255107	0.567132241913842	0.529257959883771	EIF6/AK2	2
GO:0110053	regulation of actin filament organization	2/97	277/18722	0.421725637255107	0.567132241913842	0.529257959883771	DLG1/SPTBN2	2
GO:0007346	regulation of mitotic cell cycle	3/97	457/18722	0.423268881403482	0.567132241913842	0.529257959883771	DDX3X/PKD1/DLG1	3
GO:0006401	RNA catabolic process	2/97	278/18722	0.423514045510725	0.567132241913842	0.529257959883771	CIRBP/AGO1	2
GO:0022898	regulation of transmembrane transporter activity	2/97	278/18722	0.423514045510725	0.567132241913842	0.529257959883771	DLG1/STIM2	2
GO:0001824	blastocyst development	1/97	106/18722	0.424303702259987	0.567132241913842	0.529257959883771	NASP	1
GO:0002062	chondrocyte differentiation	1/97	106/18722	0.424303702259987	0.567132241913842	0.529257959883771	IFT80	1
GO:0006090	pyruvate metabolic process	1/97	106/18722	0.424303702259987	0.567132241913842	0.529257959883771	EIF6	1
GO:0046822	regulation of nucleocytoplasmic transport	1/97	106/18722	0.424303702259987	0.567132241913842	0.529257959883771	AKAP8L	1
GO:0071887	leukocyte apoptotic process	1/97	106/18722	0.424303702259987	0.567132241913842	0.529257959883771	IRF3	1
GO:0099565	chemical synaptic transmission, postsynaptic	1/97	106/18722	0.424303702259987	0.567132241913842	0.529257959883771	ARRB2	1
GO:1905477	positive regulation of protein localization to membrane	1/97	106/18722	0.424303702259987	0.567132241913842	0.529257959883771	DLG1	1
GO:0000018	regulation of DNA recombination	1/97	107/18722	0.427303409011211	0.568126629024709	0.530185939735272	SLC15A4	1
GO:0005976	polysaccharide metabolic process	1/97	107/18722	0.427303409011211	0.568126629024709	0.530185939735272	PPP1R2	1
GO:0008637	apoptotic mitochondrial changes	1/97	107/18722	0.427303409011211	0.568126629024709	0.530185939735272	ARRB2	1
GO:0031532	actin cytoskeleton reorganization	1/97	107/18722	0.427303409011211	0.568126629024709	0.530185939735272	BRSK2	1
GO:0071868	cellular response to monoamine stimulus	1/97	107/18722	0.427303409011211	0.568126629024709	0.530185939735272	ARRB2	1
GO:0071870	cellular response to catecholamine stimulus	1/97	107/18722	0.427303409011211	0.568126629024709	0.530185939735272	ARRB2	1
GO:2000060	positive regulation of ubiquitin-dependent protein catabolic process	1/97	107/18722	0.427303409011211	0.568126629024709	0.530185939735272	CSNK1D	1
GO:0098813	nuclear chromosome segregation	2/97	281/18722	0.428862462606494	0.569090112293856	0.531085079568496	AKAP8L/KIF22	2
GO:0022037	metencephalon development	1/97	108/18722	0.43028764588072	0.569090112293856	0.531085079568496	SPTBN2	1
GO:0033138	positive regulation of peptidyl-serine phosphorylation	1/97	108/18722	0.43028764588072	0.569090112293856	0.531085079568496	ARRB2	1
GO:0034440	lipid oxidation	1/97	108/18722	0.43028764588072	0.569090112293856	0.531085079568496	DECR2	1
GO:0098659	inorganic cation import across plasma membrane	1/97	108/18722	0.43028764588072	0.569090112293856	0.531085079568496	DLG1	1
GO:0099587	inorganic ion import across plasma membrane	1/97	108/18722	0.43028764588072	0.569090112293856	0.531085079568496	DLG1	1
GO:0140053	mitochondrial gene expression	1/97	108/18722	0.43028764588072	0.569090112293856	0.531085079568496	TRIT1	1
GO:0044262	cellular carbohydrate metabolic process	2/97	283/18722	0.432413878750009	0.571045444371735	0.532909830464234	FAM3A/PPP1R2	2
GO:0051146	striated muscle cell differentiation	2/97	283/18722	0.432413878750009	0.571045444371735	0.532909830464234	ARRB2/CACNA1H	2
GO:0032414	positive regulation of ion transmembrane transporter activity	1/97	109/18722	0.433256491821924	0.571302314945439	0.533149546681626	STIM2	1
GO:0043266	regulation of potassium ion transport	1/97	109/18722	0.433256491821924	0.571302314945439	0.533149546681626	DLG1	1
GO:0048562	embryonic organ morphogenesis	2/97	285/18722	0.435953767370235	0.573053856007218	0.534784116153257	IFT172/DLG1	2
GO:0002698	negative regulation of immune effector process	1/97	110/18722	0.436210025389499	0.573053856007218	0.534784116153257	ARRB2	1
GO:0006939	smooth muscle contraction	1/97	110/18722	0.436210025389499	0.573053856007218	0.534784116153257	DLG1	1
GO:0032611	interleukin-1 beta production	1/97	110/18722	0.436210025389499	0.573053856007218	0.534784116153257	ARRB2	1
GO:0032651	regulation of interleukin-1 beta production	1/97	110/18722	0.436210025389499	0.573053856007218	0.534784116153257	ARRB2	1
GO:0001819	positive regulation of cytokine production	3/97	467/18722	0.437039716013227	0.573716321170007	0.535402340501371	DDX3X/IRAK1/IRF3	3
GO:0071867	response to monoamine	1/97	111/18722	0.43914832474138	0.575627134958404	0.537185546132481	ARRB2	1
GO:0071869	response to catecholamine	1/97	111/18722	0.43914832474138	0.575627134958404	0.537185546132481	ARRB2	1
GO:0140014	mitotic nuclear division	2/97	287/18722	0.439481986315705	0.575636509565072	0.53719429468323	AKAP8L/KIF22	2
GO:0000956	nuclear-transcribed mRNA catabolic process	1/97	112/18722	0.442071467640745	0.577740546664666	0.539157819767067	AGO1	1
GO:0009141	nucleoside triphosphate metabolic process	1/97	112/18722	0.442071467640745	0.577740546664666	0.539157819767067	DTYMK	1
GO:0043406	positive regulation of MAP kinase activity	1/97	112/18722	0.442071467640745	0.577740546664666	0.539157819767067	IRAK1	1
GO:0031623	receptor internalization	1/97	113/18722	0.444979531457986	0.580680173175743	0.541901131846844	ARRB2	1
GO:0071347	cellular response to interleukin-1	1/97	113/18722	0.444979531457986	0.580680173175743	0.541901131846844	IRAK1	1
GO:0060485	mesenchyme development	2/97	291/18722	0.44650286699403	0.5819450626429	0.543081549339256	DDX17/POFUT2	2
GO:0031667	response to nutrient levels	3/97	474/18722	0.446609001563156	0.5819450626429	0.543081549339256	USF2/HNRNPA1/BRSK2	3
GO:0046660	female sex differentiation	1/97	114/18722	0.447872593172671	0.58230042902907	0.543413183611928	ARRB2	1
GO:0051261	protein depolymerization	1/97	114/18722	0.447872593172671	0.58230042902907	0.543413183611928	SPTBN2	1
GO:1904892	regulation of receptor signaling pathway via STAT	1/97	114/18722	0.447872593172671	0.58230042902907	0.543413183611928	VHL	1
GO:0001822	kidney development	2/97	293/18722	0.44999526463866	0.584629072629298	0.545586315502638	PKD1/DLG1	2
GO:0034968	histone lysine methylation	1/97	115/18722	0.450750729375501	0.584748738696842	0.545697990018905	KMT2B	1
GO:1901989	positive regulation of cell cycle phase transition	1/97	115/18722	0.450750729375501	0.584748738696842	0.545697990018905	DDX3X	1
GO:0030326	embryonic limb morphogenesis	1/97	116/18722	0.453614016270249	0.587167041618538	0.547954793593322	ACD	1
GO:0030518	intracellular steroid hormone receptor signaling pathway	1/97	116/18722	0.453614016270249	0.587167041618538	0.547954793593322	DDX17	1
GO:0035113	embryonic appendage morphogenesis	1/97	116/18722	0.453614016270249	0.587167041618538	0.547954793593322	ACD	1
GO:0014902	myotube differentiation	1/97	117/18722	0.456462529675698	0.589987859104293	0.550587230963972	CACNA1H	1
GO:0051225	spindle assembly	1/97	117/18722	0.456462529675698	0.589987859104293	0.550587230963972	CSNK1D	1
GO:0031647	regulation of protein stability	2/97	298/18722	0.458672625991278	0.592347810009945	0.552789579392509	GGA3/VHL	2
GO:0045446	endothelial cell differentiation	1/97	118/18722	0.459296345027563	0.592347810009945	0.552789579392509	TNFRSF1A	1
GO:1903313	positive regulation of mRNA metabolic process	1/97	118/18722	0.459296345027563	0.592347810009945	0.552789579392509	CIRBP	1
GO:0010906	regulation of glucose metabolic process	1/97	119/18722	0.462115537380408	0.594686671469364	0.554972246772318	FAM3A	1
GO:0030282	bone mineralization	1/97	119/18722	0.462115537380408	0.594686671469364	0.554972246772318	IFT80	1
GO:0016050	vesicle organization	2/97	300/18722	0.462121803694288	0.594686671469364	0.554972246772318	CSNK1D/PREB	2
GO:0042886	amide transport	2/97	301/18722	0.463841670787039	0.596220787809856	0.556403911602117	SLC15A4/BRSK2	2
GO:0006304	DNA modification	1/97	120/18722	0.464920181409549	0.596220787809856	0.556403911602117	PRMT7	1
GO:0007052	mitotic spindle organization	1/97	120/18722	0.464920181409549	0.596220787809856	0.556403911602117	PKD1	1
GO:0032411	positive regulation of transporter activity	1/97	120/18722	0.464920181409549	0.596220787809856	0.556403911602117	STIM2	1
GO:0048285	organelle fission	3/97	488/18722	0.465556286050495	0.596220787809856	0.556403911602117	AKAP8L/COX10/KIF22	3
GO:0072001	renal system development	2/97	302/18722	0.465558371579047	0.596220787809856	0.556403911602117	PKD1/DLG1	2
GO:0060070	canonical Wnt signaling pathway	2/97	303/18722	0.467271892504245	0.596220787809856	0.556403911602117	DDX3X/CSNK1D	2
GO:0001704	formation of primary germ layer	1/97	121/18722	0.46771035141295	0.596220787809856	0.556403911602117	POFUT2	1
GO:0043244	regulation of protein-containing complex disassembly	1/97	121/18722	0.46771035141295	0.596220787809856	0.556403911602117	SPTBN2	1
GO:0043500	muscle adaptation	1/97	121/18722	0.46771035141295	0.596220787809856	0.556403911602117	TNFRSF1A	1
GO:0045931	positive regulation of mitotic cell cycle	1/97	121/18722	0.46771035141295	0.596220787809856	0.556403911602117	DDX3X	1
GO:0048706	embryonic skeletal system development	1/97	121/18722	0.46771035141295	0.596220787809856	0.556403911602117	DLG1	1
GO:1904019	epithelial cell apoptotic process	1/97	121/18722	0.46771035141295	0.596220787809856	0.556403911602117	ARRB2	1
GO:0006091	generation of precursor metabolites and energy	3/97	490/18722	0.468240885137859	0.596465809608414	0.556632570330448	EIF6/COX10/PPP1R2	3
GO:0034765	regulation of ion transmembrane transport	3/97	491/18722	0.469581019296732	0.597168489470857	0.557288323756127	CACNA1H/DLG1/STIM2	3
GO:0019730	antimicrobial humoral response	1/97	122/18722	0.470486121313114	0.597168489470857	0.557288323756127	FAM3A	1
GO:0031109	microtubule polymerization or depolymerization	1/97	122/18722	0.470486121313114	0.597168489470857	0.557288323756127	CSNK1D	1
GO:0050868	negative regulation of T cell activation	1/97	122/18722	0.470486121313114	0.597168489470857	0.557288323756127	DLG1	1
GO:0072329	monocarboxylic acid catabolic process	1/97	122/18722	0.470486121313114	0.597168489470857	0.557288323756127	DECR2	1
GO:0009896	positive regulation of catabolic process	3/97	492/18722	0.470919696513374	0.597288794930272	0.557400594964334	GGA3/CSNK1D/ATXN3	3
GO:0006690	icosanoid metabolic process	1/97	123/18722	0.473247564658954	0.599809817752506	0.55975325858863	TNFRSF1A	1
GO:0001909	leukocyte mediated cytotoxicity	1/97	124/18722	0.475994754627666	0.602425522188497	0.562194280789695	ARRB2	1
GO:0007368	determination of left/right symmetry	1/97	124/18722	0.475994754627666	0.602425522188497	0.562194280789695	IFT172	1
GO:0070372	regulation of ERK1 and ERK2 cascade	2/97	309/18722	0.477485508863246	0.603878731797634	0.563550442009555	ARRB2/DLG1	2
GO:0055007	cardiac muscle cell differentiation	1/97	125/18722	0.478727764026586	0.604582412592315	0.564207129523114	ARRB2	1
GO:1904375	regulation of protein localization to cell periphery	1/97	125/18722	0.478727764026586	0.604582412592315	0.564207129523114	DLG1	1
GO:0032409	regulation of transporter activity	2/97	310/18722	0.479176409266118	0.604715826439632	0.564331633713554	DLG1/STIM2	2
GO:0031929	TOR signaling	1/97	126/18722	0.48144666529504	0.607146259595962	0.566599757440063	RPS6KB2	1
GO:0030048	actin filament-based movement	1/97	127/18722	0.484151530506181	0.609783141588497	0.569060542915975	DLG1	1
GO:0045787	positive regulation of cell cycle	2/97	313/18722	0.484229380728245	0.609783141588497	0.569060542915975	DDX3X/PKD1	2
GO:0032612	interleukin-1 production	1/97	128/18722	0.486842431368826	0.612199148718432	0.571315204016424	ARRB2	1
GO:0032652	regulation of interleukin-1 production	1/97	128/18722	0.486842431368826	0.612199148718432	0.571315204016424	ARRB2	1
GO:0043414	macromolecule methylation	2/97	316/18722	0.489252519627289	0.613814204382088	0.572822402871424	KMT2B/PRMT7	2
GO:0006334	nucleosome assembly	1/97	129/18722	0.489519439229278	0.613814204382088	0.572822402871424	NASP	1
GO:0007498	mesoderm development	1/97	129/18722	0.489519439229278	0.613814204382088	0.572822402871424	POFUT2	1
GO:0043280	positive regulation of cysteine-type endopeptidase activity involved in apoptotic process	1/97	129/18722	0.489519439229278	0.613814204382088	0.572822402871424	DDX3X	1
GO:0006352	DNA-templated transcription, initiation	1/97	130/18722	0.492182625073131	0.616276965911882	0.57512069601473	MED16	1
GO:0043467	regulation of generation of precursor metabolites and energy	1/97	130/18722	0.492182625073131	0.616276965911882	0.57512069601473	EIF6	1
GO:0015980	energy derivation by oxidation of organic compounds	2/97	318/18722	0.492584560213664	0.616342497982037	0.575181851715631	COX10/PPP1R2	2
GO:0008202	steroid metabolic process	2/97	319/18722	0.494245533606291	0.617401925651981	0.576170528581095	CACNA1H/MBTPS1	2
GO:0006612	protein targeting to membrane	1/97	131/18722	0.494832059527084	0.617401925651981	0.576170528581095	SEC61A2	1
GO:0006661	phosphatidylinositol biosynthetic process	1/97	131/18722	0.494832059527084	0.617401925651981	0.576170528581095	PIGQ	1
GO:0018022	peptidyl-lysine methylation	1/97	131/18722	0.494832059527084	0.617401925651981	0.576170528581095	KMT2B	1
GO:0035264	multicellular organism growth	1/97	132/18722	0.497467812860733	0.620251594111367	0.578829890196774	SPTBN2	1
GO:0009855	determination of bilateral symmetry	1/97	133/18722	0.500089954988356	0.622640247630277	0.581059024417782	IFT172	1
GO:0010565	regulation of cellular ketone metabolic process	1/97	133/18722	0.500089954988356	0.622640247630277	0.581059024417782	EIF6	1
GO:0008277	regulation of G protein-coupled receptor signaling pathway	1/97	134/18722	0.502698555470691	0.62412503753157	0.582444656931572	ARRB2	1
GO:0009799	specification of symmetry	1/97	134/18722	0.502698555470691	0.62412503753157	0.582444656931572	IFT172	1
GO:0032434	regulation of proteasomal ubiquitin-dependent protein catabolic process	1/97	134/18722	0.502698555470691	0.62412503753157	0.582444656931572	CSNK1D	1
GO:0042552	myelination	1/97	134/18722	0.502698555470691	0.62412503753157	0.582444656931572	DLG1	1
GO:0042157	lipoprotein metabolic process	1/97	135/18722	0.505293683516708	0.626581066674733	0.584736667291165	PIGQ	1
GO:0007517	muscle organ development	2/97	327/18722	0.507410906837203	0.626581066674733	0.584736667291165	DDX17/CACNA1H	2
GO:0003158	endothelium development	1/97	136/18722	0.507875407985362	0.626581066674733	0.584736667291165	TNFRSF1A	1
GO:0007272	ensheathment of neurons	1/97	136/18722	0.507875407985362	0.626581066674733	0.584736667291165	DLG1	1
GO:0008366	axon ensheathment	1/97	136/18722	0.507875407985362	0.626581066674733	0.584736667291165	DLG1	1
GO:0043401	steroid hormone mediated signaling pathway	1/97	136/18722	0.507875407985362	0.626581066674733	0.584736667291165	DDX17	1
GO:0043624	cellular protein complex disassembly	1/97	136/18722	0.507875407985362	0.626581066674733	0.584736667291165	SPTBN2	1
GO:0098876	vesicle-mediated transport to the plasma membrane	1/97	136/18722	0.507875407985362	0.626581066674733	0.584736667291165	GGA3	1
GO:1903305	regulation of regulated secretory pathway	1/97	136/18722	0.507875407985362	0.626581066674733	0.584736667291165	CACNA1H	1
GO:0000086	G2/M transition of mitotic cell cycle	1/97	137/18722	0.510443797387354	0.627116665361606	0.585236497573031	BRSK2	1
GO:0008203	cholesterol metabolic process	1/97	137/18722	0.510443797387354	0.627116665361606	0.585236497573031	MBTPS1	1
GO:0030879	mammary gland development	1/97	137/18722	0.510443797387354	0.627116665361606	0.585236497573031	USF2	1
GO:0034754	cellular hormone metabolic process	1/97	137/18722	0.510443797387354	0.627116665361606	0.585236497573031	CACNA1H	1
GO:0060048	cardiac muscle contraction	1/97	137/18722	0.510443797387354	0.627116665361606	0.585236497573031	DLG1	1
GO:0060078	regulation of postsynaptic membrane potential	1/97	137/18722	0.510443797387354	0.627116665361606	0.585236497573031	ARRB2	1
GO:0070371	ERK1 and ERK2 cascade	2/97	330/18722	0.512291214346501	0.628311488629001	0.586351528033632	ARRB2/DLG1	2
GO:0032273	positive regulation of protein polymerization	1/97	138/18722	0.512998919886865	0.628311488629001	0.586351528033632	DLG1	1
GO:0035107	appendage morphogenesis	1/97	138/18722	0.512998919886865	0.628311488629001	0.586351528033632	ACD	1
GO:0035108	limb morphogenesis	1/97	138/18722	0.512998919886865	0.628311488629001	0.586351528033632	ACD	1
GO:0003002	regionalization	2/97	331/18722	0.513911041748735	0.628311488629001	0.586351528033632	ACD/IFT172	2
GO:0071214	cellular response to abiotic stimulus	2/97	331/18722	0.513911041748735	0.628311488629001	0.586351528033632	DDX3X/TNFRSF1A	2
GO:0104004	cellular response to environmental stimulus	2/97	331/18722	0.513911041748735	0.628311488629001	0.586351528033632	DDX3X/TNFRSF1A	2
GO:0016579	protein deubiquitination	1/97	139/18722	0.515540843303298	0.629867295040689	0.587803434426125	ATXN3	1
GO:0008584	male gonad development	1/97	141/18722	0.520585362450957	0.635150168858849	0.592733506837258	NASP	1
GO:1903038	negative regulation of leukocyte cell-cell adhesion	1/97	141/18722	0.520585362450957	0.635150168858849	0.592733506837258	DLG1	1
GO:1903037	regulation of leukocyte cell-cell adhesion	2/97	336/18722	0.521957765863666	0.636384191713446	0.593885119054313	IRAK1/DLG1	2
GO:0046546	development of primary male sexual characteristics	1/97	142/18722	0.52308809211256	0.636881427067986	0.594349147987738	NASP	1
GO:0050729	positive regulation of inflammatory response	1/97	142/18722	0.52308809211256	0.636881427067986	0.594349147987738	TNFRSF1A	1
GO:0006865	amino acid transport	1/97	143/18722	0.525577890555246	0.639030221413033	0.596354441334191	SLC15A4	1
GO:0070555	response to interleukin-1	1/97	143/18722	0.525577890555246	0.639030221413033	0.596354441334191	IRAK1	1
GO:0002697	regulation of immune effector process	2/97	339/18722	0.526743608625357	0.63956541460503	0.596853893200981	ARRB2/SLC15A4	2
GO:0007568	aging	2/97	339/18722	0.526743608625357	0.63956541460503	0.596853893200981	IRAK1/POLG	2
GO:0010821	regulation of mitochondrion organization	1/97	144/18722	0.528054823900213	0.640275553326049	0.597516607366996	ARRB2	1
GO:0033135	regulation of peptidyl-serine phosphorylation	1/97	144/18722	0.528054823900213	0.640275553326049	0.597516607366996	ARRB2	1
GO:0043524	negative regulation of neuron apoptotic process	1/97	145/18722	0.530518957934106	0.642821252809504	0.599892299693259	ARRB2	1
GO:0001933	negative regulation of protein phosphorylation	2/97	342/18722	0.531497584345566	0.643123020728368	0.600173914916822	ARRB2/TARBP2	2
GO:0045765	regulation of angiogenesis	2/97	342/18722	0.531497584345566	0.643123020728368	0.600173914916822	AGO1/EGLN1	2
GO:0007043	cell-cell junction assembly	1/97	146/18722	0.53297035811069	0.644021070150203	0.601011990712462	DLG1	1
GO:0010675	regulation of cellular carbohydrate metabolic process	1/97	146/18722	0.53297035811069	0.644021070150203	0.601011990712462	FAM3A	1
GO:0001889	liver development	1/97	147/18722	0.53540908955251	0.645640372695674	0.60252315283359	PKD1	1
GO:1902652	secondary alcohol metabolic process	1/97	147/18722	0.53540908955251	0.645640372695674	0.60252315283359	MBTPS1	1
GO:1903531	negative regulation of secretion by cell	1/97	147/18722	0.53540908955251	0.645640372695674	0.60252315283359	TNFRSF1A	1
GO:0002181	cytoplasmic translation	1/97	148/18722	0.537835217052559	0.646796376305363	0.603601956094744	EIF3I	1
GO:0044272	sulfur compound biosynthetic process	1/97	148/18722	0.537835217052559	0.646796376305363	0.603601956094744	LIAS	1
GO:0070507	regulation of microtubule cytoskeleton organization	1/97	148/18722	0.537835217052559	0.646796376305363	0.603601956094744	PKD1	1
GO:2001056	positive regulation of cysteine-type endopeptidase activity	1/97	148/18722	0.537835217052559	0.646796376305363	0.603601956094744	DDX3X	1
GO:0006936	muscle contraction	2/97	347/18722	0.539349612395315	0.648175437391234	0.604888920585425	CACNA1H/DLG1	2
GO:0016525	negative regulation of angiogenesis	1/97	149/18722	0.54024880507592	0.648372119366131	0.605072467725028	AGO1	1
GO:1905039	carboxylic acid transmembrane transport	1/97	149/18722	0.54024880507592	0.648372119366131	0.605072467725028	SLC15A4	1
GO:1901342	regulation of vasculature development	2/97	348/18722	0.540909277348063	0.648723167322881	0.605400071962064	AGO1/EGLN1	2
GO:0061008	hepaticobiliary system development	1/97	150/18722	0.542649917761412	0.649926497971039	0.606523041662676	PKD1	1
GO:1903825	organic acid transmembrane transport	1/97	150/18722	0.542649917761412	0.649926497971039	0.606523041662676	SLC15A4	1
GO:0002449	lymphocyte mediated immunity	2/97	350/18722	0.544017824649078	0.650137405386766	0.606719864238299	ARRB2/SLC15A4	2
GO:0006261	DNA-dependent DNA replication	1/97	151/18722	0.545038618923222	0.650137405386766	0.606719864238299	POLG	1
GO:0030902	hindbrain development	1/97	151/18722	0.545038618923222	0.650137405386766	0.606719864238299	SPTBN2	1
GO:0031497	chromatin assembly	1/97	151/18722	0.545038618923222	0.650137405386766	0.606719864238299	NASP	1
GO:1904064	positive regulation of cation transmembrane transport	1/97	151/18722	0.545038618923222	0.650137405386766	0.606719864238299	STIM2	1
GO:2000181	negative regulation of blood vessel morphogenesis	1/97	151/18722	0.545038618923222	0.650137405386766	0.606719864238299	AGO1	1
GO:0016125	sterol metabolic process	1/97	152/18722	0.547414972052534	0.651209578764249	0.607720435626188	MBTPS1	1
GO:0031056	regulation of histone modification	1/97	152/18722	0.547414972052534	0.651209578764249	0.607720435626188	AKAP8L	1
GO:0051092	positive regulation of NF-kappaB transcription factor activity	1/97	152/18722	0.547414972052534	0.651209578764249	0.607720435626188	IRAK1	1
GO:1901343	negative regulation of vasculature development	1/97	152/18722	0.547414972052534	0.651209578764249	0.607720435626188	AGO1	1
GO:0006066	alcohol metabolic process	2/97	353/18722	0.548653616518804	0.652242970952564	0.608684815714158	CACNA1H/MBTPS1	2
GO:0007338	single fertilization	1/97	153/18722	0.549779040319141	0.652700638439492	0.609111919205258	CACNA1H	1
GO:0120254	olefinic compound metabolic process	1/97	153/18722	0.549779040319141	0.652700638439492	0.609111919205258	CACNA1H	1
GO:0008360	regulation of cell shape	1/97	154/18722	0.552130886573062	0.654171204992142	0.610484278235495	DLG1	1
GO:0030856	regulation of epithelial cell differentiation	1/97	154/18722	0.552130886573062	0.654171204992142	0.610484278235495	TNFRSF1A	1
GO:0050770	regulation of axonogenesis	1/97	154/18722	0.552130886573062	0.654171204992142	0.610484278235495	BRSK2	1
GO:0006665	sphingolipid metabolic process	1/97	155/18722	0.554470573346134	0.655113358833544	0.611363513064948	CERS5	1
GO:0007519	skeletal muscle tissue development	1/97	155/18722	0.554470573346134	0.655113358833544	0.611363513064948	DDX17	1
GO:0010970	transport along microtubule	1/97	155/18722	0.554470573346134	0.655113358833544	0.611363513064948	IFT172	1
GO:0032956	regulation of actin cytoskeleton organization	2/97	357/18722	0.554784029914056	0.655113358833544	0.611363513064948	DLG1/SPTBN2	2
GO:1904062	regulation of cation transmembrane transport	2/97	357/18722	0.554784029914056	0.655113358833544	0.611363513064948	DLG1/STIM2	2
GO:0035051	cardiocyte differentiation	1/97	156/18722	0.556798162853616	0.656977329368299	0.613103003733261	ARRB2	1
GO:0009306	protein secretion	2/97	359/18722	0.557827459018275	0.656977329368299	0.613103003733261	PREB/BRSK2	2
GO:0002262	myeloid cell homeostasis	1/97	157/18722	0.559113716995769	0.656977329368299	0.613103003733261	SLC15A4	1
GO:0051250	negative regulation of lymphocyte activation	1/97	157/18722	0.559113716995769	0.656977329368299	0.613103003733261	DLG1	1
GO:0070646	protein modification by small protein removal	1/97	157/18722	0.559113716995769	0.656977329368299	0.613103003733261	ATXN3	1
GO:1902600	proton transmembrane transport	1/97	157/18722	0.559113716995769	0.656977329368299	0.613103003733261	SLC15A4	1
GO:2000377	regulation of reactive oxygen species metabolic process	1/97	157/18722	0.559113716995769	0.656977329368299	0.613103003733261	EIF6	1
GO:0035592	establishment of protein localization to extracellular region	2/97	360/18722	0.55934371604187	0.656977329368299	0.613103003733261	PREB/BRSK2	2
GO:0043488	regulation of mRNA stability	1/97	158/18722	0.561417297359432	0.658973831720825	0.61496617546625	CIRBP	1
GO:0046488	phosphatidylinositol metabolic process	1/97	159/18722	0.563708965219599	0.660095548470067	0.616012981615497	PIGQ	1
GO:0051170	import into nucleus	1/97	159/18722	0.563708965219599	0.660095548470067	0.616012981615497	HNRNPA1	1
GO:1903169	regulation of calcium ion transmembrane transport	1/97	159/18722	0.563708965219599	0.660095548470067	0.616012981615497	STIM2	1
GO:0031589	cell-substrate adhesion	2/97	363/18722	0.563870615993149	0.660095548470067	0.616012981615497	PKD1/ATXN3	2
GO:0032259	methylation	2/97	364/18722	0.565372281644045	0.661414288346683	0.617243653273944	KMT2B/PRMT7	2
GO:0035637	multicellular organismal signaling	1/97	160/18722	0.565988781540975	0.661696433592002	0.617506956267307	CACNA1H	1
GO:0021953	central nervous system neuron differentiation	1/97	162/18722	0.570513101884064	0.666102383193115	0.621618667302051	IFT172	1
GO:0051494	negative regulation of cytoskeleton organization	1/97	162/18722	0.570513101884064	0.666102383193115	0.621618667302051	SPTBN2	1
GO:0071692	protein localization to extracellular region	2/97	368/18722	0.571342361935093	0.666629109259808	0.622110217495943	PREB/BRSK2	2
GO:0061025	membrane fusion	1/97	163/18722	0.572757726297708	0.667838539327288	0.623238879283847	YKT6	1
GO:0002700	regulation of production of molecular mediator of immune response	1/97	164/18722	0.574990739959496	0.668610455101998	0.623959244902184	SLC15A4	1
GO:0050806	positive regulation of synaptic transmission	1/97	164/18722	0.574990739959496	0.668610455101998	0.623959244902184	ARRB2	1
GO:2000058	regulation of ubiquitin-dependent protein catabolic process	1/97	164/18722	0.574990739959496	0.668610455101998	0.623959244902184	CSNK1D	1
GO:2001242	regulation of intrinsic apoptotic signaling pathway	1/97	164/18722	0.574990739959496	0.668610455101998	0.623959244902184	DDX3X	1
GO:0007159	leukocyte cell-cell adhesion	2/97	371/18722	0.575781439197152	0.668610455101998	0.623959244902184	IRAK1/DLG1	2
GO:0007286	spermatid development	1/97	165/18722	0.577212202305866	0.668610455101998	0.623959244902184	SBF1	1
GO:0032635	interleukin-6 production	1/97	165/18722	0.577212202305866	0.668610455101998	0.623959244902184	ARRB2	1
GO:0032675	regulation of interleukin-6 production	1/97	165/18722	0.577212202305866	0.668610455101998	0.623959244902184	ARRB2	1
GO:0046661	male sex differentiation	1/97	165/18722	0.577212202305866	0.668610455101998	0.623959244902184	NASP	1
GO:0050796	regulation of insulin secretion	1/97	165/18722	0.577212202305866	0.668610455101998	0.623959244902184	BRSK2	1
GO:0030307	positive regulation of cell growth	1/97	166/18722	0.579422172472182	0.668972685048106	0.624297284371848	DDX3X	1
GO:0043112	receptor metabolic process	1/97	166/18722	0.579422172472182	0.668972685048106	0.624297284371848	ARRB2	1
GO:0060538	skeletal muscle organ development	1/97	166/18722	0.579422172472182	0.668972685048106	0.624297284371848	DDX17	1
GO:0061013	regulation of mRNA catabolic process	1/97	166/18722	0.579422172472182	0.668972685048106	0.624297284371848	CIRBP	1
GO:1902904	negative regulation of supramolecular fiber organization	1/97	166/18722	0.579422172472182	0.668972685048106	0.624297284371848	SPTBN2	1
GO:0007254	JNK cascade	1/97	167/18722	0.581620709294245	0.670194320578924	0.625437336516618	IRAK1	1
GO:0034728	nucleosome organization	1/97	167/18722	0.581620709294245	0.670194320578924	0.625437336516618	NASP	1
GO:0034767	positive regulation of ion transmembrane transport	1/97	167/18722	0.581620709294245	0.670194320578924	0.625437336516618	STIM2	1
GO:0018205	peptidyl-lysine modification	2/97	376/18722	0.583106427671386	0.671398093358879	0.626560718822538	KMT2B/LIAS	2
GO:0002822	regulation of adaptive immune response based on somatic recombination of immune receptors built from immunoglobulin superfamily domains	1/97	168/18722	0.583807871309791	0.671398093358879	0.626560718822538	SLC15A4	1
GO:2000241	regulation of reproductive process	1/97	168/18722	0.583807871309791	0.671398093358879	0.626560718822538	CACNA1H	1
GO:0006937	regulation of muscle contraction	1/97	169/18722	0.585983716759988	0.67258417490095	0.627667591348589	DLG1	1
GO:0009152	purine ribonucleotide biosynthetic process	1/97	169/18722	0.585983716759988	0.67258417490095	0.627667591348589	AK2	1
GO:0031214	biomineral tissue development	1/97	169/18722	0.585983716759988	0.67258417490095	0.627667591348589	IFT80	1
GO:0030178	negative regulation of Wnt signaling pathway	1/97	170/18722	0.58814830359092	0.674190805741737	0.629166928008081	IFT80	1
GO:0043487	regulation of RNA stability	1/97	170/18722	0.58814830359092	0.674190805741737	0.629166928008081	CIRBP	1
GO:0042129	regulation of T cell proliferation	1/97	171/18722	0.590301689455068	0.675341906884676	0.630241156199509	DLG1	1
GO:0051048	negative regulation of secretion	1/97	171/18722	0.590301689455068	0.675341906884676	0.630241156199509	TNFRSF1A	1
GO:0110148	biomineralization	1/97	171/18722	0.590301689455068	0.675341906884676	0.630241156199509	IFT80	1
GO:0007018	microtubule-based movement	2/97	382/18722	0.591774930988597	0.676037962206884	0.630890727485661	KIF22/IFT172	2
GO:0032535	regulation of cellular component size	2/97	382/18722	0.591774930988597	0.676037962206884	0.630890727485661	DLG1/SPTBN2	2
GO:0048515	spermatid differentiation	1/97	172/18722	0.592443931712783	0.676037962206884	0.630890727485661	SBF1	1
GO:1990138	neuron projection extension	1/97	172/18722	0.592443931712783	0.676037962206884	0.630890727485661	CPNE1	1
GO:0000910	cytokinesis	1/97	173/18722	0.594575087433745	0.677660892394515	0.632405274987388	CENPA	1
GO:0014706	striated muscle tissue development	2/97	384/18722	0.594634940745499	0.677660892394515	0.632405274987388	DDX17/ARRB2	2
GO:0042326	negative regulation of phosphorylation	2/97	385/18722	0.596059412394891	0.678845441894181	0.633510717784044	ARRB2/TARBP2	2
GO:0007584	response to nutrient	1/97	174/18722	0.59669521339843	0.679130833583881	0.633777050417414	USF2	1
GO:0050727	regulation of inflammatory response	2/97	386/18722	0.597480194510323	0.679585537368838	0.634201388128784	IRF3/TNFRSF1A	2
GO:1905475	regulation of protein localization to membrane	1/97	175/18722	0.598804366099548	0.6806525450893	0.635197138833075	DLG1	1
GO:0050728	negative regulation of inflammatory response	1/97	176/18722	0.600902601743499	0.682597478655791	0.63701218565185	TNFRSF1A	1
GO:0006333	chromatin assembly or disassembly	1/97	177/18722	0.602989976251796	0.68364715635493	0.637991763670033	NASP	1
GO:0030324	lung development	1/97	177/18722	0.602989976251796	0.68364715635493	0.637991763670033	PKD1	1
GO:0043405	regulation of MAP kinase activity	1/97	177/18722	0.602989976251796	0.68364715635493	0.637991763670033	IRAK1	1
GO:0035265	organ growth	1/97	178/18722	0.605066545262504	0.685560616515292	0.639777438942831	IFT80	1
GO:0006941	striated muscle contraction	1/97	179/18722	0.607132364131655	0.686137408951351	0.64031571196881	DLG1	1
GO:0007416	synapse assembly	1/97	179/18722	0.607132364131655	0.686137408951351	0.64031571196881	SPTBN2	1
GO:0010950	positive regulation of endopeptidase activity	1/97	179/18722	0.607132364131655	0.686137408951351	0.64031571196881	DDX3X	1
GO:1901991	negative regulation of mitotic cell cycle phase transition	1/97	179/18722	0.607132364131655	0.686137408951351	0.64031571196881	DLG1	1
GO:0007033	vacuole organization	1/97	180/18722	0.609187487934665	0.687138542052985	0.641249987299648	MBTPS1	1
GO:0043409	negative regulation of MAPK cascade	1/97	180/18722	0.609187487934665	0.687138542052985	0.641249987299648	DLG1	1
GO:0048660	regulation of smooth muscle cell proliferation	1/97	180/18722	0.609187487934665	0.687138542052985	0.641249987299648	IRAK1	1
GO:0030323	respiratory tube development	1/97	181/18722	0.611231971467744	0.68753070533707	0.641615961096122	PKD1	1
GO:0032640	tumor necrosis factor production	1/97	181/18722	0.611231971467744	0.68753070533707	0.641615961096122	ARRB2	1
GO:0032680	regulation of tumor necrosis factor production	1/97	181/18722	0.611231971467744	0.68753070533707	0.641615961096122	ARRB2	1
GO:0099504	synaptic vesicle cycle	1/97	181/18722	0.611231971467744	0.68753070533707	0.641615961096122	BRSK2	1
GO:0032970	regulation of actin filament-based process	2/97	396/18722	0.61148505159871	0.68753070533707	0.641615961096122	DLG1/SPTBN2	2
GO:0009260	ribonucleotide biosynthetic process	1/97	182/18722	0.613265869249289	0.689093516562458	0.643074404506148	AK2	1
GO:0002819	regulation of adaptive immune response	1/97	183/18722	0.615289235521286	0.69092670205352	0.64478516602063	SLC15A4	1
GO:0048659	smooth muscle cell proliferation	1/97	184/18722	0.61730212425069	0.692745795705899	0.646482776779007	IRAK1	1
GO:0007369	gastrulation	1/97	185/18722	0.619304589130811	0.69455088462953	0.64816731807383	POFUT2	1
GO:0071706	tumor necrosis factor superfamily cytokine production	1/97	186/18722	0.621296683582681	0.695899652577044	0.649426012465546	ARRB2	1
GO:1903555	regulation of tumor necrosis factor superfamily cytokine production	1/97	186/18722	0.621296683582681	0.695899652577044	0.649426012465546	ARRB2	1
GO:0002695	negative regulation of leukocyte activation	1/97	187/18722	0.623278460756423	0.697676143691158	0.651083865772624	DLG1	1
GO:0001906	cell killing	1/97	188/18722	0.62524997353261	0.698995373074186	0.652314994247218	ARRB2	1
GO:0030308	negative regulation of cell growth	1/97	188/18722	0.62524997353261	0.698995373074186	0.652314994247218	DDX3X	1
GO:0034655	nucleobase-containing compound catabolic process	2/97	407/18722	0.626464487350855	0.699909310012394	0.653167896557526	CIRBP/AGO1	2
GO:0009060	aerobic respiration	1/97	189/18722	0.627211274523618	0.700299858761962	0.653532363641488	COX10	1
GO:0009566	fertilization	1/97	190/18722	0.62916241607497	0.700703309880084	0.653908871446739	CACNA1H	1
GO:0009755	hormone-mediated signaling pathway	1/97	190/18722	0.62916241607497	0.700703309880084	0.653908871446739	DDX17	1
GO:0046390	ribose phosphate biosynthetic process	1/97	190/18722	0.62916241607497	0.700703309880084	0.653908871446739	AK2	1
GO:0099111	microtubule-based transport	1/97	190/18722	0.62916241607497	0.700703309880084	0.653908871446739	IFT172	1
GO:0006164	purine nucleotide biosynthetic process	1/97	191/18722	0.631103450266678	0.701978159507983	0.655098583939444	AK2	1
GO:0050821	protein stabilization	1/97	191/18722	0.631103450266678	0.701978159507983	0.655098583939444	VHL	1
GO:0032872	regulation of stress-activated MAPK cascade	1/97	192/18722	0.633034428914572	0.703682029115	0.656688665556167	DLG1	1
GO:0001935	endothelial cell proliferation	1/97	193/18722	0.63495540357163	0.704928448675557	0.657851846601126	DLG1	1
GO:0007565	female pregnancy	1/97	193/18722	0.63495540357163	0.704928448675557	0.657851846601126	TRO	1
GO:0002285	lymphocyte activation involved in immune response	1/97	194/18722	0.636866425529294	0.706160696986255	0.65900180278205	SLC15A4	1
GO:1901654	response to ketone	1/97	194/18722	0.636866425529294	0.706160696986255	0.65900180278205	NASP	1
GO:0030073	insulin secretion	1/97	195/18722	0.638767545818783	0.706934829427819	0.659724237033573	BRSK2	1
GO:0030705	cytoskeleton-dependent intracellular transport	1/97	195/18722	0.638767545818783	0.706934829427819	0.659724237033573	IFT172	1
GO:0070302	regulation of stress-activated protein kinase signaling cascade	1/97	195/18722	0.638767545818783	0.706934829427819	0.659724237033573	DLG1	1
GO:0006006	glucose metabolic process	1/97	196/18722	0.640658815212402	0.707695169937008	0.660433800406928	FAM3A	1
GO:0022408	negative regulation of cell-cell adhesion	1/97	196/18722	0.640658815212402	0.707695169937008	0.660433800406928	DLG1	1
GO:0090276	regulation of peptide hormone secretion	1/97	196/18722	0.640658815212402	0.707695169937008	0.660433800406928	BRSK2	1
GO:0010952	positive regulation of peptidase activity	1/97	197/18722	0.642540284224839	0.709329067682148	0.661958583029643	DDX3X	1
GO:0034329	cell junction assembly	2/97	420/18722	0.64359425634528	0.710047981186939	0.662629485980945	DLG1/SPTBN2	2
GO:0007179	transforming growth factor beta receptor signaling pathway	1/97	198/18722	0.644412003114458	0.710061475931743	0.662642079518354	ARRB2	1
GO:0050864	regulation of B cell activation	1/97	198/18722	0.644412003114458	0.710061475931743	0.662642079518354	SLC15A4	1
GO:0042098	T cell proliferation	1/97	199/18722	0.646274021884588	0.711668395117132	0.66414168526619	DLG1	1
GO:0002791	regulation of peptide secretion	1/97	200/18722	0.648126390284804	0.711929486649289	0.664385340557566	BRSK2	1
GO:0045216	cell-cell junction organization	1/97	200/18722	0.648126390284804	0.711929486649289	0.664385340557566	DLG1	1
GO:0072522	purine-containing compound biosynthetic process	1/97	200/18722	0.648126390284804	0.711929486649289	0.664385340557566	AK2	1
GO:0099003	vesicle-mediated transport in synapse	1/97	200/18722	0.648126390284804	0.711929486649289	0.664385340557566	BRSK2	1
GO:0006473	protein acetylation	1/97	201/18722	0.649969157812197	0.71350910661451	0.665859470184482	DDX3X	1
GO:0050808	synapse organization	2/97	426/18722	0.651291995114119	0.71374384152509	0.666078529004816	DLG1/SPTBN2	2
GO:0017157	regulation of exocytosis	1/97	202/18722	0.651802373712646	0.71374384152509	0.666078529004816	CACNA1H	1
GO:0019722	calcium-mediated signaling	1/97	202/18722	0.651802373712646	0.71374384152509	0.666078529004816	PTBP1	1
GO:0090087	regulation of peptide transport	1/97	202/18722	0.651802373712646	0.71374384152509	0.666078529004816	BRSK2	1
GO:0031331	positive regulation of cellular catabolic process	2/97	427/18722	0.652562220582958	0.714132336988054	0.666441079924966	CSNK1D/ATXN3	2
GO:0060541	respiratory system development	1/97	203/18722	0.653626086982077	0.714852848231639	0.66711347391471	PKD1	1
GO:0071383	cellular response to steroid hormone stimulus	1/97	204/18722	0.655440346367721	0.716392641442215	0.668550436501288	DDX17	1
GO:0016064	immunoglobulin mediated immune response	1/97	207/18722	0.660826884989956	0.721832588746773	0.673627092701559	SLC15A4	1
GO:1901215	negative regulation of neuron death	1/97	208/18722	0.662603811382393	0.723325399050872	0.675020209998814	ARRB2	1
GO:0007389	pattern specification process	2/97	436/18722	0.663831301299099	0.723769068763334	0.67543425051622	ACD/IFT172	2
GO:0048732	gland development	2/97	436/18722	0.663831301299099	0.723769068763334	0.67543425051622	USF2/PKD1	2
GO:1902905	positive regulation of supramolecular fiber organization	1/97	209/18722	0.664371523940236	0.723910381153669	0.675566125768388	DLG1	1
GO:0019724	B cell mediated immunity	1/97	210/18722	0.666130069944546	0.724483228446783	0.676100717116352	SLC15A4	1
GO:0045637	regulation of myeloid cell differentiation	1/97	210/18722	0.666130069944546	0.724483228446783	0.676100717116352	EIF6	1
GO:0050866	negative regulation of cell activation	1/97	210/18722	0.666130069944546	0.724483228446783	0.676100717116352	DLG1	1
GO:0000280	nuclear division	2/97	439/18722	0.667522744944651	0.725076508906475	0.676654377061122	AKAP8L/KIF22	2
GO:0046474	glycerophospholipid biosynthetic process	1/97	211/18722	0.667879496436302	0.725076508906475	0.676654377061122	PIGQ	1
GO:0002443	leukocyte mediated immunity	2/97	440/18722	0.6687460442589	0.725076508906475	0.676654377061122	ARRB2/SLC15A4	2
GO:0006469	negative regulation of protein kinase activity	1/97	212/18722	0.669619850217604	0.725076508906475	0.676654377061122	TARBP2	1
GO:0030258	lipid modification	1/97	212/18722	0.669619850217604	0.725076508906475	0.676654377061122	DECR2	1
GO:0043523	regulation of neuron apoptotic process	1/97	212/18722	0.669619850217604	0.725076508906475	0.676654377061122	ARRB2	1
GO:0007015	actin filament organization	2/97	441/18722	0.669965758938541	0.725076508906475	0.676654377061122	DLG1/SPTBN2	2
GO:0045936	negative regulation of phosphate metabolic process	2/97	441/18722	0.669965758938541	0.725076508906475	0.676654377061122	ARRB2/TARBP2	2
GO:0010563	negative regulation of phosphorus metabolic process	2/97	442/18722	0.67118189285842	0.725947041171408	0.677466773353381	ARRB2/TARBP2	2
GO:0022411	cellular component disassembly	2/97	443/18722	0.672394449949325	0.726812639644794	0.678274565343054	AKAP8L/SPTBN2	2
GO:0044242	cellular lipid catabolic process	1/97	214/18722	0.673073525670061	0.727100873625195	0.678543550452984	DECR2	1
GO:0046700	heterocycle catabolic process	2/97	445/18722	0.674808849643037	0.728529088745055	0.679876386368045	CIRBP/AGO1	2
GO:0002377	immunoglobulin production	1/97	216/18722	0.676491465986645	0.729898686985591	0.681154519962073	SLC15A4	1
GO:0070374	positive regulation of ERK1 and ERK2 cascade	1/97	217/18722	0.67818714997018	0.73062050462996	0.681828133108415	ARRB2	1
GO:0006874	cellular calcium ion homeostasis	2/97	448/18722	0.678403724378471	0.73062050462996	0.681828133108415	PKD1/STIM2	2
GO:0022407	regulation of cell-cell adhesion	2/97	448/18722	0.678403724378471	0.73062050462996	0.681828133108415	IRAK1/DLG1	2
GO:0042445	hormone metabolic process	1/97	218/18722	0.679874037106245	0.731756976445855	0.682888708949978	CACNA1H	1
GO:0034764	positive regulation of transmembrane transport	1/97	219/18722	0.681552172558077	0.732667379344221	0.683738313231046	STIM2	1
GO:0071805	potassium ion transmembrane transport	1/97	219/18722	0.681552172558077	0.732667379344221	0.683738313231046	DLG1	1
GO:0044270	cellular nitrogen compound catabolic process	2/97	451/18722	0.681966630461637	0.732667379344221	0.683738313231046	CIRBP/AGO1	2
GO:0002064	epithelial cell development	1/97	220/18722	0.683221601259469	0.73312214426077	0.684162707991511	TNFRSF1A	1
GO:0044706	multi-multicellular organism process	1/97	220/18722	0.683221601259469	0.73312214426077	0.684162707991511	TRO	1
GO:0010810	regulation of cell-substrate adhesion	1/97	221/18722	0.68488236791593	0.734457186518117	0.685408593323472	ATXN3	1
GO:0032984	protein-containing complex disassembly	1/97	224/18722	0.689813139270534	0.739295176008481	0.689923491716426	SPTBN2	1
GO:0008037	cell recognition	1/97	225/18722	0.69143970027663	0.74013854984074	0.690710543273175	DLG1	1
GO:0050670	regulation of lymphocyte proliferation	1/97	225/18722	0.69143970027663	0.74013854984074	0.690710543273175	DLG1	1
GO:0055074	calcium ion homeostasis	2/97	460/18722	0.692464732258343	0.740785996948701	0.691314752503698	PKD1/STIM2	2
GO:0051495	positive regulation of cytoskeleton organization	1/97	226/18722	0.69305781938098	0.740970852376391	0.691487262897751	DLG1	1
GO:0032944	regulation of mononuclear cell proliferation	1/97	227/18722	0.694667539943267	0.742241741163624	0.692673279063047	DLG1	1
GO:0001649	osteoblast differentiation	1/97	229/18722	0.697861957779612	0.744301652489689	0.694595625185171	IFT80	1
GO:0033157	regulation of intracellular protein transport	1/97	229/18722	0.697861957779612	0.744301652489689	0.694595625185171	BRSK2	1
GO:0071695	anatomical structure maturation	1/97	229/18722	0.697861957779612	0.744301652489689	0.694595625185171	IFT80	1
GO:0045055	regulated exocytosis	1/97	230/18722	0.699446740675593	0.745090395052006	0.695331693862905	CACNA1H	1
GO:0045333	cellular respiration	1/97	230/18722	0.699446740675593	0.745090395052006	0.695331693862905	COX10	1
GO:0019439	aromatic compound catabolic process	2/97	467/18722	0.700433909274251	0.745691414281706	0.695892575766371	CIRBP/AGO1	2
GO:0007160	cell-matrix adhesion	1/97	233/18722	0.704151894447885	0.749197217810272	0.699164254373499	PKD1	1
GO:0048588	developmental cell growth	1/97	234/18722	0.705704020914354	0.749943453207961	0.699860654604318	CPNE1	1
GO:0060560	developmental growth involved in morphogenesis	1/97	234/18722	0.705704020914354	0.749943453207961	0.699860654604318	CPNE1	1
GO:0045930	negative regulation of mitotic cell cycle	1/97	235/18722	0.707248087875156	0.750953385266392	0.700803141279142	DLG1	1
GO:0030072	peptide hormone secretion	1/97	236/18722	0.708784136746045	0.750953385266392	0.700803141279142	BRSK2	1
GO:0046395	carboxylic acid catabolic process	1/97	236/18722	0.708784136746045	0.750953385266392	0.700803141279142	DECR2	1
GO:0048738	cardiac muscle tissue development	1/97	236/18722	0.708784136746045	0.750953385266392	0.700803141279142	ARRB2	1
GO:0090068	positive regulation of cell cycle process	1/97	236/18722	0.708784136746045	0.750953385266392	0.700803141279142	DDX3X	1
GO:0033673	negative regulation of kinase activity	1/97	237/18722	0.710312208732177	0.752120374771668	0.701892196774706	TARBP2	1
GO:0051259	protein complex oligomerization	1/97	238/18722	0.711832344829173	0.753277565386454	0.702972107770264	PKD1	1
GO:0072593	reactive oxygen species metabolic process	1/97	239/18722	0.713344585824172	0.753972724705046	0.703620842889803	EIF6	1
GO:1903039	positive regulation of leukocyte cell-cell adhesion	1/97	239/18722	0.713344585824172	0.753972724705046	0.703620842889803	IRAK1	1
GO:0043410	positive regulation of MAPK cascade	2/97	480/18722	0.7147851078747	0.754206306498743	0.703838825600821	IRAK1/ARRB2	2
GO:0016054	organic acid catabolic process	1/97	240/18722	0.71484897229688	0.754206306498743	0.703838825600821	DECR2	1
GO:0032886	regulation of microtubule-based process	1/97	240/18722	0.71484897229688	0.754206306498743	0.703838825600821	PKD1	1
GO:0006813	potassium ion transport	1/97	241/18722	0.716345544620611	0.755333250697451	0.704890510099481	DLG1	1
GO:0016049	cell growth	2/97	482/18722	0.716941799142644	0.75551009676538	0.705055546015637	DDX3X/CPNE1	2
GO:0002790	peptide secretion	1/97	242/18722	0.717834342963331	0.755998773383723	0.70551158778324	BRSK2	1
GO:0043543	protein acylation	1/97	243/18722	0.719315407288686	0.757106306298479	0.706545157324252	DDX3X	1
GO:0072503	cellular divalent inorganic cation homeostasis	2/97	486/18722	0.721214657215092	0.758652410901079	0.707988009814841	PKD1/STIM2	2
GO:0070663	regulation of leukocyte proliferation	1/97	245/18722	0.722254492726466	0.758840685743003	0.708163711267465	DLG1	1
GO:0098656	anion transmembrane transport	1/97	245/18722	0.722254492726466	0.758840685743003	0.708163711267465	SLC15A4	1
GO:0003007	heart morphogenesis	1/97	246/18722	0.723712592753826	0.759467441086306	0.708748610572826	IFT172	1
GO:0051402	neuron apoptotic process	1/97	246/18722	0.723712592753826	0.759467441086306	0.708748610572826	ARRB2	1
GO:0033002	muscle cell proliferation	1/97	248/18722	0.726606103209536	0.762050303366099	0.711158983885848	IRAK1	1
GO:0045926	negative regulation of growth	1/97	249/18722	0.728041591354425	0.762195561495161	0.711294541372026	DDX3X	1
GO:0046883	regulation of hormone secretion	1/97	249/18722	0.728041591354425	0.762195561495161	0.711294541372026	BRSK2	1
GO:1901988	negative regulation of cell cycle phase transition	1/97	249/18722	0.728041591354425	0.762195561495161	0.711294541372026	DLG1	1
GO:0071560	cellular response to transforming growth factor beta stimulus	1/97	250/18722	0.729469619592319	0.763237352724783	0.712266759595687	ARRB2	1
GO:1901361	organic cyclic compound catabolic process	2/97	495/18722	0.730632729012976	0.764000890421042	0.712979306641245	CIRBP/AGO1	2
GO:0045017	glycerolipid biosynthetic process	1/97	252/18722	0.732303449614669	0.765294002175852	0.714186061677676	PIGQ	1
GO:0008654	phospholipid biosynthetic process	1/97	253/18722	0.733709327545767	0.766308971838381	0.715133249534818	PIGQ	1
GO:0071559	response to transforming growth factor beta	1/97	256/18722	0.737883265839608	0.770212076776335	0.718775696928926	ARRB2	1
GO:0045927	positive regulation of growth	1/97	259/18722	0.741992444279699	0.774043005482313	0.722350788171392	DDX3X	1
GO:0051091	positive regulation of DNA-binding transcription factor activity	1/97	260/18722	0.743347951667712	0.774998485387448	0.72324245912206	IRAK1	1
GO:0090305	nucleic acid phosphodiester bond hydrolysis	1/97	261/18722	0.744696410593518	0.775945491652702	0.724126222320311	POLG	1
GO:0031330	negative regulation of cellular catabolic process	1/97	262/18722	0.746037857328387	0.776884077064351	0.725002127027245	CIRBP	1
GO:0043588	skin development	1/97	263/18722	0.747372327958894	0.777814294091812	0.725870222208259	PKD1	1
GO:0032868	response to insulin	1/97	264/18722	0.748699858387844	0.778736194889539	0.726730556534823	EIF6	1
GO:0050708	regulation of protein secretion	1/97	268/18722	0.753941289764129	0.783263697026611	0.730955702571928	BRSK2	1
GO:0051348	negative regulation of transferase activity	1/97	268/18722	0.753941289764129	0.783263697026611	0.730955702571928	TARBP2	1
GO:0048872	homeostasis of number of cells	1/97	272/18722	0.759074502986518	0.788132125303434	0.735499006985263	SLC15A4	1
GO:0046942	carboxylic acid transport	1/97	273/18722	0.760341157361061	0.78898261355359	0.736292697844142	SLC15A4	1
GO:0002366	leukocyte activation involved in immune response	1/97	275/18722	0.762854726814064	0.791125225513644	0.738292221678255	SLC15A4	1
GO:1903829	positive regulation of cellular protein localization	1/97	276/18722	0.764101709602541	0.79195256556689	0.739064310225423	DLG1	1
GO:0007281	germ cell development	1/97	278/18722	0.766576239286551	0.794050475829724	0.741022117635525	SBF1	1
GO:0002263	cell activation involved in immune response	1/97	279/18722	0.767803852862197	0.794855074924282	0.741772983912979	SLC15A4	1
GO:0021700	developmental maturation	1/97	280/18722	0.769025076430616	0.795652118396231	0.742516799148167	IFT80	1
GO:1903532	positive regulation of secretion by cell	1/97	282/18722	0.771448485044988	0.797691307410155	0.74441980683767	CACNA1H	1
GO:0006520	cellular amino acid metabolic process	1/97	284/18722	0.773846726455278	0.799233613790659	0.745859114759411	HARS2	1
GO:0022409	positive regulation of cell-cell adhesion	1/97	284/18722	0.773846726455278	0.799233613790659	0.745859114759411	IRAK1	1
GO:0046651	lymphocyte proliferation	1/97	288/18722	0.778568739704671	0.803639747130759	0.749970997262666	DLG1	1
GO:0034504	protein localization to nucleus	1/97	290/18722	0.780893021013572	0.8055672299865	0.751769758765799	DNAJB6	1
GO:0032943	mononuclear cell proliferation	1/97	291/18722	0.782046090510192	0.806284945947057	0.752439544147387	DLG1	1
GO:0010948	negative regulation of cell cycle process	1/97	294/18722	0.785469387298238	0.809341046058909	0.755291551476296	DLG1	1
GO:0046879	hormone secretion	1/97	295/18722	0.786598618328847	0.810031170627195	0.755935588076727	BRSK2	1
GO:0051056	regulation of small GTPase mediated signal transduction	1/97	302/18722	0.794340199101484	0.817525844142391	0.762929751556591	GMIP	1
GO:0007162	negative regulation of cell adhesion	1/97	303/18722	0.795423206739223	0.817685780455539	0.763079006986899	DLG1	1
GO:0015849	organic acid transport	1/97	303/18722	0.795423206739223	0.817685780455539	0.763079006986899	SLC15A4	1
GO:0006650	glycerophospholipid metabolic process	1/97	306/18722	0.798638478088591	0.820034733180074	0.765271091715948	PIGQ	1
GO:0009914	hormone transport	1/97	306/18722	0.798638478088591	0.820034733180074	0.765271091715948	BRSK2	1
GO:0002440	production of molecular mediator of immune response	1/97	308/18722	0.800754155315962	0.821728507463353	0.766851752195851	SLC15A4	1
GO:0022604	regulation of cell morphogenesis	1/97	309/18722	0.801803728843406	0.822326919110485	0.767410200656589	DLG1	1
GO:0051047	positive regulation of secretion	1/97	310/18722	0.802847830201261	0.822440862664046	0.767516534820375	CACNA1H	1
GO:0060326	cell chemotaxis	1/97	310/18722	0.802847830201261	0.822440862664046	0.767516534820375	ARRB2	1
GO:0019932	second-messenger-mediated signaling	1/97	312/18722	0.804919729202592	0.824084484659797	0.769050392287824	PTBP1	1
GO:0006959	humoral immune response	1/97	317/18722	0.810005672594956	0.828810215197277	0.773460528616499	FAM3A	1
GO:0070661	leukocyte proliferation	1/97	318/18722	0.811007001025181	0.829353447104057	0.773967482355818	DLG1	1
GO:0007204	positive regulation of cytosolic calcium ion concentration	1/97	319/18722	0.812003106268637	0.829409893598845	0.774020159235153	PKD1	1
GO:1901214	regulation of neuron death	1/97	319/18722	0.812003106268637	0.829409893598845	0.774020159235153	ARRB2	1
GO:0009895	negative regulation of catabolic process	1/97	320/18722	0.812994015288468	0.829460907959241	0.774067766749436	CIRBP	1
GO:0016042	lipid catabolic process	1/97	320/18722	0.812994015288468	0.829460907959241	0.774067766749436	DECR2	1
GO:0008544	epidermis development	1/97	324/18722	0.816906223588414	0.832970313583791	0.777342806897015	IFT172	1
GO:0051235	maintenance of location	1/97	326/18722	0.818831841380647	0.834451177083283	0.778724775222361	PKD1	1
GO:0050863	regulation of T cell activation	1/97	329/18722	0.821682747693619	0.836872723387551	0.78098460557945	DLG1	1
GO:0042113	B cell activation	1/97	334/18722	0.826335913909952	0.841125990891019	0.784953830947645	SLC15A4	1
GO:0062197	cellular response to chemical stress	1/97	337/18722	0.829069917047291	0.843421964082155	0.787096474227786	DDX3X	1
GO:0006790	sulfur compound metabolic process	1/97	339/18722	0.830868875726635	0.844277710608679	0.787895072204296	LIAS	1
GO:0048545	response to steroid hormone	1/97	339/18722	0.830868875726635	0.844277710608679	0.787895072204296	DDX17	1
GO:0042742	defense response to bacterium	1/97	350/18722	0.840433304547286	0.853504559859945	0.796505733087199	TNFRSF1A	1
GO:0051480	regulation of cytosolic calcium ion concentration	1/97	353/18722	0.842947547980503	0.855565070287637	0.798428638301685	PKD1	1
GO:0015711	organic anion transport	1/97	354/18722	0.843776884789577	0.855914066676654	0.798754327978989	SLC15A4	1
GO:0007178	transmembrane receptor protein serine/threonine kinase signaling pathway	1/97	355/18722	0.844601887085712	0.856258267356015	0.7990755422142	ARRB2	1
GO:0002460	adaptive immune response based on somatic recombination of immune receptors built from immunoglobulin superfamily domains	1/97	356/18722	0.845422577288396	0.856597703310024	0.799392309922421	SLC15A4	1
GO:0001818	negative regulation of cytokine production	1/97	357/18722	0.846238977702368	0.856932405335598	0.79970465984389	ARRB2	1
GO:0070997	neuron death	1/97	361/18722	0.849462123582316	0.859702482132964	0.802289745095873	ARRB2	1
GO:1903706	regulation of hemopoiesis	1/97	367/18722	0.854171869617056	0.86397303851685	0.806275104756746	EIF6	1
GO:0044282	small molecule catabolic process	1/97	376/18722	0.860964370911202	0.870344143300716	0.81222073378453	DECR2	1
GO:0050878	regulation of body fluid levels	1/97	379/18722	0.863158201082899	0.872061838687192	0.813823717866126	USF2	1
GO:0030099	myeloid cell differentiation	1/97	381/18722	0.864601685581067	0.873019915051215	0.814717811878705	EIF6	1
GO:0006644	phospholipid metabolic process	1/97	383/18722	0.866030098726468	0.873961685205932	0.815596688644876	PIGQ	1
GO:0045786	negative regulation of cell cycle	1/97	385/18722	0.867443596256165	0.874887334210309	0.81646052086498	DLG1	1
GO:0046486	glycerolipid metabolic process	1/97	392/18722	0.872275588416994	0.879257782949778	0.820539101860168	PIGQ	1
GO:0001503	ossification	1/97	408/18722	0.882675301067268	0.889232317589481	0.829847516131212	IFT80	1
GO:0001558	regulation of cell growth	1/97	414/18722	0.886355232391883	0.891920248120371	0.832355941016891	DDX3X	1
GO:0043434	response to peptide hormone	1/97	414/18722	0.886355232391883	0.891920248120371	0.832355941016891	EIF6	1
GO:0007409	axonogenesis	1/97	418/18722	0.888744817840926	0.893814668484628	0.834123848011149	BRSK2	1
GO:0045785	positive regulation of cell adhesion	1/97	437/18722	0.899433361052373	0.904048469518435	0.843674214322067	IRAK1	1
GO:0050804	modulation of chemical synaptic transmission	1/97	439/18722	0.900497550803165	0.904602382943579	0.844191136245523	ARRB2	1
GO:0099177	regulation of trans-synaptic signaling	1/97	440/18722	0.901025458562947	0.904617245698449	0.844205006434412	ARRB2	1
GO:0051960	regulation of nervous system development	1/97	443/18722	0.902592606917431	0.905674881044639	0.845192010671267	DLG1	1
GO:0010975	regulation of neuron projection development	1/97	445/18722	0.9036237031813	0.906191213980464	0.845673861809395	BRSK2	1
GO:0006979	response to oxidative stress	1/97	446/18722	0.904135193075233	0.906191213980464	0.845673861809395	LIAS	1
GO:0023061	signal release	1/97	463/18722	0.912430628705798	0.913985908186547	0.852948009968399	BRSK2	1
GO:0061564	axon development	1/97	467/18722	0.914276834418216	0.915315195388594	0.854188524579737	BRSK2	1
GO:0051051	negative regulation of transport	1/97	470/18722	0.915636159407732	0.916155816705921	0.854973007440281	TNFRSF1A	1
GO:0042110	T cell activation	1/97	487/18722	0.922945585332236	0.922945585332236	0.861309341059966	DLG1	1

## Sheet: SE NMD-Gained with 0621
ID	Description	GeneRatio	BgRatio	pvalue	p.adjust	qvalue	geneID	Count
GO:1903313	positive regulation of mRNA metabolic process	6/112	118/18722	7.66218320595938e-05	0.0799075348273606	0.0770382529570225	SNRNP70/TNRC6A/DIS3L2/CNOT2/TRA2B/TRA2A	6
GO:0043414	macromolecule methylation	9/112	316/18722	0.000118967497155723	0.0799075348273606	0.0770382529570225	OGT/MTRR/ZMPSTE24/NSUN4/SETD2/EHMT1/CBLL1/EZH2/NSD2	9
GO:0070734	histone H3-K27 methylation	3/112	19/18722	0.000188327949728832	0.0799075348273606	0.0770382529570225	OGT/EHMT1/EZH2	3
GO:0008380	RNA splicing	10/112	434/18722	0.000278409967162042	0.0799075348273606	0.0770382529570225	RBM39/SRSF6/SUGP2/SNRNP70/SREK1/SRSF11/TSEN15/TRA2B/TRA2A/HNRNPA2B1	10
GO:0048026	positive regulation of mRNA splicing, via spliceosome	3/112	22/18722	0.000295415864074819	0.0799075348273606	0.0770382529570225	SNRNP70/TRA2B/TRA2A	3
GO:1903311	regulation of mRNA metabolic process	8/112	288/18722	0.000339644001478198	0.0799075348273606	0.0770382529570225	RBM39/SRSF6/SNRNP70/TNRC6A/DIS3L2/CNOT2/TRA2B/TRA2A	8
GO:0032259	methylation	9/112	364/18722	0.000340113330182218	0.0799075348273606	0.0770382529570225	OGT/MTRR/ZMPSTE24/NSUN4/SETD2/EHMT1/CBLL1/EZH2/NSD2	9
GO:0048024	regulation of mRNA splicing, via spliceosome	5/112	101/18722	0.000351435007487018	0.0799075348273606	0.0770382529570225	RBM39/SRSF6/SNRNP70/TRA2B/TRA2A	5
GO:0034968	histone lysine methylation	5/112	115/18722	0.000637345249714359	0.128814556581158	0.124189144564225	OGT/SETD2/EHMT1/EZH2/NSD2	5
GO:0050685	positive regulation of mRNA processing	3/112	32/18722	0.000910961868340106	0.158981173565603	0.153272552970282	SNRNP70/TRA2B/TRA2A	3
GO:0006305	DNA alkylation	4/112	76/18722	0.00111797889996832	0.158981173565603	0.153272552970282	MTRR/ZMPSTE24/EHMT1/EZH2	4
GO:0006306	DNA methylation	4/112	76/18722	0.00111797889996832	0.158981173565603	0.153272552970282	MTRR/ZMPSTE24/EHMT1/EZH2	4
GO:0018022	peptidyl-lysine methylation	5/112	131/18722	0.00114599266910714	0.158981173565603	0.153272552970282	OGT/SETD2/EHMT1/EZH2/NSD2	5
GO:0098727	maintenance of cell number	5/112	134/18722	0.00126755702961373	0.158981173565603	0.153272552970282	SS18/DIS3L2/CNOT2/EZH2/RBPJ	5
GO:0033120	positive regulation of RNA splicing	3/112	37/18722	0.00139640290774374	0.158981173565603	0.153272552970282	SNRNP70/TRA2B/TRA2A	3
GO:0050684	regulation of mRNA processing	5/112	137/18722	0.00139840504510701	0.158981173565603	0.153272552970282	RBM39/SRSF6/SNRNP70/TRA2B/TRA2A	5
GO:0016571	histone methylation	5/112	141/18722	0.00158804429931751	0.169920740026973	0.163819306666437	OGT/SETD2/EHMT1/EZH2/NSD2	5
GO:0007346	regulation of mitotic cell cycle	9/112	457/18722	0.00169923822291823	0.170163713588786	0.164053555648805	ZNF207/RPS6KB1/PHIP/ATF2/CHFR/ZMPSTE24/DLG1/ZNF655/EZH2	9
GO:0018026	peptidyl-lysine monomethylation	2/112	11/18722	0.00188325231287211	0.170163713588786	0.164053555648805	SETD2/EHMT1	2
GO:0018205	peptidyl-lysine modification	8/112	376/18722	0.00190418444411025	0.170163713588786	0.164053555648805	OGT/SAE1/ATF2/ZMPSTE24/SETD2/EHMT1/EZH2/NSD2	8
GO:0043484	regulation of RNA splicing	5/112	148/18722	0.00196450686386174	0.170163713588786	0.164053555648805	RBM39/SRSF6/SNRNP70/TRA2B/TRA2A	5
GO:0045605	negative regulation of epidermal cell differentiation	2/112	12/18722	0.00225108601388081	0.178031541706487	0.171638869525192	SRSF6/EZH2	2
GO:0045683	negative regulation of epidermis development	2/112	12/18722	0.00225108601388081	0.178031541706487	0.171638869525192	SRSF6/EZH2	2
GO:0051304	chromosome separation	4/112	96/18722	0.00264206670315909	0.192813998084558	0.185890524469127	TOP3A/ZNF207/DIS3L2/CHFR	4
GO:0018206	peptidyl-methionine modification	2/112	13/18722	0.00264999997367452	0.192813998084558	0.185890524469127	NAA25/NAA16	2
GO:0045930	negative regulation of mitotic cell cycle	6/112	235/18722	0.00290470923602094	0.200065046410292	0.192881205589854	ZNF207/ATF2/CHFR/DLG1/ZNF655/EZH2	6
GO:0044728	DNA methylation or demethylation	4/112	100/18722	0.00306234631551381	0.200065046410292	0.192881205589854	MTRR/ZMPSTE24/EHMT1/EZH2	4
GO:1902969	mitotic DNA replication	2/112	14/18722	0.00307961588756909	0.200065046410292	0.192881205589854	GINS1/ZMPSTE24	2
GO:0010452	histone H3-K36 methylation	2/112	15/18722	0.00353955879448081	0.22201577404002	0.214043736900364	SETD2/NSD2	2
GO:1901988	negative regulation of cell cycle phase transition	6/112	249/18722	0.00385807396980428	0.229149633132525	0.22092143676328	ZNF207/ATF2/CHFR/DLG1/ZNF655/EZH2	6
GO:0044772	mitotic cell cycle phase transition	8/112	424/18722	0.00396949910333156	0.229149633132525	0.22092143676328	ZNF207/RPS6KB1/CHFR/PPP2R2D/DLG1/MELK/ZNF655/EZH2	8
GO:0038066	p38MAPK cascade	3/112	55/18722	0.00436144793434717	0.229149633132525	0.22092143676328	MAP3K4/ATF2/DLG1	3
GO:1901991	negative regulation of mitotic cell cycle phase transition	5/112	179/18722	0.00444794029791358	0.229149633132525	0.22092143676328	ZNF207/CHFR/DLG1/ZNF655/EZH2	5
GO:0006474	N-terminal protein amino acid acetylation	2/112	17/18722	0.00454894230591823	0.229149633132525	0.22092143676328	NAA25/NAA16	2
GO:0008340	determination of adult lifespan	2/112	17/18722	0.00454894230591823	0.229149633132525	0.22092143676328	IDE/ZMPSTE24	2
GO:0006479	protein methylation	5/112	181/18722	0.00466109754035372	0.229149633132525	0.22092143676328	OGT/SETD2/EHMT1/EZH2/NSD2	5
GO:0008213	protein alkylation	5/112	181/18722	0.00466109754035372	0.229149633132525	0.22092143676328	OGT/SETD2/EHMT1/EZH2/NSD2	5
GO:0008286	insulin receptor signaling pathway	4/112	116/18722	0.0051993457072125	0.248884469511041	0.239947643994904	OGT/RPS6KB1/PHIP/IDE	4
GO:0033044	regulation of chromosome organization	5/112	187/18722	0.00534415088789651	0.249256678591891	0.240306487968572	CENPV/ZNF207/MAP3K4/CHFR/HNRNPA2B1	5
GO:0006304	DNA modification	4/112	120/18722	0.00585756051466639	0.266372564404454	0.256807784669321	MTRR/ZMPSTE24/EHMT1/EZH2	4
GO:0043984	histone H4-K16 acetylation	2/112	20/18722	0.00628128539284919	0.268806825930562	0.259154637886818	OGT/ZMPSTE24	2
GO:0003231	cardiac ventricle development	4/112	123/18722	0.00638615349357269	0.268806825930562	0.259154637886818	NPRL3/ZMPSTE24/NSD2/RBPJ	4
GO:0048857	neural nucleus development	3/112	64/18722	0.00666272949953759	0.268806825930562	0.259154637886818	ATF2/GLUD1/CCDC14	3
GO:0016570	histone modification	8/112	463/18722	0.00666971241625225	0.268806825930562	0.259154637886818	OGT/USP3/ATF2/ZMPSTE24/SETD2/EHMT1/EZH2/NSD2	8
GO:0000002	mitochondrial genome maintenance	2/112	21/18722	0.00691550007892013	0.268806825930562	0.259154637886818	TOP3A/AKT3	2
GO:0035020	regulation of Rac protein signal transduction	2/112	21/18722	0.00691550007892013	0.268806825930562	0.259154637886818	OGT/ALS2	2
GO:0031929	TOR signaling	4/112	126/18722	0.0069455309613724	0.268806825930562	0.259154637886818	RPS6KB1/NPRL3/ZMPSTE24/AKT3	4
GO:0006473	protein acetylation	5/112	201/18722	0.00720852173619859	0.273172938294692	0.263363973958483	OGT/ATF2/NAA25/NAA16/ZMPSTE24	5
GO:0043967	histone H4 acetylation	3/112	67/18722	0.00756243835692985	0.280736232066437	0.270655688563805	OGT/ATF2/ZMPSTE24	3
GO:0019827	stem cell population maintenance	4/112	131/18722	0.00794822427299349	0.289156399051503	0.278773508185414	SS18/DIS3L2/CNOT2/RBPJ	4
GO:0010948	negative regulation of cell cycle process	6/112	294/18722	0.00851171248604061	0.303584412002115	0.292683446888414	ZNF207/ATF2/CHFR/DLG1/ZNF655/EZH2	6
GO:0003281	ventricular septum development	3/112	71/18722	0.00886874545192872	0.310235538020353	0.299095747427394	NPRL3/NSD2/RBPJ	3
GO:0042176	regulation of protein catabolic process	7/112	391/18722	0.0091374496230901	0.313604167252847	0.302343417518731	OGT/SNRNP70/CHFR/IDE/ARIH2/CBLB/CTSC	7
GO:0009896	positive regulation of catabolic process	8/112	492/18722	0.00944682086663434	0.318217910303849	0.306791492471985	TNRC6A/DIS3L2/CNOT2/CHFR/IDE/ARIH2/CBLB/CTSC	8
GO:0048844	artery morphogenesis	3/112	74/18722	0.00992989058092866	0.328408563031077	0.316616224073247	NPRL3/AKT3/RBPJ	3
GO:0018027	peptidyl-lysine dimethylation	2/112	26/18722	0.0104965435820867	0.340950228139566	0.328707549017978	SETD2/EHMT1	2
GO:0006325	chromatin organization	7/112	409/18722	0.0115071108143309	0.367218150373122	0.354032255155592	CENPV/BRD9/CHD1L/ARID4B/SETD2/EHMT1/EZH2	7
GO:0000377	RNA splicing, via transesterification reactions with bulged adenosine as nucleophile	6/112	320/18722	0.0125581911663267	0.374043422055548	0.360612448218826	RBM39/SRSF6/SNRNP70/TRA2B/TRA2A/HNRNPA2B1	6
GO:0000398	mRNA splicing, via spliceosome	6/112	320/18722	0.0125581911663267	0.374043422055548	0.360612448218826	RBM39/SRSF6/SNRNP70/TRA2B/TRA2A/HNRNPA2B1	6
GO:0045732	positive regulation of protein catabolic process	5/112	231/18722	0.0126469343895739	0.374043422055548	0.360612448218826	CHFR/IDE/ARIH2/CBLB/CTSC	5
GO:0001942	hair follicle development	3/112	81/18722	0.0126827285021469	0.374043422055548	0.360612448218826	ZMPSTE24/GORAB/RBPJ	3
GO:0000289	nuclear-transcribed mRNA poly(A) tail shortening	2/112	29/18722	0.0129608549724225	0.374043422055548	0.360612448218826	TNRC6A/CNOT2	2
GO:0000375	RNA splicing, via transesterification reactions	6/112	324/18722	0.0132830505637518	0.374043422055548	0.360612448218826	RBM39/SRSF6/SNRNP70/TRA2B/TRA2A/HNRNPA2B1	6
GO:0031365	N-terminal protein amino acid modification	2/112	30/18722	0.0138329034623538	0.374043422055548	0.360612448218826	NAA25/NAA16	2
GO:0022404	molting cycle process	3/112	84/18722	0.013982931665628	0.374043422055548	0.360612448218826	ZMPSTE24/GORAB/RBPJ	3
GO:0022405	hair cycle process	3/112	84/18722	0.013982931665628	0.374043422055548	0.360612448218826	ZMPSTE24/GORAB/RBPJ	3
GO:0061157	mRNA destabilization	3/112	84/18722	0.013982931665628	0.374043422055548	0.360612448218826	TNRC6A/DIS3L2/CNOT2	3
GO:2000134	negative regulation of G1/S transition of mitotic cell cycle	3/112	84/18722	0.013982931665628	0.374043422055548	0.360612448218826	DLG1/ZNF655/EZH2	3
GO:0098773	skin epidermis development	3/112	85/18722	0.0144325531995089	0.377342700677094	0.363793257908069	ZMPSTE24/GORAB/RBPJ	3
GO:0071168	protein localization to chromatin	2/112	31/18722	0.0147297137355983	0.377342700677094	0.363793257908069	SETD2/EZH2	2
GO:0061014	positive regulation of mRNA catabolic process	3/112	87/18722	0.0153562367088792	0.377342700677094	0.363793257908069	TNRC6A/DIS3L2/CNOT2	3
GO:1901606	alpha-amino acid catabolic process	3/112	87/18722	0.0153562367088792	0.377342700677094	0.363793257908069	SCLY/GLUD1/MTRR	3
GO:0043543	protein acylation	5/112	243/18722	0.0154401169382866	0.377342700677094	0.363793257908069	OGT/ATF2/NAA25/NAA16/ZMPSTE24	5
GO:0051642	centrosome localization	2/112	32/18722	0.0156509638600822	0.377342700677094	0.363793257908069	DYNC1LI2/DLG1	2
GO:1903955	positive regulation of protein targeting to mitochondrion	2/112	32/18722	0.0156509638600822	0.377342700677094	0.363793257908069	SAE1/ARIH2	2
GO:0050779	RNA destabilization	3/112	88/18722	0.0158303308927704	0.377342700677094	0.363793257908069	TNRC6A/DIS3L2/CNOT2	3
GO:0003205	cardiac chamber development	4/112	161/18722	0.0159732753997451	0.377342700677094	0.363793257908069	NPRL3/ZMPSTE24/NSD2/RBPJ	4
GO:0010259	multicellular organism aging	2/112	33/18722	0.0165963348088613	0.382135860978718	0.368414307682384	IDE/ZMPSTE24	2
GO:0061842	microtubule organizing center localization	2/112	33/18722	0.0165963348088613	0.382135860978718	0.368414307682384	DYNC1LI2/DLG1	2
GO:0035909	aorta morphogenesis	2/112	34/18722	0.0175655104373947	0.399395793570262	0.385054478798678	NPRL3/RBPJ	2
GO:1902807	negative regulation of cell cycle G1/S phase transition	3/112	93/18722	0.0183238619136457	0.411495121245945	0.396719349553395	DLG1/ZNF655/EZH2	3
GO:1903749	positive regulation of establishment of protein localization to mitochondrion	2/112	36/18722	0.0195740254323639	0.434209173920365	0.418617796794843	SAE1/ARIH2	2
GO:0090305	nucleic acid phosphodiester bond hydrolysis	5/112	261/18722	0.0203598504651103	0.435983561427248	0.420328470436501	RNASET2/DIS3L2/CNOT2/TSEN15/XPA	5
GO:0033260	nuclear DNA replication	2/112	37/18722	0.0206127467194851	0.435983561427248	0.420328470436501	GINS1/ZMPSTE24	2
GO:0060428	lung epithelium development	2/112	37/18722	0.0206127467194851	0.435983561427248	0.420328470436501	SRSF6/RBPJ	2
GO:1904358	positive regulation of telomere maintenance via telomere lengthening	2/112	37/18722	0.0206127467194851	0.435983561427248	0.420328470436501	MAP3K4/HNRNPA2B1	2
GO:0032868	response to insulin	5/112	264/18722	0.0212687889392348	0.444688817016876	0.42872114183624	OGT/SRSF6/RPS6KB1/PHIP/IDE	5
GO:0006626	protein targeting to mitochondrion	3/112	100/18722	0.0221610280058856	0.445634574781224	0.429632939779242	SAE1/ARIH2/IMMP1L	3
GO:0060840	artery development	3/112	100/18722	0.0221610280058856	0.445634574781224	0.429632939779242	NPRL3/AKT3/RBPJ	3
GO:0031577	spindle checkpoint signaling	2/112	39/18722	0.0227575926564394	0.445634574781224	0.429632939779242	ZNF207/CHFR	2
GO:0001701	in utero embryonic development	6/112	367/18722	0.0230086411945486	0.445634574781224	0.429632939779242	GINS1/ATF2/ALS2/CNOT2/SETD2/RBPJ	6
GO:0060412	ventricular septum morphogenesis	2/112	40/18722	0.0238631159202854	0.445634574781224	0.429632939779242	NSD2/RBPJ	2
GO:0003279	cardiac septum development	3/112	103/18722	0.0239295342861091	0.445634574781224	0.429632939779242	NPRL3/NSD2/RBPJ	3
GO:0090277	positive regulation of peptide hormone secretion	3/112	103/18722	0.0239295342861091	0.445634574781224	0.429632939779242	ITSN1/TM7SF3/GLUD1	3
GO:0032006	regulation of TOR signaling	3/112	104/18722	0.0245355750860798	0.445634574781224	0.429632939779242	NPRL3/ZMPSTE24/AKT3	3
GO:0044786	cell cycle DNA replication	2/112	41/18722	0.0249903096845367	0.445634574781224	0.429632939779242	GINS1/ZMPSTE24	2
GO:0002793	positive regulation of peptide secretion	3/112	106/18722	0.025772449418645	0.445634574781224	0.429632939779242	ITSN1/TM7SF3/GLUD1	3
GO:0016601	Rac protein signal transduction	2/112	42/18722	0.0261388800651806	0.445634574781224	0.429632939779242	OGT/ALS2	2
GO:0090503	RNA phosphodiester bond hydrolysis, exonucleolytic	2/112	42/18722	0.0261388800651806	0.445634574781224	0.429632939779242	DIS3L2/CNOT2	2
GO:1902100	negative regulation of metaphase/anaphase transition of cell cycle	2/112	42/18722	0.0261388800651806	0.445634574781224	0.429632939779242	ZNF207/CHFR	2
GO:0042303	molting cycle	3/112	107/18722	0.0264032745791631	0.445634574781224	0.429632939779242	ZMPSTE24/GORAB/RBPJ	3
GO:0042633	hair cycle	3/112	107/18722	0.0264032745791631	0.445634574781224	0.429632939779242	ZMPSTE24/GORAB/RBPJ	3
GO:0051146	striated muscle cell differentiation	5/112	283/18722	0.0276425266440061	0.445634574781224	0.429632939779242	PIEZO1/ZMPSTE24/EZH2/RBPJ/SGCB	5
GO:0045786	negative regulation of cell cycle	6/112	385/18722	0.0282204609143068	0.445634574781224	0.429632939779242	ZNF207/ATF2/CHFR/DLG1/ZNF655/EZH2	6
GO:0021762	substantia nigra development	2/112	44/18722	0.0284989885440408	0.445634574781224	0.429632939779242	GLUD1/CCDC14	2
GO:1903214	regulation of protein targeting to mitochondrion	2/112	44/18722	0.0284989885440408	0.445634574781224	0.429632939779242	SAE1/ARIH2	2
GO:0000956	nuclear-transcribed mRNA catabolic process	3/112	112/18722	0.0296810321555091	0.445634574781224	0.429632939779242	TNRC6A/DIS3L2/CNOT2	3
GO:0051985	negative regulation of chromosome segregation	2/112	45/18722	0.0297099522154252	0.445634574781224	0.429632939779242	ZNF207/CHFR	2
GO:1905819	negative regulation of chromosome separation	2/112	45/18722	0.0297099522154252	0.445634574781224	0.429632939779242	ZNF207/CHFR	2
GO:1901987	regulation of cell cycle phase transition	6/112	390/18722	0.0297961518865826	0.445634574781224	0.429632939779242	ZNF207/ATF2/CHFR/DLG1/ZNF655/EZH2	6
GO:0051604	protein maturation	5/112	294/18722	0.0318345185375126	0.445634574781224	0.429632939779242	OGT/NAA25/NAA16/ZMPSTE24/IMMP1L	5
GO:0031641	regulation of myelination	2/112	47/18722	0.0321922820526897	0.445634574781224	0.429632939779242	DLG1/CTSC	2
GO:0046677	response to antibiotic	2/112	47/18722	0.0321922820526897	0.445634574781224	0.429632939779242	EHMT1/EZH2	2
GO:0051972	regulation of telomerase activity	2/112	47/18722	0.0321922820526897	0.445634574781224	0.429632939779242	MAP3K4/HNRNPA2B1	2
GO:1900744	regulation of p38MAPK cascade	2/112	47/18722	0.0321922820526897	0.445634574781224	0.429632939779242	MAP3K4/DLG1	2
GO:0032869	cellular response to insulin stimulus	4/112	203/18722	0.0337003090668517	0.445634574781224	0.429632939779242	OGT/RPS6KB1/PHIP/IDE	4
GO:1901990	regulation of mitotic cell cycle phase transition	5/112	299/18722	0.0338649071640598	0.445634574781224	0.429632939779242	ZNF207/CHFR/DLG1/ZNF655/EZH2	5
GO:0030857	negative regulation of epithelial cell differentiation	2/112	49/18722	0.0347532903120084	0.445634574781224	0.429632939779242	SRSF6/EZH2	2
GO:0072655	establishment of protein localization to mitochondrion	3/112	120/18722	0.0353517050358094	0.445634574781224	0.429632939779242	SAE1/ARIH2/IMMP1L	3
GO:0051222	positive regulation of protein transport	5/112	303/18722	0.0355461358653645	0.445634574781224	0.429632939779242	SAE1/TM7SF3/ZFAND1/GLUD1/ARIH2	5
GO:0018023	peptidyl-lysine trimethylation	2/112	50/18722	0.0360626116132952	0.445634574781224	0.429632939779242	OGT/SETD2	2
GO:1903747	regulation of establishment of protein localization to mitochondrion	2/112	50/18722	0.0360626116132952	0.445634574781224	0.429632939779242	SAE1/ARIH2	2
GO:0048706	embryonic skeletal system development	3/112	121/18722	0.036097162351265	0.445634574781224	0.429632939779242	SETD2/DLG1/DEAF1	3
GO:0048013	ephrin receptor signaling pathway	2/112	51/18722	0.0373907829007891	0.445634574781224	0.429632939779242	SS18/RBPJ	2
GO:0046474	glycerophospholipid biosynthetic process	4/112	211/18722	0.0379982051101142	0.445634574781224	0.429632939779242	PIGF/FAM126B/ETNK1/TPTE2	4
GO:0032206	positive regulation of telomere maintenance	2/112	52/18722	0.0387375362087276	0.445634574781224	0.429632939779242	MAP3K4/HNRNPA2B1	2
GO:0035196	production of miRNAs involved in gene silencing by miRNA	2/112	52/18722	0.0387375362087276	0.445634574781224	0.429632939779242	ZMPSTE24/HNRNPA2B1	2
GO:0055007	cardiac muscle cell differentiation	3/112	125/18722	0.0391596835925985	0.445634574781224	0.429632939779242	ZMPSTE24/RBPJ/SGCB	3
GO:0070585	protein localization to mitochondrion	3/112	125/18722	0.0391596835925985	0.445634574781224	0.429632939779242	SAE1/ARIH2/IMMP1L	3
GO:0016311	dephosphorylation	6/112	417/18722	0.0393052660841683	0.445634574781224	0.429632939779242	URI1/PALD1/PPP2R2D/TPTE2/DLG1/NT5C3A	6
GO:0000082	G1/S transition of mitotic cell cycle	4/112	214/18722	0.0396875489889316	0.445634574781224	0.429632939779242	RPS6KB1/DLG1/ZNF655/EZH2	4
GO:0043620	regulation of DNA-templated transcription in response to stress	2/112	53/18722	0.0401026060518832	0.445634574781224	0.429632939779242	BCLAF1/RBPJ	2
GO:2000772	regulation of cellular senescence	2/112	53/18722	0.0401026060518832	0.445634574781224	0.429632939779242	ZMPSTE24/AKT3	2
GO:0031050	dsRNA processing	2/112	54/18722	0.0414857294059149	0.445634574781224	0.429632939779242	ZMPSTE24/HNRNPA2B1	2
GO:0070918	production of small RNA involved in gene silencing by RNA	2/112	54/18722	0.0414857294059149	0.445634574781224	0.429632939779242	ZMPSTE24/HNRNPA2B1	2
GO:0007093	mitotic cell cycle checkpoint signaling	3/112	129/18722	0.0423504024163966	0.445634574781224	0.429632939779242	ZNF207/ATF2/CHFR	3
GO:2001020	regulation of response to DNA damage stimulus	4/112	219/18722	0.0425973820925141	0.445634574781224	0.429632939779242	BCLAF1/ZMPSTE24/SETD2/NSD2	4
GO:1904951	positive regulation of establishment of protein localization	5/112	319/18722	0.0427832523615365	0.445634574781224	0.429632939779242	SAE1/TM7SF3/ZFAND1/GLUD1/ARIH2	5
GO:0003229	ventricular cardiac muscle tissue development	2/112	55/18722	0.0428866456878609	0.445634574781224	0.429632939779242	ZMPSTE24/RBPJ	2
GO:0031503	protein-containing complex localization	4/112	220/18722	0.0431934909899587	0.445634574781224	0.429632939779242	BIRC5/SETD2/DLG1/HNRNPA2B1	4
GO:0031331	positive regulation of cellular catabolic process	6/112	427/18722	0.0432672201182866	0.445634574781224	0.429632939779242	TNRC6A/DIS3L2/CNOT2/CHFR/ARIH2/CTSC	6
GO:1903050	regulation of proteolysis involved in cellular protein catabolic process	4/112	221/18722	0.0437943133081117	0.445634574781224	0.429632939779242	OGT/CHFR/ARIH2/CTSC	4
GO:0006661	phosphatidylinositol biosynthetic process	3/112	131/18722	0.0439934211579222	0.445634574781224	0.429632939779242	PIGF/FAM126B/TPTE2	3
GO:0000288	nuclear-transcribed mRNA catabolic process, deadenylation-dependent decay	2/112	56/18722	0.0443050967367746	0.445634574781224	0.429632939779242	TNRC6A/CNOT2	2
GO:0008544	epidermis development	5/112	324/18722	0.0452145728728436	0.445634574781224	0.429632939779242	SRSF6/ZMPSTE24/GORAB/EZH2/RBPJ	5
GO:0046887	positive regulation of hormone secretion	3/112	133/18722	0.0456679717325972	0.445634574781224	0.429632939779242	ITSN1/TM7SF3/GLUD1	3
GO:1903052	positive regulation of proteolysis involved in cellular protein catabolic process	3/112	133/18722	0.0456679717325972	0.445634574781224	0.429632939779242	CHFR/ARIH2/CTSC	3
GO:0032434	regulation of proteasomal ubiquitin-dependent protein catabolic process	3/112	134/18722	0.0465170116372523	0.445634574781224	0.429632939779242	OGT/CHFR/ARIH2	3
GO:0035904	aorta development	2/112	58/18722	0.0471935824865948	0.445634574781224	0.429632939779242	NPRL3/RBPJ	2
GO:0045604	regulation of epidermal cell differentiation	2/112	58/18722	0.0471935824865948	0.445634574781224	0.429632939779242	SRSF6/EZH2	2
GO:0006406	mRNA export from nucleus	2/112	59/18722	0.0486631128033731	0.445634574781224	0.429632939779242	SETD2/HNRNPA2B1	2
GO:0071427	mRNA-containing ribonucleoprotein complex export from nucleus	2/112	59/18722	0.0486631128033731	0.445634574781224	0.429632939779242	SETD2/HNRNPA2B1	2
GO:1903322	positive regulation of protein modification by small protein conjugation or removal	3/112	138/18722	0.0499910141929235	0.445634574781224	0.429632939779242	SAE1/CHFR/CBLB	3
GO:0000381	regulation of alternative mRNA splicing, via spliceosome	2/112	60/18722	0.0501491690811125	0.445634574781224	0.429632939779242	SRSF6/TRA2B	2
GO:0090342	regulation of cell aging	2/112	61/18722	0.0516515049833785	0.445634574781224	0.429632939779242	ZMPSTE24/AKT3	2
GO:1904356	regulation of telomere maintenance via telomere lengthening	2/112	61/18722	0.0516515049833785	0.445634574781224	0.429632939779242	MAP3K4/HNRNPA2B1	2
GO:0032386	regulation of intracellular transport	5/112	337/18722	0.0519177324336022	0.445634574781224	0.429632939779242	SAE1/ZFAND1/REEP5/SETD2/ARIH2	5
GO:0009116	nucleoside metabolic process	2/112	62/18722	0.0531698764824936	0.445634574781224	0.429632939779242	PRPSAP2/NT5C3A	2
GO:0048738	cardiac muscle tissue development	4/112	236/18722	0.0533711152821929	0.445634574781224	0.429632939779242	NPRL3/ZMPSTE24/RBPJ/SGCB	4
GO:2000045	regulation of G1/S transition of mitotic cell cycle	3/112	142/18722	0.0535882855674134	0.445634574781224	0.429632939779242	DLG1/ZNF655/EZH2	3
GO:1902099	regulation of metaphase/anaphase transition of cell cycle	2/112	63/18722	0.0547040418411395	0.445634574781224	0.429632939779242	ZNF207/CHFR	2
GO:0001890	placenta development	3/112	144/18722	0.0554325858319877	0.445634574781224	0.429632939779242	MAP3K4/SETD2/RBPJ	3
GO:0106106	cold-induced thermogenesis	3/112	144/18722	0.0554325858319877	0.445634574781224	0.429632939779242	OGT/EHMT1/RBPJ	3
GO:0120161	regulation of cold-induced thermogenesis	3/112	144/18722	0.0554325858319877	0.445634574781224	0.429632939779242	OGT/EHMT1/RBPJ	3
GO:0016054	organic acid catabolic process	4/112	240/18722	0.0561029250294183	0.445634574781224	0.429632939779242	SCLY/GLUD1/PCCA/MTRR	4
GO:0044843	cell cycle G1/S phase transition	4/112	241/18722	0.0567975174083221	0.445634574781224	0.429632939779242	RPS6KB1/DLG1/ZNF655/EZH2	4
GO:0007059	chromosome segregation	5/112	346/18722	0.0568825780844431	0.445634574781224	0.429632939779242	TOP3A/ZNF207/BIRC5/DIS3L2/CHFR	5
GO:1903320	regulation of protein modification by small protein conjugation or removal	4/112	242/18722	0.0574967549019281	0.445634574781224	0.429632939779242	OGT/SAE1/CHFR/CBLB	4
GO:0044784	metaphase/anaphase transition of cell cycle	2/112	65/18722	0.0578187985301035	0.445634574781224	0.429632939779242	ZNF207/CHFR	2
GO:0045682	regulation of epidermis development	2/112	65/18722	0.0578187985301035	0.445634574781224	0.429632939779242	SRSF6/EZH2	2
GO:0000098	sulfur amino acid catabolic process	1/112	10/18722	0.0582512816296117	0.445634574781224	0.429632939779242	MTRR	1
GO:0001865	NK T cell differentiation	1/112	10/18722	0.0582512816296117	0.445634574781224	0.429632939779242	ATF2	1
GO:0006388	tRNA splicing, via endonucleolytic cleavage and ligation	1/112	10/18722	0.0582512816296117	0.445634574781224	0.429632939779242	TSEN15	1
GO:0006646	phosphatidylethanolamine biosynthetic process	1/112	10/18722	0.0582512816296117	0.445634574781224	0.429632939779242	ETNK1	1
GO:0010992	ubiquitin recycling	1/112	10/18722	0.0582512816296117	0.445634574781224	0.429632939779242	IDE	1
GO:0016081	synaptic vesicle docking	1/112	10/18722	0.0582512816296117	0.445634574781224	0.429632939779242	BLOC1S6	1
GO:0021548	pons development	1/112	10/18722	0.0582512816296117	0.445634574781224	0.429632939779242	ATF2	1
GO:0030953	astral microtubule organization	1/112	10/18722	0.0582512816296117	0.445634574781224	0.429632939779242	DLG1	1
GO:0031055	chromatin remodeling at centromere	1/112	10/18722	0.0582512816296117	0.445634574781224	0.429632939779242	CENPV	1
GO:0031642	negative regulation of myelination	1/112	10/18722	0.0582512816296117	0.445634574781224	0.429632939779242	CTSC	1
GO:0035646	endosome to melanosome transport	1/112	10/18722	0.0582512816296117	0.445634574781224	0.429632939779242	BLOC1S6	1
GO:0035907	dorsal aorta development	1/112	10/18722	0.0582512816296117	0.445634574781224	0.429632939779242	RBPJ	1
GO:0043485	endosome to pigment granule transport	1/112	10/18722	0.0582512816296117	0.445634574781224	0.429632939779242	BLOC1S6	1
GO:0048757	pigment granule maturation	1/112	10/18722	0.0582512816296117	0.445634574781224	0.429632939779242	BLOC1S6	1
GO:0051660	establishment of centrosome localization	1/112	10/18722	0.0582512816296117	0.445634574781224	0.429632939779242	DLG1	1
GO:0060923	cardiac muscle cell fate commitment	1/112	10/18722	0.0582512816296117	0.445634574781224	0.429632939779242	RBPJ	1
GO:0061085	regulation of histone H3-K27 methylation	1/112	10/18722	0.0582512816296117	0.445634574781224	0.429632939779242	OGT	1
GO:0097084	vascular associated smooth muscle cell development	1/112	10/18722	0.0582512816296117	0.445634574781224	0.429632939779242	SGCB	1
GO:0098885	modification of postsynaptic actin cytoskeleton	1/112	10/18722	0.0582512816296117	0.445634574781224	0.429632939779242	ITSN1	1
GO:0099532	synaptic vesicle endosomal processing	1/112	10/18722	0.0582512816296117	0.445634574781224	0.429632939779242	ITSN1	1
GO:1901993	regulation of meiotic cell cycle phase transition	1/112	10/18722	0.0582512816296117	0.445634574781224	0.429632939779242	CHFR	1
GO:1903867	extraembryonic membrane development	1/112	10/18722	0.0582512816296117	0.445634574781224	0.429632939779242	MAP3K4	1
GO:1903980	positive regulation of microglial cell activation	1/112	10/18722	0.0582512816296117	0.445634574781224	0.429632939779242	CTSC	1
GO:1905651	regulation of artery morphogenesis	1/112	10/18722	0.0582512816296117	0.445634574781224	0.429632939779242	AKT3	1
GO:2000288	positive regulation of myoblast proliferation	1/112	10/18722	0.0582512816296117	0.445634574781224	0.429632939779242	ATF2	1
GO:2000674	regulation of type B pancreatic cell apoptotic process	1/112	10/18722	0.0582512816296117	0.445634574781224	0.429632939779242	SRSF6	1
GO:0001889	liver development	3/112	147/18722	0.0582554504515059	0.445634574781224	0.429632939779242	ATF2/ZMPSTE24/EZH2	3
GO:0046626	regulation of insulin receptor signaling pathway	2/112	66/18722	0.0593989176738821	0.445634574781224	0.429632939779242	OGT/RPS6KB1	2
GO:0003007	heart morphogenesis	4/112	246/18722	0.0603400362745773	0.445634574781224	0.429632939779242	ATF2/ZMPSTE24/NSD2/RBPJ	4
GO:0042130	negative regulation of T cell proliferation	2/112	67/18722	0.0609938862682498	0.445634574781224	0.429632939779242	CBLB/DLG1	2
GO:0051306	mitotic sister chromatid separation	2/112	67/18722	0.0609938862682498	0.445634574781224	0.429632939779242	ZNF207/DIS3L2	2
GO:1902117	positive regulation of organelle assembly	2/112	67/18722	0.0609938862682498	0.445634574781224	0.429632939779242	CNOT2/DZIP1	2
GO:0031098	stress-activated protein kinase signaling cascade	4/112	247/18722	0.0610624076154465	0.445634574781224	0.429632939779242	MAP3K4/ATF2/ZMPSTE24/DLG1	4
GO:0061008	hepaticobiliary system development	3/112	150/18722	0.0611452688509256	0.445634574781224	0.429632939779242	ATF2/ZMPSTE24/EZH2	3
GO:0009988	cell-cell recognition	2/112	68/18722	0.0626034737563965	0.445634574781224	0.429632939779242	DLG1/POMZP3	2
GO:0060411	cardiac septum morphogenesis	2/112	68/18722	0.0626034737563965	0.445634574781224	0.429632939779242	NSD2/RBPJ	2
GO:1901607	alpha-amino acid biosynthetic process	2/112	68/18722	0.0626034737563965	0.445634574781224	0.429632939779242	GLUD1/MTRR	2
GO:1902305	regulation of sodium ion transmembrane transport	2/112	68/18722	0.0626034737563965	0.445634574781224	0.429632939779242	SLMAP/DLG1	2
GO:2001233	regulation of apoptotic signaling pathway	5/112	356/18722	0.062710433757223	0.445634574781224	0.429632939779242	URI1/PHIP/BCLAF1/CAAP1/CTSC	5
GO:0016573	histone acetylation	3/112	152/18722	0.0631085839462691	0.445634574781224	0.429632939779242	OGT/ATF2/ZMPSTE24	3
GO:0021915	neural tube development	3/112	152/18722	0.0631085839462691	0.445634574781224	0.429632939779242	GORAB/SETD2/DEAF1	3
GO:0090501	RNA phosphodiester bond hydrolysis	3/112	152/18722	0.0631085839462691	0.445634574781224	0.429632939779242	RNASET2/DIS3L2/CNOT2	3
GO:0000394	RNA splicing, via endonucleolytic cleavage and ligation	1/112	11/18722	0.0638880845612858	0.445634574781224	0.429632939779242	TSEN15	1
GO:0002645	positive regulation of tolerance induction	1/112	11/18722	0.0638880845612858	0.445634574781224	0.429632939779242	CBLB	1
GO:0003139	secondary heart field specification	1/112	11/18722	0.0638880845612858	0.445634574781224	0.429632939779242	RBPJ	1
GO:0003157	endocardium development	1/112	11/18722	0.0638880845612858	0.445634574781224	0.429632939779242	RBPJ	1
GO:0015937	coenzyme A biosynthetic process	1/112	11/18722	0.0638880845612858	0.445634574781224	0.429632939779242	DCAKD	1
GO:0030432	peristalsis	1/112	11/18722	0.0638880845612858	0.445634574781224	0.429632939779242	DLG1	1
GO:0033625	positive regulation of integrin activation	1/112	11/18722	0.0638880845612858	0.445634574781224	0.429632939779242	PIEZO1	1
GO:0033632	regulation of cell-cell adhesion mediated by integrin	1/112	11/18722	0.0638880845612858	0.445634574781224	0.429632939779242	PIEZO1	1
GO:0034427	nuclear-transcribed mRNA catabolic process, exonucleolytic, 3'-5'	1/112	11/18722	0.0638880845612858	0.445634574781224	0.429632939779242	DIS3L2	1
GO:0034770	histone H4-K20 methylation	1/112	11/18722	0.0638880845612858	0.445634574781224	0.429632939779242	NSD2	1
GO:0042447	hormone catabolic process	1/112	11/18722	0.0638880845612858	0.445634574781224	0.429632939779242	IDE	1
GO:0044771	meiotic cell cycle phase transition	1/112	11/18722	0.0638880845612858	0.445634574781224	0.429632939779242	CHFR	1
GO:0045793	positive regulation of cell size	1/112	11/18722	0.0638880845612858	0.445634574781224	0.429632939779242	AKT3	1
GO:0046710	GDP metabolic process	1/112	11/18722	0.0638880845612858	0.445634574781224	0.429632939779242	DLG1	1
GO:0060379	cardiac muscle cell myoblast differentiation	1/112	11/18722	0.0638880845612858	0.445634574781224	0.429632939779242	RBPJ	1
GO:0060837	blood vessel endothelial cell differentiation	1/112	11/18722	0.0638880845612858	0.445634574781224	0.429632939779242	RBPJ	1
GO:0061314	Notch signaling involved in heart development	1/112	11/18722	0.0638880845612858	0.445634574781224	0.429632939779242	RBPJ	1
GO:0061635	regulation of protein complex stability	1/112	11/18722	0.0638880845612858	0.445634574781224	0.429632939779242	ECSIT	1
GO:0070314	G1 to G0 transition	1/112	11/18722	0.0638880845612858	0.445634574781224	0.429632939779242	EZH2	1
GO:0097050	type B pancreatic cell apoptotic process	1/112	11/18722	0.0638880845612858	0.445634574781224	0.429632939779242	SRSF6	1
GO:0097494	regulation of vesicle size	1/112	11/18722	0.0638880845612858	0.445634574781224	0.429632939779242	ALS2	1
GO:1905150	regulation of voltage-gated sodium channel activity	1/112	11/18722	0.0638880845612858	0.445634574781224	0.429632939779242	SLMAP	1
GO:0006368	transcription elongation from RNA polymerase II promoter	2/112	69/18722	0.064227451764277	0.445634574781224	0.429632939779242	SETD2/EZH2	2
GO:0051052	regulation of DNA metabolic process	5/112	359/18722	0.064522594584014	0.445634574781224	0.429632939779242	MAP3K4/ZMPSTE24/SETD2/HNRNPA2B1/NSD2	5
GO:0045017	glycerolipid biosynthetic process	4/112	252/18722	0.064743222263894	0.445634574781224	0.429632939779242	PIGF/FAM126B/ETNK1/TPTE2	4
GO:0008360	regulation of cell shape	3/112	154/18722	0.0651010063306146	0.445634574781224	0.429632939779242	PHIP/ZMPSTE24/DLG1	3
GO:0008654	phospholipid biosynthetic process	4/112	253/18722	0.0654931240025008	0.445634574781224	0.429632939779242	PIGF/FAM126B/ETNK1/TPTE2	4
GO:1903364	positive regulation of cellular protein catabolic process	3/112	155/18722	0.066108048261686	0.445634574781224	0.429632939779242	CHFR/ARIH2/CTSC	3
GO:0006839	mitochondrial transport	4/112	254/18722	0.0662475867872987	0.445634574781224	0.429632939779242	SAE1/ATF2/ARIH2/IMMP1L	4
GO:1903362	regulation of cellular protein catabolic process	4/112	255/18722	0.0670066022586896	0.445634574781224	0.429632939779242	OGT/CHFR/ARIH2/CTSC	4
GO:0035051	cardiocyte differentiation	3/112	156/18722	0.0671222648876333	0.445634574781224	0.429632939779242	ZMPSTE24/RBPJ/SGCB	3
GO:1990845	adaptive thermogenesis	3/112	157/18722	0.0681436214160999	0.445634574781224	0.429632939779242	OGT/EHMT1/RBPJ	3
GO:0018393	internal peptidyl-lysine acetylation	3/112	158/18722	0.0691720827093877	0.445634574781224	0.429632939779242	OGT/ATF2/ZMPSTE24	3
GO:0043488	regulation of mRNA stability	3/112	158/18722	0.0691720827093877	0.445634574781224	0.429632939779242	TNRC6A/DIS3L2/CNOT2	3
GO:0033045	regulation of sister chromatid segregation	2/112	72/18722	0.0691834775412435	0.445634574781224	0.429632939779242	ZNF207/CHFR	2
GO:1905818	regulation of chromosome separation	2/112	72/18722	0.0691834775412435	0.445634574781224	0.429632939779242	ZNF207/CHFR	2
GO:0002664	regulation of T cell tolerance induction	1/112	12/18722	0.0694914480655956	0.445634574781224	0.429632939779242	CBLB	1
GO:0003306	Wnt signaling pathway involved in heart development	1/112	12/18722	0.0694914480655956	0.445634574781224	0.429632939779242	RBPJ	1
GO:0009086	methionine biosynthetic process	1/112	12/18722	0.0694914480655956	0.445634574781224	0.429632939779242	MTRR	1
GO:0010587	miRNA catabolic process	1/112	12/18722	0.0694914480655956	0.445634574781224	0.429632939779242	DIS3L2	1
GO:0021978	telencephalon regionalization	1/112	12/18722	0.0694914480655956	0.445634574781224	0.429632939779242	TRA2B	1
GO:0030238	male sex determination	1/112	12/18722	0.0694914480655956	0.445634574781224	0.429632939779242	MAP3K4	1
GO:0033235	positive regulation of protein sumoylation	1/112	12/18722	0.0694914480655956	0.445634574781224	0.429632939779242	SAE1	1
GO:0043476	pigment accumulation	1/112	12/18722	0.0694914480655956	0.445634574781224	0.429632939779242	BLOC1S6	1
GO:0043482	cellular pigment accumulation	1/112	12/18722	0.0694914480655956	0.445634574781224	0.429632939779242	BLOC1S6	1
GO:0043568	positive regulation of insulin-like growth factor receptor signaling pathway	1/112	12/18722	0.0694914480655956	0.445634574781224	0.429632939779242	PHIP	1
GO:0046831	regulation of RNA export from nucleus	1/112	12/18722	0.0694914480655956	0.445634574781224	0.429632939779242	SETD2	1
GO:0060123	regulation of growth hormone secretion	1/112	12/18722	0.0694914480655956	0.445634574781224	0.429632939779242	ITSN1	1
GO:0060831	smoothened signaling pathway involved in dorsal/ventral neural tube patterning	1/112	12/18722	0.0694914480655956	0.445634574781224	0.429632939779242	GORAB	1
GO:0072584	caveolin-mediated endocytosis	1/112	12/18722	0.0694914480655956	0.445634574781224	0.429632939779242	ITSN1	1
GO:0098911	regulation of ventricular cardiac muscle cell action potential	1/112	12/18722	0.0694914480655956	0.445634574781224	0.429632939779242	DLG1	1
GO:1903332	regulation of protein folding	1/112	12/18722	0.0694914480655956	0.445634574781224	0.429632939779242	SNRNP70	1
GO:2000344	positive regulation of acrosome reaction	1/112	12/18722	0.0694914480655956	0.445634574781224	0.429632939779242	POMZP3	1
GO:0009615	response to virus	5/112	367/18722	0.0694985033387302	0.445634574781224	0.429632939779242	URI1/ATF2/ZMPSTE24/SETD2/NT5C3A	5
GO:0046488	phosphatidylinositol metabolic process	3/112	159/18722	0.0702076132925971	0.445634574781224	0.429632939779242	PIGF/FAM126B/TPTE2	3
GO:0006475	internal protein amino acid acetylation	3/112	160/18722	0.0712501773616684	0.445634574781224	0.429632939779242	OGT/ATF2/ZMPSTE24	3
GO:0090316	positive regulation of intracellular protein transport	3/112	160/18722	0.0712501773616684	0.445634574781224	0.429632939779242	SAE1/ZFAND1/ARIH2	3
GO:0003151	outflow tract morphogenesis	2/112	74/18722	0.0725553571104024	0.445634574781224	0.429632939779242	ATF2/RBPJ	2
GO:0033143	regulation of intracellular steroid hormone receptor signaling pathway	2/112	74/18722	0.0725553571104024	0.445634574781224	0.429632939779242	LMO3/CNOT2	2
GO:0043588	skin development	4/112	263/18722	0.0732415543249395	0.445634574781224	0.429632939779242	SRSF6/ZMPSTE24/GORAB/RBPJ	4
GO:0001833	inner cell mass cell proliferation	1/112	13/18722	0.0750615687399219	0.445634574781224	0.429632939779242	GINS1	1
GO:0003222	ventricular trabecula myocardium morphogenesis	1/112	13/18722	0.0750615687399219	0.445634574781224	0.429632939779242	RBPJ	1
GO:0009650	UV protection	1/112	13/18722	0.0750615687399219	0.445634574781224	0.429632939779242	XPA	1
GO:0031053	primary miRNA processing	1/112	13/18722	0.0750615687399219	0.445634574781224	0.429632939779242	HNRNPA2B1	1
GO:0032042	mitochondrial DNA metabolic process	1/112	13/18722	0.0750615687399219	0.445634574781224	0.429632939779242	TOP3A	1
GO:0033145	positive regulation of intracellular steroid hormone receptor signaling pathway	1/112	13/18722	0.0750615687399219	0.445634574781224	0.429632939779242	LMO3	1
GO:0033262	regulation of nuclear cell cycle DNA replication	1/112	13/18722	0.0750615687399219	0.445634574781224	0.429632939779242	ZMPSTE24	1
GO:0034982	mitochondrial protein processing	1/112	13/18722	0.0750615687399219	0.445634574781224	0.429632939779242	IMMP1L	1
GO:0036302	atrioventricular canal development	1/112	13/18722	0.0750615687399219	0.445634574781224	0.429632939779242	RBPJ	1
GO:0046642	negative regulation of alpha-beta T cell proliferation	1/112	13/18722	0.0750615687399219	0.445634574781224	0.429632939779242	CBLB	1
GO:0048070	regulation of developmental pigmentation	1/112	13/18722	0.0750615687399219	0.445634574781224	0.429632939779242	BLOC1S6	1
GO:0048820	hair follicle maturation	1/112	13/18722	0.0750615687399219	0.445634574781224	0.429632939779242	RBPJ	1
GO:0060213	positive regulation of nuclear-transcribed mRNA poly(A) tail shortening	1/112	13/18722	0.0750615687399219	0.445634574781224	0.429632939779242	TNRC6A	1
GO:0061418	regulation of transcription from RNA polymerase II promoter in response to hypoxia	1/112	13/18722	0.0750615687399219	0.445634574781224	0.429632939779242	RBPJ	1
GO:0070914	UV-damage excision repair	1/112	13/18722	0.0750615687399219	0.445634574781224	0.429632939779242	XPA	1
GO:0120305	regulation of pigmentation	1/112	13/18722	0.0750615687399219	0.445634574781224	0.429632939779242	BLOC1S6	1
GO:1903025	regulation of RNA polymerase II regulatory region sequence-specific DNA binding	1/112	13/18722	0.0750615687399219	0.445634574781224	0.429632939779242	ZMPSTE24	1
GO:1905244	regulation of modification of synaptic structure	1/112	13/18722	0.0750615687399219	0.445634574781224	0.429632939779242	ITSN1	1
GO:1990403	embryonic brain development	1/112	13/18722	0.0750615687399219	0.445634574781224	0.429632939779242	TRA2B	1
GO:2000058	regulation of ubiquitin-dependent protein catabolic process	3/112	164/18722	0.0754900413368817	0.445634574781224	0.429632939779242	OGT/CHFR/ARIH2	3
GO:0008652	cellular amino acid biosynthetic process	2/112	76/18722	0.0759794993177896	0.445634574781224	0.429632939779242	GLUD1/MTRR	2
GO:0071426	ribonucleoprotein complex export from nucleus	2/112	76/18722	0.0759794993177896	0.445634574781224	0.429632939779242	SETD2/HNRNPA2B1	2
GO:0086001	cardiac muscle cell action potential	2/112	76/18722	0.0759794993177896	0.445634574781224	0.429632939779242	SLMAP/DLG1	2
GO:0061013	regulation of mRNA catabolic process	3/112	166/18722	0.0776512204590622	0.445634574781224	0.429632939779242	TNRC6A/DIS3L2/CNOT2	3
GO:0000380	alternative mRNA splicing, via spliceosome	2/112	77/18722	0.0777106362413756	0.445634574781224	0.429632939779242	SRSF6/TRA2B	2
GO:0071166	ribonucleoprotein complex localization	2/112	77/18722	0.0777106362413756	0.445634574781224	0.429632939779242	SETD2/HNRNPA2B1	2
GO:0050678	regulation of epithelial cell proliferation	5/112	381/18722	0.0787052707793297	0.445634574781224	0.429632939779242	SRSF6/ATF2/AKT3/DLG1/DEAF1	5
GO:0032024	positive regulation of insulin secretion	2/112	78/18722	0.0794542037010143	0.445634574781224	0.429632939779242	TM7SF3/GLUD1	2
GO:0043154	negative regulation of cysteine-type endopeptidase activity involved in apoptotic process	2/112	78/18722	0.0794542037010143	0.445634574781224	0.429632939779242	BIRC5/CAAP1	2
GO:0070373	negative regulation of ERK1 and ERK2 cascade	2/112	78/18722	0.0794542037010143	0.445634574781224	0.429632939779242	LMO3/DLG1	2
GO:1902806	regulation of cell cycle G1/S phase transition	3/112	168/18722	0.0798394964971707	0.445634574781224	0.429632939779242	DLG1/ZNF655/EZH2	3
GO:0001771	immunological synapse formation	1/112	14/18722	0.0805986420362571	0.445634574781224	0.429632939779242	DLG1	1
GO:0002517	T cell tolerance induction	1/112	14/18722	0.0805986420362571	0.445634574781224	0.429632939779242	CBLB	1
GO:0003214	cardiac left ventricle morphogenesis	1/112	14/18722	0.0805986420362571	0.445634574781224	0.429632939779242	RBPJ	1
GO:0006465	signal peptide processing	1/112	14/18722	0.0805986420362571	0.445634574781224	0.429632939779242	IMMP1L	1
GO:0007175	negative regulation of epidermal growth factor-activated receptor activity	1/112	14/18722	0.0805986420362571	0.445634574781224	0.429632939779242	CBLB	1
GO:0009071	serine family amino acid catabolic process	1/112	14/18722	0.0805986420362571	0.445634574781224	0.429632939779242	SCLY	1
GO:0042921	glucocorticoid receptor signaling pathway	1/112	14/18722	0.0805986420362571	0.445634574781224	0.429632939779242	LMO3	1
GO:0043650	dicarboxylic acid biosynthetic process	1/112	14/18722	0.0805986420362571	0.445634574781224	0.429632939779242	GLUD1	1
GO:0046655	folic acid metabolic process	1/112	14/18722	0.0805986420362571	0.445634574781224	0.429632939779242	MTRR	1
GO:0050667	homocysteine metabolic process	1/112	14/18722	0.0805986420362571	0.445634574781224	0.429632939779242	MTRR	1
GO:0060911	cardiac cell fate commitment	1/112	14/18722	0.0805986420362571	0.445634574781224	0.429632939779242	RBPJ	1
GO:0071236	cellular response to antibiotic	1/112	14/18722	0.0805986420362571	0.445634574781224	0.429632939779242	EZH2	1
GO:0072350	tricarboxylic acid metabolic process	1/112	14/18722	0.0805986420362571	0.445634574781224	0.429632939779242	GLUD1	1
GO:0090239	regulation of histone H4 acetylation	1/112	14/18722	0.0805986420362571	0.445634574781224	0.429632939779242	ZMPSTE24	1
GO:0042692	muscle cell differentiation	5/112	384/18722	0.0807600691643664	0.445634574781224	0.429632939779242	PIEZO1/ZMPSTE24/EZH2/RBPJ/SGCB	5
GO:0000075	cell cycle checkpoint signaling	3/112	169/18722	0.0809437003006158	0.445634574781224	0.429632939779242	ZNF207/ATF2/CHFR	3
GO:0018394	peptidyl-lysine acetylation	3/112	169/18722	0.0809437003006158	0.445634574781224	0.429632939779242	OGT/ATF2/ZMPSTE24	3
GO:0006446	regulation of translational initiation	2/112	79/18722	0.0812099942099637	0.445634574781224	0.429632939779242	RPS6KB1/EIF4A2	2
GO:1901184	regulation of ERBB signaling pathway	2/112	79/18722	0.0812099942099637	0.445634574781224	0.429632939779242	CBLB/RBPJ	2
GO:0043487	regulation of RNA stability	3/112	170/18722	0.0820545631456179	0.445634574781224	0.429632939779242	TNRC6A/DIS3L2/CNOT2	3
GO:0032204	regulation of telomere maintenance	2/112	80/18722	0.082977802278907	0.445634574781224	0.429632939779242	MAP3K4/HNRNPA2B1	2
GO:0010833	telomere maintenance via telomere lengthening	2/112	81/18722	0.0847574243998377	0.445634574781224	0.429632939779242	MAP3K4/HNRNPA2B1	2
GO:1903533	regulation of protein targeting	2/112	81/18722	0.0847574243998377	0.445634574781224	0.429632939779242	SAE1/ARIH2	2
GO:0006401	RNA catabolic process	4/112	278/18722	0.0856983937252953	0.445634574781224	0.429632939779242	TNRC6A/RNASET2/DIS3L2/CNOT2	4
GO:0006271	DNA strand elongation involved in DNA replication	1/112	15/18722	0.0861028622678124	0.445634574781224	0.429632939779242	GINS1	1
GO:0030252	growth hormone secretion	1/112	15/18722	0.0861028622678124	0.445634574781224	0.429632939779242	ITSN1	1
GO:0031958	corticosteroid receptor signaling pathway	1/112	15/18722	0.0861028622678124	0.445634574781224	0.429632939779242	LMO3	1
GO:0032239	regulation of nucleobase-containing compound transport	1/112	15/18722	0.0861028622678124	0.445634574781224	0.429632939779242	SETD2	1
GO:0033147	negative regulation of intracellular estrogen receptor signaling pathway	1/112	15/18722	0.0861028622678124	0.445634574781224	0.429632939779242	CNOT2	1
GO:0033599	regulation of mammary gland epithelial cell proliferation	1/112	15/18722	0.0861028622678124	0.445634574781224	0.429632939779242	DEAF1	1
GO:0035358	regulation of peroxisome proliferator activated receptor signaling pathway	1/112	15/18722	0.0861028622678124	0.445634574781224	0.429632939779242	LMO3	1
GO:0043981	histone H4-K5 acetylation	1/112	15/18722	0.0861028622678124	0.445634574781224	0.429632939779242	OGT	1
GO:0043982	histone H4-K8 acetylation	1/112	15/18722	0.0861028622678124	0.445634574781224	0.429632939779242	OGT	1
GO:0046459	short-chain fatty acid metabolic process	1/112	15/18722	0.0861028622678124	0.445634574781224	0.429632939779242	PCCA	1
GO:0046500	S-adenosylmethionine metabolic process	1/112	15/18722	0.0861028622678124	0.445634574781224	0.429632939779242	MTRR	1
GO:0060046	regulation of acrosome reaction	1/112	15/18722	0.0861028622678124	0.445634574781224	0.429632939779242	POMZP3	1
GO:0060211	regulation of nuclear-transcribed mRNA poly(A) tail shortening	1/112	15/18722	0.0861028622678124	0.445634574781224	0.429632939779242	TNRC6A	1
GO:0060413	atrial septum morphogenesis	1/112	15/18722	0.0861028622678124	0.445634574781224	0.429632939779242	NSD2	1
GO:1903799	negative regulation of production of miRNAs involved in gene silencing by miRNA	1/112	15/18722	0.0861028622678124	0.445634574781224	0.429632939779242	ZMPSTE24	1
GO:0001892	embryonic placenta development	2/112	82/18722	0.0865486590300616	0.445634574781224	0.429632939779242	SETD2/RBPJ	2
GO:2001252	positive regulation of chromosome organization	2/112	82/18722	0.0865486590300616	0.445634574781224	0.429632939779242	MAP3K4/HNRNPA2B1	2
GO:0001659	temperature homeostasis	3/112	174/18722	0.0865638229511198	0.445634574781224	0.429632939779242	OGT/EHMT1/RBPJ	3
GO:0006470	protein dephosphorylation	4/112	281/18722	0.088307062769276	0.445634574781224	0.429632939779242	PALD1/PPP2R2D/TPTE2/DLG1	4
GO:0001510	RNA methylation	2/112	83/18722	0.088351306576318	0.445634574781224	0.429632939779242	NSUN4/CBLL1	2
GO:0046785	microtubule polymerization	2/112	83/18722	0.088351306576318	0.445634574781224	0.429632939779242	ZNF207/HAUS2	2
GO:0050672	negative regulation of lymphocyte proliferation	2/112	83/18722	0.088351306576318	0.445634574781224	0.429632939779242	CBLB/DLG1	2
GO:0006405	RNA export from nucleus	2/112	84/18722	0.0901651693790178	0.445634574781224	0.429632939779242	SETD2/HNRNPA2B1	2
GO:0032945	negative regulation of mononuclear cell proliferation	2/112	84/18722	0.0901651693790178	0.445634574781224	0.429632939779242	CBLB/DLG1	2
GO:0048015	phosphatidylinositol-mediated signaling	3/112	178/18722	0.0911764721135047	0.445634574781224	0.429632939779242	OGT/RPS6KB1/TPTE2	3
GO:0003198	epithelial to mesenchymal transition involved in endocardial cushion formation	1/112	16/18722	0.0915744226155969	0.445634574781224	0.429632939779242	RBPJ	1
GO:0006555	methionine metabolic process	1/112	16/18722	0.0915744226155969	0.445634574781224	0.429632939779242	MTRR	1
GO:0009415	response to water	1/112	16/18722	0.0915744226155969	0.445634574781224	0.429632939779242	ATF2	1
GO:0010225	response to UV-C	1/112	16/18722	0.0915744226155969	0.445634574781224	0.429632939779242	MAP3K4	1
GO:0033631	cell-cell adhesion mediated by integrin	1/112	16/18722	0.0915744226155969	0.445634574781224	0.429632939779242	PIEZO1	1
GO:0034244	negative regulation of transcription elongation from RNA polymerase II promoter	1/112	16/18722	0.0915744226155969	0.445634574781224	0.429632939779242	EZH2	1
GO:0046037	GMP metabolic process	1/112	16/18722	0.0915744226155969	0.445634574781224	0.429632939779242	DLG1	1
GO:0048385	regulation of retinoic acid receptor signaling pathway	1/112	16/18722	0.0915744226155969	0.445634574781224	0.429632939779242	EZH2	1
GO:0061684	chaperone-mediated autophagy	1/112	16/18722	0.0915744226155969	0.445634574781224	0.429632939779242	SNRNP70	1
GO:0072148	epithelial cell fate commitment	1/112	16/18722	0.0915744226155969	0.445634574781224	0.429632939779242	RBPJ	1
GO:0080009	mRNA methylation	1/112	16/18722	0.0915744226155969	0.445634574781224	0.429632939779242	CBLL1	1
GO:0097284	hepatocyte apoptotic process	1/112	16/18722	0.0915744226155969	0.445634574781224	0.429632939779242	ATF2	1
GO:0099010	modification of postsynaptic structure	1/112	16/18722	0.0915744226155969	0.445634574781224	0.429632939779242	ITSN1	1
GO:0099633	protein localization to postsynaptic specialization membrane	1/112	16/18722	0.0915744226155969	0.445634574781224	0.429632939779242	DLG1	1
GO:0099645	neurotransmitter receptor localization to postsynaptic specialization membrane	1/112	16/18722	0.0915744226155969	0.445634574781224	0.429632939779242	DLG1	1
GO:1902570	protein localization to nucleolus	1/112	16/18722	0.0915744226155969	0.445634574781224	0.429632939779242	NOL8	1
GO:2001267	regulation of cysteine-type endopeptidase activity involved in apoptotic signaling pathway	1/112	16/18722	0.0915744226155969	0.445634574781224	0.429632939779242	CAAP1	1
GO:0055013	cardiac muscle cell development	2/112	85/18722	0.0919900516965963	0.445634574781224	0.429632939779242	ZMPSTE24/SGCB	2
GO:0060021	roof of mouth development	2/112	85/18722	0.0919900516965963	0.445634574781224	0.429632939779242	NPRL3/DLG1	2
GO:2000779	regulation of double-strand break repair	2/112	85/18722	0.0919900516965963	0.445634574781224	0.429632939779242	SETD2/NSD2	2
GO:0140014	mitotic nuclear division	4/112	287/18722	0.0936389737304402	0.445634574781224	0.429632939779242	ZNF207/PHIP/DIS3L2/PPP2R2D	4
GO:2000117	negative regulation of cysteine-type endopeptidase activity	2/112	86/18722	0.0938257596899832	0.445634574781224	0.429632939779242	BIRC5/CAAP1	2
GO:0060537	muscle tissue development	5/112	403/18722	0.0944342339836285	0.445634574781224	0.429632939779242	NPRL3/ZMPSTE24/DLG1/RBPJ/SGCB	5
GO:0048017	inositol lipid-mediated signaling	3/112	182/18722	0.0958899282310792	0.445634574781224	0.429632939779242	OGT/RPS6KB1/TPTE2	3
GO:0071103	DNA conformation change	4/112	290/18722	0.0963614769386161	0.445634574781224	0.429632939779242	CENPV/TOP3A/CHD1L/HNRNPA2B1	4
GO:0071375	cellular response to peptide hormone stimulus	4/112	290/18722	0.0963614769386161	0.445634574781224	0.429632939779242	OGT/RPS6KB1/PHIP/IDE	4
GO:0000097	sulfur amino acid biosynthetic process	1/112	17/18722	0.0970135151349519	0.445634574781224	0.429632939779242	MTRR	1
GO:0001829	trophectodermal cell differentiation	1/112	17/18722	0.0970135151349519	0.445634574781224	0.429632939779242	CNOT2	1
GO:0006744	ubiquinone biosynthetic process	1/112	17/18722	0.0970135151349519	0.445634574781224	0.429632939779242	FDXR	1
GO:0009084	glutamine family amino acid biosynthetic process	1/112	17/18722	0.0970135151349519	0.445634574781224	0.429632939779242	GLUD1	1
GO:0010831	positive regulation of myotube differentiation	1/112	17/18722	0.0970135151349519	0.445634574781224	0.429632939779242	PIEZO1	1
GO:0019885	antigen processing and presentation of endogenous peptide antigen via MHC class I	1/112	17/18722	0.0970135151349519	0.445634574781224	0.429632939779242	IDE	1
GO:0031573	mitotic intra-S DNA damage checkpoint signaling	1/112	17/18722	0.0970135151349519	0.445634574781224	0.429632939779242	ATF2	1
GO:0033623	regulation of integrin activation	1/112	17/18722	0.0970135151349519	0.445634574781224	0.429632939779242	PIEZO1	1
GO:0043649	dicarboxylic acid catabolic process	1/112	17/18722	0.0970135151349519	0.445634574781224	0.429632939779242	GLUD1	1
GO:0044539	long-chain fatty acid import into cell	1/112	17/18722	0.0970135151349519	0.445634574781224	0.429632939779242	RPS6KB1	1
GO:0060977	coronary vasculature morphogenesis	1/112	17/18722	0.0970135151349519	0.445634574781224	0.429632939779242	SETD2	1
GO:0140354	lipid import into cell	1/112	17/18722	0.0970135151349519	0.445634574781224	0.429632939779242	RPS6KB1	1
GO:1901663	quinone biosynthetic process	1/112	17/18722	0.0970135151349519	0.445634574781224	0.429632939779242	FDXR	1
GO:1904355	positive regulation of telomere capping	1/112	17/18722	0.0970135151349519	0.445634574781224	0.429632939779242	MAP3K4	1
GO:0001843	neural tube closure	2/112	88/18722	0.097528886767986	0.445634574781224	0.429632939779242	SETD2/DEAF1	2
GO:1901657	glycosyl compound metabolic process	2/112	88/18722	0.097528886767986	0.445634574781224	0.429632939779242	PRPSAP2/NT5C3A	2
GO:0007051	spindle organization	3/112	184/18722	0.0982836385701358	0.445634574781224	0.429632939779242	ZNF207/HAUS2/DLG1	3
GO:0060606	tube closure	2/112	89/18722	0.0993959275487519	0.445634574781224	0.429632939779242	SETD2/DEAF1	2
GO:1902115	regulation of organelle assembly	3/112	186/18722	0.10070156078968	0.445634574781224	0.429632939779242	NPRL3/CNOT2/DZIP1	3
GO:0002028	regulation of sodium ion transport	2/112	90/18722	0.101273037367359	0.445634574781224	0.429632939779242	SLMAP/DLG1	2
GO:0030901	midbrain development	2/112	90/18722	0.101273037367359	0.445634574781224	0.429632939779242	GLUD1/CCDC14	2
GO:0032392	DNA geometric change	2/112	90/18722	0.101273037367359	0.445634574781224	0.429632939779242	CHD1L/HNRNPA2B1	2
GO:0032436	positive regulation of proteasomal ubiquitin-dependent protein catabolic process	2/112	90/18722	0.101273037367359	0.445634574781224	0.429632939779242	CHFR/ARIH2	2
GO:0070664	negative regulation of leukocyte proliferation	2/112	90/18722	0.101273037367359	0.445634574781224	0.429632939779242	CBLB/DLG1	2
GO:0051258	protein polymerization	4/112	296/18722	0.101917644506561	0.445634574781224	0.429632939779242	ZNF207/HAUS2/EVL/DLG1	4
GO:0061136	regulation of proteasomal protein catabolic process	3/112	187/18722	0.101919496658605	0.445634574781224	0.429632939779242	OGT/CHFR/ARIH2	3
GO:0002643	regulation of tolerance induction	1/112	18/18722	0.102420330762051	0.445634574781224	0.429632939779242	CBLB	1
GO:0003128	heart field specification	1/112	18/18722	0.102420330762051	0.445634574781224	0.429632939779242	RBPJ	1
GO:0003417	growth plate cartilage development	1/112	18/18722	0.102420330762051	0.445634574781224	0.429632939779242	ZMPSTE24	1
GO:0015936	coenzyme A metabolic process	1/112	18/18722	0.102420330762051	0.445634574781224	0.429632939779242	DCAKD	1
GO:0032785	negative regulation of DNA-templated transcription, elongation	1/112	18/18722	0.102420330762051	0.445634574781224	0.429632939779242	EZH2	1
GO:0042693	muscle cell fate commitment	1/112	18/18722	0.102420330762051	0.445634574781224	0.429632939779242	RBPJ	1
GO:0051447	negative regulation of meiotic cell cycle	1/112	18/18722	0.102420330762051	0.445634574781224	0.429632939779242	CHFR	1
GO:0060716	labyrinthine layer blood vessel development	1/112	18/18722	0.102420330762051	0.445634574781224	0.429632939779242	RBPJ	1
GO:0080182	histone H3-K4 trimethylation	1/112	18/18722	0.102420330762051	0.445634574781224	0.429632939779242	OGT	1
GO:0099558	maintenance of synapse structure	1/112	18/18722	0.102420330762051	0.445634574781224	0.429632939779242	DLG1	1
GO:0150078	positive regulation of neuroinflammatory response	1/112	18/18722	0.102420330762051	0.445634574781224	0.429632939779242	CTSC	1
GO:1900006	positive regulation of dendrite development	1/112	18/18722	0.102420330762051	0.445634574781224	0.429632939779242	EZH2	1
GO:2000136	regulation of cell proliferation involved in heart morphogenesis	1/112	18/18722	0.102420330762051	0.445634574781224	0.429632939779242	RBPJ	1
GO:0043434	response to peptide hormone	5/112	414/18722	0.102862285188383	0.445634574781224	0.429632939779242	OGT/SRSF6/RPS6KB1/PHIP/IDE	5
GO:0006354	DNA-templated transcription, elongation	2/112	91/18722	0.103160031668225	0.445634574781224	0.429632939779242	SETD2/EZH2	2
GO:0051983	regulation of chromosome segregation	2/112	91/18722	0.103160031668225	0.445634574781224	0.429632939779242	ZNF207/CHFR	2
GO:0055006	cardiac cell development	2/112	91/18722	0.103160031668225	0.445634574781224	0.429632939779242	ZMPSTE24/SGCB	2
GO:0031647	regulation of protein stability	4/112	298/18722	0.103802199587924	0.445634574781224	0.429632939779242	ZNF207/USP3/CHFR/NAA16	4
GO:0032465	regulation of cytokinesis	2/112	92/18722	0.105056727707452	0.445634574781224	0.429632939779242	CENPV/SETD2	2
GO:0034502	protein localization to chromosome	2/112	92/18722	0.105056727707452	0.445634574781224	0.429632939779242	SETD2/EZH2	2
GO:0060993	kidney morphogenesis	2/112	93/18722	0.106962944538085	0.445634574781224	0.429632939779242	ZMPSTE24/DLG1	2
GO:0090398	cellular senescence	2/112	93/18722	0.106962944538085	0.445634574781224	0.429632939779242	ZMPSTE24/AKT3	2
GO:0051056	regulation of small GTPase mediated signal transduction	4/112	302/18722	0.107619319372319	0.445634574781224	0.429632939779242	ARHGEF9/OGT/ITSN1/ALS2	4
GO:0000291	nuclear-transcribed mRNA catabolic process, exonucleolytic	1/112	19/18722	0.107795059320362	0.445634574781224	0.429632939779242	DIS3L2	1
GO:0002483	antigen processing and presentation of endogenous peptide antigen	1/112	19/18722	0.107795059320362	0.445634574781224	0.429632939779242	IDE	1
GO:0006743	ubiquinone metabolic process	1/112	19/18722	0.107795059320362	0.445634574781224	0.429632939779242	FDXR	1
GO:0007530	sex determination	1/112	19/18722	0.107795059320362	0.445634574781224	0.429632939779242	MAP3K4	1
GO:0010002	cardioblast differentiation	1/112	19/18722	0.107795059320362	0.445634574781224	0.429632939779242	RBPJ	1
GO:0048490	anterograde synaptic vesicle transport	1/112	19/18722	0.107795059320362	0.445634574781224	0.429632939779242	BLOC1S6	1
GO:0060039	pericardium development	1/112	19/18722	0.107795059320362	0.445634574781224	0.429632939779242	SETD2	1
GO:0061323	cell proliferation involved in heart morphogenesis	1/112	19/18722	0.107795059320362	0.445634574781224	0.429632939779242	RBPJ	1
GO:0070262	peptidyl-serine dephosphorylation	1/112	19/18722	0.107795059320362	0.445634574781224	0.429632939779242	PPP2R2D	1
GO:0097623	potassium ion export across plasma membrane	1/112	19/18722	0.107795059320362	0.445634574781224	0.429632939779242	DLG1	1
GO:0099514	synaptic vesicle cytoskeletal transport	1/112	19/18722	0.107795059320362	0.445634574781224	0.429632939779242	BLOC1S6	1
GO:0099517	synaptic vesicle transport along microtubule	1/112	19/18722	0.107795059320362	0.445634574781224	0.429632939779242	BLOC1S6	1
GO:1903978	regulation of microglial cell activation	1/112	19/18722	0.107795059320362	0.445634574781224	0.429632939779242	CTSC	1
GO:0014020	primary neural tube formation	2/112	94/18722	0.108878502995472	0.448076916173672	0.431987582735069	SETD2/DEAF1	2
GO:0048704	embryonic skeletal system morphogenesis	2/112	94/18722	0.108878502995472	0.448076916173672	0.431987582735069	SETD2/DLG1	2
GO:0006650	glycerophospholipid metabolic process	4/112	306/18722	0.11149960418231	0.449358686510866	0.43322332787078	PIGF/FAM126B/ETNK1/TPTE2	4
GO:0070302	regulation of stress-activated protein kinase signaling cascade	3/112	195/18722	0.111872791431411	0.449358686510866	0.43322332787078	MAP3K4/ZMPSTE24/DLG1	3
GO:1901605	alpha-amino acid metabolic process	3/112	195/18722	0.111872791431411	0.449358686510866	0.43322332787078	SCLY/GLUD1/MTRR	3
GO:0034620	cellular response to unfolded protein	2/112	96/18722	0.112736936956351	0.449358686510866	0.43322332787078	TM7SF3/RHBDD2	2
GO:0043648	dicarboxylic acid metabolic process	2/112	96/18722	0.112736936956351	0.449358686510866	0.43322332787078	GLUD1/MTRR	2
GO:0001832	blastocyst growth	1/112	20/18722	0.113137889527073	0.449358686510866	0.43322332787078	GINS1	1
GO:0003159	morphogenesis of an endothelium	1/112	20/18722	0.113137889527073	0.449358686510866	0.43322332787078	RBPJ	1
GO:0006607	NLS-bearing protein import into nucleus	1/112	20/18722	0.113137889527073	0.449358686510866	0.43322332787078	CBLB	1
GO:0031645	negative regulation of nervous system process	1/112	20/18722	0.113137889527073	0.449358686510866	0.43322332787078	CTSC	1
GO:0043011	myeloid dendritic cell differentiation	1/112	20/18722	0.113137889527073	0.449358686510866	0.43322332787078	RBPJ	1
GO:0048025	negative regulation of mRNA splicing, via spliceosome	1/112	20/18722	0.113137889527073	0.449358686510866	0.43322332787078	SRSF6	1
GO:0061154	endothelial tube morphogenesis	1/112	20/18722	0.113137889527073	0.449358686510866	0.43322332787078	RBPJ	1
GO:0071243	cellular response to arsenic-containing substance	1/112	20/18722	0.113137889527073	0.449358686510866	0.43322332787078	ZFAND1	1
GO:0097150	neuronal stem cell population maintenance	1/112	20/18722	0.113137889527073	0.449358686510866	0.43322332787078	SS18	1
GO:0043393	regulation of protein binding	3/112	196/18722	0.113142538989542	0.449358686510866	0.43322332787078	IDE/DZIP1/CBLB	3
GO:0090276	regulation of peptide hormone secretion	3/112	196/18722	0.113142538989542	0.449358686510866	0.43322332787078	ITSN1/TM7SF3/GLUD1	3
GO:0035335	peptidyl-tyrosine dephosphorylation	2/112	97/18722	0.114679462911841	0.45012466230276	0.433961799367147	PALD1/TPTE2	2
GO:0120162	positive regulation of cold-induced thermogenesis	2/112	97/18722	0.114679462911841	0.45012466230276	0.433961799367147	OGT/EHMT1	2
GO:0002791	regulation of peptide secretion	3/112	200/18722	0.118276520864486	0.45012466230276	0.433961799367147	ITSN1/TM7SF3/GLUD1	3
GO:0071902	positive regulation of protein serine/threonine kinase activity	3/112	200/18722	0.118276520864486	0.45012466230276	0.433961799367147	MAP3K4/ALS2/EZH2	3
GO:0045787	positive regulation of cell cycle	4/112	313/18722	0.118438938109026	0.45012466230276	0.433961799367147	CENPV/RPS6KB1/PHIP/EZH2	4
GO:0003177	pulmonary valve development	1/112	21/18722	0.118449008999481	0.45012466230276	0.433961799367147	RBPJ	1
GO:0006353	DNA-templated transcription, termination	1/112	21/18722	0.118449008999481	0.45012466230276	0.433961799367147	ZMPSTE24	1
GO:0006925	inflammatory cell apoptotic process	1/112	21/18722	0.118449008999481	0.45012466230276	0.433961799367147	ZMPSTE24	1
GO:0009067	aspartate family amino acid biosynthetic process	1/112	21/18722	0.118449008999481	0.45012466230276	0.433961799367147	MTRR	1
GO:0033630	positive regulation of cell adhesion mediated by integrin	1/112	21/18722	0.118449008999481	0.45012466230276	0.433961799367147	PIEZO1	1
GO:0033962	P-body assembly	1/112	21/18722	0.118449008999481	0.45012466230276	0.433961799367147	CNOT2	1
GO:0048745	smooth muscle tissue development	1/112	21/18722	0.118449008999481	0.45012466230276	0.433961799367147	DLG1	1
GO:1902473	regulation of protein localization to synapse	1/112	21/18722	0.118449008999481	0.45012466230276	0.433961799367147	DLG1	1
GO:2000291	regulation of myoblast proliferation	1/112	21/18722	0.118449008999481	0.45012466230276	0.433961799367147	ATF2	1
GO:0030838	positive regulation of actin filament polymerization	2/112	99/18722	0.118590271860572	0.45012466230276	0.433961799367147	EVL/DLG1	2
GO:0051153	regulation of striated muscle cell differentiation	2/112	99/18722	0.118590271860572	0.45012466230276	0.433961799367147	PIEZO1/EZH2	2
GO:0051054	positive regulation of DNA metabolic process	3/112	201/18722	0.119573547430065	0.45012466230276	0.433961799367147	MAP3K4/HNRNPA2B1/NSD2	3
GO:0045807	positive regulation of endocytosis	2/112	100/18722	0.120558215612709	0.45012466230276	0.433961799367147	ITSN1/CBLL1	2
GO:0048732	gland development	5/112	436/18722	0.120801387809005	0.45012466230276	0.433961799367147	ATF2/ZMPSTE24/EZH2/DEAF1/RBPJ	5
GO:0000819	sister chromatid segregation	3/112	202/18722	0.120875899446671	0.45012466230276	0.433961799367147	ZNF207/DIS3L2/CHFR	3
GO:0009913	epidermal cell differentiation	3/112	202/18722	0.120875899446671	0.45012466230276	0.433961799367147	SRSF6/EZH2/RBPJ	3
GO:0032388	positive regulation of intracellular transport	3/112	202/18722	0.120875899446671	0.45012466230276	0.433961799367147	SAE1/ZFAND1/ARIH2	3
GO:0090087	regulation of peptide transport	3/112	202/18722	0.120875899446671	0.45012466230276	0.433961799367147	ITSN1/TM7SF3/GLUD1	3
GO:0050673	epithelial cell proliferation	5/112	437/18722	0.121650098253464	0.45012466230276	0.433961799367147	SRSF6/ATF2/AKT3/DLG1/DEAF1	5
GO:0000280	nuclear division	5/112	439/18722	0.123355994046788	0.45012466230276	0.433961799367147	ZNF207/PHIP/DIS3L2/CHFR/PPP2R2D	5
GO:0071383	cellular response to steroid hormone stimulus	3/112	204/18722	0.123496405325031	0.45012466230276	0.433961799367147	URI1/LMO3/CNOT2	3
GO:0014821	phasic smooth muscle contraction	1/112	22/18722	0.123728604261341	0.45012466230276	0.433961799367147	DLG1	1
GO:0021904	dorsal/ventral neural tube patterning	1/112	22/18722	0.123728604261341	0.45012466230276	0.433961799367147	GORAB	1
GO:0022616	DNA strand elongation	1/112	22/18722	0.123728604261341	0.45012466230276	0.433961799367147	GINS1	1
GO:0032402	melanosome transport	1/112	22/18722	0.123728604261341	0.45012466230276	0.433961799367147	BLOC1S6	1
GO:0032727	positive regulation of interferon-alpha production	1/112	22/18722	0.123728604261341	0.45012466230276	0.433961799367147	SETD2	1
GO:0032816	positive regulation of natural killer cell activation	1/112	22/18722	0.123728604261341	0.45012466230276	0.433961799367147	BLOC1S6	1
GO:0034629	cellular protein-containing complex localization	1/112	22/18722	0.123728604261341	0.45012466230276	0.433961799367147	DLG1	1
GO:0035268	protein mannosylation	1/112	22/18722	0.123728604261341	0.45012466230276	0.433961799367147	DPY19L3	1
GO:0035357	peroxisome proliferator activated receptor signaling pathway	1/112	22/18722	0.123728604261341	0.45012466230276	0.433961799367147	LMO3	1
GO:0050860	negative regulation of T cell receptor signaling pathway	1/112	22/18722	0.123728604261341	0.45012466230276	0.433961799367147	CBLB	1
GO:0051220	cytoplasmic sequestering of protein	1/112	22/18722	0.123728604261341	0.45012466230276	0.433961799367147	DZIP1	1
GO:0060965	negative regulation of gene silencing by miRNA	1/112	22/18722	0.123728604261341	0.45012466230276	0.433961799367147	ZMPSTE24	1
GO:0086012	membrane depolarization during cardiac muscle cell action potential	1/112	22/18722	0.123728604261341	0.45012466230276	0.433961799367147	SLMAP	1
GO:0099563	modification of synaptic structure	1/112	22/18722	0.123728604261341	0.45012466230276	0.433961799367147	ITSN1	1
GO:1901522	positive regulation of transcription from RNA polymerase II promoter involved in cellular response to chemical stimulus	1/112	22/18722	0.123728604261341	0.45012466230276	0.433961799367147	RBPJ	1
GO:2000773	negative regulation of cellular senescence	1/112	22/18722	0.123728604261341	0.45012466230276	0.433961799367147	AKT3	1
GO:0001841	neural tube formation	2/112	102/18722	0.124518346211989	0.452093556406403	0.435859995354919	SETD2/DEAF1	2
GO:0009135	purine nucleoside diphosphate metabolic process	2/112	103/18722	0.126510203873888	0.455551280976258	0.43919356159049	OGT/DLG1	2
GO:0009179	purine ribonucleoside diphosphate metabolic process	2/112	103/18722	0.126510203873888	0.455551280976258	0.43919356159049	OGT/DLG1	2
GO:0003283	atrial septum development	1/112	23/18722	0.128976860749188	0.455551280976258	0.43919356159049	NSD2	1
GO:0006541	glutamine metabolic process	1/112	23/18722	0.128976860749188	0.455551280976258	0.43919356159049	GLUD1	1
GO:0010640	regulation of platelet-derived growth factor receptor signaling pathway	1/112	23/18722	0.128976860749188	0.455551280976258	0.43919356159049	CBLB	1
GO:0016578	histone deubiquitination	1/112	23/18722	0.128976860749188	0.455551280976258	0.43919356159049	USP3	1
GO:0021871	forebrain regionalization	1/112	23/18722	0.128976860749188	0.455551280976258	0.43919356159049	TRA2B	1
GO:0032401	establishment of melanosome localization	1/112	23/18722	0.128976860749188	0.455551280976258	0.43919356159049	BLOC1S6	1
GO:0042026	protein refolding	1/112	23/18722	0.128976860749188	0.455551280976258	0.43919356159049	SNRNP70	1
GO:0045724	positive regulation of cilium assembly	1/112	23/18722	0.128976860749188	0.455551280976258	0.43919356159049	DZIP1	1
GO:0051904	pigment granule transport	1/112	23/18722	0.128976860749188	0.455551280976258	0.43919356159049	BLOC1S6	1
GO:0060307	regulation of ventricular cardiac muscle cell membrane repolarization	1/112	23/18722	0.128976860749188	0.455551280976258	0.43919356159049	ZMPSTE24	1
GO:0060487	lung epithelial cell differentiation	1/112	23/18722	0.128976860749188	0.455551280976258	0.43919356159049	RBPJ	1
GO:0071636	positive regulation of transforming growth factor beta production	1/112	23/18722	0.128976860749188	0.455551280976258	0.43919356159049	ATF2	1
GO:0006979	response to oxidative stress	5/112	446/18722	0.129414670257329	0.456211793019538	0.439830356280519	ATF2/ALS2/TRA2B/MELK/EZH2	5
GO:0060562	epithelial tube morphogenesis	4/112	325/18722	0.130760688454571	0.460065168856605	0.443545366925207	SETD2/DLG1/DEAF1/RBPJ	4
GO:0031396	regulation of protein ubiquitination	3/112	210/18722	0.131481186854958	0.461707102102642	0.445128342410811	OGT/CHFR/CBLB	3
GO:0001824	blastocyst development	2/112	106/18722	0.132531005675052	0.461794287774186	0.445212397460602	GINS1/CNOT2	2
GO:0009185	ribonucleoside diphosphate metabolic process	2/112	106/18722	0.132531005675052	0.461794287774186	0.445212397460602	OGT/DLG1	2
GO:2000278	regulation of DNA biosynthetic process	2/112	106/18722	0.132531005675052	0.461794287774186	0.445212397460602	MAP3K4/HNRNPA2B1	2
GO:0006213	pyrimidine nucleoside metabolic process	1/112	24/18722	0.134193962818608	0.461794287774186	0.445212397460602	NT5C3A	1
GO:0036003	positive regulation of transcription from RNA polymerase II promoter in response to stress	1/112	24/18722	0.134193962818608	0.461794287774186	0.445212397460602	RBPJ	1
GO:0043567	regulation of insulin-like growth factor receptor signaling pathway	1/112	24/18722	0.134193962818608	0.461794287774186	0.445212397460602	PHIP	1
GO:0051905	establishment of pigment granule localization	1/112	24/18722	0.134193962818608	0.461794287774186	0.445212397460602	BLOC1S6	1
GO:0060149	negative regulation of posttranscriptional gene silencing	1/112	24/18722	0.134193962818608	0.461794287774186	0.445212397460602	ZMPSTE24	1
GO:0060479	lung cell differentiation	1/112	24/18722	0.134193962818608	0.461794287774186	0.445212397460602	RBPJ	1
GO:0060967	negative regulation of gene silencing by RNA	1/112	24/18722	0.134193962818608	0.461794287774186	0.445212397460602	ZMPSTE24	1
GO:0000018	regulation of DNA recombination	2/112	107/18722	0.134552486267355	0.461794287774186	0.445212397460602	SETD2/NSD2	2
GO:2000060	positive regulation of ubiquitin-dependent protein catabolic process	2/112	107/18722	0.134552486267355	0.461794287774186	0.445212397460602	CHFR/ARIH2	2
GO:0022037	metencephalon development	2/112	108/18722	0.136580979379817	0.466910479801363	0.450144879690444	ATF2/EZH2	2
GO:0010996	response to auditory stimulus	1/112	25/18722	0.139380093750489	0.466910479801363	0.450144879690444	XPA	1
GO:0030318	melanocyte differentiation	1/112	25/18722	0.139380093750489	0.466910479801363	0.450144879690444	BLOC1S6	1
GO:0031579	membrane raft organization	1/112	25/18722	0.139380093750489	0.466910479801363	0.450144879690444	DLG1	1
GO:0032400	melanosome localization	1/112	25/18722	0.139380093750489	0.466910479801363	0.450144879690444	BLOC1S6	1
GO:0033119	negative regulation of RNA splicing	1/112	25/18722	0.139380093750489	0.466910479801363	0.450144879690444	SRSF6	1
GO:0033233	regulation of protein sumoylation	1/112	25/18722	0.139380093750489	0.466910479801363	0.450144879690444	SAE1	1
GO:0033622	integrin activation	1/112	25/18722	0.139380093750489	0.466910479801363	0.450144879690444	PIEZO1	1
GO:0051307	meiotic chromosome separation	1/112	25/18722	0.139380093750489	0.466910479801363	0.450144879690444	CHFR	1
GO:0051450	myoblast proliferation	1/112	25/18722	0.139380093750489	0.466910479801363	0.450144879690444	ATF2	1
GO:0062009	secondary palate development	1/112	25/18722	0.139380093750489	0.466910479801363	0.450144879690444	DLG1	1
GO:1903798	regulation of production of miRNAs involved in gene silencing by miRNA	1/112	25/18722	0.139380093750489	0.466910479801363	0.450144879690444	ZMPSTE24	1
GO:1905564	positive regulation of vascular endothelial cell proliferation	1/112	25/18722	0.139380093750489	0.466910479801363	0.450144879690444	AKT3	1
GO:0007088	regulation of mitotic nuclear division	2/112	110/18722	0.140658388269133	0.469463501397345	0.452606228597539	ZNF207/PHIP	2
GO:0009063	cellular amino acid catabolic process	2/112	110/18722	0.140658388269133	0.469463501397345	0.452606228597539	GLUD1/MTRR	2
GO:0003416	endochondral bone growth	1/112	26/18722	0.144535435757226	0.471059232412277	0.454144660859844	ZMPSTE24	1
GO:0006760	folic acid-containing compound metabolic process	1/112	26/18722	0.144535435757226	0.471059232412277	0.454144660859844	MTRR	1
GO:0019883	antigen processing and presentation of endogenous antigen	1/112	26/18722	0.144535435757226	0.471059232412277	0.454144660859844	IDE	1
GO:0031167	rRNA methylation	1/112	26/18722	0.144535435757226	0.471059232412277	0.454144660859844	NSUN4	1
GO:0033598	mammary gland epithelial cell proliferation	1/112	26/18722	0.144535435757226	0.471059232412277	0.454144660859844	DEAF1	1
GO:0051350	negative regulation of lyase activity	1/112	26/18722	0.144535435757226	0.471059232412277	0.454144660859844	MTRR	1
GO:0051875	pigment granule localization	1/112	26/18722	0.144535435757226	0.471059232412277	0.454144660859844	BLOC1S6	1
GO:0060544	regulation of necroptotic process	1/112	26/18722	0.144535435757226	0.471059232412277	0.454144660859844	OGT	1
GO:0060669	embryonic placenta morphogenesis	1/112	26/18722	0.144535435757226	0.471059232412277	0.454144660859844	SETD2	1
GO:0070920	regulation of production of small RNA involved in gene silencing by RNA	1/112	26/18722	0.144535435757226	0.471059232412277	0.454144660859844	ZMPSTE24	1
GO:0071425	hematopoietic stem cell proliferation	1/112	26/18722	0.144535435757226	0.471059232412277	0.454144660859844	ARIH2	1
GO:0097186	amelogenesis	1/112	26/18722	0.144535435757226	0.471059232412277	0.454144660859844	ATF2	1
GO:1904353	regulation of telomere capping	1/112	26/18722	0.144535435757226	0.471059232412277	0.454144660859844	MAP3K4	1
GO:0043406	positive regulation of MAP kinase activity	2/112	112/18722	0.144762018097011	0.471059232412277	0.454144660859844	MAP3K4/EZH2	2
GO:0048705	skeletal system morphogenesis	3/112	220/18722	0.145178945397901	0.471572324426396	0.454639329009216	ZMPSTE24/SETD2/DLG1	3
GO:0007568	aging	4/112	339/18722	0.145779756327692	0.472679815971607	0.455707053273168	IDE/ZMPSTE24/AKT3/CTSC	4
GO:1901800	positive regulation of proteasomal protein catabolic process	2/112	114/18722	0.148890679204672	0.475929806310822	0.45884034450035	CHFR/ARIH2	2
GO:0006417	regulation of translation	5/112	468/18722	0.149316459722948	0.475929806310822	0.45884034450035	RPS6KB1/TNRC6A/DIS3L2/CNOT2/EIF4A2	5
GO:0003272	endocardial cushion formation	1/112	27/18722	0.14966016998889	0.475929806310822	0.45884034450035	RBPJ	1
GO:0007628	adult walking behavior	1/112	27/18722	0.14966016998889	0.475929806310822	0.45884034450035	ZMPSTE24	1
GO:0010586	miRNA metabolic process	1/112	27/18722	0.14966016998889	0.475929806310822	0.45884034450035	DIS3L2	1
GO:0016556	mRNA modification	1/112	27/18722	0.14966016998889	0.475929806310822	0.45884034450035	CBLL1	1
GO:0045830	positive regulation of isotype switching	1/112	27/18722	0.14966016998889	0.475929806310822	0.45884034450035	NSD2	1
GO:0046337	phosphatidylethanolamine metabolic process	1/112	27/18722	0.14966016998889	0.475929806310822	0.45884034450035	ETNK1	1
GO:0048873	homeostasis of number of cells within a tissue	1/112	27/18722	0.14966016998889	0.475929806310822	0.45884034450035	AKT3	1
GO:0098901	regulation of cardiac muscle cell action potential	1/112	27/18722	0.14966016998889	0.475929806310822	0.45884034450035	DLG1	1
GO:0099625	ventricular cardiac muscle cell membrane repolarization	1/112	27/18722	0.14966016998889	0.475929806310822	0.45884034450035	ZMPSTE24	1
GO:2001234	negative regulation of apoptotic signaling pathway	3/112	224/18722	0.150786254099154	0.47840343730578	0.461225153526478	URI1/PHIP/CAAP1	3
GO:0030278	regulation of ossification	2/112	115/18722	0.15096403134333	0.47840343730578	0.461225153526478	ZMPSTE24/RBPJ	2
GO:0016485	protein processing	3/112	225/18722	0.152198977574681	0.479554331899686	0.462334722343032	OGT/ZMPSTE24/IMMP1L	3
GO:0030518	intracellular steroid hormone receptor signaling pathway	2/112	116/18722	0.153043206115561	0.479554331899686	0.462334722343032	LMO3/CNOT2	2
GO:0035967	cellular response to topologically incorrect protein	2/112	116/18722	0.153043206115561	0.479554331899686	0.462334722343032	TM7SF3/RHBDD2	2
GO:0002474	antigen processing and presentation of peptide antigen via MHC class I	1/112	28/18722	0.154754476539371	0.479554331899686	0.462334722343032	IDE	1
GO:0002507	tolerance induction	1/112	28/18722	0.154754476539371	0.479554331899686	0.462334722343032	CBLB	1
GO:0009065	glutamine family amino acid catabolic process	1/112	28/18722	0.154754476539371	0.479554331899686	0.462334722343032	GLUD1	1
GO:0032438	melanosome organization	1/112	28/18722	0.154754476539371	0.479554331899686	0.462334722343032	BLOC1S6	1
GO:0032607	interferon-alpha production	1/112	28/18722	0.154754476539371	0.479554331899686	0.462334722343032	SETD2	1
GO:0032647	regulation of interferon-alpha production	1/112	28/18722	0.154754476539371	0.479554331899686	0.462334722343032	SETD2	1
GO:0042059	negative regulation of epidermal growth factor receptor signaling pathway	1/112	28/18722	0.154754476539371	0.479554331899686	0.462334722343032	CBLB	1
GO:0090344	negative regulation of cell aging	1/112	28/18722	0.154754476539371	0.479554331899686	0.462334722343032	AKT3	1
GO:0090659	walking behavior	1/112	28/18722	0.154754476539371	0.479554331899686	0.462334722343032	ZMPSTE24	1
GO:0099623	regulation of cardiac muscle cell membrane repolarization	1/112	28/18722	0.154754476539371	0.479554331899686	0.462334722343032	ZMPSTE24	1
GO:0051225	spindle assembly	2/112	117/18722	0.155128061549813	0.479894462515493	0.462662639709968	ZNF207/HAUS2	2
GO:0006413	translational initiation	2/112	118/18722	0.157218457136376	0.480548360612202	0.463293057943884	RPS6KB1/EIF4A2	2
GO:0033157	regulation of intracellular protein transport	3/112	229/18722	0.157892137558232	0.480548360612202	0.463293057943884	SAE1/ZFAND1/ARIH2	3
GO:0045444	fat cell differentiation	3/112	229/18722	0.157892137558232	0.480548360612202	0.463293057943884	ATF2/LMO3/ANKRD26	3
GO:0045861	negative regulation of proteolysis	4/112	351/18722	0.159167661955377	0.480548360612202	0.463293057943884	OGT/BIRC5/IDE/CAAP1	4
GO:0010906	regulation of glucose metabolic process	2/112	119/18722	0.159314253815241	0.480548360612202	0.463293057943884	OGT/ZMPSTE24	2
GO:0031398	positive regulation of protein ubiquitination	2/112	119/18722	0.159314253815241	0.480548360612202	0.463293057943884	CHFR/CBLB	2
GO:0001773	myeloid dendritic cell activation	1/112	29/18722	0.159818534452476	0.480548360612202	0.463293057943884	RBPJ	1
GO:0003209	cardiac atrium morphogenesis	1/112	29/18722	0.159818534452476	0.480548360612202	0.463293057943884	NSD2	1
GO:0010458	exit from mitosis	1/112	29/18722	0.159818534452476	0.480548360612202	0.463293057943884	PPP2R2D	1
GO:0031069	hair follicle morphogenesis	1/112	29/18722	0.159818534452476	0.480548360612202	0.463293057943884	GORAB	1
GO:0048753	pigment granule organization	1/112	29/18722	0.159818534452476	0.480548360612202	0.463293057943884	BLOC1S6	1
GO:0050686	negative regulation of mRNA processing	1/112	29/18722	0.159818534452476	0.480548360612202	0.463293057943884	SRSF6	1
GO:0060969	negative regulation of gene silencing	1/112	29/18722	0.159818534452476	0.480548360612202	0.463293057943884	ZMPSTE24	1
GO:0062098	regulation of programmed necrotic cell death	1/112	29/18722	0.159818534452476	0.480548360612202	0.463293057943884	OGT	1
GO:0098868	bone growth	1/112	29/18722	0.159818534452476	0.480548360612202	0.463293057943884	ZMPSTE24	1
GO:2001032	regulation of double-strand break repair via nonhomologous end joining	1/112	29/18722	0.159818534452476	0.480548360612202	0.463293057943884	NSD2	1
GO:0006402	mRNA catabolic process	3/112	232/18722	0.162205158334822	0.480548360612202	0.463293057943884	TNRC6A/DIS3L2/CNOT2	3
GO:0001838	embryonic epithelial tube formation	2/112	121/18722	0.163521501386108	0.480548360612202	0.463293057943884	SETD2/DEAF1	2
GO:0003206	cardiac chamber morphogenesis	2/112	121/18722	0.163521501386108	0.480548360612202	0.463293057943884	NSD2/RBPJ	2
GO:0038127	ERBB signaling pathway	2/112	121/18722	0.163521501386108	0.480548360612202	0.463293057943884	CBLB/RBPJ	2
GO:0042177	negative regulation of protein catabolic process	2/112	121/18722	0.163521501386108	0.480548360612202	0.463293057943884	OGT/SNRNP70	2
GO:1904019	epithelial cell apoptotic process	2/112	121/18722	0.163521501386108	0.480548360612202	0.463293057943884	SRSF6/ATF2	2
GO:0003299	muscle hypertrophy in response to stress	1/112	30/18722	0.164852521727998	0.480548360612202	0.463293057943884	EZH2	1
GO:0007176	regulation of epidermal growth factor-activated receptor activity	1/112	30/18722	0.164852521727998	0.480548360612202	0.463293057943884	CBLB	1
GO:0014887	cardiac muscle adaptation	1/112	30/18722	0.164852521727998	0.480548360612202	0.463293057943884	EZH2	1
GO:0014898	cardiac muscle hypertrophy in response to stress	1/112	30/18722	0.164852521727998	0.480548360612202	0.463293057943884	EZH2	1
GO:0034508	centromere complex assembly	1/112	30/18722	0.164852521727998	0.480548360612202	0.463293057943884	CENPV	1
GO:0043032	positive regulation of macrophage activation	1/112	30/18722	0.164852521727998	0.480548360612202	0.463293057943884	CTSC	1
GO:0044030	regulation of DNA methylation	1/112	30/18722	0.164852521727998	0.480548360612202	0.463293057943884	ZMPSTE24	1
GO:0045948	positive regulation of translational initiation	1/112	30/18722	0.164852521727998	0.480548360612202	0.463293057943884	RPS6KB1	1
GO:0050858	negative regulation of antigen receptor-mediated signaling pathway	1/112	30/18722	0.164852521727998	0.480548360612202	0.463293057943884	CBLB	1
GO:0060351	cartilage development involved in endochondral bone morphogenesis	1/112	30/18722	0.164852521727998	0.480548360612202	0.463293057943884	ZMPSTE24	1
GO:0060674	placenta blood vessel development	1/112	30/18722	0.164852521727998	0.480548360612202	0.463293057943884	RBPJ	1
GO:0061311	cell surface receptor signaling pathway involved in heart development	1/112	30/18722	0.164852521727998	0.480548360612202	0.463293057943884	RBPJ	1
GO:0061384	heart trabecula morphogenesis	1/112	30/18722	0.164852521727998	0.480548360612202	0.463293057943884	RBPJ	1
GO:0034660	ncRNA metabolic process	5/112	485/18722	0.165537208012542	0.480548360612202	0.463293057943884	DIS3L2/NSUN4/TSEN15/NOL8/HNRNPA2B1	5
GO:0031109	microtubule polymerization or depolymerization	2/112	122/18722	0.165632681298562	0.480548360612202	0.463293057943884	ZNF207/HAUS2	2
GO:0050868	negative regulation of T cell activation	2/112	122/18722	0.165632681298562	0.480548360612202	0.463293057943884	CBLB/DLG1	2
GO:0030072	peptide hormone secretion	3/112	236/18722	0.168011140906494	0.480548360612202	0.463293057943884	ITSN1/TM7SF3/GLUD1	3
GO:0046395	carboxylic acid catabolic process	3/112	236/18722	0.168011140906494	0.480548360612202	0.463293057943884	GLUD1/PCCA/MTRR	3
GO:0090068	positive regulation of cell cycle process	3/112	236/18722	0.168011140906494	0.480548360612202	0.463293057943884	CENPV/PHIP/EZH2	3
GO:0071900	regulation of protein serine/threonine kinase activity	4/112	359/18722	0.168338940891173	0.480548360612202	0.463293057943884	MAP3K4/ALS2/CCNL1/EZH2	4
GO:1901653	cellular response to peptide	4/112	359/18722	0.168338940891173	0.480548360612202	0.463293057943884	OGT/RPS6KB1/PHIP/IDE	4
GO:0048285	organelle fission	5/112	488/18722	0.168471351694409	0.480548360612202	0.463293057943884	ZNF207/PHIP/DIS3L2/CHFR/PPP2R2D	5
GO:0009117	nucleotide metabolic process	5/112	489/18722	0.169454018355697	0.480548360612202	0.463293057943884	OGT/PRPSAP2/DCAKD/DLG1/NT5C3A	5
GO:0031334	positive regulation of protein-containing complex assembly	3/112	237/18722	0.169472218694327	0.480548360612202	0.463293057943884	PIEZO1/EVL/DLG1	3
GO:0043171	peptide catabolic process	1/112	31/18722	0.169856615327744	0.480548360612202	0.463293057943884	IDE	1
GO:0048384	retinoic acid receptor signaling pathway	1/112	31/18722	0.169856615327744	0.480548360612202	0.463293057943884	EZH2	1
GO:0060045	positive regulation of cardiac muscle cell proliferation	1/112	31/18722	0.169856615327744	0.480548360612202	0.463293057943884	RBPJ	1
GO:0061099	negative regulation of protein tyrosine kinase activity	1/112	31/18722	0.169856615327744	0.480548360612202	0.463293057943884	CBLB	1
GO:0071480	cellular response to gamma radiation	1/112	31/18722	0.169856615327744	0.480548360612202	0.463293057943884	ZMPSTE24	1
GO:0097106	postsynaptic density organization	1/112	31/18722	0.169856615327744	0.480548360612202	0.463293057943884	DLG1	1
GO:1900027	regulation of ruffle assembly	1/112	31/18722	0.169856615327744	0.480548360612202	0.463293057943884	EVL	1
GO:2000144	positive regulation of DNA-templated transcription, initiation	1/112	31/18722	0.169856615327744	0.480548360612202	0.463293057943884	BCLAF1	1
GO:0009132	nucleoside diphosphate metabolic process	2/112	124/18722	0.169869486461597	0.480548360612202	0.463293057943884	OGT/DLG1	2
GO:0051403	stress-activated MAPK cascade	3/112	239/18722	0.172405568539174	0.486488086449802	0.469019502922584	MAP3K4/ATF2/DLG1	3
GO:0051098	regulation of binding	4/112	363/18722	0.172994521363838	0.486488086449802	0.469019502922584	IDE/DZIP1/ZMPSTE24/CBLB	4
GO:2001235	positive regulation of apoptotic signaling pathway	2/112	126/18722	0.174124679020801	0.486488086449802	0.469019502922584	BCLAF1/CTSC	2
GO:0006506	GPI anchor biosynthetic process	1/112	32/18722	0.17483099118154	0.486488086449802	0.469019502922584	PIGF	1
GO:0034243	regulation of transcription elongation from RNA polymerase II promoter	1/112	32/18722	0.17483099118154	0.486488086449802	0.469019502922584	EZH2	1
GO:0046856	phosphatidylinositol dephosphorylation	1/112	32/18722	0.17483099118154	0.486488086449802	0.469019502922584	TPTE2	1
GO:0060317	cardiac epithelial to mesenchymal transition	1/112	32/18722	0.17483099118154	0.486488086449802	0.469019502922584	RBPJ	1
GO:0060914	heart formation	1/112	32/18722	0.17483099118154	0.486488086449802	0.469019502922584	RBPJ	1
GO:1900745	positive regulation of p38MAPK cascade	1/112	32/18722	0.17483099118154	0.486488086449802	0.469019502922584	MAP3K4	1
GO:1901185	negative regulation of ERBB signaling pathway	1/112	32/18722	0.17483099118154	0.486488086449802	0.469019502922584	CBLB	1
GO:0071824	protein-DNA complex subunit organization	3/112	241/18722	0.175353555200373	0.486488086449802	0.469019502922584	CENPV/BDP1/SETD2	3
GO:0002790	peptide secretion	3/112	242/18722	0.176832929262697	0.486488086449802	0.469019502922584	ITSN1/TM7SF3/GLUD1	3
GO:0006753	nucleoside phosphate metabolic process	5/112	497/18722	0.177396818012419	0.486488086449802	0.469019502922584	OGT/PRPSAP2/DCAKD/DLG1/NT5C3A	5
GO:0001881	receptor recycling	1/112	33/18722	0.179775824193186	0.486488086449802	0.469019502922584	ALS2	1
GO:0006505	GPI anchor metabolic process	1/112	33/18722	0.179775824193186	0.486488086449802	0.469019502922584	PIGF	1
GO:0006536	glutamate metabolic process	1/112	33/18722	0.179775824193186	0.486488086449802	0.469019502922584	GLUD1	1
GO:0042558	pteridine-containing compound metabolic process	1/112	33/18722	0.179775824193186	0.486488086449802	0.469019502922584	MTRR	1
GO:0046685	response to arsenic-containing substance	1/112	33/18722	0.179775824193186	0.486488086449802	0.469019502922584	ZFAND1	1
GO:0048730	epidermis morphogenesis	1/112	33/18722	0.179775824193186	0.486488086449802	0.469019502922584	GORAB	1
GO:0071539	protein localization to centrosome	1/112	33/18722	0.179775824193186	0.486488086449802	0.469019502922584	CCDC14	1
GO:0099084	postsynaptic specialization organization	1/112	33/18722	0.179775824193186	0.486488086449802	0.469019502922584	DLG1	1
GO:0120033	negative regulation of plasma membrane bounded cell projection assembly	1/112	33/18722	0.179775824193186	0.486488086449802	0.469019502922584	EVL	1
GO:1903715	regulation of aerobic respiration	1/112	33/18722	0.179775824193186	0.486488086449802	0.469019502922584	IDE	1
GO:2000036	regulation of stem cell population maintenance	1/112	33/18722	0.179775824193186	0.486488086449802	0.469019502922584	CNOT2	1
GO:0017148	negative regulation of translation	3/112	245/18722	0.181292057353784	0.486488086449802	0.469019502922584	TNRC6A/DIS3L2/CNOT2	3
GO:0006282	regulation of DNA repair	2/112	130/18722	0.182686133613283	0.486488086449802	0.469019502922584	SETD2/NSD2	2
GO:0006352	DNA-templated transcription, initiation	2/112	130/18722	0.182686133613283	0.486488086449802	0.469019502922584	BCLAF1/BDP1	2
GO:0043467	regulation of generation of precursor metabolites and energy	2/112	130/18722	0.182686133613283	0.486488086449802	0.469019502922584	OGT/IDE	2
GO:0051028	mRNA transport	2/112	130/18722	0.182686133613283	0.486488086449802	0.469019502922584	SETD2/HNRNPA2B1	2
GO:0045862	positive regulation of proteolysis	4/112	372/18722	0.183631691215838	0.486488086449802	0.469019502922584	OGT/CHFR/ARIH2/CTSC	4
GO:0000096	sulfur amino acid metabolic process	1/112	34/18722	0.184691288246392	0.486488086449802	0.469019502922584	MTRR	1
GO:0001662	behavioral fear response	1/112	34/18722	0.184691288246392	0.486488086449802	0.469019502922584	ALS2	1
GO:0002183	cytoplasmic translational initiation	1/112	34/18722	0.184691288246392	0.486488086449802	0.469019502922584	EIF4A2	1
GO:0006356	regulation of transcription by RNA polymerase I	1/112	34/18722	0.184691288246392	0.486488086449802	0.469019502922584	ZMPSTE24	1
GO:0032212	positive regulation of telomere maintenance via telomerase	1/112	34/18722	0.184691288246392	0.486488086449802	0.469019502922584	MAP3K4	1
GO:0043516	regulation of DNA damage response, signal transduction by p53 class mediator	1/112	34/18722	0.184691288246392	0.486488086449802	0.469019502922584	ZMPSTE24	1
GO:0048854	brain morphogenesis	1/112	34/18722	0.184691288246392	0.486488086449802	0.469019502922584	AKT3	1
GO:0050931	pigment cell differentiation	1/112	34/18722	0.184691288246392	0.486488086449802	0.469019502922584	BLOC1S6	1
GO:0051973	positive regulation of telomerase activity	1/112	34/18722	0.184691288246392	0.486488086449802	0.469019502922584	MAP3K4	1
GO:0086004	regulation of cardiac muscle cell contraction	1/112	34/18722	0.184691288246392	0.486488086449802	0.469019502922584	DLG1	1
GO:0000723	telomere maintenance	2/112	131/18722	0.184836408224995	0.486488086449802	0.469019502922584	MAP3K4/HNRNPA2B1	2
GO:0007569	cell aging	2/112	132/18722	0.186990402708667	0.486488086449802	0.469019502922584	ZMPSTE24/AKT3	2
GO:0072175	epithelial tube formation	2/112	132/18722	0.186990402708667	0.486488086449802	0.469019502922584	SETD2/DEAF1	2
GO:0046883	regulation of hormone secretion	3/112	249/18722	0.187284974023094	0.486488086449802	0.469019502922584	ITSN1/TM7SF3/GLUD1	3
GO:0044282	small molecule catabolic process	4/112	376/18722	0.188428334796349	0.486488086449802	0.469019502922584	SCLY/GLUD1/PCCA/MTRR	4
GO:0002209	behavioral defense response	1/112	35/18722	0.189577556210668	0.486488086449802	0.469019502922584	ALS2	1
GO:0006298	mismatch repair	1/112	35/18722	0.189577556210668	0.486488086449802	0.469019502922584	SETD2	1
GO:0007020	microtubule nucleation	1/112	35/18722	0.189577556210668	0.486488086449802	0.469019502922584	HAUS2	1
GO:0008608	attachment of spindle microtubules to kinetochore	1/112	35/18722	0.189577556210668	0.486488086449802	0.469019502922584	ZNF207	1
GO:0010837	regulation of keratinocyte proliferation	1/112	35/18722	0.189577556210668	0.486488086449802	0.469019502922584	SRSF6	1
GO:0015695	organic cation transport	1/112	35/18722	0.189577556210668	0.486488086449802	0.469019502922584	SLC25A26	1
GO:0032350	regulation of hormone metabolic process	1/112	35/18722	0.189577556210668	0.486488086449802	0.469019502922584	ZMPSTE24	1
GO:0032435	negative regulation of proteasomal ubiquitin-dependent protein catabolic process	1/112	35/18722	0.189577556210668	0.486488086449802	0.469019502922584	OGT	1
GO:0032814	regulation of natural killer cell activation	1/112	35/18722	0.189577556210668	0.486488086449802	0.469019502922584	BLOC1S6	1
GO:0033146	regulation of intracellular estrogen receptor signaling pathway	1/112	35/18722	0.189577556210668	0.486488086449802	0.469019502922584	CNOT2	1
GO:0034331	cell junction maintenance	1/112	35/18722	0.189577556210668	0.486488086449802	0.469019502922584	DLG1	1
GO:0044273	sulfur compound catabolic process	1/112	35/18722	0.189577556210668	0.486488086449802	0.469019502922584	MTRR	1
GO:0045880	positive regulation of smoothened signaling pathway	1/112	35/18722	0.189577556210668	0.486488086449802	0.469019502922584	GORAB	1
GO:0046627	negative regulation of insulin receptor signaling pathway	1/112	35/18722	0.189577556210668	0.486488086449802	0.469019502922584	RPS6KB1	1
GO:0046640	regulation of alpha-beta T cell proliferation	1/112	35/18722	0.189577556210668	0.486488086449802	0.469019502922584	CBLB	1
GO:0086005	ventricular cardiac muscle cell action potential	1/112	35/18722	0.189577556210668	0.486488086449802	0.469019502922584	DLG1	1
GO:0090050	positive regulation of cell migration involved in sprouting angiogenesis	1/112	35/18722	0.189577556210668	0.486488086449802	0.469019502922584	AKT3	1
GO:0097421	liver regeneration	1/112	35/18722	0.189577556210668	0.486488086449802	0.469019502922584	EZH2	1
GO:0097502	mannosylation	1/112	35/18722	0.189577556210668	0.486488086449802	0.469019502922584	DPY19L3	1
GO:1905508	protein localization to microtubule organizing center	1/112	35/18722	0.189577556210668	0.486488086449802	0.469019502922584	CCDC14	1
GO:0001508	action potential	2/112	134/18722	0.191309072611645	0.486488086449802	0.469019502922584	SLMAP/DLG1	2
GO:0042552	myelination	2/112	134/18722	0.191309072611645	0.486488086449802	0.469019502922584	DLG1/CTSC	2
GO:0030900	forebrain development	4/112	379/18722	0.19205252664838	0.486488086449802	0.469019502922584	SETD2/TRA2B/EZH2/RBPJ	4
GO:0003203	endocardial cushion morphogenesis	1/112	36/18722	0.194434799947191	0.486488086449802	0.469019502922584	RBPJ	1
GO:0003230	cardiac atrium development	1/112	36/18722	0.194434799947191	0.486488086449802	0.469019502922584	NSD2	1
GO:0010092	specification of animal organ identity	1/112	36/18722	0.194434799947191	0.486488086449802	0.469019502922584	RBPJ	1
GO:0010923	negative regulation of phosphatase activity	1/112	36/18722	0.194434799947191	0.486488086449802	0.469019502922584	URI1	1
GO:0045191	regulation of isotype switching	1/112	36/18722	0.194434799947191	0.486488086449802	0.469019502922584	NSD2	1
GO:0070897	transcription preinitiation complex assembly	1/112	36/18722	0.194434799947191	0.486488086449802	0.469019502922584	BDP1	1
GO:0086010	membrane depolarization during action potential	1/112	36/18722	0.194434799947191	0.486488086449802	0.469019502922584	SLMAP	1
GO:1903539	protein localization to postsynaptic membrane	1/112	36/18722	0.194434799947191	0.486488086449802	0.469019502922584	DLG1	1
GO:0007272	ensheathment of neurons	2/112	136/18722	0.195641198678174	0.486488086449802	0.469019502922584	DLG1/CTSC	2
GO:0008366	axon ensheathment	2/112	136/18722	0.195641198678174	0.486488086449802	0.469019502922584	DLG1/CTSC	2
GO:0043401	steroid hormone mediated signaling pathway	2/112	136/18722	0.195641198678174	0.486488086449802	0.469019502922584	LMO3/CNOT2	2
GO:0032535	regulation of cellular component size	4/112	382/18722	0.195698987358325	0.486488086449802	0.469019502922584	EVL/ALS2/AKT3/DLG1	4
GO:0006338	chromatin remodeling	3/112	255/18722	0.196370410508761	0.486488086449802	0.469019502922584	CENPV/CHD1L/SETD2	3
GO:0006644	phospholipid metabolic process	4/112	383/18722	0.196919325540909	0.486488086449802	0.469019502922584	PIGF/FAM126B/ETNK1/TPTE2	4
GO:0000086	G2/M transition of mitotic cell cycle	2/112	137/18722	0.1978120180788	0.486488086449802	0.469019502922584	CHFR/MELK	2
GO:0006986	response to unfolded protein	2/112	137/18722	0.1978120180788	0.486488086449802	0.469019502922584	TM7SF3/RHBDD2	2
GO:0050714	positive regulation of protein secretion	2/112	137/18722	0.1978120180788	0.486488086449802	0.469019502922584	TM7SF3/GLUD1	2
GO:0014706	striated muscle tissue development	4/112	384/18722	0.198142054555398	0.486488086449802	0.469019502922584	NPRL3/ZMPSTE24/RBPJ/SGCB	4
GO:0000154	rRNA modification	1/112	37/18722	0.199263190314628	0.486488086449802	0.469019502922584	NSUN4	1
GO:0003176	aortic valve development	1/112	37/18722	0.199263190314628	0.486488086449802	0.469019502922584	RBPJ	1
GO:0006904	vesicle docking involved in exocytosis	1/112	37/18722	0.199263190314628	0.486488086449802	0.469019502922584	BLOC1S6	1
GO:0007340	acrosome reaction	1/112	37/18722	0.199263190314628	0.486488086449802	0.469019502922584	POMZP3	1
GO:0021532	neural tube patterning	1/112	37/18722	0.199263190314628	0.486488086449802	0.469019502922584	GORAB	1
GO:0030513	positive regulation of BMP signaling pathway	1/112	37/18722	0.199263190314628	0.486488086449802	0.469019502922584	RBPJ	1
GO:0043403	skeletal muscle tissue regeneration	1/112	37/18722	0.199263190314628	0.486488086449802	0.469019502922584	EZH2	1
GO:0045616	regulation of keratinocyte differentiation	1/112	37/18722	0.199263190314628	0.486488086449802	0.469019502922584	SRSF6	1
GO:0048009	insulin-like growth factor receptor signaling pathway	1/112	37/18722	0.199263190314628	0.486488086449802	0.469019502922584	PHIP	1
GO:0051567	histone H3-K9 methylation	1/112	37/18722	0.199263190314628	0.486488086449802	0.469019502922584	EHMT1	1
GO:0060306	regulation of membrane repolarization	1/112	37/18722	0.199263190314628	0.486488086449802	0.469019502922584	ZMPSTE24	1
GO:0062237	protein localization to postsynapse	1/112	37/18722	0.199263190314628	0.486488086449802	0.469019502922584	DLG1	1
GO:1900016	negative regulation of cytokine production involved in inflammatory response	1/112	37/18722	0.199263190314628	0.486488086449802	0.469019502922584	EZH2	1
GO:1900077	negative regulation of cellular response to insulin stimulus	1/112	37/18722	0.199263190314628	0.486488086449802	0.469019502922584	RPS6KB1	1
GO:0007224	smoothened signaling pathway	2/112	138/18722	0.199985856371239	0.486488086449802	0.469019502922584	DZIP1/GORAB	2
GO:0032273	positive regulation of protein polymerization	2/112	138/18722	0.199985856371239	0.486488086449802	0.469019502922584	EVL/DLG1	2
GO:0045860	positive regulation of protein kinase activity	4/112	386/18722	0.20059460147678	0.486488086449802	0.469019502922584	MAP3K4/ALS2/DLG1/EZH2	4
GO:0030216	keratinocyte differentiation	2/112	139/18722	0.202162601074635	0.486488086449802	0.469019502922584	SRSF6/RBPJ	2
GO:0045598	regulation of fat cell differentiation	2/112	139/18722	0.202162601074635	0.486488086449802	0.469019502922584	LMO3/ANKRD26	2
GO:0051783	regulation of nuclear division	2/112	139/18722	0.202162601074635	0.486488086449802	0.469019502922584	ZNF207/PHIP	2
GO:0001825	blastocyst formation	1/112	38/18722	0.204062897174931	0.486488086449802	0.469019502922584	CNOT2	1
GO:0007094	mitotic spindle assembly checkpoint signaling	1/112	38/18722	0.204062897174931	0.486488086449802	0.469019502922584	ZNF207	1
GO:0030279	negative regulation of ossification	1/112	38/18722	0.204062897174931	0.486488086449802	0.469019502922584	RBPJ	1
GO:0033144	negative regulation of intracellular steroid hormone receptor signaling pathway	1/112	38/18722	0.204062897174931	0.486488086449802	0.469019502922584	CNOT2	1
GO:0035886	vascular associated smooth muscle cell differentiation	1/112	38/18722	0.204062897174931	0.486488086449802	0.469019502922584	SGCB	1
GO:0042491	inner ear auditory receptor cell differentiation	1/112	38/18722	0.204062897174931	0.486488086449802	0.469019502922584	RBPJ	1
GO:0042596	fear response	1/112	38/18722	0.204062897174931	0.486488086449802	0.469019502922584	ALS2	1
GO:0046633	alpha-beta T cell proliferation	1/112	38/18722	0.204062897174931	0.486488086449802	0.469019502922584	CBLB	1
GO:0071173	spindle assembly checkpoint signaling	1/112	38/18722	0.204062897174931	0.486488086449802	0.469019502922584	ZNF207	1
GO:0071174	mitotic spindle checkpoint signaling	1/112	38/18722	0.204062897174931	0.486488086449802	0.469019502922584	ZNF207	1
GO:0097242	amyloid-beta clearance	1/112	38/18722	0.204062897174931	0.486488086449802	0.469019502922584	IDE	1
GO:0099622	cardiac muscle cell membrane repolarization	1/112	38/18722	0.204062897174931	0.486488086449802	0.469019502922584	ZMPSTE24	1
GO:1901186	positive regulation of ERBB signaling pathway	1/112	38/18722	0.204062897174931	0.486488086449802	0.469019502922584	RBPJ	1
GO:1902110	positive regulation of mitochondrial membrane permeability involved in apoptotic process	1/112	38/18722	0.204062897174931	0.486488086449802	0.469019502922584	ATF2	1
GO:0030183	B cell differentiation	2/112	141/18722	0.206524365854174	0.491069047697703	0.473435973186177	EZH2/RBPJ	2
GO:1903038	negative regulation of leukocyte cell-cell adhesion	2/112	141/18722	0.206524365854174	0.491069047697703	0.473435973186177	CBLB/DLG1	2
GO:0046486	glycerolipid metabolic process	4/112	392/18722	0.208007447332586	0.491145947577544	0.473510111781596	PIGF/FAM126B/ETNK1/TPTE2	4
GO:0016233	telomere capping	1/112	39/18722	0.208834089399102	0.491145947577544	0.473510111781596	MAP3K4	1
GO:0016572	histone phosphorylation	1/112	39/18722	0.208834089399102	0.491145947577544	0.473510111781596	ZMPSTE24	1
GO:0036297	interstrand cross-link repair	1/112	39/18722	0.208834089399102	0.491145947577544	0.473510111781596	XPA	1
GO:0051154	negative regulation of striated muscle cell differentiation	1/112	39/18722	0.208834089399102	0.491145947577544	0.473510111781596	EZH2	1
GO:1902742	apoptotic process involved in development	1/112	39/18722	0.208834089399102	0.491145947577544	0.473510111781596	ATF2	1
GO:1903115	regulation of actin filament-based movement	1/112	39/18722	0.208834089399102	0.491145947577544	0.473510111781596	DLG1	1
GO:2000785	regulation of autophagosome assembly	1/112	39/18722	0.208834089399102	0.491145947577544	0.473510111781596	NPRL3	1
GO:0015833	peptide transport	3/112	264/18722	0.210196719890833	0.491145947577544	0.473510111781596	ITSN1/TM7SF3/GLUD1	3
GO:0034470	ncRNA processing	4/112	395/18722	0.211743887122777	0.491145947577544	0.473510111781596	NSUN4/TSEN15/NOL8/HNRNPA2B1	4
GO:0030522	intracellular receptor signaling pathway	3/112	265/18722	0.211746546744137	0.491145947577544	0.473510111781596	LMO3/CNOT2/EZH2	3
GO:0051607	defense response to virus	3/112	265/18722	0.211746546744137	0.491145947577544	0.473510111781596	ZMPSTE24/SETD2/NT5C3A	3
GO:0140546	defense response to symbiont	3/112	265/18722	0.211746546744137	0.491145947577544	0.473510111781596	ZMPSTE24/SETD2/NT5C3A	3
GO:0006163	purine nucleotide metabolic process	4/112	396/18722	0.21299367443754	0.491145947577544	0.473510111781596	OGT/PRPSAP2/DCAKD/DLG1	4
GO:0019693	ribose phosphate metabolic process	4/112	396/18722	0.21299367443754	0.491145947577544	0.473510111781596	OGT/PRPSAP2/DCAKD/DLG1	4
GO:0002714	positive regulation of B cell mediated immunity	1/112	40/18722	0.213576934872918	0.491145947577544	0.473510111781596	NSD2	1
GO:0002891	positive regulation of immunoglobulin mediated immune response	1/112	40/18722	0.213576934872918	0.491145947577544	0.473510111781596	NSD2	1
GO:0007339	binding of sperm to zona pellucida	1/112	40/18722	0.213576934872918	0.491145947577544	0.473510111781596	POMZP3	1
GO:0009069	serine family amino acid metabolic process	1/112	40/18722	0.213576934872918	0.491145947577544	0.473510111781596	SCLY	1
GO:0030866	cortical actin cytoskeleton organization	1/112	40/18722	0.213576934872918	0.491145947577544	0.473510111781596	DLG1	1
GO:0045841	negative regulation of mitotic metaphase/anaphase transition	1/112	40/18722	0.213576934872918	0.491145947577544	0.473510111781596	ZNF207	1
GO:0070266	necroptotic process	1/112	40/18722	0.213576934872918	0.491145947577544	0.473510111781596	OGT	1
GO:0150077	regulation of neuroinflammatory response	1/112	40/18722	0.213576934872918	0.491145947577544	0.473510111781596	CTSC	1
GO:1901661	quinone metabolic process	1/112	40/18722	0.213576934872918	0.491145947577544	0.473510111781596	FDXR	1
GO:1902686	mitochondrial outer membrane permeabilization involved in programmed cell death	1/112	40/18722	0.213576934872918	0.491145947577544	0.473510111781596	ATF2	1
GO:2000142	regulation of DNA-templated transcription, initiation	1/112	40/18722	0.213576934872918	0.491145947577544	0.473510111781596	BCLAF1	1
GO:0010675	regulation of cellular carbohydrate metabolic process	2/112	146/18722	0.217471997628299	0.496340526642849	0.47851816636497	OGT/ZMPSTE24	2
GO:0009167	purine ribonucleoside monophosphate metabolic process	1/112	41/18722	0.218291600502627	0.496340526642849	0.47851816636497	DLG1	1
GO:0031062	positive regulation of histone methylation	1/112	41/18722	0.218291600502627	0.496340526642849	0.47851816636497	OGT	1
GO:0050856	regulation of T cell receptor signaling pathway	1/112	41/18722	0.218291600502627	0.496340526642849	0.47851816636497	CBLB	1
GO:0055023	positive regulation of cardiac muscle tissue growth	1/112	41/18722	0.218291600502627	0.496340526642849	0.47851816636497	RBPJ	1
GO:0060612	adipose tissue development	1/112	41/18722	0.218291600502627	0.496340526642849	0.47851816636497	ATF2	1
GO:0070296	sarcoplasmic reticulum calcium ion transport	1/112	41/18722	0.218291600502627	0.496340526642849	0.47851816636497	ZMPSTE24	1
GO:0071634	regulation of transforming growth factor beta production	1/112	41/18722	0.218291600502627	0.496340526642849	0.47851816636497	ATF2	1
GO:1905314	semi-lunar valve development	1/112	41/18722	0.218291600502627	0.496340526642849	0.47851816636497	RBPJ	1
GO:0016331	morphogenesis of embryonic epithelium	2/112	147/18722	0.219668087934186	0.49822475305771	0.480334734871182	SETD2/DEAF1	2
GO:1902850	microtubule cytoskeleton organization involved in mitosis	2/112	147/18722	0.219668087934186	0.49822475305771	0.480334734871182	ZNF207/SETD2	2
GO:0035148	tube formation	2/112	148/18722	0.221866125767566	0.500120148938713	0.48216207177564	SETD2/DEAF1	2
GO:0044839	cell cycle G2/M phase transition	2/112	148/18722	0.221866125767566	0.500120148938713	0.48216207177564	CHFR/MELK	2
GO:0000413	protein peptidyl-prolyl isomerization	1/112	42/18722	0.222978252220614	0.500120148938713	0.48216207177564	FKBP7	1
GO:0010939	regulation of necrotic cell death	1/112	42/18722	0.222978252220614	0.500120148938713	0.48216207177564	OGT	1
GO:0032467	positive regulation of cytokinesis	1/112	42/18722	0.222978252220614	0.500120148938713	0.48216207177564	CENPV	1
GO:0035019	somatic stem cell population maintenance	1/112	42/18722	0.222978252220614	0.500120148938713	0.48216207177564	RBPJ	1
GO:0043507	positive regulation of JUN kinase activity	1/112	42/18722	0.222978252220614	0.500120148938713	0.48216207177564	MAP3K4	1
GO:0048489	synaptic vesicle transport	1/112	42/18722	0.222978252220614	0.500120148938713	0.48216207177564	BLOC1S6	1
GO:0060999	positive regulation of dendritic spine development	1/112	42/18722	0.222978252220614	0.500120148938713	0.48216207177564	ITSN1	1
GO:0009411	response to UV	2/112	149/18722	0.224066010341137	0.500399955841249	0.482431831504598	MAP3K4/XPA	2
GO:0034249	negative regulation of cellular amide metabolic process	3/112	273/18722	0.22423404211777	0.500399955841249	0.482431831504598	TNRC6A/DIS3L2/CNOT2	3
GO:0034655	nucleobase-containing compound catabolic process	4/112	407/18722	0.226876575533195	0.500399955841249	0.482431831504598	TNRC6A/RNASET2/DIS3L2/CNOT2	4
GO:0006284	base-excision repair	1/112	43/18722	0.227637054991025	0.500399955841249	0.482431831504598	XPA	1
GO:0021983	pituitary gland development	1/112	43/18722	0.227637054991025	0.500399955841249	0.482431831504598	RBPJ	1
GO:0033046	negative regulation of sister chromatid segregation	1/112	43/18722	0.227637054991025	0.500399955841249	0.482431831504598	ZNF207	1
GO:0033048	negative regulation of mitotic sister chromatid segregation	1/112	43/18722	0.227637054991025	0.500399955841249	0.482431831504598	ZNF207	1
GO:0034661	ncRNA catabolic process	1/112	43/18722	0.227637054991025	0.500399955841249	0.482431831504598	DIS3L2	1
GO:0035794	positive regulation of mitochondrial membrane permeability	1/112	43/18722	0.227637054991025	0.500399955841249	0.482431831504598	ATF2	1
GO:0042181	ketone biosynthetic process	1/112	43/18722	0.227637054991025	0.500399955841249	0.482431831504598	FDXR	1
GO:0045494	photoreceptor cell maintenance	1/112	43/18722	0.227637054991025	0.500399955841249	0.482431831504598	IQCB1	1
GO:0045840	positive regulation of mitotic nuclear division	1/112	43/18722	0.227637054991025	0.500399955841249	0.482431831504598	PHIP	1
GO:0046636	negative regulation of alpha-beta T cell activation	1/112	43/18722	0.227637054991025	0.500399955841249	0.482431831504598	CBLB	1
GO:0061383	trabecula morphogenesis	1/112	43/18722	0.227637054991025	0.500399955841249	0.482431831504598	RBPJ	1
GO:0071604	transforming growth factor beta production	1/112	43/18722	0.227637054991025	0.500399955841249	0.482431831504598	ATF2	1
GO:2000816	negative regulation of mitotic sister chromatid separation	1/112	43/18722	0.227637054991025	0.500399955841249	0.482431831504598	ZNF207	1
GO:0006261	DNA-dependent DNA replication	2/112	151/18722	0.228470922126609	0.500399955841249	0.482431831504598	GINS1/ZMPSTE24	2
GO:0030902	hindbrain development	2/112	151/18722	0.228470922126609	0.500399955841249	0.482431831504598	ATF2/EZH2	2
GO:1903829	positive regulation of cellular protein localization	3/112	276/18722	0.228954935926915	0.500399955841249	0.482431831504598	SAE1/ARIH2/DLG1	3
GO:0031056	regulation of histone modification	2/112	152/18722	0.230675753302347	0.500399955841249	0.482431831504598	OGT/ZMPSTE24	2
GO:0007281	germ cell development	3/112	278/18722	0.232112877433001	0.500399955841249	0.482431831504598	DZIP1/POMZP3/DEAF1	3
GO:0007528	neuromuscular junction development	1/112	44/18722	0.232268172815373	0.500399955841249	0.482431831504598	ALS2	1
GO:0009126	purine nucleoside monophosphate metabolic process	1/112	44/18722	0.232268172815373	0.500399955841249	0.482431831504598	DLG1	1
GO:0032007	negative regulation of TOR signaling	1/112	44/18722	0.232268172815373	0.500399955841249	0.482431831504598	NPRL3	1
GO:0045197	establishment or maintenance of epithelial cell apical/basal polarity	1/112	44/18722	0.232268172815373	0.500399955841249	0.482431831504598	DLG1	1
GO:0048066	developmental pigmentation	1/112	44/18722	0.232268172815373	0.500399955841249	0.482431831504598	BLOC1S6	1
GO:0060711	labyrinthine layer development	1/112	44/18722	0.232268172815373	0.500399955841249	0.482431831504598	RBPJ	1
GO:0097178	ruffle assembly	1/112	44/18722	0.232268172815373	0.500399955841249	0.482431831504598	EVL	1
GO:0150076	neuroinflammatory response	1/112	44/18722	0.232268172815373	0.500399955841249	0.482431831504598	CTSC	1
GO:0043161	proteasome-mediated ubiquitin-dependent protein catabolic process	4/112	412/18722	0.233264216328487	0.500399955841249	0.482431831504598	OGT/CHFR/ARIH2/RHBDD2	4
GO:0030856	regulation of epithelial cell differentiation	2/112	154/18722	0.235089684295479	0.500399955841249	0.482431831504598	SRSF6/EZH2	2
GO:0051168	nuclear export	2/112	154/18722	0.235089684295479	0.500399955841249	0.482431831504598	SETD2/HNRNPA2B1	2
GO:0098813	nuclear chromosome segregation	3/112	281/18722	0.236865023831418	0.500399955841249	0.482431831504598	ZNF207/DIS3L2/CHFR	3
GO:0003197	endocardial cushion development	1/112	45/18722	0.2368717687381	0.500399955841249	0.482431831504598	RBPJ	1
GO:0003254	regulation of membrane depolarization	1/112	45/18722	0.2368717687381	0.500399955841249	0.482431831504598	SLMAP	1
GO:0006110	regulation of glycolytic process	1/112	45/18722	0.2368717687381	0.500399955841249	0.482431831504598	OGT	1
GO:0008631	intrinsic apoptotic signaling pathway in response to oxidative stress	1/112	45/18722	0.2368717687381	0.500399955841249	0.482431831504598	MELK	1
GO:0035305	negative regulation of dephosphorylation	1/112	45/18722	0.2368717687381	0.500399955841249	0.482431831504598	URI1	1
GO:0035987	endodermal cell differentiation	1/112	45/18722	0.2368717687381	0.500399955841249	0.482431831504598	SETD2	1
GO:0044088	regulation of vacuole organization	1/112	45/18722	0.2368717687381	0.500399955841249	0.482431831504598	NPRL3	1
GO:0048538	thymus development	1/112	45/18722	0.2368717687381	0.500399955841249	0.482431831504598	ZMPSTE24	1
GO:0060421	positive regulation of heart growth	1/112	45/18722	0.2368717687381	0.500399955841249	0.482431831504598	RBPJ	1
GO:1902108	regulation of mitochondrial membrane permeability involved in apoptotic process	1/112	45/18722	0.2368717687381	0.500399955841249	0.482431831504598	ATF2	1
GO:0051147	regulation of muscle cell differentiation	2/112	155/18722	0.23729859457043	0.500399955841249	0.482431831504598	PIEZO1/EZH2	2
GO:0072521	purine-containing compound metabolic process	4/112	416/18722	0.238406584869113	0.500399955841249	0.482431831504598	OGT/PRPSAP2/DCAKD/DLG1	4
GO:1903532	positive regulation of secretion by cell	3/112	282/18722	0.238452979457522	0.500399955841249	0.482431831504598	ITSN1/TM7SF3/GLUD1	3
GO:0009267	cellular response to starvation	2/112	156/18722	0.239508676774103	0.500399955841249	0.482431831504598	NPRL3/TNRC6A	2
GO:0046631	alpha-beta T cell activation	2/112	156/18722	0.239508676774103	0.500399955841249	0.482431831504598	ATF2/CBLB	2
GO:0001974	blood vessel remodeling	1/112	46/18722	0.241448004852108	0.500399955841249	0.482431831504598	RBPJ	1
GO:0006383	transcription by RNA polymerase III	1/112	46/18722	0.241448004852108	0.500399955841249	0.482431831504598	BDP1	1
GO:0010830	regulation of myotube differentiation	1/112	46/18722	0.241448004852108	0.500399955841249	0.482431831504598	PIEZO1	1
GO:0031648	protein destabilization	1/112	46/18722	0.241448004852108	0.500399955841249	0.482431831504598	CHFR	1
GO:0033047	regulation of mitotic sister chromatid segregation	1/112	46/18722	0.241448004852108	0.500399955841249	0.482431831504598	ZNF207	1
GO:0034198	cellular response to amino acid starvation	1/112	46/18722	0.241448004852108	0.500399955841249	0.482431831504598	NPRL3	1
GO:0043462	regulation of ATPase activity	1/112	46/18722	0.241448004852108	0.500399955841249	0.482431831504598	SNRNP70	1
GO:0043616	keratinocyte proliferation	1/112	46/18722	0.241448004852108	0.500399955841249	0.482431831504598	SRSF6	1
GO:0044818	mitotic G2/M transition checkpoint	1/112	46/18722	0.241448004852108	0.500399955841249	0.482431831504598	CHFR	1
GO:0046839	phospholipid dephosphorylation	1/112	46/18722	0.241448004852108	0.500399955841249	0.482431831504598	TPTE2	1
GO:0048701	embryonic cranial skeleton morphogenesis	1/112	46/18722	0.241448004852108	0.500399955841249	0.482431831504598	SETD2	1
GO:0055010	ventricular cardiac muscle tissue morphogenesis	1/112	46/18722	0.241448004852108	0.500399955841249	0.482431831504598	RBPJ	1
GO:0060976	coronary vasculature development	1/112	46/18722	0.241448004852108	0.500399955841249	0.482431831504598	SETD2	1
GO:0070828	heterochromatin organization	1/112	46/18722	0.241448004852108	0.500399955841249	0.482431831504598	CENPV	1
GO:0090329	regulation of DNA-dependent DNA replication	1/112	46/18722	0.241448004852108	0.500399955841249	0.482431831504598	ZMPSTE24	1
GO:0006520	cellular amino acid metabolic process	3/112	284/18722	0.241634519233839	0.500399955841249	0.482431831504598	SCLY/GLUD1/MTRR	3
GO:0072659	protein localization to plasma membrane	3/112	284/18722	0.241634519233839	0.500399955841249	0.482431831504598	FAM126B/SLMAP/DLG1	3
GO:0001837	epithelial to mesenchymal transition	2/112	157/18722	0.241719838778723	0.500399955841249	0.482431831504598	EZH2/RBPJ	2
GO:0051250	negative regulation of lymphocyte activation	2/112	157/18722	0.241719838778723	0.500399955841249	0.482431831504598	CBLB/DLG1	2
GO:0001774	microglial cell activation	1/112	47/18722	0.245997042304269	0.500399955841249	0.482431831504598	CTSC	1
GO:0006998	nuclear envelope organization	1/112	47/18722	0.245997042304269	0.500399955841249	0.482431831504598	ZMPSTE24	1
GO:0032008	positive regulation of TOR signaling	1/112	47/18722	0.245997042304269	0.500399955841249	0.482431831504598	AKT3	1
GO:0035315	hair cell differentiation	1/112	47/18722	0.245997042304269	0.500399955841249	0.482431831504598	RBPJ	1
GO:0043618	regulation of transcription from RNA polymerase II promoter in response to stress	1/112	47/18722	0.245997042304269	0.500399955841249	0.482431831504598	RBPJ	1
GO:0045911	positive regulation of DNA recombination	1/112	47/18722	0.245997042304269	0.500399955841249	0.482431831504598	NSD2	1
GO:0047496	vesicle transport along microtubule	1/112	47/18722	0.245997042304269	0.500399955841249	0.482431831504598	BLOC1S6	1
GO:0072583	clathrin-dependent endocytosis	1/112	47/18722	0.245997042304269	0.500399955841249	0.482431831504598	ITSN1	1
GO:0097028	dendritic cell differentiation	1/112	47/18722	0.245997042304269	0.500399955841249	0.482431831504598	RBPJ	1
GO:0097300	programmed necrotic cell death	1/112	47/18722	0.245997042304269	0.500399955841249	0.482431831504598	OGT	1
GO:0101023	vascular endothelial cell proliferation	1/112	47/18722	0.245997042304269	0.500399955841249	0.482431831504598	AKT3	1
GO:0120163	negative regulation of cold-induced thermogenesis	1/112	47/18722	0.245997042304269	0.500399955841249	0.482431831504598	RBPJ	1
GO:1905562	regulation of vascular endothelial cell proliferation	1/112	47/18722	0.245997042304269	0.500399955841249	0.482431831504598	AKT3	1
GO:0032200	telomere organization	2/112	159/18722	0.246145038875967	0.500399955841249	0.482431831504598	MAP3K4/HNRNPA2B1	2
GO:0035966	response to topologically incorrect protein	2/112	159/18722	0.246145038875967	0.500399955841249	0.482431831504598	TM7SF3/RHBDD2	2
GO:0072594	establishment of protein localization to organelle	4/112	422/18722	0.246170790804176	0.500399955841249	0.482431831504598	SAE1/ARIH2/CBLB/IMMP1L	4
GO:0034599	cellular response to oxidative stress	3/112	288/18722	0.24801904164527	0.500399955841249	0.482431831504598	ATF2/MELK/EZH2	3
GO:0097193	intrinsic apoptotic signaling pathway	3/112	288/18722	0.24801904164527	0.500399955841249	0.482431831504598	URI1/BCLAF1/MELK	3
GO:0048608	reproductive structure development	4/112	424/18722	0.248771707016697	0.500399955841249	0.482431831504598	MAP3K4/SETD2/DLG1/RBPJ	4
GO:0006111	regulation of gluconeogenesis	1/112	48/18722	0.250519041300892	0.500399955841249	0.482431831504598	OGT	1
GO:0010569	regulation of double-strand break repair via homologous recombination	1/112	48/18722	0.250519041300892	0.500399955841249	0.482431831504598	SETD2	1
GO:0033628	regulation of cell adhesion mediated by integrin	1/112	48/18722	0.250519041300892	0.500399955841249	0.482431831504598	PIEZO1	1
GO:0035036	sperm-egg recognition	1/112	48/18722	0.250519041300892	0.500399955841249	0.482431831504598	POMZP3	1
GO:0045839	negative regulation of mitotic nuclear division	1/112	48/18722	0.250519041300892	0.500399955841249	0.482431831504598	ZNF207	1
GO:0061647	histone H3-K9 modification	1/112	48/18722	0.250519041300892	0.500399955841249	0.482431831504598	EHMT1	1
GO:1905710	positive regulation of membrane permeability	1/112	48/18722	0.250519041300892	0.500399955841249	0.482431831504598	ATF2	1
GO:2000059	negative regulation of ubiquitin-dependent protein catabolic process	1/112	48/18722	0.250519041300892	0.500399955841249	0.482431831504598	OGT	1
GO:0034504	protein localization to nucleus	3/112	290/18722	0.251221417431177	0.500399955841249	0.482431831504598	CBLB/NOL8/XPA	3
GO:0048568	embryonic organ development	4/112	427/18722	0.25268456126305	0.500399955841249	0.482431831504598	SETD2/TRA2B/DLG1/RBPJ	4
GO:0061458	reproductive system development	4/112	427/18722	0.25268456126305	0.500399955841249	0.482431831504598	MAP3K4/SETD2/DLG1/RBPJ	4
GO:0050657	nucleic acid transport	2/112	163/18722	0.255004457518738	0.500399955841249	0.482431831504598	SETD2/HNRNPA2B1	2
GO:0050658	RNA transport	2/112	163/18722	0.255004457518738	0.500399955841249	0.482431831504598	SETD2/HNRNPA2B1	2
GO:0001913	T cell mediated cytotoxicity	1/112	49/18722	0.25501416111316	0.500399955841249	0.482431831504598	CTSC	1
GO:0002204	somatic recombination of immunoglobulin genes involved in immune response	1/112	49/18722	0.25501416111316	0.500399955841249	0.482431831504598	NSD2	1
GO:0002208	somatic diversification of immunoglobulins involved in immune response	1/112	49/18722	0.25501416111316	0.500399955841249	0.482431831504598	NSD2	1
GO:0006376	mRNA splice site selection	1/112	49/18722	0.25501416111316	0.500399955841249	0.482431831504598	SRSF6	1
GO:0009066	aspartate family amino acid metabolic process	1/112	49/18722	0.25501416111316	0.500399955841249	0.482431831504598	MTRR	1
GO:0021695	cerebellar cortex development	1/112	49/18722	0.25501416111316	0.500399955841249	0.482431831504598	EZH2	1
GO:0035088	establishment or maintenance of apical/basal cell polarity	1/112	49/18722	0.25501416111316	0.500399955841249	0.482431831504598	DLG1	1
GO:0043457	regulation of cellular respiration	1/112	49/18722	0.25501416111316	0.500399955841249	0.482431831504598	IDE	1
GO:0045190	isotype switching	1/112	49/18722	0.25501416111316	0.500399955841249	0.482431831504598	NSD2	1
GO:0051445	regulation of meiotic cell cycle	1/112	49/18722	0.25501416111316	0.500399955841249	0.482431831504598	CHFR	1
GO:0051932	synaptic transmission, GABAergic	1/112	49/18722	0.25501416111316	0.500399955841249	0.482431831504598	EZH2	1
GO:0060964	regulation of gene silencing by miRNA	1/112	49/18722	0.25501416111316	0.500399955841249	0.482431831504598	ZMPSTE24	1
GO:0061245	establishment or maintenance of bipolar cell polarity	1/112	49/18722	0.25501416111316	0.500399955841249	0.482431831504598	DLG1	1
GO:0086009	membrane repolarization	1/112	49/18722	0.25501416111316	0.500399955841249	0.482431831504598	ZMPSTE24	1
GO:1901799	negative regulation of proteasomal protein catabolic process	1/112	49/18722	0.25501416111316	0.500399955841249	0.482431831504598	OGT	1
GO:1990573	potassium ion import across plasma membrane	1/112	49/18722	0.25501416111316	0.500399955841249	0.482431831504598	DLG1	1
GO:1990928	response to amino acid starvation	1/112	49/18722	0.25501416111316	0.500399955841249	0.482431831504598	NPRL3	1
GO:0050680	negative regulation of epithelial cell proliferation	2/112	164/18722	0.257220684879008	0.502661104142864	0.484611787565181	ATF2/DLG1	2
GO:2001242	regulation of intrinsic apoptotic signaling pathway	2/112	164/18722	0.257220684879008	0.502661104142864	0.484611787565181	URI1/BCLAF1	2
GO:0046879	hormone secretion	3/112	295/18722	0.259254455233061	0.502661104142864	0.484611787565181	ITSN1/TM7SF3/GLUD1	3
GO:0050796	regulation of insulin secretion	2/112	165/18722	0.259437291751089	0.502661104142864	0.484611787565181	TM7SF3/GLUD1	2
GO:0002639	positive regulation of immunoglobulin production	1/112	50/18722	0.259482560082545	0.502661104142864	0.484611787565181	NSD2	1
GO:0008089	anterograde axonal transport	1/112	50/18722	0.259482560082545	0.502661104142864	0.484611787565181	BLOC1S6	1
GO:0038202	TORC1 signaling	1/112	50/18722	0.259482560082545	0.502661104142864	0.484611787565181	NPRL3	1
GO:0043268	positive regulation of potassium ion transport	1/112	50/18722	0.259482560082545	0.502661104142864	0.484611787565181	DLG1	1
GO:0045814	negative regulation of gene expression, epigenetic	1/112	50/18722	0.259482560082545	0.502661104142864	0.484611787565181	EZH2	1
GO:0060425	lung morphogenesis	1/112	50/18722	0.259482560082545	0.502661104142864	0.484611787565181	SRSF6	1
GO:1904036	negative regulation of epithelial cell apoptotic process	1/112	50/18722	0.259482560082545	0.502661104142864	0.484611787565181	SRSF6	1
GO:2000677	regulation of transcription regulatory region DNA binding	1/112	50/18722	0.259482560082545	0.502661104142864	0.484611787565181	ZMPSTE24	1
GO:0051236	establishment of RNA localization	2/112	166/18722	0.261654195059528	0.506198646044528	0.488022305089658	SETD2/HNRNPA2B1	2
GO:0042391	regulation of membrane potential	4/112	434/18722	0.261865269888895	0.506198646044528	0.488022305089658	PIEZO1/ZMPSTE24/SLMAP/DLG1	4
GO:0009451	RNA modification	2/112	167/18722	0.263871312691646	0.506411894139264	0.488227895972925	NSUN4/CBLL1	2
GO:0032873	negative regulation of stress-activated MAPK cascade	1/112	51/18722	0.26392439562618	0.506411894139264	0.488227895972925	DLG1	1
GO:0045104	intermediate filament cytoskeleton organization	1/112	51/18722	0.26392439562618	0.506411894139264	0.488227895972925	ATF2	1
GO:0050982	detection of mechanical stimulus	1/112	51/18722	0.26392439562618	0.506411894139264	0.488227895972925	PIEZO1	1
GO:0051339	regulation of lyase activity	1/112	51/18722	0.26392439562618	0.506411894139264	0.488227895972925	MTRR	1
GO:0060043	regulation of cardiac muscle cell proliferation	1/112	51/18722	0.26392439562618	0.506411894139264	0.488227895972925	RBPJ	1
GO:0070303	negative regulation of stress-activated protein kinase signaling cascade	1/112	51/18722	0.26392439562618	0.506411894139264	0.488227895972925	DLG1	1
GO:0000070	mitotic sister chromatid segregation	2/112	168/18722	0.26608856348917	0.509054889964484	0.490775988357299	ZNF207/DIS3L2	2
GO:2000241	regulation of reproductive process	2/112	168/18722	0.26608856348917	0.509054889964484	0.490775988357299	CHFR/POMZP3	2
GO:0006937	regulation of muscle contraction	2/112	169/18722	0.268305867239931	0.509054889964484	0.490775988357299	PPP1R12B/DLG1	2
GO:0021543	pallium development	2/112	169/18722	0.268305867239931	0.509054889964484	0.490775988357299	TRA2B/EZH2	2
GO:0010718	positive regulation of epithelial to mesenchymal transition	1/112	52/18722	0.268339824242209	0.509054889964484	0.490775988357299	EZH2	1
GO:0045010	actin nucleation	1/112	52/18722	0.268339824242209	0.509054889964484	0.490775988357299	EVL	1
GO:0045103	intermediate filament-based process	1/112	52/18722	0.268339824242209	0.509054889964484	0.490775988357299	ATF2	1
GO:0051496	positive regulation of stress fiber assembly	1/112	52/18722	0.268339824242209	0.509054889964484	0.490775988357299	EVL	1
GO:0060147	regulation of posttranscriptional gene silencing	1/112	52/18722	0.268339824242209	0.509054889964484	0.490775988357299	ZMPSTE24	1
GO:0072132	mesenchyme morphogenesis	1/112	52/18722	0.268339824242209	0.509054889964484	0.490775988357299	RBPJ	1
GO:0006913	nucleocytoplasmic transport	3/112	301/18722	0.268939939118125	0.509054889964484	0.490775988357299	SETD2/CBLB/HNRNPA2B1	3
GO:0042886	amide transport	3/112	301/18722	0.268939939118125	0.509054889964484	0.490775988357299	ITSN1/TM7SF3/GLUD1	3
GO:0051169	nuclear transport	3/112	301/18722	0.268939939118125	0.509054889964484	0.490775988357299	SETD2/CBLB/HNRNPA2B1	3
GO:0007162	negative regulation of cell adhesion	3/112	303/18722	0.272178290969394	0.51040600556768	0.492078588742082	CBLB/DLG1/CBLL1	3
GO:0016925	protein sumoylation	1/112	53/18722	0.2727290015151	0.51040600556768	0.492078588742082	SAE1	1
GO:0032210	regulation of telomere maintenance via telomerase	1/112	53/18722	0.2727290015151	0.51040600556768	0.492078588742082	MAP3K4	1
GO:0032784	regulation of DNA-templated transcription, elongation	1/112	53/18722	0.2727290015151	0.51040600556768	0.492078588742082	EZH2	1
GO:0033059	cellular pigmentation	1/112	53/18722	0.2727290015151	0.51040600556768	0.492078588742082	BLOC1S6	1
GO:0043113	receptor clustering	1/112	53/18722	0.2727290015151	0.51040600556768	0.492078588742082	DLG1	1
GO:0060966	regulation of gene silencing by RNA	1/112	53/18722	0.2727290015151	0.51040600556768	0.492078588742082	ZMPSTE24	1
GO:0097479	synaptic vesicle localization	1/112	53/18722	0.2727290015151	0.51040600556768	0.492078588742082	BLOC1S6	1
GO:1990090	cellular response to nerve growth factor stimulus	1/112	53/18722	0.2727290015151	0.51040600556768	0.492078588742082	DYNC1LI2	1
GO:0030833	regulation of actin filament polymerization	2/112	171/18722	0.272740317433637	0.51040600556768	0.492078588742082	EVL/DLG1	2
GO:0042129	regulation of T cell proliferation	2/112	171/18722	0.272740317433637	0.51040600556768	0.492078588742082	CBLB/DLG1	2
GO:0042770	signal transduction in response to DNA damage	2/112	172/18722	0.274957308108924	0.511857440708914	0.493477906438501	ATF2/ZMPSTE24	2
GO:0046700	heterocycle catabolic process	4/112	445/18722	0.276421528407104	0.511857440708914	0.493477906438501	TNRC6A/RNASET2/DIS3L2/CNOT2	4
GO:0009914	hormone transport	3/112	306/18722	0.277044081689157	0.511857440708914	0.493477906438501	ITSN1/TM7SF3/GLUD1	3
GO:0001706	endoderm formation	1/112	54/18722	0.277092082120933	0.511857440708914	0.493477906438501	SETD2	1
GO:0014888	striated muscle adaptation	1/112	54/18722	0.277092082120933	0.511857440708914	0.493477906438501	EZH2	1
GO:0030520	intracellular estrogen receptor signaling pathway	1/112	54/18722	0.277092082120933	0.511857440708914	0.493477906438501	CNOT2	1
GO:0035065	regulation of histone acetylation	1/112	54/18722	0.277092082120933	0.511857440708914	0.493477906438501	ZMPSTE24	1
GO:0060350	endochondral bone morphogenesis	1/112	54/18722	0.277092082120933	0.511857440708914	0.493477906438501	ZMPSTE24	1
GO:0070839	metal ion export	1/112	54/18722	0.277092082120933	0.511857440708914	0.493477906438501	DLG1	1
GO:0072348	sulfur compound transport	1/112	54/18722	0.277092082120933	0.511857440708914	0.493477906438501	SLC25A26	1
GO:0072698	protein localization to microtubule cytoskeleton	1/112	54/18722	0.277092082120933	0.511857440708914	0.493477906438501	CCDC14	1
GO:0086002	cardiac muscle cell action potential involved in contraction	1/112	54/18722	0.277092082120933	0.511857440708914	0.493477906438501	DLG1	1
GO:0000910	cytokinesis	2/112	173/18722	0.277174040185971	0.511857440708914	0.493477906438501	CENPV/SETD2	2
GO:0006360	transcription by RNA polymerase I	1/112	55/18722	0.281429219832657	0.517197904295713	0.498626607191145	ZMPSTE24	1
GO:0051898	negative regulation of protein kinase B signaling	1/112	55/18722	0.281429219832657	0.517197904295713	0.498626607191145	DLG1	1
GO:0098900	regulation of action potential	1/112	55/18722	0.281429219832657	0.517197904295713	0.498626607191145	DLG1	1
GO:0022604	regulation of cell morphogenesis	3/112	309/18722	0.28191894778403	0.517197904295713	0.498626607191145	PHIP/ZMPSTE24/DLG1	3
GO:0051047	positive regulation of secretion	3/112	310/18722	0.283545758247597	0.517197904295713	0.498626607191145	ITSN1/TM7SF3/GLUD1	3
GO:0044270	cellular nitrogen compound catabolic process	4/112	451/18722	0.284419823014523	0.517197904295713	0.498626607191145	TNRC6A/RNASET2/DIS3L2/CNOT2	4
GO:0001658	branching involved in ureteric bud morphogenesis	1/112	56/18722	0.285740567525309	0.517197904295713	0.498626607191145	DLG1	1
GO:0010332	response to gamma radiation	1/112	56/18722	0.285740567525309	0.517197904295713	0.498626607191145	ZMPSTE24	1
GO:0031122	cytoplasmic microtubule organization	1/112	56/18722	0.285740567525309	0.517197904295713	0.498626607191145	DLG1	1
GO:0031529	ruffle organization	1/112	56/18722	0.285740567525309	0.517197904295713	0.498626607191145	EVL	1
GO:0043470	regulation of carbohydrate catabolic process	1/112	56/18722	0.285740567525309	0.517197904295713	0.498626607191145	OGT	1
GO:0045599	negative regulation of fat cell differentiation	1/112	56/18722	0.285740567525309	0.517197904295713	0.498626607191145	ANKRD26	1
GO:0046622	positive regulation of organ growth	1/112	56/18722	0.285740567525309	0.517197904295713	0.498626607191145	RBPJ	1
GO:0048008	platelet-derived growth factor receptor signaling pathway	1/112	56/18722	0.285740567525309	0.517197904295713	0.498626607191145	CBLB	1
GO:0051784	negative regulation of nuclear division	1/112	56/18722	0.285740567525309	0.517197904295713	0.498626607191145	ZNF207	1
GO:0070534	protein K63-linked ubiquitination	1/112	56/18722	0.285740567525309	0.517197904295713	0.498626607191145	ARIH2	1
GO:1990089	response to nerve growth factor	1/112	56/18722	0.285740567525309	0.517197904295713	0.498626607191145	DYNC1LI2	1
GO:0003012	muscle system process	4/112	452/18722	0.285756473064127	0.517197904295713	0.498626607191145	PPP1R12B/SLMAP/DLG1/EZH2	4
GO:0030324	lung development	2/112	177/18722	0.286036883849086	0.517197904295713	0.498626607191145	SRSF6/RBPJ	2
GO:0043405	regulation of MAP kinase activity	2/112	177/18722	0.286036883849086	0.517197904295713	0.498626607191145	MAP3K4/EZH2	2
GO:0051302	regulation of cell division	2/112	177/18722	0.286036883849086	0.517197904295713	0.498626607191145	CENPV/SETD2	2
GO:0006109	regulation of carbohydrate metabolic process	2/112	178/18722	0.288251206709718	0.518292358540622	0.499681762291992	OGT/ZMPSTE24	2
GO:0035265	organ growth	2/112	178/18722	0.288251206709718	0.518292358540622	0.499681762291992	ZMPSTE24/RBPJ	2
GO:0035725	sodium ion transmembrane transport	2/112	178/18722	0.288251206709718	0.518292358540622	0.499681762291992	SLMAP/DLG1	2
GO:0010257	NADH dehydrogenase complex assembly	1/112	57/18722	0.290026277181216	0.518292358540622	0.499681762291992	TMEM126B	1
GO:0016447	somatic recombination of immunoglobulin gene segments	1/112	57/18722	0.290026277181216	0.518292358540622	0.499681762291992	NSD2	1
GO:0032981	mitochondrial respiratory chain complex I assembly	1/112	57/18722	0.290026277181216	0.518292358540622	0.499681762291992	TMEM126B	1
GO:0051155	positive regulation of striated muscle cell differentiation	1/112	57/18722	0.290026277181216	0.518292358540622	0.499681762291992	PIEZO1	1
GO:0051289	protein homotetramerization	1/112	57/18722	0.290026277181216	0.518292358540622	0.499681762291992	EVL	1
GO:0051785	positive regulation of nuclear division	1/112	57/18722	0.290026277181216	0.518292358540622	0.499681762291992	PHIP	1
GO:0097120	receptor localization to synapse	1/112	57/18722	0.290026277181216	0.518292358540622	0.499681762291992	DLG1	1
GO:1902017	regulation of cilium assembly	1/112	57/18722	0.290026277181216	0.518292358540622	0.499681762291992	DZIP1	1
GO:0006605	protein targeting	3/112	314/18722	0.290061363933124	0.518292358540622	0.499681762291992	SAE1/ARIH2/IMMP1L	3
GO:0007626	locomotory behavior	2/112	179/18722	0.290464830655908	0.518503951877426	0.49988575783559	ALS2/ZMPSTE24	2
GO:0007033	vacuole organization	2/112	180/18722	0.29267768535253	0.518708472198925	0.500082934338364	NPRL3/ATF2	2
GO:0043409	negative regulation of MAPK cascade	2/112	180/18722	0.29267768535253	0.518708472198925	0.500082934338364	LMO3/DLG1	2
GO:0071897	DNA biosynthetic process	2/112	180/18722	0.29267768535253	0.518708472198925	0.500082934338364	MAP3K4/HNRNPA2B1	2
GO:0009161	ribonucleoside monophosphate metabolic process	1/112	58/18722	0.294286499895157	0.518708472198925	0.500082934338364	DLG1	1
GO:0018208	peptidyl-proline modification	1/112	58/18722	0.294286499895157	0.518708472198925	0.500082934338364	FKBP7	1
GO:0032481	positive regulation of type I interferon production	1/112	58/18722	0.294286499895157	0.518708472198925	0.500082934338364	SETD2	1
GO:0034340	response to type I interferon	1/112	58/18722	0.294286499895157	0.518708472198925	0.500082934338364	SETD2	1
GO:0043506	regulation of JUN kinase activity	1/112	58/18722	0.294286499895157	0.518708472198925	0.500082934338364	MAP3K4	1
GO:0043525	positive regulation of neuron apoptotic process	1/112	58/18722	0.294286499895157	0.518708472198925	0.500082934338364	ATF2	1
GO:0044380	protein localization to cytoskeleton	1/112	58/18722	0.294286499895157	0.518708472198925	0.500082934338364	CCDC14	1
GO:1902808	positive regulation of cell cycle G1/S phase transition	1/112	58/18722	0.294286499895157	0.518708472198925	0.500082934338364	EZH2	1
GO:2000649	regulation of sodium ion transmembrane transporter activity	1/112	58/18722	0.294286499895157	0.518708472198925	0.500082934338364	SLMAP	1
GO:2001244	positive regulation of intrinsic apoptotic signaling pathway	1/112	58/18722	0.294286499895157	0.518708472198925	0.500082934338364	BCLAF1	1
GO:0030323	respiratory tube development	2/112	181/18722	0.294889701315764	0.518766312082568	0.50013869733489	SRSF6/RBPJ	2
GO:0099504	synaptic vesicle cycle	2/112	181/18722	0.294889701315764	0.518766312082568	0.50013869733489	ITSN1/BLOC1S6	2
GO:0051260	protein homooligomerization	2/112	182/18722	0.297100809905594	0.522151085235048	0.50340193165799	EVL/ALS2	2
GO:0006767	water-soluble vitamin metabolic process	1/112	59/18722	0.298521385879498	0.522627912333789	0.50386163707537	MTRR	1
GO:0048278	vesicle docking	1/112	59/18722	0.298521385879498	0.522627912333789	0.50386163707537	BLOC1S6	1
GO:0050732	negative regulation of peptidyl-tyrosine phosphorylation	1/112	59/18722	0.298521385879498	0.522627912333789	0.50386163707537	CBLB	1
GO:0051568	histone H3-K4 methylation	1/112	59/18722	0.298521385879498	0.522627912333789	0.50386163707537	OGT	1
GO:0071496	cellular response to external stimulus	3/112	320/18722	0.299856167288407	0.522951417521044	0.504173525991759	NPRL3/TNRC6A/PIEZO1	3
GO:0023061	signal release	4/112	463/18722	0.300519824096364	0.522951417521044	0.504173525991759	ITSN1/BLOC1S6/TM7SF3/GLUD1	4
GO:0055001	muscle cell development	2/112	184/18722	0.30152003457932	0.522951417521044	0.504173525991759	ZMPSTE24/SGCB	2
GO:2001257	regulation of cation channel activity	2/112	184/18722	0.30152003457932	0.522951417521044	0.504173525991759	SLMAP/DLG1	2
GO:0002712	regulation of B cell mediated immunity	1/112	60/18722	0.302731084469302	0.522951417521044	0.504173525991759	NSD2	1
GO:0002889	regulation of immunoglobulin mediated immune response	1/112	60/18722	0.302731084469302	0.522951417521044	0.504173525991759	NSD2	1
GO:0006289	nucleotide-excision repair	1/112	60/18722	0.302731084469302	0.522951417521044	0.504173525991759	XPA	1
GO:0010972	negative regulation of G2/M transition of mitotic cell cycle	1/112	60/18722	0.302731084469302	0.522951417521044	0.504173525991759	CHFR	1
GO:0030071	regulation of mitotic metaphase/anaphase transition	1/112	60/18722	0.302731084469302	0.522951417521044	0.504173525991759	ZNF207	1
GO:0033866	nucleoside bisphosphate biosynthetic process	1/112	60/18722	0.302731084469302	0.522951417521044	0.504173525991759	DCAKD	1
GO:0034030	ribonucleoside bisphosphate biosynthetic process	1/112	60/18722	0.302731084469302	0.522951417521044	0.504173525991759	DCAKD	1
GO:0034033	purine nucleoside bisphosphate biosynthetic process	1/112	60/18722	0.302731084469302	0.522951417521044	0.504173525991759	DCAKD	1
GO:0055008	cardiac muscle tissue morphogenesis	1/112	60/18722	0.302731084469302	0.522951417521044	0.504173525991759	RBPJ	1
GO:0060038	cardiac muscle cell proliferation	1/112	60/18722	0.302731084469302	0.522951417521044	0.504173525991759	RBPJ	1
GO:0051896	regulation of protein kinase B signaling	2/112	185/18722	0.303728017535408	0.524175772198205	0.505353917121732	TPTE2/DLG1	2
GO:0019439	aromatic compound catabolic process	4/112	467/18722	0.305912607144172	0.52441738382349	0.505586853071343	TNRC6A/RNASET2/DIS3L2/CNOT2	4
GO:0033674	positive regulation of kinase activity	4/112	467/18722	0.305912607144172	0.52441738382349	0.505586853071343	MAP3K4/ALS2/DLG1/EZH2	4
GO:0071478	cellular response to radiation	2/112	186/18722	0.305934826847862	0.52441738382349	0.505586853071343	ZMPSTE24/XPA	2
GO:0120032	regulation of plasma membrane bounded cell projection assembly	2/112	186/18722	0.305934826847862	0.52441738382349	0.505586853071343	EVL/DZIP1	2
GO:0030865	cortical cytoskeleton organization	1/112	61/18722	0.3069157441274	0.52441738382349	0.505586853071343	DLG1	1
GO:0040014	regulation of multicellular organism growth	1/112	61/18722	0.3069157441274	0.52441738382349	0.505586853071343	ZMPSTE24	1
GO:0043030	regulation of macrophage activation	1/112	61/18722	0.3069157441274	0.52441738382349	0.505586853071343	CTSC	1
GO:0043954	cellular component maintenance	1/112	61/18722	0.3069157441274	0.52441738382349	0.505586853071343	DLG1	1
GO:0060998	regulation of dendritic spine development	1/112	61/18722	0.3069157441274	0.52441738382349	0.505586853071343	ITSN1	1
GO:1905515	non-motile cilium assembly	1/112	61/18722	0.3069157441274	0.52441738382349	0.505586853071343	GORAB	1
GO:0002695	negative regulation of leukocyte activation	2/112	187/18722	0.308140397985043	0.52441738382349	0.505586853071343	CBLB/DLG1	2
GO:0008064	regulation of actin polymerization or depolymerization	2/112	187/18722	0.308140397985043	0.52441738382349	0.505586853071343	EVL/DLG1	2
GO:0030832	regulation of actin filament length	2/112	188/18722	0.310344667215264	0.52441738382349	0.505586853071343	EVL/DLG1	2
GO:0060491	regulation of cell projection assembly	2/112	188/18722	0.310344667215264	0.52441738382349	0.505586853071343	EVL/DZIP1	2
GO:0007091	metaphase/anaphase transition of mitotic cell cycle	1/112	62/18722	0.311075512449448	0.52441738382349	0.505586853071343	ZNF207	1
GO:0048002	antigen processing and presentation of peptide antigen	1/112	62/18722	0.311075512449448	0.52441738382349	0.505586853071343	IDE	1
GO:0048488	synaptic vesicle endocytosis	1/112	62/18722	0.311075512449448	0.52441738382349	0.505586853071343	ITSN1	1
GO:0048663	neuron fate commitment	1/112	62/18722	0.311075512449448	0.52441738382349	0.505586853071343	RBPJ	1
GO:0060113	inner ear receptor cell differentiation	1/112	62/18722	0.311075512449448	0.52441738382349	0.505586853071343	RBPJ	1
GO:0060675	ureteric bud morphogenesis	1/112	62/18722	0.311075512449448	0.52441738382349	0.505586853071343	DLG1	1
GO:0070265	necrotic cell death	1/112	62/18722	0.311075512449448	0.52441738382349	0.505586853071343	OGT	1
GO:0099072	regulation of postsynaptic membrane neurotransmitter receptor levels	1/112	62/18722	0.311075512449448	0.52441738382349	0.505586853071343	DLG1	1
GO:0140238	presynaptic endocytosis	1/112	62/18722	0.311075512449448	0.52441738382349	0.505586853071343	ITSN1	1
GO:1902750	negative regulation of cell cycle G2/M phase transition	1/112	62/18722	0.311075512449448	0.52441738382349	0.505586853071343	CHFR	1
GO:1903078	positive regulation of protein localization to plasma membrane	1/112	62/18722	0.311075512449448	0.52441738382349	0.505586853071343	DLG1	1
GO:0046578	regulation of Ras protein signal transduction	2/112	189/18722	0.312547571599675	0.525819063214261	0.506938201623193	OGT/ALS2	2
GO:0009755	hormone-mediated signaling pathway	2/112	190/18722	0.314749048985209	0.525819063214261	0.506938201623193	LMO3/CNOT2	2
GO:0030041	actin filament polymerization	2/112	190/18722	0.314749048985209	0.525819063214261	0.506938201623193	EVL/DLG1	2
GO:0046390	ribose phosphate biosynthetic process	2/112	190/18722	0.314749048985209	0.525819063214261	0.506938201623193	PRPSAP2/DCAKD	2
GO:0001756	somitogenesis	1/112	63/18722	0.315210536168937	0.525819063214261	0.506938201623193	RBPJ	1
GO:0032233	positive regulation of actin filament bundle assembly	1/112	63/18722	0.315210536168937	0.525819063214261	0.506938201623193	EVL	1
GO:0046902	regulation of mitochondrial membrane permeability	1/112	63/18722	0.315210536168937	0.525819063214261	0.506938201623193	ATF2	1
GO:0050854	regulation of antigen receptor-mediated signaling pathway	1/112	63/18722	0.315210536168937	0.525819063214261	0.506938201623193	CBLB	1
GO:0072171	mesonephric tubule morphogenesis	1/112	63/18722	0.315210536168937	0.525819063214261	0.506938201623193	DLG1	1
GO:2000242	negative regulation of reproductive process	1/112	63/18722	0.315210536168937	0.525819063214261	0.506938201623193	CHFR	1
GO:2000756	regulation of peptidyl-lysine acetylation	1/112	63/18722	0.315210536168937	0.525819063214261	0.506938201623193	ZMPSTE24	1
GO:0031667	response to nutrient levels	4/112	474/18722	0.315375809767322	0.525819063214261	0.506938201623193	OGT/RPS6KB1/NPRL3/TNRC6A	4
GO:0006164	purine nucleotide biosynthetic process	2/112	191/18722	0.31694903799758	0.526604558797843	0.507695492003823	PRPSAP2/DCAKD	2
GO:0050821	protein stabilization	2/112	191/18722	0.31694903799758	0.526604558797843	0.507695492003823	ZNF207/NAA16	2
GO:0003002	regionalization	3/112	331/18722	0.317858597010735	0.526604558797843	0.507695492003823	GORAB/TRA2B/RBPJ	3
GO:0071214	cellular response to abiotic stimulus	3/112	331/18722	0.317858597010735	0.526604558797843	0.507695492003823	PIEZO1/ZMPSTE24/XPA	3
GO:0104004	cellular response to environmental stimulus	3/112	331/18722	0.317858597010735	0.526604558797843	0.507695492003823	PIEZO1/ZMPSTE24/XPA	3
GO:0032872	regulation of stress-activated MAPK cascade	2/112	192/18722	0.319147478034333	0.526604558797843	0.507695492003823	MAP3K4/DLG1	2
GO:0045995	regulation of embryonic development	1/112	64/18722	0.319320961162188	0.526604558797843	0.507695492003823	EHMT1	1
GO:0046579	positive regulation of Ras protein signal transduction	1/112	64/18722	0.319320961162188	0.526604558797843	0.507695492003823	ALS2	1
GO:0046854	phosphatidylinositol phosphate biosynthetic process	1/112	64/18722	0.319320961162188	0.526604558797843	0.507695492003823	FAM126B	1
GO:0098930	axonal transport	1/112	64/18722	0.319320961162188	0.526604558797843	0.507695492003823	BLOC1S6	1
GO:1900076	regulation of cellular response to insulin stimulus	1/112	64/18722	0.319320961162188	0.526604558797843	0.507695492003823	RPS6KB1	1
GO:1903051	negative regulation of proteolysis involved in cellular protein catabolic process	1/112	64/18722	0.319320961162188	0.526604558797843	0.507695492003823	OGT	1
GO:1990778	protein localization to cell periphery	3/112	333/18722	0.321135452544946	0.528076490244685	0.509114570034226	FAM126B/SLMAP/DLG1	3
GO:0001935	endothelial cell proliferation	2/112	193/18722	0.321344309257955	0.528076490244685	0.509114570034226	AKT3/DLG1	2
GO:0042113	B cell activation	3/112	334/18722	0.32277408970366	0.528076490244685	0.509114570034226	EZH2/NSD2/RBPJ	3
GO:0003170	heart valve development	1/112	65/18722	0.323406932453314	0.528076490244685	0.509114570034226	RBPJ	1
GO:0010965	regulation of mitotic sister chromatid separation	1/112	65/18722	0.323406932453314	0.528076490244685	0.509114570034226	ZNF207	1
GO:0015909	long-chain fatty acid transport	1/112	65/18722	0.323406932453314	0.528076490244685	0.509114570034226	RPS6KB1	1
GO:0035418	protein localization to synapse	1/112	65/18722	0.323406932453314	0.528076490244685	0.509114570034226	DLG1	1
GO:0048645	animal organ formation	1/112	65/18722	0.323406932453314	0.528076490244685	0.509114570034226	RBPJ	1
GO:0061512	protein localization to cilium	1/112	65/18722	0.323406932453314	0.528076490244685	0.509114570034226	DZIP1	1
GO:0070936	protein K48-linked ubiquitination	1/112	65/18722	0.323406932453314	0.528076490244685	0.509114570034226	ARIH2	1
GO:0090307	mitotic spindle assembly	1/112	65/18722	0.323406932453314	0.528076490244685	0.509114570034226	ZNF207	1
GO:0030073	insulin secretion	2/112	195/18722	0.325732909699477	0.529746696365441	0.51072480318557	TM7SF3/GLUD1	2
GO:0002562	somatic diversification of immune receptors via germline recombination within a single locus	1/112	66/18722	0.327468594219152	0.529746696365441	0.51072480318557	NSD2	1
GO:0006303	double-strand break repair via nonhomologous end joining	1/112	66/18722	0.327468594219152	0.529746696365441	0.51072480318557	NSD2	1
GO:0016444	somatic cell DNA recombination	1/112	66/18722	0.327468594219152	0.529746696365441	0.51072480318557	NSD2	1
GO:0045600	positive regulation of fat cell differentiation	1/112	66/18722	0.327468594219152	0.529746696365441	0.51072480318557	LMO3	1
GO:2000272	negative regulation of signaling receptor activity	1/112	66/18722	0.327468594219152	0.529746696365441	0.51072480318557	CBLB	1
GO:2000573	positive regulation of DNA biosynthetic process	1/112	66/18722	0.327468594219152	0.529746696365441	0.51072480318557	MAP3K4	1
GO:0060271	cilium assembly	3/112	337/18722	0.327690477257501	0.529746696365441	0.51072480318557	DZIP1/GORAB/IQCB1	3
GO:0062197	cellular response to chemical stress	3/112	337/18722	0.327690477257501	0.529746696365441	0.51072480318557	ATF2/MELK/EZH2	3
GO:0001763	morphogenesis of a branching structure	2/112	196/18722	0.327924563005765	0.529746696365441	0.51072480318557	SETD2/DLG1	2
GO:0006006	glucose metabolic process	2/112	196/18722	0.327924563005765	0.529746696365441	0.51072480318557	OGT/ZMPSTE24	2
GO:0022408	negative regulation of cell-cell adhesion	2/112	196/18722	0.327924563005765	0.529746696365441	0.51072480318557	CBLB/DLG1	2
GO:0042594	response to starvation	2/112	197/18722	0.330114375662286	0.532693972911296	0.513566250322745	NPRL3/TNRC6A	2
GO:0048545	response to steroid hormone	3/112	339/18722	0.330968167891924	0.532693972911296	0.513566250322745	URI1/LMO3/CNOT2	3
GO:0016445	somatic diversification of immunoglobulins	1/112	67/18722	0.331506089794166	0.532693972911296	0.513566250322745	NSD2	1
GO:0042490	mechanoreceptor differentiation	1/112	67/18722	0.331506089794166	0.532693972911296	0.513566250322745	RBPJ	1
GO:0050435	amyloid-beta metabolic process	1/112	67/18722	0.331506089794166	0.532693972911296	0.513566250322745	IDE	1
GO:0061180	mammary gland epithelium development	1/112	67/18722	0.331506089794166	0.532693972911296	0.513566250322745	DEAF1	1
GO:0042098	T cell proliferation	2/112	199/18722	0.334488255293352	0.536300599901071	0.517043372260747	CBLB/DLG1	2
GO:0009247	glycolipid biosynthetic process	1/112	68/18722	0.335519561675326	0.536300599901071	0.517043372260747	PIGF	1
GO:0032922	circadian regulation of gene expression	1/112	68/18722	0.335519561675326	0.536300599901071	0.517043372260747	OGT	1
GO:0051148	negative regulation of muscle cell differentiation	1/112	68/18722	0.335519561675326	0.536300599901071	0.517043372260747	EZH2	1
GO:1901016	regulation of potassium ion transmembrane transporter activity	1/112	68/18722	0.335519561675326	0.536300599901071	0.517043372260747	DLG1	1
GO:1904888	cranial skeletal system development	1/112	68/18722	0.335519561675326	0.536300599901071	0.517043372260747	SETD2	1
GO:0072522	purine-containing compound biosynthetic process	2/112	200/18722	0.336672212206775	0.53719890702116	0.517909423394724	PRPSAP2/DCAKD	2
GO:0099003	vesicle-mediated transport in synapse	2/112	200/18722	0.336672212206775	0.53719890702116	0.517909423394724	ITSN1/BLOC1S6	2
GO:0010498	proteasomal protein catabolic process	4/112	490/18722	0.337098928856659	0.537408371244752	0.518111366276299	OGT/CHFR/ARIH2/RHBDD2	4
GO:0006403	RNA localization	2/112	201/18722	0.338854108335184	0.538419482674402	0.519086171196177	SETD2/HNRNPA2B1	2
GO:0065004	protein-DNA complex assembly	2/112	201/18722	0.338854108335184	0.538419482674402	0.519086171196177	CENPV/BDP1	2
GO:0007004	telomere maintenance via telomerase	1/112	69/18722	0.339509151526959	0.538419482674402	0.519086171196177	MAP3K4	1
GO:0031060	regulation of histone methylation	1/112	69/18722	0.339509151526959	0.538419482674402	0.519086171196177	OGT	1
GO:0050688	regulation of defense response to virus	1/112	69/18722	0.339509151526959	0.538419482674402	0.519086171196177	ZMPSTE24	1
GO:1904377	positive regulation of protein localization to cell periphery	1/112	69/18722	0.339509151526959	0.538419482674402	0.519086171196177	DLG1	1
GO:0060541	respiratory system development	2/112	203/18722	0.343211505917817	0.542815834350602	0.523324660761033	SRSF6/RBPJ	2
GO:0002381	immunoglobulin production involved in immunoglobulin-mediated immune response	1/112	70/18722	0.343475000185565	0.542815834350602	0.523324660761033	NSD2	1
GO:0060415	muscle tissue morphogenesis	1/112	70/18722	0.343475000185565	0.542815834350602	0.523324660761033	RBPJ	1
GO:0070830	bicellular tight junction assembly	1/112	70/18722	0.343475000185565	0.542815834350602	0.523324660761033	DLG1	1
GO:1901361	organic cyclic compound catabolic process	4/112	495/18722	0.343905109460469	0.542820307698487	0.523328973482063	TNRC6A/RNASET2/DIS3L2/CNOT2	4
GO:0006936	muscle contraction	3/112	347/18722	0.344074664527958	0.542820307698487	0.523328973482063	PPP1R12B/SLMAP/DLG1	3
GO:0043087	regulation of GTPase activity	3/112	348/18722	0.345712025224771	0.544930826589132	0.52536370886114	ALS2/CBLB/EZH2	3
GO:0003208	cardiac ventricle morphogenesis	1/112	71/18722	0.347417247664614	0.545480323739438	0.525893474928331	RBPJ	1
GO:0008344	adult locomotory behavior	1/112	71/18722	0.347417247664614	0.545480323739438	0.525893474928331	ZMPSTE24	1
GO:0033555	multicellular organismal response to stress	1/112	71/18722	0.347417247664614	0.545480323739438	0.525893474928331	ALS2	1
GO:0072078	nephron tubule morphogenesis	1/112	71/18722	0.347417247664614	0.545480323739438	0.525893474928331	DLG1	1
GO:0060348	bone development	2/112	205/18722	0.347560030354045	0.545480323739438	0.525893474928331	ZMPSTE24/NSD2	2
GO:0008016	regulation of heart contraction	2/112	206/18722	0.349730837623119	0.546689687182878	0.527059413122696	ZMPSTE24/DLG1	2
GO:0048863	stem cell differentiation	2/112	206/18722	0.349730837623119	0.546689687182878	0.527059413122696	SETD2/RBPJ	2
GO:0002534	cytokine production involved in inflammatory response	1/112	72/18722	0.35133603315931	0.546689687182878	0.527059413122696	EZH2	1
GO:0030330	DNA damage response, signal transduction by p53 class mediator	1/112	72/18722	0.35133603315931	0.546689687182878	0.527059413122696	ZMPSTE24	1
GO:0033627	cell adhesion mediated by integrin	1/112	72/18722	0.35133603315931	0.546689687182878	0.527059413122696	PIEZO1	1
GO:0042246	tissue regeneration	1/112	72/18722	0.35133603315931	0.546689687182878	0.527059413122696	EZH2	1
GO:0051057	positive regulation of small GTPase mediated signal transduction	1/112	72/18722	0.35133603315931	0.546689687182878	0.527059413122696	ALS2	1
GO:0055021	regulation of cardiac muscle tissue growth	1/112	72/18722	0.35133603315931	0.546689687182878	0.527059413122696	RBPJ	1
GO:0071479	cellular response to ionizing radiation	1/112	72/18722	0.35133603315931	0.546689687182878	0.527059413122696	ZMPSTE24	1
GO:1900015	regulation of cytokine production involved in inflammatory response	1/112	72/18722	0.35133603315931	0.546689687182878	0.527059413122696	EZH2	1
GO:0050679	positive regulation of epithelial cell proliferation	2/112	207/18722	0.351899274937843	0.547098103514476	0.52745316423432	SRSF6/AKT3	2
GO:0002637	regulation of immunoglobulin production	1/112	73/18722	0.355231495051329	0.54899412871569	0.529281107861659	NSD2	1
GO:0042058	regulation of epidermal growth factor receptor signaling pathway	1/112	73/18722	0.355231495051329	0.54899412871569	0.529281107861659	CBLB	1
GO:0051145	smooth muscle cell differentiation	1/112	73/18722	0.355231495051329	0.54899412871569	0.529281107861659	SGCB	1
GO:0072088	nephron epithelium morphogenesis	1/112	73/18722	0.355231495051329	0.54899412871569	0.529281107861659	DLG1	1
GO:0072089	stem cell proliferation	1/112	73/18722	0.355231495051329	0.54899412871569	0.529281107861659	ARIH2	1
GO:0086003	cardiac muscle cell contraction	1/112	73/18722	0.355231495051329	0.54899412871569	0.529281107861659	DLG1	1
GO:0099518	vesicle cytoskeletal trafficking	1/112	73/18722	0.355231495051329	0.54899412871569	0.529281107861659	BLOC1S6	1
GO:0043281	regulation of cysteine-type endopeptidase activity involved in apoptotic process	2/112	209/18722	0.356228843745938	0.549601583353572	0.529866750306444	BIRC5/CAAP1	2
GO:1902905	positive regulation of supramolecular fiber organization	2/112	209/18722	0.356228843745938	0.549601583353572	0.529866750306444	EVL/DLG1	2
GO:0007623	circadian rhythm	2/112	210/18722	0.358389878908351	0.551231864381196	0.531438491975968	OGT/EZH2	2
GO:0050866	negative regulation of cell activation	2/112	210/18722	0.358389878908351	0.551231864381196	0.531438491975968	CBLB/DLG1	2
GO:0002437	inflammatory response to antigenic stimulus	1/112	74/18722	0.359103770913533	0.551231864381196	0.531438491975968	RBPJ	1
GO:0030968	endoplasmic reticulum unfolded protein response	1/112	74/18722	0.359103770913533	0.551231864381196	0.531438491975968	RHBDD2	1
GO:0048332	mesoderm morphogenesis	1/112	74/18722	0.359103770913533	0.551231864381196	0.531438491975968	SETD2	1
GO:0120192	tight junction assembly	1/112	74/18722	0.359103770913533	0.551231864381196	0.531438491975968	DLG1	1
GO:0030100	regulation of endocytosis	2/112	211/18722	0.360548351442482	0.552516808149852	0.53267729659307	ITSN1/CBLL1	2
GO:0043491	protein kinase B signaling	2/112	211/18722	0.360548351442482	0.552516808149852	0.53267729659307	TPTE2/DLG1	2
GO:0006094	gluconeogenesis	1/112	75/18722	0.362952997514653	0.55340444465981	0.533533060272124	OGT	1
GO:0006278	RNA-dependent DNA biosynthetic process	1/112	75/18722	0.362952997514653	0.55340444465981	0.533533060272124	MAP3K4	1
GO:0008088	axo-dendritic transport	1/112	75/18722	0.362952997514653	0.55340444465981	0.533533060272124	BLOC1S6	1
GO:0036465	synaptic vesicle recycling	1/112	75/18722	0.362952997514653	0.55340444465981	0.533533060272124	ITSN1	1
GO:0061333	renal tubule morphogenesis	1/112	75/18722	0.362952997514653	0.55340444465981	0.533533060272124	DLG1	1
GO:1903363	negative regulation of cellular protein catabolic process	1/112	75/18722	0.362952997514653	0.55340444465981	0.533533060272124	OGT	1
GO:0009306	protein secretion	3/112	359/18722	0.363696883560711	0.554074230483194	0.534178795743758	BLOC1S6/TM7SF3/GLUD1	3
GO:0035592	establishment of protein localization to extracellular region	3/112	360/18722	0.365328802278103	0.554589830747095	0.534675882077869	BLOC1S6/TM7SF3/GLUD1	3
GO:0009123	nucleoside monophosphate metabolic process	1/112	76/18722	0.366779310823945	0.554589830747095	0.534675882077869	DLG1	1
GO:0014855	striated muscle cell proliferation	1/112	76/18722	0.366779310823945	0.554589830747095	0.534675882077869	RBPJ	1
GO:0021536	diencephalon development	1/112	76/18722	0.366779310823945	0.554589830747095	0.534675882077869	RBPJ	1
GO:0031100	animal organ regeneration	1/112	76/18722	0.366779310823945	0.554589830747095	0.534675882077869	EZH2	1
GO:0043536	positive regulation of blood vessel endothelial cell migration	1/112	76/18722	0.366779310823945	0.554589830747095	0.534675882077869	AKT3	1
GO:0072028	nephron morphogenesis	1/112	76/18722	0.366779310823945	0.554589830747095	0.534675882077869	DLG1	1
GO:0140029	exocytic process	1/112	76/18722	0.366779310823945	0.554589830747095	0.534675882077869	BLOC1S6	1
GO:0140115	export across plasma membrane	1/112	76/18722	0.366779310823945	0.554589830747095	0.534675882077869	DLG1	1
GO:0031669	cellular response to nutrient levels	2/112	215/18722	0.369155693944042	0.557099336283287	0.537095277479214	NPRL3/TNRC6A	2
GO:0002200	somatic diversification of immune receptors	1/112	77/18722	0.37058284601582	0.557099336283287	0.537095277479214	NSD2	1
GO:0007492	endoderm development	1/112	77/18722	0.37058284601582	0.557099336283287	0.537095277479214	SETD2	1
GO:0048644	muscle organ morphogenesis	1/112	77/18722	0.37058284601582	0.557099336283287	0.537095277479214	RBPJ	1
GO:0055117	regulation of cardiac muscle contraction	1/112	77/18722	0.37058284601582	0.557099336283287	0.537095277479214	DLG1	1
GO:0140056	organelle localization by membrane tethering	1/112	77/18722	0.37058284601582	0.557099336283287	0.537095277479214	BLOC1S6	1
GO:1901983	regulation of protein acetylation	1/112	77/18722	0.37058284601582	0.557099336283287	0.537095277479214	ZMPSTE24	1
GO:0009612	response to mechanical stimulus	2/112	216/18722	0.371300667842678	0.557717518419349	0.537691262224262	PIEZO1/XPA	2
GO:0008154	actin polymerization or depolymerization	2/112	217/18722	0.373442809299073	0.559086731088697	0.539011309854326	EVL/DLG1	2
GO:0009064	glutamine family amino acid metabolic process	1/112	78/18722	0.374363737474454	0.559086731088697	0.539011309854326	GLUD1	1
GO:0019319	hexose biosynthetic process	1/112	78/18722	0.374363737474454	0.559086731088697	0.539011309854326	OGT	1
GO:0030500	regulation of bone mineralization	1/112	78/18722	0.374363737474454	0.559086731088697	0.539011309854326	ZMPSTE24	1
GO:0043297	apical junction assembly	1/112	78/18722	0.374363737474454	0.559086731088697	0.539011309854326	DLG1	1
GO:0090049	regulation of cell migration involved in sprouting angiogenesis	1/112	78/18722	0.374363737474454	0.559086731088697	0.539011309854326	AKT3	1
GO:0090559	regulation of membrane permeability	1/112	78/18722	0.374363737474454	0.559086731088697	0.539011309854326	ATF2	1
GO:0042445	hormone metabolic process	2/112	218/18722	0.375582075509311	0.560446099549988	0.54032186675749	IDE/ZMPSTE24	2
GO:0140694	non-membrane-bounded organelle assembly	3/112	367/18722	0.3767333267908	0.561367055099821	0.541209753072134	ZNF207/HAUS2/CNOT2	3
GO:0000245	spliceosomal complex assembly	1/112	79/18722	0.378122118798358	0.561367055099821	0.541209753072134	SRSF6	1
GO:0001895	retina homeostasis	1/112	79/18722	0.378122118798358	0.561367055099821	0.541209753072134	IQCB1	1
GO:0060420	regulation of heart growth	1/112	79/18722	0.378122118798358	0.561367055099821	0.541209753072134	RBPJ	1
GO:0009150	purine ribonucleotide metabolic process	3/112	368/18722	0.378359543459252	0.561367055099821	0.541209753072134	OGT/DCAKD/DLG1	3
GO:0044782	cilium organization	3/112	368/18722	0.378359543459252	0.561367055099821	0.541209753072134	DZIP1/GORAB/IQCB1	3
GO:0071692	protein localization to extracellular region	3/112	368/18722	0.378359543459252	0.561367055099821	0.541209753072134	BLOC1S6/TM7SF3/GLUD1	3
GO:0001570	vasculogenesis	1/112	80/18722	0.381858122804933	0.564715386489572	0.544437854166041	SETD2	1
GO:0021766	hippocampus development	1/112	80/18722	0.381858122804933	0.564715386489572	0.544437854166041	EZH2	1
GO:0048145	regulation of fibroblast proliferation	1/112	80/18722	0.381858122804933	0.564715386489572	0.544437854166041	ZMPSTE24	1
GO:0120193	tight junction organization	1/112	80/18722	0.381858122804933	0.564715386489572	0.544437854166041	DLG1	1
GO:0000302	response to reactive oxygen species	2/112	222/18722	0.384109552814828	0.56560907460658	0.545299452153909	TRA2B/EZH2	2
GO:0015931	nucleobase-containing compound transport	2/112	222/18722	0.384109552814828	0.56560907460658	0.545299452153909	SETD2/HNRNPA2B1	2
GO:0006096	glycolytic process	1/112	81/18722	0.385571881534997	0.56560907460658	0.545299452153909	OGT	1
GO:0008589	regulation of smoothened signaling pathway	1/112	81/18722	0.385571881534997	0.56560907460658	0.545299452153909	GORAB	1
GO:0044773	mitotic DNA damage checkpoint signaling	1/112	81/18722	0.385571881534997	0.56560907460658	0.545299452153909	ATF2	1
GO:0048144	fibroblast proliferation	1/112	81/18722	0.385571881534997	0.56560907460658	0.545299452153909	ZMPSTE24	1
GO:0051149	positive regulation of muscle cell differentiation	1/112	81/18722	0.385571881534997	0.56560907460658	0.545299452153909	PIEZO1	1
GO:0060968	regulation of gene silencing	1/112	81/18722	0.385571881534997	0.56560907460658	0.545299452153909	ZMPSTE24	1
GO:0071260	cellular response to mechanical stimulus	1/112	81/18722	0.385571881534997	0.56560907460658	0.545299452153909	PIEZO1	1
GO:2000243	positive regulation of reproductive process	1/112	81/18722	0.385571881534997	0.56560907460658	0.545299452153909	POMZP3	1
GO:0002274	myeloid leukocyte activation	2/112	223/18722	0.386233821662604	0.56612354682053	0.545795450943551	CTSC/RBPJ	2
GO:0030098	lymphocyte differentiation	3/112	374/18722	0.388098698297088	0.566909811258601	0.546553482571008	ATF2/EZH2/RBPJ	3
GO:0032984	protein-containing complex disassembly	2/112	224/18722	0.388354970919933	0.566909811258601	0.546553482571008	ZFAND1/ZMPSTE24	2
GO:0002312	B cell activation involved in immune response	1/112	82/18722	0.38926352625728	0.566909811258601	0.546553482571008	NSD2	1
GO:0006757	ATP generation from ADP	1/112	82/18722	0.38926352625728	0.566909811258601	0.546553482571008	OGT	1
GO:0007032	endosome organization	1/112	82/18722	0.38926352625728	0.566909811258601	0.546553482571008	ALS2	1
GO:0046364	monosaccharide biosynthetic process	1/112	82/18722	0.38926352625728	0.566909811258601	0.546553482571008	OGT	1
GO:0072527	pyrimidine-containing compound metabolic process	1/112	82/18722	0.38926352625728	0.566909811258601	0.546553482571008	NT5C3A	1
GO:0090502	RNA phosphodiester bond hydrolysis, endonucleolytic	1/112	82/18722	0.38926352625728	0.566909811258601	0.546553482571008	RNASET2	1
GO:0006364	rRNA processing	2/112	225/18722	0.390472961891639	0.567308560447996	0.546937913663587	NSUN4/NOL8	2
GO:0008037	cell recognition	2/112	225/18722	0.390472961891639	0.567308560447996	0.546937913663587	DLG1/POMZP3	2
GO:0050670	regulation of lymphocyte proliferation	2/112	225/18722	0.390472961891639	0.567308560447996	0.546937913663587	CBLB/DLG1	2
GO:0006486	protein glycosylation	2/112	226/18722	0.392587756447917	0.568016401385154	0.547620337784015	OGT/DPY19L3	2
GO:0043413	macromolecule glycosylation	2/112	226/18722	0.392587756447917	0.568016401385154	0.547620337784015	OGT/DPY19L3	2
GO:0051495	positive regulation of cytoskeleton organization	2/112	226/18722	0.392587756447917	0.568016401385154	0.547620337784015	EVL/DLG1	2
GO:0031397	negative regulation of protein ubiquitination	1/112	83/18722	0.392933187472902	0.568016401385154	0.547620337784015	OGT	1
GO:0051899	membrane depolarization	1/112	83/18722	0.392933187472902	0.568016401385154	0.547620337784015	SLMAP	1
GO:0061053	somite development	1/112	83/18722	0.392933187472902	0.568016401385154	0.547620337784015	RBPJ	1
GO:0032944	regulation of mononuclear cell proliferation	2/112	227/18722	0.394699317019055	0.568016401385154	0.547620337784015	CBLB/DLG1	2
GO:0071826	ribonucleoprotein complex subunit organization	2/112	227/18722	0.394699317019055	0.568016401385154	0.547620337784015	SRSF6/ZFAND1	2
GO:0098657	import into cell	2/112	227/18722	0.394699317019055	0.568016401385154	0.547620337784015	RPS6KB1/DLG1	2
GO:0051346	negative regulation of hydrolase activity	3/112	379/18722	0.396188305229625	0.568016401385154	0.547620337784015	URI1/BIRC5/CAAP1	3
GO:0002088	lens development in camera-type eye	1/112	84/18722	0.396580994919816	0.568016401385154	0.547620337784015	DLG1	1
GO:0006970	response to osmotic stress	1/112	84/18722	0.396580994919816	0.568016401385154	0.547620337784015	ATF2	1
GO:0009953	dorsal/ventral pattern formation	1/112	84/18722	0.396580994919816	0.568016401385154	0.547620337784015	GORAB	1
GO:0010921	regulation of phosphatase activity	1/112	84/18722	0.396580994919816	0.568016401385154	0.547620337784015	URI1	1
GO:0032508	DNA duplex unwinding	1/112	84/18722	0.396580994919816	0.568016401385154	0.547620337784015	CHD1L	1
GO:0045445	myoblast differentiation	1/112	84/18722	0.396580994919816	0.568016401385154	0.547620337784015	RBPJ	1
GO:0098586	cellular response to virus	1/112	84/18722	0.396580994919816	0.568016401385154	0.547620337784015	ATF2	1
GO:1900542	regulation of purine nucleotide metabolic process	1/112	84/18722	0.396580994919816	0.568016401385154	0.547620337784015	OGT	1
GO:0010507	negative regulation of autophagy	1/112	85/18722	0.400207077577236	0.570962097343523	0.550460261088689	SNRNP70	1
GO:0030433	ubiquitin-dependent ERAD pathway	1/112	85/18722	0.400207077577236	0.570962097343523	0.550460261088689	RHBDD2	1
GO:0032092	positive regulation of protein binding	1/112	85/18722	0.400207077577236	0.570962097343523	0.550460261088689	IDE	1
GO:0044774	mitotic DNA integrity checkpoint signaling	1/112	85/18722	0.400207077577236	0.570962097343523	0.550460261088689	ATF2	1
GO:0072384	organelle transport along microtubule	1/112	85/18722	0.400207077577236	0.570962097343523	0.550460261088689	BLOC1S6	1
GO:0016197	endosomal transport	2/112	230/18722	0.40101422741645	0.571665266199469	0.551138180890782	ITSN1/ALS2	2
GO:0006140	regulation of nucleotide metabolic process	1/112	86/18722	0.403811563670026	0.572958841119952	0.552385306736402	OGT	1
GO:0006493	protein O-linked glycosylation	1/112	86/18722	0.403811563670026	0.572958841119952	0.552385306736402	OGT	1
GO:0015908	fatty acid transport	1/112	86/18722	0.403811563670026	0.572958841119952	0.552385306736402	RPS6KB1	1
[truncated: 540 more rows]
