# Supplementary material for: MS0621, a novel small-molecule modulator of Ewing sarcoma chromatin accessibility, interacts with an RNA-associated macromolecular complex and influences RNA splicing
Source: Front Oncol. 2023 Jan 30;13:1099550. doi: 10.3389/fonc.2023.1099550 (PMC9924231; doi:10.3389/fonc.2023.1099550)
Supplement: Supplementary file 12 [file Table_7.xlsx]

## Sheet: Compounds Screening Results
Compound Name	Log2 (Mean)	Mean	Standard Error	G9a Scaffold
UNC00000142A	-0.92307	0.527385	0.393986
UNC00000528A	-0.751401	0.594026	0.0346094	G9a
UNC00000433A	-0.640723	0.641391	0.0896165
UNC00000559A	-0.621272	0.650098	0.00341232	G9a
UNC0621A	-0.569311	0.673938	0.0528075	G9a
UNC00000123A	-0.566851	0.675089	0.00850975	G9a
UNC00000212A	-0.543774	0.685974	0.0223278
UNC00000127A	-0.528402	0.693322	0.0724675	G9a
UNC00000197A	-0.510121	0.702164	0.0286309
UNC10100035A	-0.47497	0.719482	0.0947842
UNC0618A	-0.468741	0.722595	0.0739137	G9a
UNC00000114A	-0.460877	0.726544	0.01623	G9a
UNC00000408A	-0.46025	0.72686	0.0318195	G9a
UNC10100053A	-0.459024	0.727478	0.0595759
UNC10112133A	-0.451247	0.73141	0.0509617
UNC0637A	-0.441818	0.736206	0.202336	G9a
UNC00000557A	-0.44049	0.736884	0.0155622	G9a
UNC0636A	-0.438939	0.737677	0.0410163	G9a
UNC0617A	-0.438093	0.73811	0.113489	G9a
UNC00000405A	-0.424367	0.745166	0.0248144
UNC0620A	-0.423998	0.745356	0.0774322
UNC00000560A	-0.423447	0.745641	0.0120677
UNC00000319A	-0.421356	0.746722	0.0313493
UNC00000443A	-0.412717	0.751207	0.0127977
UNC00000542A	-0.41257	0.751284	0.0788131
UNC00000284A	-0.394227	0.760897	0.0489208
UNC10100042A	-0.393245	0.761415	0.0246676
UNC00000423A	-0.388877	0.763724	0.0762899
UNC00000112A	-0.383243	0.766712	0.0275105
UNC00000124A	-0.376309	0.770406	0.0302791
UNC00000539A	-0.375876	0.770637	0.00322737
UNC00000213A	-0.373681	0.771811	0.0853518
UNC00000379A	-0.373204	0.772066	0.00927062
UNC00000416A	-0.358336	0.780064	0.0356233
UNC00000432A	-0.357067	0.78075	0.0560463
UNC00000125A	-0.353996	0.782414	0.0831094
UNC00000538A	-0.353303	0.78279	0.0155226
UNC00000215A	-0.350777	0.784162	0.0772436
UNC0630A	-0.349365	0.78493	0.0658382
UNC00000534A	-0.349352	0.784937	0.0446776
UNC00000121A	-0.345482	0.787045	0.0261176
UNC00000143A	-0.3452	0.787199	0.0455749
UNC10100020A	-0.336604	0.791903	0.0352962
UNC00000214A	-0.335142	0.792706	0.0660274
UNC00000524A	-0.334344	0.793145	0.0604506
UNC10101184B	-0.329865	0.795611	0.10787
UNC10100047A	-0.328085	0.796593	0.0343638
UNC0646A	-0.323654	0.799044	0.010205
UNC00000321A	-0.323424	0.799171	0.0628327
UNC00000221A	-0.322172	0.799865	0.0269557
UNC10100029A	-0.321334	0.800329	0.00759352
UNC00000111A	-0.319951	0.801097	0.128439
UNC00000199A	-0.314567	0.804092	0.0612981
UNC00000117A	-0.314417	0.804176	7.45887e-05
UNC10100045A	-0.312793	0.805082	0.00809365
UNC10100039A	-0.307394	0.8081	0.0265241
UNC00000377A	-0.306587	0.808552	0.0473338
UNC0638	-0.303231	0.810435	0.0545783
UNC00000166A	-0.300067	0.812215	0.0206714
UNC0638	-0.291784	0.816892	0.11818
UNC0638	-0.288881	0.818537	0.0166918
UNC10100006A	-0.287252	0.819461	0.0428625
UNC0643A	-0.28599	0.820179	0.0148848
UNC00000521A	-0.282108	0.822389	0.0401487
UNC0627A	-0.278084	0.824686	0.0223274
DMSO	-0.277264	0.825155	0.000622893
DMSO	-0.277264	0.825155	0.000622893
UNC10100056A	-0.2743	0.826851	0.0187392
UNC0654A	-0.271385	0.828524	0.00171744
UNC00000566A	-0.268637	0.830103	0.0164517
UNC0658A	-0.2622	0.833815	0.0373584
UNC00000448A	-0.259743	0.835237	0.0548915
UNC0638	-0.256451	0.837145	0.0380699
UNC00000530A	-0.256377	0.837188	0.0422919
UNC0624A	-0.256202	0.837289	0.0483535
UNC00000120A	-0.255888	0.837472	0.0127844
UNC00000428A	-0.253862	0.838649	0.0833049
UNC590A	-0.24646	0.842962	0.108472
UNC00000007A	-0.244496	0.844111	0.0263656
UNC00000034A	-0.24323	0.844852	0.073508
UNC00000426A	-0.235986	0.849104	0.0590279
UNC00000200A	-0.235624	0.849317	0.102853
DMSO	-0.232056	0.851421	0.0933703
DMSO	-0.232056	0.851421	0.0933703
UNC00000535A	-0.231691	0.851636	0.0375755
UNC00000153A	-0.22943	0.852972	0.0140823
UNC10100023A	-0.228438	0.853558	0.0475199
UNC0657A	-0.226315	0.854815	0.0233964
UNC00000390A	-0.225481	0.85531	0.00866188
UNC10100010A	-0.224333	0.855991	0.0637136
UNC00000098A	-0.215299	0.861368	0.0405552
UNC00000279A	-0.214025	0.862129	0.0204664
UNC00000206A	-0.213928	0.862187	0.0949989
UNC00000531A	-0.213688	0.86233	0.0902297
UNC00000385A	-0.213151	0.862651	0.140458
UNC00000211A	-0.21315	0.862651	0.0114783
UNC0656A	-0.212952	0.86277	0.0337514
UNC00000444A	-0.212126	0.863264	0.0129977
UNC00000071A	-0.210458	0.864263	0.00652796
UNC00000380A	-0.209133	0.865057	0.014672
UNC10100046A	-0.208788	0.865264	0.0356494
UNC10100030A	-0.205596	0.86718	0.0220049
UNC00000522A	-0.201071	0.869905	0.0256667
UNC00000182A	-0.19821	0.871632	0.01137
UNC0727A	-0.196965	0.872384	0.0442471
UNC0725A	-0.193292	0.874608	0.00768883
UNC00000383A	-0.189927	0.87665	0.0128142
UNC00000429A	-0.186136	0.878957	0.0118174
UNC00000388A	-0.185514	0.879336	0.0255434
UNC10100048A	-0.184653	0.879861	0.0932885
UNC00000282A	-0.18436	0.88004	0.0263648
UNC00000525A	-0.179392	0.883075	0.0188421
UNC00000536A	-0.177672	0.884128	0.0341162
UNC00000312B	-0.17726	0.884381	0.0113436
UNC00000286A	-0.176553	0.884814	0.019905
UNC10100054A	-0.173389	0.886757	0.00624274
UNC00000477A	-0.173213	0.886865	0.0308015
UNC00000287A	-0.172902	0.887056	0.019249
UNC10100031A	-0.170539	0.888511	0.0555819
UNC00000281A	-0.165676	0.89151	0.052759
UNC00000436A	-0.163955	0.892575	0.0607406
UNC00000314A	-0.159884	0.895097	0.0725386
UNC0655A	-0.159718	0.8952	0.103849
UNC0729A	-0.156062	0.897472	0.00920868
UNC00000517A	-0.155979	0.897523	0.0225293
UNC00000205A	-0.155178	0.898022	0.0857398
UNC00000523A	-0.153431	0.89911	0.016521
UNC00000449A	-0.152977	0.899392	0.00675068
UNC10100013A	-0.152807	0.899499	0.025681
UNC00000147A	-0.151424	0.900361	0.0538261
UNC00000217A	-0.150551	0.900906	0.00256664
UNC00000119A	-0.149868	0.901333	0.0426923
UNC00000518A	-0.149276	0.901703	0.160683
UNC00000458A	-0.149115	0.901803	0.01725
UNC10101069A	-0.147932	0.902543	0.0160408
UNC00000273A	-0.146231	0.903608	0.0566108
UNC10100043A	-0.146141	0.903664	0.0224624
UNC10108042A	-0.142681	0.905834	0.0045277
UNC0666A	-0.142097	0.906201	0.112198
UNC00000578A	-0.14127	0.906721	0.0596823
UNC00000060A	-0.140872	0.906971	0.0164756
UNC0629A	-0.140829	0.906998	0.015535
UNC0644A	-0.139639	0.907746	0.126877
UNC00000210A	-0.139209	0.908017	0.0233939
UNC00000425A	-0.139067	0.908107	0.0311501
UNC00000063A	-0.135072	0.910624	0.0443084
UNC0651A	-0.134577	0.910937	0.030066
UNC10100025A	-0.133915	0.911355	0.0515734
UNC00000128A	-0.133008	0.911928	0.00460667
UNC00000181A	-0.131938	0.912605	0.00663668
UNC0638	-0.131003	0.913197	0.0178616
UNC0668A	-0.128253	0.914939	0.00786567
UNC00000220A	-0.124652	0.917225	0.0250242
UNC00000275A	-0.123874	0.91772	0.017298
UNC0728A	-0.123782	0.917779	0.0479393
UNC00000537A	-0.122562	0.918555	0.0343062
UNC00000196A	-0.121245	0.919394	0.0647949
UNC00000037A	-0.12047	0.919888	0.0385555
UNC00000116A	-0.120338	0.919972	0.010926
DMSO	-0.118436	0.921186	0.109976
DMSO	-0.118436	0.921186	0.109976
UNC00000403A	-0.117452	0.921815	0.108631
UNC00000093A	-0.116756	0.922259	0.0112367
UNC0676A	-0.116714	0.922286	0.017922
UNC00000382A	-0.116389	0.922493	0.154478
UNC588A	-0.115054	0.923348	0.00378035
UNC00000459A	-0.112143	0.925213	0.0579867
UNC00000225A	-0.111939	0.925344	0.000951315
UNC00000271A	-0.111808	0.925428	0.00194606
UNC00000144A	-0.10484	0.929908	0.00921723
UNC00000303A	-0.104543	0.930099	0.0202661
UNC00000561A	-0.103525	0.930756	0.0333009
UNC10112132A	-0.102204	0.931609	0.0377727
UNC00000430A	-0.100137	0.932944	0.108079
UNC00000080A	-0.0991559	0.933579	0.0244151
UNC00000457A	-0.0978899	0.934399	0.127608
UNC00000306A	-0.0959704	0.935643	0.0523662
UNC00000294A	-0.0958077	0.935748	0.059231
UNC00000226A	-0.0949294	0.936318	0.0148079
UNC00000421A	-0.0931407	0.93748	0.103914
UNC10100015A	-0.0930683	0.937527	0.0338598
UNC0672A	-0.0928603	0.937662	0.00991236
UNC00000440A	-0.0922785	0.93804	0.0350582
UNC00000280A	-0.0916644	0.938439	0.0256255
UNC10100001A	-0.0908788	0.938951	0.0433677
UNC00000402A	-0.0908168	0.938991	0.0754897
UNC00000072A	-0.0885327	0.940479	0.0214129
UNC00000533A	-0.0880302	0.940806	0.0408988
UNC10100014A	-0.0864857	0.941814	0.0215392
UNC10100007A	-0.0855036	0.942455	0.00867975
UNC00000207A	-0.0832561	0.943925	0.0397639
UNC10100022A	-0.0821902	0.944623	0.0420728
UNC0667A	-0.081325	0.945189	0.0255014
UNC00000283A	-0.0811699	0.945291	0.187256
UNC00000115A	-0.0749448	0.949378	0.0268263
UNC0653A	-0.0742238	0.949853	0.0283754
UNC0670A	-0.0741764	0.949884	0.0112071
UNC00000526A	-0.0731274	0.950575	0.038911
UNC00000209A	-0.0727776	0.950806	0.0120149
UNC00000204A	-0.0706818	0.952188	0.014648
UNC10100041A	-0.0678603	0.954052	0.0491478
UNC0645A	-0.0678272	0.954074	0.026509
UNC10108031A	-0.0675259	0.954273	0.0726224
UNC00000384A	-0.063008	0.957266	0.0032251
UNC591A	-0.0617565	0.958097	0.0369793
UNC0642A	-0.0607247	0.958782	0.111761
UNC00000033A	-0.0607137	0.95879	0.041204
UNC00000276A	-0.0602749	0.959081	0.0904312
UNC00000565A	-0.0588034	0.96006	0.0799445
UNC00000094A	-0.0585109	0.960255	0.0077674
UNC00000474A	-0.0568674	0.961349	0.0734048
UNC00000158A	-0.0520005	0.964598	0.000881936
UNC589A	-0.0473003	0.967746	0.00629171
UNC00000318A	-0.0472089	0.967807	0.0314322
UNC0665A	-0.0469865	0.967956	0.0827072
UNC00000018A	-0.0458936	0.96869	0.0688855
UNC00000519A	-0.0424634	0.970996	0.0250154
UNC00000014A	-0.0407934	0.97212	0.0172621
UNC0638	-0.0403323	0.972431	0.0345563
UNC00000532A	-0.0358386	0.975465	0.0792468
UNC00000310A	-0.0337244	0.976895	0.0655828
UNC00000386A	-0.0312599	0.978565	0.00155392
UNC00000381A	-0.0294501	0.979794	0.0272479
UNC00000527A	-0.0281411	0.980683	0.0812304
UNC00000224A	-0.0267495	0.98163	0.00890276
UNC00000036A	-0.0256784	0.982359	0.0160948
UNC10100044A	-0.0251796	0.982698	0.0134351
UNC00000288A	-0.0213734	0.985294	0.0455603
UNC10100016A	-0.0209271	0.985599	0.00351508
DMSO	-0.0203771	0.985975	0.105651
DMSO	-0.0203771	0.985975	0.105651
UNC10108043A	-0.0203207	0.986014	0.0483404
UNC00000473A	-0.0147397	0.989835	0.0376403
UNC0634A	-0.0135081	0.990681	0.0751302
UNC00000216A	-0.0129247	0.991081	0.0258952
UNC00000081A	-0.0110055	0.992401	0.0521011
UNC00000431A	-0.00957101	0.993388	0.0399513
UNC00000150A	-0.00844031	0.994167	0.0208755
UNC10100033A	-0.00427879	0.997039	0.0210883
UNC00000129A	-0.00322043	0.99777	0.035039
UNC10100321A	-0.00206268	0.998571	0.0688124
UNC00000558A	-0.00199202	0.99862	0.0300257
UNC0631A	-0.00194682	0.998651	0.106909
UNC00000106A	-0.00179597	0.998756	0.0553655
UNC00000307A	-0.00110721	0.999233	0.0142807
UNC0635A	0.00177325	1.00123	0.0955347
UNC00000541A	0.0102446	1.00713	0.0251052
UNC00000064A	0.0102811	1.00715	0.0337558
UNC00000420A	0.0110542	1.00769	0.130189
UNC10100008A	0.0147428	1.01027	0.0749471
UNC10100024A	0.0155415	1.01083	0.00736467
UNC10108028A	0.0155863	1.01086	0.0600294
UNC00000575A	0.0162885	1.01135	0.00491685
UNC10100011A	0.0165523	1.01154	0.0693326
UNC00000304A	0.0180251	1.01257	0.0324099
UNC00000062A	0.0199462	1.01392	0.0814813
UNC00000201A	0.0226543	1.01583	0.105215
UNC00000447A	0.0233924	1.01635	0.0918163
UNC0611A	0.0241466	1.01688	0.0155154
UNC0638A	0.0261801	1.01831	0.0684413
UNC587A	0.027716	1.0194	0.0369288
UNC0659A	0.0307505	1.02154	0.00823209
UNC00000435A	0.032786	1.02299	0.0170787
UNC592A	0.0383846	1.02696	0.0774046
UNC00000427A	0.0410041	1.02883	0.000164599
UNC10108044A	0.046193	1.03254	0.00322238
UNC00000302A	0.0463492	1.03265	0.024951
UNC00000126A	0.0472237	1.03327	0.178805
UNC10108029A	0.0480306	1.03385	0.034169
UNC10100028A	0.0486308	1.03428	0.0285564
UNC00000285A	0.0493479	1.0348	0.065544
UNC00000208A	0.0502164	1.03542	0.062505
UNC00000476A	0.0527876	1.03727	0.0244148
UNC10100050A	0.0529721	1.0374	0.0336472
UNC0638	0.054027	1.03816	0.168167
UNC00000122A	0.0541043	1.03821	0.136528
UNC00000278A	0.0546139	1.03858	0.195858
UNC00000378A	0.0546901	1.03864	0.066065
UNC10100049A	0.055406	1.03915	0.0219233
UNC00000434A	0.058021	1.04104	0.0277577
UNC00000576A	0.0586283	1.04148	0.103832
UNC00000446A	0.0591854	1.04188	0.0180251
UNC00000409A	0.059383	1.04202	0.0654694
UNC0610A	0.0662439	1.04699	0.113224
UNC0674A	0.0681775	1.04839	0.0560466
UNC0675A	0.0689112	1.04892	0.0321914
UNC0638	0.077119	1.05491	0.0846104
UNC0737A	0.0829558	1.05919	0.0270997
UNC00000277A	0.0833745	1.05949	0.0748205
UNC00000202A	0.0888742	1.06354	0.0111891
UNC00000301A	0.089769	1.0642	0.0745544
UNC00000424A	0.0983383	1.07054	0.128565
DMSO	0.10309	1.07407	0.0254757
DMSO	0.10309	1.07407	0.0254757
UNC00000412A	0.104581	1.07518	0.101883
UNC0726A	0.104604	1.0752	0.123254
UNC00000165A	0.107086	1.07705	0.026028
UNC0671A	0.109015	1.07849	0.0592509
DMSO	0.113885	1.08214	0.00281706
DMSO	0.113885	1.08214	0.00281706
UNC00000562A	0.116672	1.08423	0.0687435
UNC10108048A	0.117335	1.08473	0.0674385
UNC00000419A	0.121766	1.08807	0.0254546
UNC00000227A	0.123084	1.08906	0.0435013
UNC10099999A	0.126739	1.09182	0.0208249
UNC0622A	0.126789	1.09186	0.00576583
UNC00000460A	0.130733	1.09485	0.00890355
UNC10108041A	0.133502	1.09695	0.00482957
UNC0669A	0.153558	1.11231	0.0232781
Unknown	0.154881	1.11333	0.145404
UNC10108032A	0.155618	1.1139	0.0278546
UNC00000540A	0.160609	1.11776	1.52533e-05
UNC0652A	0.170709	1.12561	0.136671
UNC0639A	0.171962	1.12659	0.136044
UNC00000203A	0.183946	1.13599	0.139164
UNC10100019A	0.206755	1.15409	0.0159644
DMSO	0.208444	1.15544	0.0975157
DMSO	0.208444	1.15544	0.0975157
UNC00000579A	0.21447	1.16028	0.0776887
UNC00000450A	0.218577	1.16359	0.174244
UNC10100059A	0.222051	1.16639	0.0156009
UNC00000445A	0.240383	1.18131	0.0650045
UNC00000293A	0.251888	1.19076	0.0179955
DMSO	0.255733	1.19394	0.00865274
DMSO	0.255733	1.19394	0.00865274
UNC10100057A	0.264472	1.2012	0.141735
UNC00000437A	0.265695	1.20222	0.0542881
UNC00000118A	0.270134	1.20592	0.0626913
UNC00000095A	0.293527	1.22563	0.0243822
UNC00000140A	0.300575	1.23164	0.0686387
UNC10100021A	0.308767	1.23865	0.0817999
UNC10100018A	0.338635	1.26456	0.0111332
UNC0640A	0.339344	1.26518	0.0329917
UNC00000308A	0.344487	1.2697	0.0240259
UNC00000290A	0.348633	1.27335	0.0512454
UNC00000407A	0.470801	1.38588	0.122769	G9a
UNC0623A	0.488324	1.40281	0.0484923	G9a
UNC0730A	0.531116	1.44505	0.0347125
UNC00000274A	0.567065	1.48151	0.0213506
UNC0632A	0.590689	1.50597	0.107889	G9a
UNC00000418A	0.894596	1.85909	0.072284
UNC0641A	1.32776	2.51013	0.130962	G9a
UNC00000113A	2.002	4.00554	0.396735	G9a
UNC00000441A	2.65427	6.29526	0.503206
