# Supplementary material for: MS0621, a novel small-molecule modulator of Ewing sarcoma chromatin accessibility, interacts with an RNA-associated macromolecular complex and influences RNA splicing
Source: Front Oncol. 2023 Jan 30;13:1099550. doi: 10.3389/fonc.2023.1099550 (PMC9924231; doi:10.3389/fonc.2023.1099550)
Supplement: Supplementary file 13 [file Table_8.xlsx]

## Sheet: HEK_T1_Compound
Checked	Protein FDR Confidence	Master	Accession	Description	Exp. q-value	Sum PEP Score	Coverage	# Peptides	# PSMs	# Unique Peptides	# Protein Groups	# AAs	MW [kDa]	calc. pI	Score Sequest HT	# Peptides Sequest HT
FALSE	High	Master Protein	sp		0	118.773	42.3394	20	1519	20	1	607	69.248	6.18	6844.48	20
FALSE	High	Master Protein	G3V4C1	Heterogeneous nuclear ribonucleoproteins C1/C2 OS=Homo sapiens GN=HNRNPC PE=1 SV=1	0	45.7608	19.5205	4	90	1	1	292	32.219	5.08	453.48	4
FALSE	High	Master Protein	P35527	Keratin, type I cytoskeletal 9 OS=Homo sapiens GN=KRT9 PE=1 SV=3	0	17.1312	12.6806	4	65	4	1	623	62.027	5.24	270.523	4
FALSE	High	Master Protein	P13645	Keratin, type I cytoskeletal 10 OS=Homo sapiens GN=KRT10 PE=1 SV=6	0	70.5733	42.8082	14	57	14	1	584	58.792	5.21	273.512	14
FALSE	High	Master Protein	sp		0	15.4155	15.1515	2	52	2	1	231	24.394	7.18	282.546	2
FALSE	High	Master Protein	P07910	Heterogeneous nuclear ribonucleoproteins C1/C2 OS=Homo sapiens GN=HNRNPC PE=1 SV=4	0	33.6724	22.8758	4	48	1	1	306	33.65	5.08	221.778	4
FALSE	High	Master Protein	P04264	Keratin, type II cytoskeletal 1 OS=Homo sapiens GN=KRT1 PE=1 SV=6	0	42.6804	21.2733	10	31	9	1	644	65.999	8.12	141.522	10
FALSE	High	Master Protein	sp		0	23.1027	32.7138	4	27	4	1	269	27.943	6.71	126.866	4
FALSE	High	Master Protein	U3KQK0	Histone H2B OS=Homo sapiens GN=HIST1H2BN PE=1 SV=1	0	10.2076	9.03614	1	23	1	1	166	18.792	10.54	100.891	1
FALSE	High	Master Protein	H0Y449	Nuclease-sensitive element-binding protein 1 (Fragment) OS=Homo sapiens GN=YBX1 PE=1 SV=1	0	16.1116	14.9733	3	23	2	1	374	41.99	10.43	110.645	3
FALSE	High	Master Protein	P16989	Y-box-binding protein 3 OS=Homo sapiens GN=YBX3 PE=1 SV=4	0	11.4529	9.67742	2	19	1	1	372	40.066	9.77	92.2585	2
FALSE	High	Master Protein	P62995	Transformer-2 protein homolog beta OS=Homo sapiens GN=TRA2B PE=1 SV=1	0	14.5287	17.7083	3	17	3	1	288	33.646	11.25	79.2337	3
FALSE	High	Master Protein	G8JLB6	Heterogeneous nuclear ribonucleoprotein H OS=Homo sapiens GN=HNRNPH1 PE=1 SV=1	0	13.7183	9.95763	3	16	3	1	472	51.197	6.8	75.5116	3
FALSE	High	Master Protein	P22626	Heterogeneous nuclear ribonucleoproteins A2/B1 OS=Homo sapiens GN=HNRNPA2B1 PE=1 SV=2	0	35.543	14.4476	3	15	3	1	353	37.407	8.95	80.6411	3
FALSE	High	Master Protein	Q14103	Heterogeneous nuclear ribonucleoprotein D0 OS=Homo sapiens GN=HNRNPD PE=1 SV=1	0	15.7594	8.73239	2	15	2	1	355	38.41	7.81	75.6428	2
FALSE	High	Master Protein	Q1KMD3	Heterogeneous nuclear ribonucleoprotein U-like protein 2 OS=Homo sapiens GN=HNRNPUL2 PE=1 SV=1	0	19.7536	8.83534	4	14	4	1	747	85.052	4.91	68.3853	4
FALSE	High	Master Protein	P35908	Keratin, type II cytoskeletal 2 epidermal OS=Homo sapiens GN=KRT2 PE=1 SV=2	0	28.3318	13.7715	6	14	5	1	639	65.393	8	62.4107	6
FALSE	High	Master Protein	P16402	Histone H1.3 OS=Homo sapiens GN=HIST1H1D PE=1 SV=2	0	3.18655	5.88235	1	12	1	1	221	22.336	11.02	48.1192	1
FALSE	High	Master Protein	P62241	40S ribosomal protein S8 OS=Homo sapiens GN=RPS8 PE=1 SV=2	0	22.6723	26.4423	4	12	4	1	208	24.19	10.32	55.7657	4
FALSE	High	Master Protein	P09651	Heterogeneous nuclear ribonucleoprotein A1 OS=Homo sapiens GN=HNRNPA1 PE=1 SV=5	0	11.7277	9.13978	2	11	2	1	372	38.723	9.13	51.8358	2
FALSE	High	Master Protein	Q6FI13	Histone H2A type 2-A OS=Homo sapiens GN=HIST2H2AA3 PE=1 SV=3	0	12.582	36.9231	2	10	2	1	130	14.087	10.9	50.8601	2
FALSE	High	Master Protein	Q12905	Interleukin enhancer-binding factor 2 OS=Homo sapiens GN=ILF2 PE=1 SV=2	0	20.8441	21.5385	4	10	4	1	390	43.035	5.26	52.2796	4
FALSE	High	Master Protein	P62753	40S ribosomal protein S6 OS=Homo sapiens GN=RPS6 PE=1 SV=1	0	10.767	6.0241	1	10	1	1	249	28.663	10.84	48.0978	1
FALSE	High	Master Protein	O43390	Heterogeneous nuclear ribonucleoprotein R OS=Homo sapiens GN=HNRNPR PE=1 SV=1	0	11.0153	8.05687	3	10	3	1	633	70.899	8.13	41.9792	3
FALSE	High	Master Protein	Q00839	Heterogeneous nuclear ribonucleoprotein U OS=Homo sapiens GN=HNRNPU PE=1 SV=6	0	10.7043	5.57576	3	9	3	1	825	90.528	6	37.5268	3
FALSE	High	Master Protein	Q12906	Interleukin enhancer-binding factor 3 OS=Homo sapiens GN=ILF3 PE=1 SV=3	0	13.4202	6.15213	3	8	3	1	894	95.279	8.76	35.0875	3
FALSE	High	Master Protein	P61978	Heterogeneous nuclear ribonucleoprotein K OS=Homo sapiens GN=HNRNPK PE=1 SV=1	0	14.344	9.71922	3	8	3	1	463	50.944	5.54	33.5252	3
FALSE	High	Master Protein	H3BLZ8	Probable ATP-dependent RNA helicase DDX17 OS=Homo sapiens GN=DDX17 PE=1 SV=1	0	13.0437	5.60876	3	7	3	1	731	80.389	8.37	30.5352	3
FALSE	High	Master Protein	O75494	Serine/arginine-rich splicing factor 10 OS=Homo sapiens GN=SRSF10 PE=1 SV=1	0	4.44672	6.10687	1	7	1	1	262	31.282	11.27	28.6707	1
FALSE	High	Master Protein	P62306	Small nuclear ribonucleoprotein F OS=Homo sapiens GN=SNRPF PE=1 SV=1	0	7.19346	15.1163	1	6	1	1	86	9.719	4.67	27.0043	1
FALSE	Medium	Master Protein	A0A0G2JPK4	Putative alpha-1-antitrypsin-related protein OS=Homo sapiens GN=SERPINA2 PE=1 SV=1	0.0253165	0.0293278	4.27553	1	5	1	1	421	47.677	6.8	19.8177	1
FALSE	High	Master Protein	P31942	Heterogeneous nuclear ribonucleoprotein H3 OS=Homo sapiens GN=HNRNPH3 PE=1 SV=2	0	7.50422	4.04624	1	5	1	1	346	36.903	6.87	20.2292	1
FALSE	High	Master Protein	P51991	Heterogeneous nuclear ribonucleoprotein A3 OS=Homo sapiens GN=HNRNPA3 PE=1 SV=2	0	12.085	10.0529	2	5	2	1	378	39.571	9.01	26.6009	2
FALSE	High	Master Protein	A0A087X0X3	Heterogeneous nuclear ribonucleoprotein M OS=Homo sapiens GN=HNRNPM PE=1 SV=1	0	7.59597	2.05479	1	5	1	1	730	77.518	8.78	20.2423	1
FALSE	High	Master Protein	P15880	40S ribosomal protein S2 OS=Homo sapiens GN=RPS2 PE=1 SV=2	0	8.42772	9.55631	2	5	2	1	293	31.305	10.24	22.1744	2
FALSE	High	Master Protein	P62314	Small nuclear ribonucleoprotein Sm D1 OS=Homo sapiens GN=SNRPD1 PE=1 SV=1	0	8.90794	16.8067	1	5	1	1	119	13.273	11.56	21.9309	1
FALSE	High	Master Protein	Q9NR30	Nucleolar RNA helicase 2 OS=Homo sapiens GN=DDX21 PE=1 SV=5	0	9.92465	5.74713	3	5	3	1	783	87.29	9.28	21.9135	3
FALSE	High	Master Protein	P26368	Splicing factor U2AF 65 kDa subunit OS=Homo sapiens GN=U2AF2 PE=1 SV=4	0	13.5051	9.47368	2	4	2	1	475	53.467	9.09	19.7167	2
FALSE	Medium	Master Protein	O00219	Hyaluronan synthase 3 OS=Homo sapiens GN=HAS3 PE=2 SV=3	0.0271903	0	2.53165	1	4	1	1	553	62.957	8.48	16.0175	1
FALSE	High	Master Protein	A0A087WZV1	Heterogeneous nuclear ribonucleoprotein A/B OS=Homo sapiens GN=HNRNPAB PE=1 SV=1	0	8.9905	10	2	4	2	1	330	36.536	9.09	18.1502	2
FALSE	High	Master Protein	Q01844	RNA-binding protein EWS OS=Homo sapiens GN=EWSR1 PE=1 SV=1	0	9.14012	5.03049	2	4	2	1	656	68.436	9.33	19.2372	2
FALSE	High	Master Protein	P61247	40S ribosomal protein S3a OS=Homo sapiens GN=RPS3A PE=1 SV=2	0	3.96098	6.43939	1	4	1	1	264	29.926	9.73	18.3233	1
FALSE	High	Master Protein	P62701	40S ribosomal protein S4, X isoform OS=Homo sapiens GN=RPS4X PE=1 SV=2	0	10.239	12.9278	2	3	2	1	263	29.579	10.15	13.9136	2
FALSE	High	Master Protein	F8W1S1	Keratin, type II cytoskeletal 74 OS=Homo sapiens GN=KRT74 PE=1 SV=1	0	2.00674	2.20994	1	3	1	1	543	59.37	7.44	14.012	1
FALSE	High	Master Protein	Q14498	RNA-binding protein 39 OS=Homo sapiens GN=RBM39 PE=1 SV=2	0	6.43356	3.20755	1	3	1	1	530	59.343	10.1	15.2692	1
FALSE	Medium	Master Protein	Q9UKX2	Myosin-2 OS=Homo sapiens GN=MYH2 PE=1 SV=1	0.0271903	0	0.927357	1	3	1	1	1941	222.906	5.82	7.96935	1
FALSE	High	Master Protein	P84098	60S ribosomal protein L19 OS=Homo sapiens GN=RPL19 PE=1 SV=1	0	5.29817	8.67347	1	3	1	1	196	23.451	11.47	14.7001	1
FALSE	High	Master Protein	Q9BUJ2	Heterogeneous nuclear ribonucleoprotein U-like protein 1 OS=Homo sapiens GN=HNRNPUL1 PE=1 SV=2	0	4.64995	2.21963	1	3	1	1	856	95.679	6.92	13.0607	1
FALSE	High	Master Protein	P0C0S5	Histone H2A.Z OS=Homo sapiens GN=H2AFZ PE=1 SV=2	0	4.54303	22.6562	1	3	1	1	128	13.545	10.58	16.954	1
FALSE	High	Master Protein	M0R0R2	40S ribosomal protein S5 OS=Homo sapiens GN=RPS5 PE=1 SV=1	0	7.65869	12.4444	2	3	2	1	225	25.317	9.76	13.0698	2
FALSE	High	Master Protein	P09874	Poly [ADP-ribose] polymerase 1 OS=Homo sapiens GN=PARP1 PE=1 SV=4	0	8.72185	2.76134	2	3	2	1	1014	113.012	8.88	14.1615	2
FALSE	High	Master Protein	P62805	Histone H4 OS=Homo sapiens GN=HIST1H4A PE=1 SV=2	0	3.59193	9.70874	1	3	1	1	103	11.36	11.36	11.8152	1
FALSE	High	Master Protein	P62854	40S ribosomal protein S26 OS=Homo sapiens GN=RPS26 PE=1 SV=3	0	4.75105	13.0435	1	2	1	1	115	13.007	11	8.26792	1
FALSE	High	Master Protein	Q92804	TATA-binding protein-associated factor 2N OS=Homo sapiens GN=TAF15 PE=1 SV=1	0	5.23822	3.04054	1	2	1	1	592	61.793	8.02	10.2068	1
FALSE	High	Master Protein	Q9BQG0	Myb-binding protein 1A OS=Homo sapiens GN=MYBBP1A PE=1 SV=2	0	4.22621	1.12952	1	2	1	1	1328	148.762	9.28	10.2154	1
FALSE	High	Master Protein	P35637	RNA-binding protein FUS OS=Homo sapiens GN=FUS PE=1 SV=1	0	7.59104	8.74525	2	2	2	1	526	53.394	9.36	9.14523	2
FALSE	High	Master Protein	P62424	60S ribosomal protein L7a OS=Homo sapiens GN=RPL7A PE=1 SV=2	0	4.58087	5.26316	1	2	1	1	266	29.977	10.61	7.89222	1
FALSE	High	Master Protein	A8MXP9	Matrin-3 OS=Homo sapiens GN=MATR3 PE=1 SV=1	0	3.10018	2.01117	1	2	1	1	895	99.905	6.04	7.9393	1
FALSE	High	Master Protein	O60506	Heterogeneous nuclear ribonucleoprotein Q OS=Homo sapiens GN=SYNCRIP PE=1 SV=2	0	4.18224	2.08668	1	2	1	1	623	69.56	8.59	8.49989	1
FALSE	High	Master Protein	J3QQ67	60S ribosomal protein L18 (Fragment) OS=Homo sapiens GN=RPL18 PE=1 SV=1	0	3.41106	6.84211	1	2	1	1	190	21.825	11.72	7.89815	1
FALSE	High	Master Protein	P26373	60S ribosomal protein L13 OS=Homo sapiens GN=RPL13 PE=1 SV=4	0	5.25722	11.3744	2	2	2	1	211	24.247	11.65	7.79403	2
FALSE	Medium	Master Protein	A0A0J9YWI3	FERM domain-containing protein 4A (Fragment) OS=Homo sapiens GN=FRMD4A PE=1 SV=1	0.0271903	0	33.7662	1	2	1	1	77	8.11	10.21	4.03513	1
FALSE	High	Master Protein	E7ETY2	Treacle protein OS=Homo sapiens GN=TCOF1 PE=1 SV=1	0	8.28992	2.28495	2	2	2	1	1488	152.213	8.85	8.1784	2
FALSE	Medium	Master Protein	Q7Z5K2	Wings apart-like protein homolog OS=Homo sapiens GN=WAPL PE=1 SV=1	0.0271903	0	1.42857	1	1	1	1	1190	132.863	5.44	4.40151	1
FALSE	Medium	Master Protein	Q13698	Voltage-dependent L-type calcium channel subunit alpha-1S OS=Homo sapiens GN=CACNA1S PE=1 SV=4	0.0271903	0	0.800854	1	1	1	1	1873	212.212	6.57	4.01995	1
FALSE	High	Master Protein	Q16630	Cleavage and polyadenylation specificity factor subunit 6 OS=Homo sapiens GN=CPSF6 PE=1 SV=2	0	4.95624	2.54083	1	1	1	1	551	59.173	7.15	4.7948	1
FALSE	High	Master Protein	Q08211	ATP-dependent RNA helicase A OS=Homo sapiens GN=DHX9 PE=1 SV=4	0	3.49635	1.33858	1	1	1	1	1270	140.869	6.84	4.1637	1
FALSE	High	Master Protein	P05412	Transcription factor AP-1 OS=Homo sapiens GN=JUN PE=1 SV=2	0	4.21275	4.53172	1	1	1	1	331	35.653	8.76	4.39926	1
FALSE	High	Master Protein	P07305	Histone H1.0 OS=Homo sapiens GN=H1F0 PE=1 SV=3	0	3.9987	6.70103	1	1	1	1	194	20.85	10.84	3.8905	1
FALSE	High	Master Protein	P11388	DNA topoisomerase 2-alpha OS=Homo sapiens GN=TOP2A PE=1 SV=3	0	3.8911	0.783801	1	1	1	1	1531	174.276	8.72	3.92973	1
FALSE	High	Master Protein	P05387	60S acidic ribosomal protein P2 OS=Homo sapiens GN=RPLP2 PE=1 SV=1	0	3.24314	10.4348	1	1	1	1	115	11.658	4.54	3.84724	1
FALSE	Medium	Master Protein	Q29RF7	Sister chromatid cohesion protein PDS5 homolog A OS=Homo sapiens GN=PDS5A PE=1 SV=1	0.0271903	0	0.972326	1	1	1	1	1337	150.734	7.91	3.84083	1
FALSE	High	Master Protein	A0A0D9SF53	ATP-dependent RNA helicase DDX3X OS=Homo sapiens GN=DDX3X PE=1 SV=1	0	4.51827	1.90996	1	1	1	1	733	81.426	8.07	4.17352	1
FALSE	High	Master Protein	Q9NZI8	Insulin-like growth factor 2 mRNA-binding protein 1 OS=Homo sapiens GN=IGF2BP1 PE=1 SV=2	0	3.45668	2.94627	1	1	1	1	577	63.441	9.2	4.70249	1
FALSE	High	Master Protein	O43143	Pre-mRNA-splicing factor ATP-dependent RNA helicase DHX15 OS=Homo sapiens GN=DHX15 PE=1 SV=2	0	3.6749	1.63522	1	1	1	1	795	90.875	7.46	4.15611	1
FALSE	High	Master Protein	Q16629	Serine/arginine-rich splicing factor 7 OS=Homo sapiens GN=SRSF7 PE=1 SV=1	0	3.19091	5.88235	1	1	1	1	238	27.35	11.82	3.84412	1
FALSE	High	Master Protein	A0A0A0MRR7	U1 small nuclear ribonucleoprotein C OS=Homo sapiens GN=SNRPC PE=1 SV=1	0	3.2044	6.66667	1	1	1	1	180	19.673	9.58	4.06514	1
FALSE	Medium	Master Protein	H7C0L0	Diacylglycerol kinase gamma (Fragment) OS=Homo sapiens GN=DGKG PE=4 SV=1	0.0271903	0	11.6883	1	1	1	1	154	17.815	8.9	4.03166	1
FALSE	High	Master Protein	Q5BKZ1	DBIRD complex subunit ZNF326 OS=Homo sapiens GN=ZNF326 PE=1 SV=2	0	3.06727	2.06186	1	1	1	1	582	65.613	5.15	3.87632	1
FALSE	High	Master Protein	P16104	Histone H2AX OS=Homo sapiens GN=H2AFX PE=1 SV=2	0	5.01827	16.0839	1	1	1	1	143	15.135	10.74	4.94902	1
FALSE	High	Master Protein	J3KPP4	Cisplatin resistance-associated overexpressed protein, isoform CRA_b OS=Homo sapiens GN=LUC7L3 PE=1 SV=1	0	4.07053	2.86299	1	1	1	1	489	58.185	9.92	4.29166	1
FALSE	Medium	Master Protein	P20648	Potassium-transporting ATPase alpha chain 1 OS=Homo sapiens GN=ATP4A PE=2 SV=5	0.0271903	0	3.57488	1	1	1	1	1035	114.045	5.81	4.90785	1
FALSE	High	Master Protein	Q9Y295	Developmentally-regulated GTP-binding protein 1 OS=Homo sapiens GN=DRG1 PE=1 SV=1	0	3.02655	2.99728	1	1	1	1	367	40.517	8.9	4.00898	1
FALSE	High	Master Protein	sp		0	3.73072	3.15534	1	1	1	1	412	46.645	4.81	4.30701	1
FALSE	High	Master Protein	Q66PJ3	ADP-ribosylation factor-like protein 6-interacting protein 4 OS=Homo sapiens GN=ARL6IP4 PE=1 SV=2	0	3.53641	3.80048	1	1	1	1	421	44.888	10.93	4.65618	1
FALSE	High	Master Protein	O60832	H/ACA ribonucleoprotein complex subunit 4 OS=Homo sapiens GN=DKC1 PE=1 SV=3	0	4.19084	3.50195	1	1	1	1	514	57.638	9.42	4.95368	1
FALSE	Medium	Master Protein	Q14694	Ubiquitin carboxyl-terminal hydrolase 10 OS=Homo sapiens GN=USP10 PE=1 SV=2	0.0271903	0	5.13784	1	1	1	1	798	87.08	5.31	4.93873	1
FALSE	Medium	Master Protein	Q6P0Q8	Microtubule-associated serine/threonine-protein kinase 2 OS=Homo sapiens GN=MAST2 PE=1 SV=2	0.0271903	0	2.16908	1	1	1	1	1798	196.315	8.16	5.03842	1
FALSE	High	Master Protein	P62266	40S ribosomal protein S23 OS=Homo sapiens GN=RPS23 PE=1 SV=3	0	3.70553	7.69231	1	1	1	1	143	15.798	10.49	4.03272	1
FALSE	High	Master Protein	P50914	60S ribosomal protein L14 OS=Homo sapiens GN=RPL14 PE=1 SV=4	0	3.67985	5.5814	1	1	1	1	215	23.417	10.93	3.85725	1
FALSE	High	Master Protein	P11387	DNA topoisomerase 1 OS=Homo sapiens GN=TOP1 PE=1 SV=2	0	2.54806	1.69935	1	1	1	1	765	90.669	9.31	3.9257	1

## Sheet: 894_T1_Compound
Checked	Protein FDR Confidence	Master	Accession	Description	Exp. q-value	Sum PEP Score	Coverage	# Peptides	# PSMs	# Unique Peptides	# Protein Groups	# AAs	MW [kDa]	calc. pI	Score Sequest HT	# Peptides Sequest HT
FALSE	High	Master Protein	sp		0	138.574	40.5272	20	3709	17	1	607	69.248	6.18	16849.9	20
FALSE	High	Master Protein	P02768	Serum albumin OS=Homo sapiens GN=ALB PE=1 SV=2	0	19.1868	8.70279	4	1554	1	1	609	69.321	6.28	7338.4	4
FALSE	High	Master Protein	sp		0	11.7654	15.1515	2	285	2	1	231	24.394	7.18	1512.96	2
FALSE	High	Master Protein	sp		0	48.7319	28.4992	10	39	10	1	593	59.483	5.21	186.49	10
FALSE	High	Master Protein	sp		0	17.8155	42.3792	5	36	5	1	269	27.943	6.71	157.055	5
FALSE	High	Master Protein	A0A0U1RRH7	Uncharacterized protein OS=Homo sapiens PE=4 SV=1	0	11.5884	11.1765	1	24	1	1	170	18.541	11.52	112.344	1
FALSE	High	Master Protein	G3V4C1	Heterogeneous nuclear ribonucleoproteins C1/C2 OS=Homo sapiens GN=HNRNPC PE=1 SV=1	0	33.2545	22.9452	5	21	2	1	292	32.219	5.08	97.4745	5
FALSE	High	Master Protein	U3KQK0	Histone H2B OS=Homo sapiens GN=HIST1H2BN PE=1 SV=1	0	14.5382	9.03614	1	16	1	1	166	18.792	10.54	71.5001	1
FALSE	High	Master Protein	B4DSU6	Heterogeneous nuclear ribonucleoproteins C1/C2 OS=Homo sapiens GN=HNRNPC PE=1 SV=1	0	23.742	51.0204	4	16	1	1	147	15.725	9.01	73.5968	4
FALSE	High	Master Protein	P04264	Keratin, type II cytoskeletal 1 OS=Homo sapiens GN=KRT1 PE=1 SV=6	0	32.2524	16.6149	8	15	7	1	644	65.999	8.12	64.1058	8
FALSE	Medium	Master Protein	O00219	Hyaluronan synthase 3 OS=Homo sapiens GN=HAS3 PE=2 SV=3	0.0434783	0	2.53165	1	14	1	1	553	62.957	8.48	51.6377	1
FALSE	High	Master Protein	P62805	Histone H4 OS=Homo sapiens GN=HIST1H4A PE=1 SV=2	0	7.793	21.3592	2	14	2	1	103	11.36	11.36	52.7566	2
FALSE	High	Master Protein	P16104	Histone H2AX OS=Homo sapiens GN=H2AFX PE=1 SV=2	0	11.7319	16.0839	1	13	1	1	143	15.135	10.74	65.053	1
FALSE	High	Master Protein	sp		0	19.0116	8.83721	5	9	3	1	645	65.825	8	37.7258	5
FALSE	High	Master Protein	P35527	Keratin, type I cytoskeletal 9 OS=Homo sapiens GN=KRT9 PE=1 SV=3	0	14.5387	6.90209	3	7	3	1	623	62.027	5.24	29.9564	3
FALSE	Medium	Master Protein	Q8N0V5	N-acetyllactosaminide beta-1,6-N-acetylglucosaminyl-transferase, isoform A OS=Homo sapiens GN=GCNT2 PE=1 SV=1	0.0434783	0	8.20896	1	7	1	1	402	45.844	7.18	32.6537	1
FALSE	High	Master Protein	P02538	Keratin, type II cytoskeletal 6A OS=Homo sapiens GN=KRT6A PE=1 SV=3	0	5.64472	4.25532	2	7	1	1	564	60.008	8	30.6553	2
FALSE	High	Master Protein	P12821	Angiotensin-converting enzyme OS=Homo sapiens GN=ACE PE=1 SV=1	0	0.739929	1.37825	1	6	1	1	1306	149.62	6.39	22.251	1
FALSE	Medium	Master Protein	Q13698	Voltage-dependent L-type calcium channel subunit alpha-1S OS=Homo sapiens GN=CACNA1S PE=1 SV=4	0.0434783	0	0.800854	1	5	1	1	1873	212.212	6.57	18.2958	1
FALSE	High	Master Protein	F8W1S1	Keratin, type II cytoskeletal 74 OS=Homo sapiens GN=KRT74 PE=1 SV=1	0	2.42251	2.20994	1	5	1	1	543	59.37	7.44	21.9577	1
FALSE	High	Master Protein	G8JLB6	Heterogeneous nuclear ribonucleoprotein H OS=Homo sapiens GN=HNRNPH1 PE=1 SV=1	0	10.549	7.20339	2	4	2	1	472	51.197	6.8	19.3175	2
FALSE	Medium	Master Protein	Q9NW08	DNA-directed RNA polymerase III subunit RPC2 OS=Homo sapiens GN=POLR3B PE=1 SV=2	0.0434783	0.00669606	1.76523	1	4	1	1	1133	127.702	8.5	9.32833	1
FALSE	Medium	Master Protein	P04517	Genome polyprotein OS=Tobacco etch virus GN=TEV PE=1 SV=1	0.0434783	0	0.720367	1	4	1	1	3054	345.944	8.27	9.06586	1
FALSE	High	Master Protein	P16401	Histone H1.5 OS=Homo sapiens GN=HIST1H1B PE=1 SV=3	0	4.22483	5.75221	1	3	1	1	226	22.566	10.92	13.8145	1
FALSE	Medium	Master Protein	P11836	B-lymphocyte antigen CD20 OS=Homo sapiens GN=MS4A1 PE=1 SV=1	0.0434783	0	11.4478	1	3	1	1	297	33.056	5.05	8.85911	1
FALSE	High	Master Protein	Q1KMD3	Heterogeneous nuclear ribonucleoprotein U-like protein 2 OS=Homo sapiens GN=HNRNPUL2 PE=1 SV=1	0	8.4087	5.08701	2	3	2	1	747	85.052	4.91	13.2287	2
FALSE	High	Master Protein	Q14103	Heterogeneous nuclear ribonucleoprotein D0 OS=Homo sapiens GN=HNRNPD PE=1 SV=1	0	3.4124	3.94366	1	3	1	1	355	38.41	7.81	11.8623	1
FALSE	High	Master Protein	H0Y449	Nuclease-sensitive element-binding protein 1 (Fragment) OS=Homo sapiens GN=YBX1 PE=1 SV=1	0	5.69443	5.34759	1	2	1	1	374	41.99	10.43	10.8613	1
FALSE	Medium	Master Protein	Q9NXG0	Centlein OS=Homo sapiens GN=CNTLN PE=1 SV=5	0.0434783	0	1.99288	1	2	1	1	1405	161.504	8.15	4.53771	1
FALSE	Medium	Master Protein	J3KTL2	Serine/arginine-rich-splicing factor 1 OS=Homo sapiens GN=SRSF1 PE=1 SV=1	0.0434783	0	5.5336	1	2	1	1	253	28.312	10.08	7.29435	1
FALSE	High	Master Protein	O60506	Heterogeneous nuclear ribonucleoprotein Q OS=Homo sapiens GN=SYNCRIP PE=1 SV=2	0	4.83505	2.08668	1	2	1	1	623	69.56	8.59	7.58841	1
FALSE	High	Master Protein	Q05639	Elongation factor 1-alpha 2 OS=Homo sapiens GN=EEF1A2 PE=1 SV=1	0	3.98088	2.37581	1	2	1	1	463	50.438	9.03	7.24196	1
FALSE	Medium	Master Protein	O00507	Probable ubiquitin carboxyl-terminal hydrolase FAF-Y OS=Homo sapiens GN=USP9Y PE=2 SV=2	0.0434783	0	0.391389	1	2	1	1	2555	290.891	5.86	8.0956	1
FALSE	Medium	Master Protein	Q96A08	Histone H2B type 1-A OS=Homo sapiens GN=HIST1H2BA PE=1 SV=3	0.0434783	0	11.811	1	2	1	1	127	14.159	10.32	7.61465	1
FALSE	Medium	Master Protein	Q9BYT8	Neurolysin, mitochondrial OS=Homo sapiens GN=NLN PE=1 SV=1	0.0434783	0	3.69318	1	2	1	1	704	80.6	6.64	8.98467	1
FALSE	Medium	Master Protein	O15457	MutS protein homolog 4 OS=Homo sapiens GN=MSH4 PE=1 SV=2	0.0434783	0	3.20513	1	1	1	1	936	104.689	7.37	4.38016	1
FALSE	Medium	Master Protein	Q8NEN9	PDZ domain-containing protein 8 OS=Homo sapiens GN=PDZD8 PE=1 SV=1	0.0434783	0	1.03986	1	1	1	1	1154	128.483	6.09	4.16353	1
FALSE	Medium	Master Protein	Q9NZJ5	Eukaryotic translation initiation factor 2-alpha kinase 3 OS=Homo sapiens GN=EIF2AK3 PE=1 SV=3	0.0434783	0	3.1362	1	1	1	1	1116	125.137	5.43	4.53963	1
FALSE	Medium	Master Protein	P35663	Cylicin-1 OS=Homo sapiens GN=CYLC1 PE=2 SV=2	0.0434783	0	2.30415	1	1	1	1	651	74.197	9.67	3.75103	1
FALSE	Medium	Master Protein	Q9Y6Z7	Collectin-10 OS=Homo sapiens GN=COLEC10 PE=2 SV=2	0.0434783	0	4.33213	1	1	1	1	277	30.685	7.33	3.62478	1
FALSE	Medium	Master Protein	A8MTI9	Putative serine protease 47 OS=Homo sapiens GN=PRSS47 PE=5 SV=2	0.0434783	0	9.06667	1	1	1	1	375	41.161	8.66	4.37074	1
FALSE	Medium	Master Protein	O15393	Transmembrane protease serine 2 OS=Homo sapiens GN=TMPRSS2 PE=1 SV=3	0.0434783	0	7.31707	1	1	1	1	492	53.824	7.81	4.36835	1
FALSE	High	Master Protein	P09651	Heterogeneous nuclear ribonucleoprotein A1 OS=Homo sapiens GN=HNRNPA1 PE=1 SV=5	0	3.80715	4.30108	1	1	1	1	372	38.723	9.13	3.97183	1
FALSE	Medium	Master Protein	Q9Y2L5	Trafficking protein particle complex subunit 8 OS=Homo sapiens GN=TRAPPC8 PE=1 SV=2	0.0434783	0	1.74216	1	1	1	1	1435	160.896	6.87	4.59984	1
FALSE	Medium	Master Protein	Q6AWC2	Protein WWC2 OS=Homo sapiens GN=WWC2 PE=1 SV=2	0.0434783	0	1.76174	1	1	1	1	1192	133.809	5.53	4.49059	1
FALSE	Medium	Master Protein	A6NFK2	Glutaredoxin domain-containing cysteine-rich protein 2 OS=Homo sapiens GN=GRXCR2 PE=3 SV=1	0.0434783	0.010061	8.06452	1	1	1	1	248	28.266	6.68	4.40542	1
FALSE	Medium	Master Protein	Q9HCE3	Zinc finger protein 532 OS=Homo sapiens GN=ZNF532 PE=1 SV=2	0.0434783	0	2.30592	1	1	1	1	1301	141.606	8.65	4.55967	1
FALSE	High	Master Protein	P16402	Histone H1.3 OS=Homo sapiens GN=HIST1H1D PE=1 SV=2	0	3.42946	5.88235	1	1	1	1	221	22.336	11.02	4.52302	1
FALSE	Medium	Master Protein	Q9UPP5	Uncharacterized protein KIAA1107 OS=Homo sapiens GN=KIAA1107 PE=1 SV=2	0.0434783	0	1.70334	1	1	1	1	1409	155.586	6.19	4.39276	1
FALSE	Medium	Master Protein	F8VR34	Citrate synthase, mitochondrial (Fragment) OS=Homo sapiens GN=CS PE=1 SV=1	0.0434783	0	14.3836	1	1	1	1	146	16.015	9.36	4.4255	1
FALSE	Medium	Master Protein	Q02763	Angiopoietin-1 receptor OS=Homo sapiens GN=TEK PE=1 SV=2	0.0434783	0	2.2242	1	1	1	1	1124	125.749	6.89	4.37472	1
FALSE	Medium	Master Protein	Q9C0D3	Protein zyg-11 homolog B OS=Homo sapiens GN=ZYG11B PE=1 SV=2	0.0434783	0	1.88172	1	1	1	1	744	83.867	6.86	3.6318	1
FALSE	Medium	Master Protein	P51693	Amyloid-like protein 1 OS=Homo sapiens GN=APLP1 PE=1 SV=3	0.0434783	0	5.07692	1	1	1	1	650	72.131	5.8	4.45214	1
FALSE	Medium	Master Protein	Q6ZNG2	Homeobox protein DBX2 OS=Homo sapiens GN=DBX2 PE=2 SV=2	0.0434783	0	10.6195	1	1	1	1	339	36.532	9.35	4.48535	1
FALSE	Medium	Master Protein	B4DWJ3	ELL-associated factor 2 OS=Homo sapiens GN=EAF2 PE=1 SV=1	0.0434783	0	5.32319	1	1	1	1	263	29.154	5.67	3.70705	1
FALSE	Medium	Master Protein	O75530	Polycomb protein EED OS=Homo sapiens GN=EED PE=1 SV=2	0.0434783	0	7.48299	1	1	1	1	441	50.166	7.03	4.44089	1
FALSE	Medium	Master Protein	E7EUA0	Nexilin (Fragment) OS=Homo sapiens GN=NEXN PE=1 SV=1	0.0434783	0	4.82759	1	1	1	1	435	52.706	6.62	4.56855	1
FALSE	Medium	Master Protein	Q9H2Y9	Solute carrier organic anion transporter family member 5A1 OS=Homo sapiens GN=SLCO5A1 PE=2 SV=2	0.0434783	0	1.76887	1	1	1	1	848	91.804	7.66	3.61991	1
FALSE	Medium	Master Protein	S4R2X5	Putative mitochondrial import inner membrane translocase subunit Tim23B OS=Homo sapiens GN=TIMM23B PE=4 SV=2	0.0434783	0	40.404	1	1	1	1	99	10.34	7.44	4.39279	1
FALSE	Medium	Master Protein	Q14669	E3 ubiquitin-protein ligase TRIP12 OS=Homo sapiens GN=TRIP12 PE=1 SV=1	0.0434783	0	0.903614	1	1	1	1	1992	220.296	8.48	3.62905	1
FALSE	Medium	Master Protein	A0A0G2JN42	Mucin-6 OS=Homo sapiens GN=MUC6 PE=1 SV=1	0.0434783	0	1.55802	1	1	1	1	2439	256.871	7.39	4.3719	1
FALSE	Medium	Master Protein	Q92698	DNA repair and recombination protein RAD54-like OS=Homo sapiens GN=RAD54L PE=1 SV=2	0.0434783	0	2.94511	1	1	1	1	747	84.299	8.56	4.39612	1
FALSE	High	Master Protein	P22626	Heterogeneous nuclear ribonucleoproteins A2/B1 OS=Homo sapiens GN=HNRNPA2B1 PE=1 SV=2	0	3.55315	2.83286	1	1	1	1	353	37.407	8.95	3.74735	1
FALSE	Medium	Master Protein	Q5FYB0	Arylsulfatase J OS=Homo sapiens GN=ARSJ PE=2 SV=1	0.0434783	0	2.33723	1	1	1	1	599	67.193	9.01	3.63253	1
