# Supplementary material for: MS0621, a novel small-molecule modulator of Ewing sarcoma chromatin accessibility, interacts with an RNA-associated macromolecular complex and influences RNA splicing
Source: Front Oncol. 2023 Jan 30;13:1099550. doi: 10.3389/fonc.2023.1099550 (PMC9924231; doi:10.3389/fonc.2023.1099550)
Supplement: Supplementary file 14 [file Table_9.xlsx]

## Sheet: 894 GO Biological Process
#term ID	term description	observed gene count	background gene count	strength	false discovery rate	matching proteins in your network (IDs)	matching proteins in your network (labels)
GO:0000398	mRNA splicing, via spliceosome	8	294	1.05	0.0111	9606.ENSP00000258962,9606.ENSP00000313199,9606.ENSP00000341826,9606.ENSP00000346694,9606.ENSP00000349168,9606.ENSP00000358635,9606.ENSP00000361626,9606.ENSP00000451291	SRSF1,HNRNPD,HNRNPA1,HNRNPA2B1,HNRNPH1,SYNCRIP,YBX1,HNRNPC
GO:0006334	Nucleosome assembly	6	135	1.26	0.0111	9606.ENSP00000244534,9606.ENSP00000274764,9606.ENSP00000330074,9606.ENSP00000434024,9606.ENSP00000479106,9606.ENSP00000483903	HIST1H1D,HIST1H2BA,HIST1H1B,H2AFX,HIST1H4A,HIST1H2BN
GO:0033044	Regulation of chromosome organization	8	359	0.96	0.0111	9606.ENSP00000244534,9606.ENSP00000263360,9606.ENSP00000313199,9606.ENSP00000330074,9606.ENSP00000341826,9606.ENSP00000346694,9606.ENSP00000373696,9606.ENSP00000451291	HIST1H1D,EED,HNRNPD,HIST1H1B,HNRNPA1,HNRNPA2B1,TRIP12,HNRNPC
GO:0048255	mRNA stabilization	4	45	1.56	0.0111	9606.ENSP00000313199,9606.ENSP00000358635,9606.ENSP00000361626,9606.ENSP00000451291	HNRNPD,SYNCRIP,YBX1,HNRNPC
GO:0051052	Regulation of DNA metabolic process	8	360	0.96	0.0111	9606.ENSP00000244534,9606.ENSP00000313199,9606.ENSP00000330074,9606.ENSP00000341826,9606.ENSP00000346694,9606.ENSP00000373696,9606.ENSP00000434024,9606.ENSP00000451291	HIST1H1D,HNRNPD,HIST1H1B,HNRNPA1,HNRNPA2B1,TRIP12,H2AFX,HNRNPC
GO:0071103	DNA conformation change	8	328	1	0.0111	9606.ENSP00000244534,9606.ENSP00000274764,9606.ENSP00000330074,9606.ENSP00000346694,9606.ENSP00000361043,9606.ENSP00000434024,9606.ENSP00000479106,9606.ENSP00000483903	HIST1H1D,HIST1H2BA,HIST1H1B,HNRNPA2B1,RAD54L,H2AFX,HIST1H4A,HIST1H2BN
GO:1903312	Negative regulation of mRNA metabolic process	5	85	1.38	0.0111	9606.ENSP00000313199,9606.ENSP00000346694,9606.ENSP00000358635,9606.ENSP00000361626,9606.ENSP00000451291	HNRNPD,HNRNPA2B1,SYNCRIP,YBX1,HNRNPC
GO:0051053	Negative regulation of DNA metabolic process	5	126	1.21	0.0164	9606.ENSP00000244534,9606.ENSP00000330074,9606.ENSP00000341826,9606.ENSP00000373696,9606.ENSP00000451291	HIST1H1D,HIST1H1B,HNRNPA1,TRIP12,HNRNPC
GO:1903311	Regulation of mRNA metabolic process	7	338	0.93	0.017	9606.ENSP00000258962,9606.ENSP00000313199,9606.ENSP00000341826,9606.ENSP00000346694,9606.ENSP00000358635,9606.ENSP00000361626,9606.ENSP00000451291	SRSF1,HNRNPD,HNRNPA1,HNRNPA2B1,SYNCRIP,YBX1,HNRNPC
GO:2001251	Negative regulation of chromosome organization	5	137	1.17	0.0197	9606.ENSP00000244534,9606.ENSP00000330074,9606.ENSP00000341826,9606.ENSP00000373696,9606.ENSP00000451291	HIST1H1D,HIST1H1B,HNRNPA1,TRIP12,HNRNPC
GO:1905663	Positive regulation of telomerase RNA reverse transcriptase activity	2	2	2.61	0.0267	9606.ENSP00000313199,9606.ENSP00000346694	HNRNPD,HNRNPA2B1
GO:2000113	Negative regulation of cellular macromolecule biosynthetic process	13	1470	0.56	0.0288	9606.ENSP00000244534,9606.ENSP00000263360,9606.ENSP00000307235,9606.ENSP00000313199,9606.ENSP00000330074,9606.ENSP00000341826,9606.ENSP00000346694,9606.ENSP00000358635,9606.ENSP00000361626,9606.ENSP00000384222,9606.ENSP00000434024,9606.ENSP00000451291,9606.ENSP00000479106	HIST1H1D,EED,EIF2AK3,HNRNPD,HIST1H1B,HNRNPA1,HNRNPA2B1,SYNCRIP,YBX1,WWC2,H2AFX,HNRNPC,HIST1H4A
GO:0051276	Chromosome organization	11	1066	0.62	0.0303	9606.ENSP00000244534,9606.ENSP00000263187,9606.ENSP00000263360,9606.ENSP00000274764,9606.ENSP00000330074,9606.ENSP00000346694,9606.ENSP00000361043,9606.ENSP00000434024,9606.ENSP00000451291,9606.ENSP00000479106,9606.ENSP00000483903	HIST1H1D,MSH4,EED,HIST1H2BA,HIST1H1B,HNRNPA2B1,RAD54L,H2AFX,HNRNPC,HIST1H4A,HIST1H2BN
GO:0032204	Regulation of telomere maintenance	4	83	1.29	0.0378	9606.ENSP00000313199,9606.ENSP00000341826,9606.ENSP00000346694,9606.ENSP00000451291	HNRNPD,HNRNPA1,HNRNPA2B1,HNRNPC
GO:0045934	Negative regulation of nucleobase-containing compound metabolic process	13	1528	0.54	0.0378	9606.ENSP00000244534,9606.ENSP00000263360,9606.ENSP00000313199,9606.ENSP00000330074,9606.ENSP00000341826,9606.ENSP00000346694,9606.ENSP00000358635,9606.ENSP00000361626,9606.ENSP00000373696,9606.ENSP00000384222,9606.ENSP00000434024,9606.ENSP00000451291,9606.ENSP00000479106	HIST1H1D,EED,HNRNPD,HIST1H1B,HNRNPA1,HNRNPA2B1,SYNCRIP,YBX1,TRIP12,WWC2,H2AFX,HNRNPC,HIST1H4A
GO:1990428	miRNA transport	2	3	2.43	0.0378	9606.ENSP00000346694,9606.ENSP00000361626	HNRNPA2B1,YBX1
GO:0010608	Posttranscriptional regulation of gene expression	8	574	0.75	0.0415	9606.ENSP00000217182,9606.ENSP00000307235,9606.ENSP00000313199,9606.ENSP00000346694,9606.ENSP00000358635,9606.ENSP00000361626,9606.ENSP00000368917,9606.ENSP00000451291	EEF1A2,EIF2AK3,HNRNPD,HNRNPA2B1,SYNCRIP,YBX1,GCNT2,HNRNPC
GO:2001252	Positive regulation of chromosome organization	5	184	1.04	0.0496	9606.ENSP00000263360,9606.ENSP00000313199,9606.ENSP00000330074,9606.ENSP00000341826,9606.ENSP00000346694	EED,HNRNPD,HIST1H1B,HNRNPA1,HNRNPA2B1

## Sheet: HEK GO Biological Process
#term ID	term description	observed gene count	background gene count	strength	false discovery rate	matching proteins in your network (IDs)	matching proteins in your network (labels)
GO:0016071	mRNA metabolic process	44	678	1.21	3.51e-38	9606.ENSP00000225430,9606.ENSP00000244520,9606.ENSP00000253363,9606.ENSP00000254108,9606.ENSP00000265866,9606.ENSP00000266679,9606.ENSP00000266735,9606.ENSP00000283179,9606.ENSP00000296674,9606.ENSP00000300413,9606.ENSP00000307863,9606.ENSP00000307889,9606.ENSP00000313199,9606.ENSP00000313422,9606.ENSP00000322419,9606.ENSP00000325376,9606.ENSP00000325905,9606.ENSP00000336741,9606.ENSP00000340796,…	RPL19,SNRPC,RBM39,FUS,HNRNPH3,CPSF6,SNRPF,HNRNPU,RPS23,SNRPD1,U2AF2,RPL13,HNRNPD,ARL6IP4,RPLP2,HNRNPM,SRSF7,DHX15,ZNF326,HNRNPA1,RPS2,RPS3A,HNRNPA2B1,RPS26,HNRNPH1,DHX9,DKC1,SYNCRIP,RPL7A,YBX1,RPS4X,HNRNPR,HNRNPK,RPS6,HNRNPUL1,HNRNPA3,RPL14,DDX17,TRA2B,SRSF10,LUC7L3,RPL18,HNRNPC,RPS5
GO:0090304	Nucleic acid metabolic process	59	2178	0.83	2.46e-35	9606.ENSP00000225430,9606.ENSP00000244520,9606.ENSP00000253363,9606.ENSP00000254108,9606.ENSP00000265866,9606.ENSP00000266679,9606.ENSP00000266735,9606.ENSP00000283179,9606.ENSP00000296674,9606.ENSP00000300413,9606.ENSP00000303427,9606.ENSP00000307863,9606.ENSP00000307889,9606.ENSP00000313199,9606.ENSP00000313422,9606.ENSP00000322419,9606.ENSP00000325376,9606.ENSP00000325905,9606.ENSP00000329715,…	RPL19,SNRPC,RBM39,FUS,HNRNPH3,CPSF6,SNRPF,HNRNPU,RPS23,SNRPD1,PDS5A,U2AF2,RPL13,HNRNPD,ARL6IP4,RPLP2,HNRNPM,SRSF7,DRG1,DHX15,ZNF326,HNRNPA1,RPS2,H1F0,RPS3A,DDX21,HNRNPA2B1,RPS26,HNRNPH1,TOP1,ILF2,PARP1,DHX9,DKC1,SYNCRIP,JUN,RPL7A,YBX1,RPS4X,HNRNPR,HNRNPK,TCOF1,RPS6,HNRNPUL1,HNRNPA3,RPL14,DDX17,DDX3X,TOP2A,TRA2B,SRSF10,LUC7L3,H2AFX,RPL18,HNRNPC,USP10,RPS5,TAF15,HIST1H4A
GO:0016070	RNA metabolic process	53	1584	0.92	1.02e-34	9606.ENSP00000225430,9606.ENSP00000244520,9606.ENSP00000253363,9606.ENSP00000254108,9606.ENSP00000265866,9606.ENSP00000266679,9606.ENSP00000266735,9606.ENSP00000283179,9606.ENSP00000296674,9606.ENSP00000300413,9606.ENSP00000307863,9606.ENSP00000307889,9606.ENSP00000313199,9606.ENSP00000313422,9606.ENSP00000322419,9606.ENSP00000325376,9606.ENSP00000325905,9606.ENSP00000329715,9606.ENSP00000336741,…	RPL19,SNRPC,RBM39,FUS,HNRNPH3,CPSF6,SNRPF,HNRNPU,RPS23,SNRPD1,U2AF2,RPL13,HNRNPD,ARL6IP4,RPLP2,HNRNPM,SRSF7,DRG1,DHX15,ZNF326,HNRNPA1,RPS2,RPS3A,DDX21,HNRNPA2B1,RPS26,HNRNPH1,ILF2,PARP1,DHX9,DKC1,SYNCRIP,JUN,RPL7A,YBX1,RPS4X,HNRNPR,HNRNPK,TCOF1,RPS6,HNRNPUL1,HNRNPA3,RPL14,DDX17,DDX3X,TRA2B,SRSF10,LUC7L3,RPL18,HNRNPC,RPS5,TAF15,HIST1H4A
GO:0010467	Gene expression	53	2056	0.81	2.41e-29	9606.ENSP00000225430,9606.ENSP00000244520,9606.ENSP00000253363,9606.ENSP00000254108,9606.ENSP00000265866,9606.ENSP00000266679,9606.ENSP00000266735,9606.ENSP00000283179,9606.ENSP00000296674,9606.ENSP00000300413,9606.ENSP00000307863,9606.ENSP00000307889,9606.ENSP00000313199,9606.ENSP00000313422,9606.ENSP00000322419,9606.ENSP00000325376,9606.ENSP00000325905,9606.ENSP00000329715,9606.ENSP00000336741,…	RPL19,SNRPC,RBM39,FUS,HNRNPH3,CPSF6,SNRPF,HNRNPU,RPS23,SNRPD1,U2AF2,RPL13,HNRNPD,ARL6IP4,RPLP2,HNRNPM,SRSF7,DRG1,DHX15,ZNF326,HNRNPA1,RPS2,RPS3A,DDX21,HNRNPA2B1,RPS26,HNRNPH1,ILF2,PARP1,DHX9,DKC1,SYNCRIP,JUN,RPL7A,YBX1,RPS4X,HNRNPR,HNRNPK,TCOF1,RPS6,HNRNPUL1,HNRNPA3,RPL14,DDX17,DDX3X,TRA2B,SRSF10,LUC7L3,RPL18,HNRNPC,RPS5,TAF15,HIST1H4A
GO:0008380	RNA splicing	30	396	1.27	1.79e-26	9606.ENSP00000244520,9606.ENSP00000253363,9606.ENSP00000254108,9606.ENSP00000265866,9606.ENSP00000266735,9606.ENSP00000283179,9606.ENSP00000300413,9606.ENSP00000307863,9606.ENSP00000313199,9606.ENSP00000313422,9606.ENSP00000325376,9606.ENSP00000325905,9606.ENSP00000336741,9606.ENSP00000340796,9606.ENSP00000341826,9606.ENSP00000346694,9606.ENSP00000349168,9606.ENSP00000356520,9606.ENSP00000358635,…	SNRPC,RBM39,FUS,HNRNPH3,SNRPF,HNRNPU,SNRPD1,U2AF2,HNRNPD,ARL6IP4,HNRNPM,SRSF7,DHX15,ZNF326,HNRNPA1,HNRNPA2B1,HNRNPH1,DHX9,SYNCRIP,YBX1,HNRNPR,HNRNPK,HNRNPUL1,HNRNPA3,DDX17,TRA2B,SRSF10,LUC7L3,HNRNPC,TAF15
GO:0006396	RNA processing	37	854	1.03	1.14e-25	9606.ENSP00000244520,9606.ENSP00000253363,9606.ENSP00000254108,9606.ENSP00000265866,9606.ENSP00000266679,9606.ENSP00000266735,9606.ENSP00000283179,9606.ENSP00000300413,9606.ENSP00000307863,9606.ENSP00000313199,9606.ENSP00000313422,9606.ENSP00000325376,9606.ENSP00000325905,9606.ENSP00000336741,9606.ENSP00000340796,9606.ENSP00000341826,9606.ENSP00000341885,9606.ENSP00000346120,9606.ENSP00000346694,…	SNRPC,RBM39,FUS,HNRNPH3,CPSF6,SNRPF,HNRNPU,SNRPD1,U2AF2,HNRNPD,ARL6IP4,HNRNPM,SRSF7,DHX15,ZNF326,HNRNPA1,RPS2,DDX21,HNRNPA2B1,HNRNPH1,DHX9,DKC1,SYNCRIP,RPL7A,YBX1,HNRNPR,HNRNPK,RPS6,HNRNPUL1,HNRNPA3,RPL14,DDX17,TRA2B,SRSF10,LUC7L3,HNRNPC,TAF15
GO:0006397	mRNA processing	30	468	1.2	1.42e-24	9606.ENSP00000244520,9606.ENSP00000253363,9606.ENSP00000254108,9606.ENSP00000265866,9606.ENSP00000266679,9606.ENSP00000266735,9606.ENSP00000283179,9606.ENSP00000300413,9606.ENSP00000307863,9606.ENSP00000313199,9606.ENSP00000313422,9606.ENSP00000325376,9606.ENSP00000325905,9606.ENSP00000336741,9606.ENSP00000340796,9606.ENSP00000341826,9606.ENSP00000346694,9606.ENSP00000349168,9606.ENSP00000356520,…	SNRPC,RBM39,FUS,HNRNPH3,CPSF6,SNRPF,HNRNPU,SNRPD1,U2AF2,HNRNPD,ARL6IP4,HNRNPM,SRSF7,DHX15,ZNF326,HNRNPA1,HNRNPA2B1,HNRNPH1,DHX9,SYNCRIP,YBX1,HNRNPR,HNRNPK,HNRNPUL1,HNRNPA3,DDX17,TRA2B,SRSF10,LUC7L3,HNRNPC
GO:0000398	mRNA splicing, via spliceosome	26	294	1.34	3.74e-24	9606.ENSP00000244520,9606.ENSP00000254108,9606.ENSP00000265866,9606.ENSP00000266735,9606.ENSP00000283179,9606.ENSP00000300413,9606.ENSP00000307863,9606.ENSP00000313199,9606.ENSP00000325376,9606.ENSP00000325905,9606.ENSP00000336741,9606.ENSP00000341826,9606.ENSP00000346694,9606.ENSP00000349168,9606.ENSP00000356520,9606.ENSP00000358635,9606.ENSP00000361626,9606.ENSP00000363745,9606.ENSP00000365439,…	SNRPC,FUS,HNRNPH3,SNRPF,HNRNPU,SNRPD1,U2AF2,HNRNPD,HNRNPM,SRSF7,DHX15,HNRNPA1,HNRNPA2B1,HNRNPH1,DHX9,SYNCRIP,YBX1,HNRNPR,HNRNPK,HNRNPUL1,HNRNPA3,DDX17,TRA2B,SRSF10,LUC7L3,HNRNPC
GO:0010468	Regulation of gene expression	60	4813	0.49	1.81e-18	9606.ENSP00000225430,9606.ENSP00000228251,9606.ENSP00000244534,9606.ENSP00000253363,9606.ENSP00000254108,9606.ENSP00000265866,9606.ENSP00000266679,9606.ENSP00000283179,9606.ENSP00000290341,9606.ENSP00000296417,9606.ENSP00000296674,9606.ENSP00000304440,9606.ENSP00000307863,9606.ENSP00000307889,9606.ENSP00000313199,9606.ENSP00000322419,9606.ENSP00000325376,9606.ENSP00000325905,9606.ENSP00000340796,…	RPL19,YBX3,HIST1H1D,RBM39,FUS,HNRNPH3,CPSF6,HNRNPU,IGF2BP1,H2AFZ,RPS23,HAS3,U2AF2,RPL13,HNRNPD,RPLP2,HNRNPM,SRSF7,ZNF326,HNRNPA1,RPS2,H1F0,RPS3A,DDX21,HNRNPA2B1,RPS26,HNRNPH1,HNRNPAB,MATR3,TOP1,MAST2,ILF2,PARP1,DHX9,DKC1,SYNCRIP,JUN,RPL7A,YBX1,RPS4X,HNRNPR,HNRNPK,TCOF1,RPS6,MYBBP1A,RPL14,DDX17,DDX3X,EWSR1,ILF3,TOP2A,TRA2B,SRSF10,H2AFX,RPL18,HNRNPC,RPS5,TAF15,HIST2H2AA3,HIST1H4A
GO:1903311	Regulation of mrna metabolic process	22	338	1.21	2.53e-17	9606.ENSP00000228251,9606.ENSP00000253363,9606.ENSP00000254108,9606.ENSP00000266679,9606.ENSP00000283179,9606.ENSP00000290341,9606.ENSP00000307863,9606.ENSP00000313199,9606.ENSP00000325376,9606.ENSP00000325905,9606.ENSP00000341826,9606.ENSP00000346694,9606.ENSP00000356520,9606.ENSP00000358635,9606.ENSP00000361626,9606.ENSP00000363745,9606.ENSP00000365439,9606.ENSP00000380033,9606.ENSP00000416959,…	YBX3,RBM39,FUS,CPSF6,HNRNPU,IGF2BP1,U2AF2,HNRNPD,HNRNPM,SRSF7,HNRNPA1,HNRNPA2B1,DHX9,SYNCRIP,YBX1,HNRNPR,HNRNPK,DDX17,TRA2B,SRSF10,HNRNPC,TAF15
GO:1903312	Negative regulation of mrna metabolic process	15	85	1.64	5.37e-17	9606.ENSP00000228251,9606.ENSP00000254108,9606.ENSP00000283179,9606.ENSP00000290341,9606.ENSP00000307863,9606.ENSP00000313199,9606.ENSP00000325905,9606.ENSP00000346694,9606.ENSP00000356520,9606.ENSP00000358635,9606.ENSP00000361626,9606.ENSP00000365439,9606.ENSP00000420195,9606.ENSP00000451291,9606.ENSP00000474096	YBX3,FUS,HNRNPU,IGF2BP1,U2AF2,HNRNPD,SRSF7,HNRNPA2B1,DHX9,SYNCRIP,YBX1,HNRNPK,SRSF10,HNRNPC,TAF15
GO:0043170	Macromolecule metabolic process	64	6137	0.41	1.4e-16	9606.ENSP00000225430,9606.ENSP00000244520,9606.ENSP00000244534,9606.ENSP00000253363,9606.ENSP00000254108,9606.ENSP00000265866,9606.ENSP00000266679,9606.ENSP00000266735,9606.ENSP00000283179,9606.ENSP00000296674,9606.ENSP00000300413,9606.ENSP00000303427,9606.ENSP00000304440,9606.ENSP00000307863,9606.ENSP00000307889,9606.ENSP00000313199,9606.ENSP00000313422,9606.ENSP00000322419,9606.ENSP00000325376,…	RPL19,SNRPC,HIST1H1D,RBM39,FUS,HNRNPH3,CPSF6,SNRPF,HNRNPU,RPS23,SNRPD1,PDS5A,HAS3,U2AF2,RPL13,HNRNPD,ARL6IP4,RPLP2,HNRNPM,SRSF7,DRG1,DHX15,ZNF326,HNRNPA1,RPS2,H1F0,RPS3A,DDX21,HNRNPA2B1,RPS26,HNRNPH1,TOP1,MAST2,ILF2,PARP1,DHX9,DKC1,SYNCRIP,JUN,RPL7A,YBX1,RPS4X,HNRNPR,HNRNPK,TCOF1,RPS6,HNRNPUL1,HNRNPA3,RPL14,DDX17,DDX3X,ILF3,TOP2A,TRA2B,SRSF10,LUC7L3,H2AFX,RPL18,HNRNPC,USP10,RPS5,TAF15,HIST1H4A,HI…
GO:0010605	Negative regulation of macromolecule metabolic process	45	2875	0.59	4.79e-15	9606.ENSP00000225430,9606.ENSP00000228251,9606.ENSP00000244534,9606.ENSP00000254108,9606.ENSP00000283179,9606.ENSP00000290341,9606.ENSP00000296417,9606.ENSP00000296674,9606.ENSP00000298767,9606.ENSP00000303427,9606.ENSP00000307863,9606.ENSP00000307889,9606.ENSP00000313199,9606.ENSP00000322419,9606.ENSP00000325905,9606.ENSP00000341826,9606.ENSP00000341885,9606.ENSP00000344504,9606.ENSP00000346050,…	RPL19,YBX3,HIST1H1D,FUS,HNRNPU,IGF2BP1,H2AFZ,RPS23,WAPAL,PDS5A,U2AF2,RPL13,HNRNPD,RPLP2,SRSF7,HNRNPA1,RPS2,H1F0,RPS3A,HNRNPA2B1,RPS26,PARP1,DHX9,DKC1,SYNCRIP,JUN,RPL7A,YBX1,RPS4X,HNRNPR,HNRNPK,RPS6,MYBBP1A,RPL14,DDX17,DDX3X,ILF3,SRSF10,H2AFX,RPL18,HNRNPC,RPS5,TAF15,HIST2H2AA3,HIST1H4A
GO:0060255	Regulation of macromolecule metabolic process	63	6407	0.39	1.2e-14	9606.ENSP00000225430,9606.ENSP00000228251,9606.ENSP00000244534,9606.ENSP00000253363,9606.ENSP00000254108,9606.ENSP00000265866,9606.ENSP00000266679,9606.ENSP00000283179,9606.ENSP00000290341,9606.ENSP00000296417,9606.ENSP00000296674,9606.ENSP00000298767,9606.ENSP00000303427,9606.ENSP00000304440,9606.ENSP00000307863,9606.ENSP00000307889,9606.ENSP00000313199,9606.ENSP00000322419,9606.ENSP00000325376,…	RPL19,YBX3,HIST1H1D,RBM39,FUS,HNRNPH3,CPSF6,HNRNPU,IGF2BP1,H2AFZ,RPS23,WAPAL,PDS5A,HAS3,U2AF2,RPL13,HNRNPD,RPLP2,HNRNPM,SRSF7,ZNF326,HNRNPA1,RPS2,H1F0,RPS3A,DDX21,HNRNPA2B1,RPS26,HNRNPH1,HNRNPAB,MATR3,TOP1,MAST2,ILF2,PARP1,DHX9,DKC1,SYNCRIP,JUN,RPL7A,YBX1,RPS4X,HNRNPR,HNRNPK,TCOF1,RPS6,MYBBP1A,HNRNPA3,RPL14,DDX17,DDX3X,EWSR1,ILF3,TOP2A,TRA2B,SRSF10,H2AFX,RPL18,HNRNPC,RPS5,TAF15,HIST2H2AA3,HIST1H4A
GO:0010629	Negative regulation of gene expression	38	2014	0.67	2.08e-14	9606.ENSP00000225430,9606.ENSP00000228251,9606.ENSP00000244534,9606.ENSP00000283179,9606.ENSP00000290341,9606.ENSP00000296417,9606.ENSP00000296674,9606.ENSP00000307863,9606.ENSP00000307889,9606.ENSP00000313199,9606.ENSP00000322419,9606.ENSP00000325905,9606.ENSP00000341885,9606.ENSP00000344504,9606.ENSP00000346050,9606.ENSP00000346694,9606.ENSP00000348849,9606.ENSP00000355759,9606.ENSP00000356520,…	RPL19,YBX3,HIST1H1D,HNRNPU,IGF2BP1,H2AFZ,RPS23,U2AF2,RPL13,HNRNPD,RPLP2,SRSF7,RPS2,H1F0,RPS3A,HNRNPA2B1,RPS26,PARP1,DHX9,SYNCRIP,JUN,RPL7A,YBX1,RPS4X,HNRNPR,HNRNPK,RPS6,MYBBP1A,RPL14,DDX17,DDX3X,ILF3,SRSF10,H2AFX,RPL18,RPS5,HIST2H2AA3,HIST1H4A
GO:0006807	Nitrogen compound metabolic process	64	6852	0.36	5.8e-14	9606.ENSP00000225430,9606.ENSP00000244520,9606.ENSP00000244534,9606.ENSP00000253363,9606.ENSP00000254108,9606.ENSP00000265866,9606.ENSP00000266679,9606.ENSP00000266735,9606.ENSP00000283179,9606.ENSP00000296674,9606.ENSP00000300413,9606.ENSP00000303427,9606.ENSP00000304440,9606.ENSP00000307863,9606.ENSP00000307889,9606.ENSP00000313199,9606.ENSP00000313422,9606.ENSP00000322419,9606.ENSP00000325376,…	RPL19,SNRPC,HIST1H1D,RBM39,FUS,HNRNPH3,CPSF6,SNRPF,HNRNPU,RPS23,SNRPD1,PDS5A,HAS3,U2AF2,RPL13,HNRNPD,ARL6IP4,RPLP2,HNRNPM,SRSF7,DRG1,DHX15,ZNF326,HNRNPA1,RPS2,H1F0,RPS3A,DDX21,HNRNPA2B1,RPS26,HNRNPH1,TOP1,MAST2,ILF2,PARP1,DHX9,DKC1,SYNCRIP,JUN,RPL7A,YBX1,RPS4X,HNRNPR,HNRNPK,TCOF1,RPS6,HNRNPUL1,HNRNPA3,RPL14,DDX17,DDX3X,ILF3,TOP2A,TRA2B,SRSF10,LUC7L3,H2AFX,RPL18,HNRNPC,USP10,RPS5,TAF15,HIST1H4A,HI…
GO:0019083	Viral transcription	14	115	1.48	8.51e-14	9606.ENSP00000225430,9606.ENSP00000296674,9606.ENSP00000307889,9606.ENSP00000322419,9606.ENSP00000341885,9606.ENSP00000346050,9606.ENSP00000348849,9606.ENSP00000356520,9606.ENSP00000361076,9606.ENSP00000362744,9606.ENSP00000369757,9606.ENSP00000379506,9606.ENSP00000447001,9606.ENSP00000472985	RPL19,RPS23,RPL13,RPLP2,RPS2,RPS3A,RPS26,DHX9,RPL7A,RPS4X,RPS6,RPL14,RPL18,RPS5
GO:0043484	Regulation of rna splicing	15	152	1.39	1.05e-13	9606.ENSP00000253363,9606.ENSP00000254108,9606.ENSP00000265866,9606.ENSP00000283179,9606.ENSP00000307863,9606.ENSP00000325905,9606.ENSP00000340796,9606.ENSP00000341826,9606.ENSP00000346694,9606.ENSP00000348849,9606.ENSP00000349168,9606.ENSP00000365439,9606.ENSP00000380033,9606.ENSP00000416959,9606.ENSP00000420195	RBM39,FUS,HNRNPH3,HNRNPU,U2AF2,SRSF7,ZNF326,HNRNPA1,HNRNPA2B1,RPS26,HNRNPH1,HNRNPK,DDX17,TRA2B,SRSF10
GO:0019222	Regulation of metabolic process	64	6948	0.36	1.07e-13	9606.ENSP00000225430,9606.ENSP00000228251,9606.ENSP00000244534,9606.ENSP00000253363,9606.ENSP00000254108,9606.ENSP00000265866,9606.ENSP00000266679,9606.ENSP00000283179,9606.ENSP00000290341,9606.ENSP00000296417,9606.ENSP00000296674,9606.ENSP00000298767,9606.ENSP00000303427,9606.ENSP00000304440,9606.ENSP00000307863,9606.ENSP00000307889,9606.ENSP00000313199,9606.ENSP00000322419,9606.ENSP00000325376,…	RPL19,YBX3,HIST1H1D,RBM39,FUS,HNRNPH3,CPSF6,HNRNPU,IGF2BP1,H2AFZ,RPS23,WAPAL,PDS5A,HAS3,U2AF2,RPL13,HNRNPD,RPLP2,HNRNPM,SRSF7,ZNF326,HNRNPA1,RPS2,H1F0,RPS3A,DDX21,HNRNPA2B1,RPS26,HNRNPH1,HNRNPAB,MATR3,TOP1,MAST2,ILF2,PARP1,DHX9,DKC1,SYNCRIP,JUN,RPL7A,YBX1,RPS4X,HNRNPR,HNRNPK,TCOF1,RPS6,MYBBP1A,HNRNPA3,RPL14,DDX17,DDX3X,EWSR1,ILF3,TOP2A,TRA2B,SRSF10,H2AFX,RPL18,HNRNPC,USP10,RPS5,TAF15,HIST2H2AA3,H…
GO:0044237	Cellular metabolic process	66	7513	0.34	1.45e-13	9606.ENSP00000225430,9606.ENSP00000244520,9606.ENSP00000244534,9606.ENSP00000253363,9606.ENSP00000254108,9606.ENSP00000265022,9606.ENSP00000265866,9606.ENSP00000266679,9606.ENSP00000266735,9606.ENSP00000283179,9606.ENSP00000296674,9606.ENSP00000300413,9606.ENSP00000303427,9606.ENSP00000304440,9606.ENSP00000307863,9606.ENSP00000307889,9606.ENSP00000313199,9606.ENSP00000313422,9606.ENSP00000322419,…	RPL19,SNRPC,HIST1H1D,RBM39,FUS,DGKG,HNRNPH3,CPSF6,SNRPF,HNRNPU,RPS23,SNRPD1,PDS5A,HAS3,U2AF2,RPL13,HNRNPD,ARL6IP4,RPLP2,HNRNPM,SRSF7,DRG1,DHX15,ZNF326,HNRNPA1,RPS2,H1F0,RPS3A,DDX21,HNRNPA2B1,RPS26,HNRNPH1,TOP1,MAST2,ILF2,PARP1,DHX9,DKC1,SYNCRIP,JUN,RPL7A,YBX1,RPS4X,HNRNPR,HNRNPK,TCOF1,RPS6,MYBBP1A,HNRNPUL1,HNRNPA3,RPL14,DDX17,DDX3X,ILF3,TOP2A,TRA2B,SRSF10,LUC7L3,H2AFX,RPL18,HNRNPC,USP10,RPS5,TAF1…
GO:0006614	SRP-dependent cotranslational protein targeting to membrane	13	96	1.53	2.66e-13	9606.ENSP00000225430,9606.ENSP00000296674,9606.ENSP00000307889,9606.ENSP00000322419,9606.ENSP00000341885,9606.ENSP00000346050,9606.ENSP00000348849,9606.ENSP00000361076,9606.ENSP00000362744,9606.ENSP00000369757,9606.ENSP00000379506,9606.ENSP00000447001,9606.ENSP00000472985	RPL19,RPS23,RPL13,RPLP2,RPS2,RPS3A,RPS26,RPL7A,RPS4X,RPS6,RPL14,RPL18,RPS5
GO:0044238	Primary metabolic process	65	7332	0.34	2.66e-13	9606.ENSP00000225430,9606.ENSP00000244520,9606.ENSP00000244534,9606.ENSP00000253363,9606.ENSP00000254108,9606.ENSP00000265022,9606.ENSP00000265866,9606.ENSP00000266679,9606.ENSP00000266735,9606.ENSP00000283179,9606.ENSP00000296674,9606.ENSP00000300413,9606.ENSP00000303427,9606.ENSP00000304440,9606.ENSP00000307863,9606.ENSP00000307889,9606.ENSP00000313199,9606.ENSP00000313422,9606.ENSP00000322419,…	RPL19,SNRPC,HIST1H1D,RBM39,FUS,DGKG,HNRNPH3,CPSF6,SNRPF,HNRNPU,RPS23,SNRPD1,PDS5A,HAS3,U2AF2,RPL13,HNRNPD,ARL6IP4,RPLP2,HNRNPM,SRSF7,DRG1,DHX15,ZNF326,HNRNPA1,RPS2,H1F0,RPS3A,DDX21,HNRNPA2B1,RPS26,HNRNPH1,TOP1,MAST2,ILF2,PARP1,DHX9,DKC1,SYNCRIP,JUN,RPL7A,YBX1,RPS4X,HNRNPR,HNRNPK,TCOF1,RPS6,HNRNPUL1,HNRNPA3,RPL14,DDX17,DDX3X,ILF3,TOP2A,TRA2B,SRSF10,LUC7L3,H2AFX,RPL18,HNRNPC,USP10,RPS5,TAF15,HIST1H…
GO:0043489	RNA stabilization	11	52	1.72	5.96e-13	9606.ENSP00000228251,9606.ENSP00000254108,9606.ENSP00000283179,9606.ENSP00000290341,9606.ENSP00000313199,9606.ENSP00000356520,9606.ENSP00000358563,9606.ENSP00000358635,9606.ENSP00000361626,9606.ENSP00000451291,9606.ENSP00000474096	YBX3,FUS,HNRNPU,IGF2BP1,HNRNPD,DHX9,DKC1,SYNCRIP,YBX1,HNRNPC,TAF15
GO:0006413	Translational initiation	14	141	1.39	8.22e-13	9606.ENSP00000225430,9606.ENSP00000296674,9606.ENSP00000307889,9606.ENSP00000322419,9606.ENSP00000341885,9606.ENSP00000346050,9606.ENSP00000348849,9606.ENSP00000361076,9606.ENSP00000362744,9606.ENSP00000369757,9606.ENSP00000379506,9606.ENSP00000382840,9606.ENSP00000447001,9606.ENSP00000472985	RPL19,RPS23,RPL13,RPLP2,RPS2,RPS3A,RPS26,RPL7A,RPS4X,RPS6,RPL14,DDX3X,RPL18,RPS5
GO:0000184	Nuclear-transcribed mrna catabolic process, nonsense-mediated decay	13	119	1.43	2.67e-12	9606.ENSP00000225430,9606.ENSP00000296674,9606.ENSP00000307889,9606.ENSP00000322419,9606.ENSP00000341885,9606.ENSP00000346050,9606.ENSP00000348849,9606.ENSP00000361076,9606.ENSP00000362744,9606.ENSP00000369757,9606.ENSP00000379506,9606.ENSP00000447001,9606.ENSP00000472985	RPL19,RPS23,RPL13,RPLP2,RPS2,RPS3A,RPS26,RPL7A,RPS4X,RPS6,RPL14,RPL18,RPS5
GO:0071704	Organic substance metabolic process	65	7755	0.32	4.69e-12	9606.ENSP00000225430,9606.ENSP00000244520,9606.ENSP00000244534,9606.ENSP00000253363,9606.ENSP00000254108,9606.ENSP00000265022,9606.ENSP00000265866,9606.ENSP00000266679,9606.ENSP00000266735,9606.ENSP00000283179,9606.ENSP00000296674,9606.ENSP00000300413,9606.ENSP00000303427,9606.ENSP00000304440,9606.ENSP00000307863,9606.ENSP00000307889,9606.ENSP00000313199,9606.ENSP00000313422,9606.ENSP00000322419,…	RPL19,SNRPC,HIST1H1D,RBM39,FUS,DGKG,HNRNPH3,CPSF6,SNRPF,HNRNPU,RPS23,SNRPD1,PDS5A,HAS3,U2AF2,RPL13,HNRNPD,ARL6IP4,RPLP2,HNRNPM,SRSF7,DRG1,DHX15,ZNF326,HNRNPA1,RPS2,H1F0,RPS3A,DDX21,HNRNPA2B1,RPS26,HNRNPH1,TOP1,MAST2,ILF2,PARP1,DHX9,DKC1,SYNCRIP,JUN,RPL7A,YBX1,RPS4X,HNRNPR,HNRNPK,TCOF1,RPS6,HNRNPUL1,HNRNPA3,RPL14,DDX17,DDX3X,ILF3,TOP2A,TRA2B,SRSF10,LUC7L3,H2AFX,RPL18,HNRNPC,USP10,RPS5,TAF15,HIST1H…
GO:0048255	mRNA stabilization	10	45	1.74	6.78e-12	9606.ENSP00000228251,9606.ENSP00000254108,9606.ENSP00000283179,9606.ENSP00000290341,9606.ENSP00000313199,9606.ENSP00000356520,9606.ENSP00000358635,9606.ENSP00000361626,9606.ENSP00000451291,9606.ENSP00000474096	YBX3,FUS,HNRNPU,IGF2BP1,HNRNPD,DHX9,SYNCRIP,YBX1,HNRNPC,TAF15
GO:0016032	Viral process	23	776	0.87	1.77e-11	9606.ENSP00000225430,9606.ENSP00000283179,9606.ENSP00000296674,9606.ENSP00000298767,9606.ENSP00000307889,9606.ENSP00000322419,9606.ENSP00000341826,9606.ENSP00000341885,9606.ENSP00000346050,9606.ENSP00000346694,9606.ENSP00000348849,9606.ENSP00000354522,9606.ENSP00000356520,9606.ENSP00000358635,9606.ENSP00000361076,9606.ENSP00000362744,9606.ENSP00000365439,9606.ENSP00000369757,9606.ENSP00000379506,…	RPL19,HNRNPU,RPS23,WAPAL,RPL13,RPLP2,HNRNPA1,RPS2,RPS3A,HNRNPA2B1,RPS26,TOP1,DHX9,SYNCRIP,RPL7A,RPS4X,HNRNPK,RPS6,RPL14,DDX3X,H2AFX,RPL18,RPS5
GO:0044403	Symbiotic process	24	865	0.84	1.77e-11	9606.ENSP00000225430,9606.ENSP00000283179,9606.ENSP00000296674,9606.ENSP00000298767,9606.ENSP00000307889,9606.ENSP00000322419,9606.ENSP00000341826,9606.ENSP00000341885,9606.ENSP00000346050,9606.ENSP00000346694,9606.ENSP00000348849,9606.ENSP00000354522,9606.ENSP00000356520,9606.ENSP00000358635,9606.ENSP00000360266,9606.ENSP00000361076,9606.ENSP00000362744,9606.ENSP00000365439,9606.ENSP00000369757,…	RPL19,HNRNPU,RPS23,WAPAL,RPL13,RPLP2,HNRNPA1,RPS2,RPS3A,HNRNPA2B1,RPS26,TOP1,DHX9,SYNCRIP,JUN,RPL7A,RPS4X,HNRNPK,RPS6,RPL14,DDX3X,H2AFX,RPL18,RPS5
GO:0034645	Cellular macromolecule biosynthetic process	30	1592	0.67	9.6e-11	9606.ENSP00000225430,9606.ENSP00000266735,9606.ENSP00000296674,9606.ENSP00000304440,9606.ENSP00000307889,9606.ENSP00000313199,9606.ENSP00000322419,9606.ENSP00000329715,9606.ENSP00000341885,9606.ENSP00000346050,9606.ENSP00000346120,9606.ENSP00000348849,9606.ENSP00000354522,9606.ENSP00000355011,9606.ENSP00000355759,9606.ENSP00000356520,9606.ENSP00000358563,9606.ENSP00000360266,9606.ENSP00000361076,…	RPL19,SNRPF,RPS23,HAS3,RPL13,HNRNPD,RPLP2,DRG1,RPS2,RPS3A,DDX21,RPS26,TOP1,ILF2,PARP1,DHX9,DKC1,JUN,RPL7A,YBX1,RPS4X,TCOF1,RPS6,RPL14,DDX3X,RPL18,USP10,RPS5,TAF15,HIST1H4A
GO:0051252	Regulation of rna metabolic process	44	3722	0.47	2.02e-10	9606.ENSP00000228251,9606.ENSP00000244534,9606.ENSP00000253363,9606.ENSP00000254108,9606.ENSP00000265866,9606.ENSP00000266679,9606.ENSP00000283179,9606.ENSP00000290341,9606.ENSP00000296417,9606.ENSP00000304440,9606.ENSP00000307863,9606.ENSP00000313199,9606.ENSP00000325376,9606.ENSP00000325905,9606.ENSP00000340796,9606.ENSP00000341826,9606.ENSP00000344504,9606.ENSP00000346694,9606.ENSP00000348849,…	YBX3,HIST1H1D,RBM39,FUS,HNRNPH3,CPSF6,HNRNPU,IGF2BP1,H2AFZ,HAS3,U2AF2,HNRNPD,HNRNPM,SRSF7,ZNF326,HNRNPA1,H1F0,HNRNPA2B1,RPS26,HNRNPH1,HNRNPAB,ILF2,PARP1,DHX9,DKC1,SYNCRIP,JUN,YBX1,HNRNPR,HNRNPK,MYBBP1A,HNRNPA3,DDX17,DDX3X,EWSR1,ILF3,TOP2A,TRA2B,SRSF10,H2AFX,HNRNPC,TAF15,HIST2H2AA3,HIST1H4A
GO:0022613	Ribonucleoprotein complex biogenesis	17	423	1	5.18e-10	9606.ENSP00000244520,9606.ENSP00000266679,9606.ENSP00000266735,9606.ENSP00000300413,9606.ENSP00000341885,9606.ENSP00000346120,9606.ENSP00000356520,9606.ENSP00000358563,9606.ENSP00000361076,9606.ENSP00000369757,9606.ENSP00000370968,9606.ENSP00000379506,9606.ENSP00000380033,9606.ENSP00000382840,9606.ENSP00000420195,9606.ENSP00000425092,9606.ENSP00000472985	SNRPC,CPSF6,SNRPF,SNRPD1,RPS2,DDX21,DHX9,DKC1,RPL7A,RPS6,MYBBP1A,RPL14,DDX17,DDX3X,SRSF10,LUC7L3,RPS5
GO:0010608	Posttranscriptional regulation of gene expression	19	574	0.91	5.52e-10	9606.ENSP00000228251,9606.ENSP00000254108,9606.ENSP00000283179,9606.ENSP00000290341,9606.ENSP00000313199,9606.ENSP00000325376,9606.ENSP00000346694,9606.ENSP00000354346,9606.ENSP00000356520,9606.ENSP00000358563,9606.ENSP00000358635,9606.ENSP00000361626,9606.ENSP00000362744,9606.ENSP00000363745,9606.ENSP00000367028,9606.ENSP00000382840,9606.ENSP00000404121,9606.ENSP00000451291,9606.ENSP00000474096	YBX3,FUS,HNRNPU,IGF2BP1,HNRNPD,HNRNPM,HNRNPA2B1,MATR3,DHX9,DKC1,SYNCRIP,YBX1,RPS4X,HNRNPR,TCOF1,DDX3X,ILF3,HNRNPC,TAF15
GO:0043487	Regulation of rna stability	13	192	1.22	5.76e-10	9606.ENSP00000228251,9606.ENSP00000254108,9606.ENSP00000283179,9606.ENSP00000290341,9606.ENSP00000313199,9606.ENSP00000325376,9606.ENSP00000356520,9606.ENSP00000358563,9606.ENSP00000358635,9606.ENSP00000361626,9606.ENSP00000363745,9606.ENSP00000451291,9606.ENSP00000474096	YBX3,FUS,HNRNPU,IGF2BP1,HNRNPD,HNRNPM,DHX9,DKC1,SYNCRIP,YBX1,HNRNPR,HNRNPC,TAF15
GO:0050684	Regulation of mrna processing	12	149	1.3	6.39e-10	9606.ENSP00000253363,9606.ENSP00000266679,9606.ENSP00000283179,9606.ENSP00000307863,9606.ENSP00000325905,9606.ENSP00000341826,9606.ENSP00000346694,9606.ENSP00000356520,9606.ENSP00000365439,9606.ENSP00000380033,9606.ENSP00000416959,9606.ENSP00000420195	RBM39,CPSF6,HNRNPU,U2AF2,SRSF7,HNRNPA1,HNRNPA2B1,DHX9,HNRNPK,DDX17,TRA2B,SRSF10
GO:0006401	RNA catabolic process	14	247	1.15	6.91e-10	9606.ENSP00000225430,9606.ENSP00000296674,9606.ENSP00000307889,9606.ENSP00000313199,9606.ENSP00000322419,9606.ENSP00000341885,9606.ENSP00000346050,9606.ENSP00000348849,9606.ENSP00000361076,9606.ENSP00000362744,9606.ENSP00000369757,9606.ENSP00000379506,9606.ENSP00000447001,9606.ENSP00000472985	RPL19,RPS23,RPL13,HNRNPD,RPLP2,RPS2,RPS3A,RPS26,RPL7A,RPS4X,RPS6,RPL14,RPL18,RPS5
GO:0044271	Cellular nitrogen compound biosynthetic process	28	1522	0.66	1.17e-09	9606.ENSP00000225430,9606.ENSP00000266735,9606.ENSP00000296674,9606.ENSP00000307889,9606.ENSP00000313199,9606.ENSP00000322419,9606.ENSP00000329715,9606.ENSP00000341885,9606.ENSP00000346050,9606.ENSP00000346120,9606.ENSP00000348849,9606.ENSP00000355011,9606.ENSP00000355759,9606.ENSP00000356520,9606.ENSP00000358563,9606.ENSP00000360266,9606.ENSP00000361076,9606.ENSP00000361626,9606.ENSP00000362744,…	RPL19,SNRPF,RPS23,RPL13,HNRNPD,RPLP2,DRG1,RPS2,RPS3A,DDX21,RPS26,ILF2,PARP1,DHX9,DKC1,JUN,RPL7A,YBX1,RPS4X,TCOF1,RPS6,RPL14,DDX3X,RPL18,USP10,RPS5,TAF15,HIST1H4A
GO:0045934	Negative regulation of nucleobase-containing compound metabolic process	28	1528	0.66	1.27e-09	9606.ENSP00000228251,9606.ENSP00000244534,9606.ENSP00000254108,9606.ENSP00000283179,9606.ENSP00000290341,9606.ENSP00000296417,9606.ENSP00000307863,9606.ENSP00000313199,9606.ENSP00000325905,9606.ENSP00000341826,9606.ENSP00000344504,9606.ENSP00000346694,9606.ENSP00000348849,9606.ENSP00000355759,9606.ENSP00000356520,9606.ENSP00000358563,9606.ENSP00000358635,9606.ENSP00000360266,9606.ENSP00000361626,…	YBX3,HIST1H1D,FUS,HNRNPU,IGF2BP1,H2AFZ,U2AF2,HNRNPD,SRSF7,HNRNPA1,H1F0,HNRNPA2B1,RPS26,PARP1,DHX9,DKC1,SYNCRIP,JUN,YBX1,HNRNPK,MYBBP1A,ILF3,SRSF10,H2AFX,HNRNPC,TAF15,HIST2H2AA3,HIST1H4A
GO:0051253	Negative regulation of rna metabolic process	27	1422	0.67	1.54e-09	9606.ENSP00000228251,9606.ENSP00000244534,9606.ENSP00000254108,9606.ENSP00000283179,9606.ENSP00000290341,9606.ENSP00000296417,9606.ENSP00000307863,9606.ENSP00000313199,9606.ENSP00000325905,9606.ENSP00000344504,9606.ENSP00000346694,9606.ENSP00000348849,9606.ENSP00000355759,9606.ENSP00000356520,9606.ENSP00000358563,9606.ENSP00000358635,9606.ENSP00000360266,9606.ENSP00000361626,9606.ENSP00000365439,…	YBX3,HIST1H1D,FUS,HNRNPU,IGF2BP1,H2AFZ,U2AF2,HNRNPD,SRSF7,H1F0,HNRNPA2B1,RPS26,PARP1,DHX9,DKC1,SYNCRIP,JUN,YBX1,HNRNPK,MYBBP1A,ILF3,SRSF10,H2AFX,HNRNPC,TAF15,HIST2H2AA3,HIST1H4A
GO:0043488	Regulation of mrna stability	12	183	1.21	5.35e-09	9606.ENSP00000228251,9606.ENSP00000254108,9606.ENSP00000283179,9606.ENSP00000290341,9606.ENSP00000313199,9606.ENSP00000325376,9606.ENSP00000356520,9606.ENSP00000358635,9606.ENSP00000361626,9606.ENSP00000363745,9606.ENSP00000451291,9606.ENSP00000474096	YBX3,FUS,HNRNPU,IGF2BP1,HNRNPD,HNRNPM,DHX9,SYNCRIP,YBX1,HNRNPR,HNRNPC,TAF15
GO:0006412	Translation	15	366	1.01	7.74e-09	9606.ENSP00000225430,9606.ENSP00000296674,9606.ENSP00000307889,9606.ENSP00000322419,9606.ENSP00000329715,9606.ENSP00000341885,9606.ENSP00000346050,9606.ENSP00000348849,9606.ENSP00000361076,9606.ENSP00000362744,9606.ENSP00000369757,9606.ENSP00000379506,9606.ENSP00000382840,9606.ENSP00000447001,9606.ENSP00000472985	RPL19,RPS23,RPL13,RPLP2,DRG1,RPS2,RPS3A,RPS26,RPL7A,RPS4X,RPS6,RPL14,DDX3X,RPL18,RPS5
GO:0034655	Nucleobase-containing compound catabolic process	15	373	1	9.85e-09	9606.ENSP00000225430,9606.ENSP00000296674,9606.ENSP00000307889,9606.ENSP00000313199,9606.ENSP00000322419,9606.ENSP00000341885,9606.ENSP00000344504,9606.ENSP00000346050,9606.ENSP00000348849,9606.ENSP00000361076,9606.ENSP00000362744,9606.ENSP00000369757,9606.ENSP00000379506,9606.ENSP00000447001,9606.ENSP00000472985	RPL19,RPS23,RPL13,HNRNPD,RPLP2,RPS2,H1F0,RPS3A,RPS26,RPL7A,RPS4X,RPS6,RPL14,RPL18,RPS5
GO:0048024	Regulation of mrna splicing, via spliceosome	10	110	1.35	1.37e-08	9606.ENSP00000253363,9606.ENSP00000283179,9606.ENSP00000307863,9606.ENSP00000325905,9606.ENSP00000341826,9606.ENSP00000346694,9606.ENSP00000365439,9606.ENSP00000380033,9606.ENSP00000416959,9606.ENSP00000420195	RBM39,HNRNPU,U2AF2,SRSF7,HNRNPA1,HNRNPA2B1,HNRNPK,DDX17,TRA2B,SRSF10
GO:0044419	Interspecies interaction between organisms	29	1899	0.58	3.05e-08	9606.ENSP00000225430,9606.ENSP00000283179,9606.ENSP00000296674,9606.ENSP00000298767,9606.ENSP00000307889,9606.ENSP00000322419,9606.ENSP00000341826,9606.ENSP00000341885,9606.ENSP00000346050,9606.ENSP00000346120,9606.ENSP00000346694,9606.ENSP00000348849,9606.ENSP00000354346,9606.ENSP00000354522,9606.ENSP00000356520,9606.ENSP00000358635,9606.ENSP00000360266,9606.ENSP00000361076,9606.ENSP00000362744,…	RPL19,HNRNPU,RPS23,WAPAL,RPL13,RPLP2,HNRNPA1,RPS2,RPS3A,DDX21,HNRNPA2B1,RPS26,MATR3,TOP1,DHX9,SYNCRIP,JUN,RPL7A,RPS4X,HNRNPK,RPS6,HNRNPUL1,RPL14,DDX17,DDX3X,ILF3,H2AFX,RPL18,RPS5
GO:0070934	CRD-mediated mRNA stabilization	5	5	2.39	5.66e-08	9606.ENSP00000283179,9606.ENSP00000290341,9606.ENSP00000356520,9606.ENSP00000358635,9606.ENSP00000361626	HNRNPU,IGF2BP1,DHX9,SYNCRIP,YBX1
GO:0048519	Negative regulation of biological process	48	5389	0.34	1.83e-07	9606.ENSP00000225430,9606.ENSP00000228251,9606.ENSP00000244534,9606.ENSP00000254108,9606.ENSP00000283179,9606.ENSP00000290341,9606.ENSP00000296417,9606.ENSP00000296674,9606.ENSP00000298767,9606.ENSP00000303427,9606.ENSP00000307863,9606.ENSP00000307889,9606.ENSP00000313199,9606.ENSP00000322419,9606.ENSP00000325905,9606.ENSP00000341826,9606.ENSP00000341885,9606.ENSP00000344504,9606.ENSP00000346050,…	RPL19,YBX3,HIST1H1D,FUS,HNRNPU,IGF2BP1,H2AFZ,RPS23,WAPAL,PDS5A,U2AF2,RPL13,HNRNPD,RPLP2,SRSF7,HNRNPA1,RPS2,H1F0,RPS3A,HNRNPA2B1,RPS26,FRMD4A,PARP1,DHX9,DKC1,SYNCRIP,JUN,RPL7A,YBX1,RPS4X,HNRNPR,HNRNPK,RPS6,MYBBP1A,RPL14,DDX17,DDX3X,ILF3,TOP2A,SRSF10,H2AFX,RPL18,HNRNPC,USP10,RPS5,TAF15,HIST2H2AA3,HIST1H4A
GO:0033365	Protein localization to organelle	18	743	0.78	2.21e-07	9606.ENSP00000225430,9606.ENSP00000283179,9606.ENSP00000296674,9606.ENSP00000298767,9606.ENSP00000307889,9606.ENSP00000322419,9606.ENSP00000341885,9606.ENSP00000346050,9606.ENSP00000348849,9606.ENSP00000356520,9606.ENSP00000361076,9606.ENSP00000361626,9606.ENSP00000362744,9606.ENSP00000369757,9606.ENSP00000379506,9606.ENSP00000382840,9606.ENSP00000447001,9606.ENSP00000472985	RPL19,HNRNPU,RPS23,WAPAL,RPL13,RPLP2,RPS2,RPS3A,RPS26,DHX9,RPL7A,YBX1,RPS4X,RPS6,RPL14,DDX3X,RPL18,RPS5
GO:0031324	Negative regulation of cellular metabolic process	32	2630	0.48	6.04e-07	9606.ENSP00000228251,9606.ENSP00000244534,9606.ENSP00000254108,9606.ENSP00000283179,9606.ENSP00000290341,9606.ENSP00000296417,9606.ENSP00000298767,9606.ENSP00000303427,9606.ENSP00000307863,9606.ENSP00000313199,9606.ENSP00000325905,9606.ENSP00000341826,9606.ENSP00000344504,9606.ENSP00000346694,9606.ENSP00000348849,9606.ENSP00000355759,9606.ENSP00000356520,9606.ENSP00000358563,9606.ENSP00000358635,…	YBX3,HIST1H1D,FUS,HNRNPU,IGF2BP1,H2AFZ,WAPAL,PDS5A,U2AF2,HNRNPD,SRSF7,HNRNPA1,H1F0,HNRNPA2B1,RPS26,PARP1,DHX9,DKC1,SYNCRIP,JUN,YBX1,HNRNPR,HNRNPK,MYBBP1A,DDX3X,ILF3,SRSF10,H2AFX,HNRNPC,TAF15,HIST2H2AA3,HIST1H4A
GO:0031323	Regulation of cellular metabolic process	51	6239	0.31	6.17e-07	9606.ENSP00000228251,9606.ENSP00000244534,9606.ENSP00000253363,9606.ENSP00000254108,9606.ENSP00000265866,9606.ENSP00000266679,9606.ENSP00000283179,9606.ENSP00000290341,9606.ENSP00000296417,9606.ENSP00000298767,9606.ENSP00000303427,9606.ENSP00000304440,9606.ENSP00000307863,9606.ENSP00000313199,9606.ENSP00000325376,9606.ENSP00000325905,9606.ENSP00000340796,9606.ENSP00000341826,9606.ENSP00000341885,…	YBX3,HIST1H1D,RBM39,FUS,HNRNPH3,CPSF6,HNRNPU,IGF2BP1,H2AFZ,WAPAL,PDS5A,HAS3,U2AF2,HNRNPD,HNRNPM,SRSF7,ZNF326,HNRNPA1,RPS2,H1F0,HNRNPA2B1,RPS26,HNRNPH1,HNRNPAB,MATR3,ILF2,PARP1,DHX9,DKC1,SYNCRIP,JUN,YBX1,RPS4X,HNRNPR,HNRNPK,TCOF1,MYBBP1A,HNRNPA3,DDX17,DDX3X,EWSR1,ILF3,TOP2A,TRA2B,SRSF10,H2AFX,HNRNPC,USP10,TAF15,HIST2H2AA3,HIST1H4A
GO:0033119	Negative regulation of rna splicing	6	27	1.74	7.65e-07	9606.ENSP00000307863,9606.ENSP00000325905,9606.ENSP00000346694,9606.ENSP00000348849,9606.ENSP00000365439,9606.ENSP00000420195	U2AF2,SRSF7,HNRNPA2B1,RPS26,HNRNPK,SRSF10
GO:2000112	Regulation of cellular macromolecule biosynthetic process	39	3878	0.4	9.34e-07	9606.ENSP00000228251,9606.ENSP00000244534,9606.ENSP00000254108,9606.ENSP00000283179,9606.ENSP00000290341,9606.ENSP00000296417,9606.ENSP00000298767,9606.ENSP00000303427,9606.ENSP00000304440,9606.ENSP00000313199,9606.ENSP00000340796,9606.ENSP00000341826,9606.ENSP00000344504,9606.ENSP00000346694,9606.ENSP00000351108,9606.ENSP00000354346,9606.ENSP00000355011,9606.ENSP00000355759,9606.ENSP00000356520,…	YBX3,HIST1H1D,FUS,HNRNPU,IGF2BP1,H2AFZ,WAPAL,PDS5A,HAS3,HNRNPD,ZNF326,HNRNPA1,H1F0,HNRNPA2B1,HNRNPAB,MATR3,ILF2,PARP1,DHX9,DKC1,SYNCRIP,JUN,YBX1,RPS4X,HNRNPR,HNRNPK,TCOF1,MYBBP1A,DDX17,DDX3X,EWSR1,ILF3,TOP2A,SRSF10,H2AFX,HNRNPC,TAF15,HIST2H2AA3,HIST1H4A
GO:0051172	Negative regulation of nitrogen compound metabolic process	30	2429	0.49	1.65e-06	9606.ENSP00000228251,9606.ENSP00000244534,9606.ENSP00000254108,9606.ENSP00000283179,9606.ENSP00000290341,9606.ENSP00000296417,9606.ENSP00000307863,9606.ENSP00000313199,9606.ENSP00000325905,9606.ENSP00000341826,9606.ENSP00000344504,9606.ENSP00000346694,9606.ENSP00000348849,9606.ENSP00000355759,9606.ENSP00000356520,9606.ENSP00000358563,9606.ENSP00000358635,9606.ENSP00000360266,9606.ENSP00000361626,…	YBX3,HIST1H1D,FUS,HNRNPU,IGF2BP1,H2AFZ,U2AF2,HNRNPD,SRSF7,HNRNPA1,H1F0,HNRNPA2B1,RPS26,PARP1,DHX9,DKC1,SYNCRIP,JUN,YBX1,HNRNPR,HNRNPK,MYBBP1A,DDX3X,ILF3,SRSF10,H2AFX,HNRNPC,TAF15,HIST2H2AA3,HIST1H4A
GO:2000113	Negative regulation of cellular macromolecule biosynthetic process	23	1470	0.59	2.4e-06	9606.ENSP00000228251,9606.ENSP00000244534,9606.ENSP00000283179,9606.ENSP00000290341,9606.ENSP00000296417,9606.ENSP00000298767,9606.ENSP00000303427,9606.ENSP00000313199,9606.ENSP00000341826,9606.ENSP00000344504,9606.ENSP00000346694,9606.ENSP00000355759,9606.ENSP00000358635,9606.ENSP00000360266,9606.ENSP00000361626,9606.ENSP00000363745,9606.ENSP00000370968,9606.ENSP00000382840,9606.ENSP00000404121,…	YBX3,HIST1H1D,HNRNPU,IGF2BP1,H2AFZ,WAPAL,PDS5A,HNRNPD,HNRNPA1,H1F0,HNRNPA2B1,PARP1,SYNCRIP,JUN,YBX1,HNRNPR,MYBBP1A,DDX3X,ILF3,H2AFX,HNRNPC,HIST2H2AA3,HIST1H4A
GO:0051171	Regulation of nitrogen compound metabolic process	48	5836	0.31	2.66e-06	9606.ENSP00000228251,9606.ENSP00000244534,9606.ENSP00000253363,9606.ENSP00000254108,9606.ENSP00000265866,9606.ENSP00000266679,9606.ENSP00000283179,9606.ENSP00000290341,9606.ENSP00000296417,9606.ENSP00000304440,9606.ENSP00000307863,9606.ENSP00000313199,9606.ENSP00000325376,9606.ENSP00000325905,9606.ENSP00000340796,9606.ENSP00000341826,9606.ENSP00000341885,9606.ENSP00000344504,9606.ENSP00000346694,…	YBX3,HIST1H1D,RBM39,FUS,HNRNPH3,CPSF6,HNRNPU,IGF2BP1,H2AFZ,HAS3,U2AF2,HNRNPD,HNRNPM,SRSF7,ZNF326,HNRNPA1,RPS2,H1F0,HNRNPA2B1,RPS26,HNRNPH1,HNRNPAB,MATR3,ILF2,PARP1,DHX9,DKC1,SYNCRIP,JUN,YBX1,RPS4X,HNRNPR,HNRNPK,TCOF1,MYBBP1A,HNRNPA3,DDX17,DDX3X,EWSR1,ILF3,TOP2A,TRA2B,SRSF10,H2AFX,HNRNPC,TAF15,HIST2H2AA3,HIST1H4A
GO:0045935	Positive regulation of nucleobase-containing compound metabolic process	26	1927	0.52	4e-06	9606.ENSP00000244534,9606.ENSP00000254108,9606.ENSP00000283179,9606.ENSP00000296417,9606.ENSP00000304440,9606.ENSP00000307863,9606.ENSP00000313199,9606.ENSP00000341826,9606.ENSP00000344504,9606.ENSP00000346694,9606.ENSP00000351108,9606.ENSP00000355011,9606.ENSP00000355759,9606.ENSP00000356520,9606.ENSP00000358563,9606.ENSP00000360266,9606.ENSP00000361626,9606.ENSP00000363745,9606.ENSP00000365439,…	HIST1H1D,FUS,HNRNPU,H2AFZ,HAS3,U2AF2,HNRNPD,HNRNPA1,H1F0,HNRNPA2B1,HNRNPAB,ILF2,PARP1,DHX9,DKC1,JUN,YBX1,HNRNPR,HNRNPK,DDX17,DDX3X,ILF3,TOP2A,TRA2B,H2AFX,TAF15
GO:0050789	Regulation of biological process	69	11475	0.17	5.39e-06	9606.ENSP00000225430,9606.ENSP00000228251,9606.ENSP00000244534,9606.ENSP00000245503,9606.ENSP00000253363,9606.ENSP00000254108,9606.ENSP00000265022,9606.ENSP00000265866,9606.ENSP00000266679,9606.ENSP00000283179,9606.ENSP00000290341,9606.ENSP00000296417,9606.ENSP00000296674,9606.ENSP00000298767,9606.ENSP00000303427,9606.ENSP00000304440,9606.ENSP00000307863,9606.ENSP00000307889,9606.ENSP00000313199,…	RPL19,YBX3,HIST1H1D,MYH2,RBM39,FUS,DGKG,HNRNPH3,CPSF6,HNRNPU,IGF2BP1,H2AFZ,RPS23,WAPAL,PDS5A,HAS3,U2AF2,RPL13,HNRNPD,RPLP2,HNRNPM,SRSF7,DRG1,ZNF326,HNRNPA1,RPS2,H1F0,RPS3A,DDX21,HNRNPA2B1,RPS26,HNRNPH1,FRMD4A,HNRNPAB,MATR3,TOP1,MAST2,ILF2,CACNA1S,PARP1,DHX9,DKC1,SYNCRIP,JUN,RPL7A,YBX1,RPS4X,HNRNPR,HNRNPK,TCOF1,RPS6,MYBBP1A,HNRNPA3,RPL14,DDX17,DDX3X,EWSR1,ILF3,TOP2A,TRA2B,SRSF10,H2AFX,RPL18,HNRNPC…
GO:0051052	Regulation of dna metabolic process	12	360	0.92	5.49e-06	9606.ENSP00000244534,9606.ENSP00000254108,9606.ENSP00000283179,9606.ENSP00000313199,9606.ENSP00000341826,9606.ENSP00000344504,9606.ENSP00000346694,9606.ENSP00000355759,9606.ENSP00000356520,9606.ENSP00000358563,9606.ENSP00000434024,9606.ENSP00000451291	HIST1H1D,FUS,HNRNPU,HNRNPD,HNRNPA1,H1F0,HNRNPA2B1,PARP1,DHX9,DKC1,H2AFX,HNRNPC
GO:0080090	Regulation of primary metabolic process	48	6032	0.29	7.71e-06	9606.ENSP00000228251,9606.ENSP00000244534,9606.ENSP00000253363,9606.ENSP00000254108,9606.ENSP00000265866,9606.ENSP00000266679,9606.ENSP00000283179,9606.ENSP00000290341,9606.ENSP00000296417,9606.ENSP00000304440,9606.ENSP00000307863,9606.ENSP00000313199,9606.ENSP00000325376,9606.ENSP00000325905,9606.ENSP00000340796,9606.ENSP00000341826,9606.ENSP00000341885,9606.ENSP00000344504,9606.ENSP00000346694,…	YBX3,HIST1H1D,RBM39,FUS,HNRNPH3,CPSF6,HNRNPU,IGF2BP1,H2AFZ,HAS3,U2AF2,HNRNPD,HNRNPM,SRSF7,ZNF326,HNRNPA1,RPS2,H1F0,HNRNPA2B1,RPS26,HNRNPH1,HNRNPAB,MATR3,ILF2,PARP1,DHX9,DKC1,SYNCRIP,JUN,YBX1,RPS4X,HNRNPR,HNRNPK,TCOF1,MYBBP1A,HNRNPA3,DDX17,DDX3X,EWSR1,ILF3,TOP2A,TRA2B,SRSF10,H2AFX,HNRNPC,TAF15,HIST2H2AA3,HIST1H4A
GO:0010628	Positive regulation of gene expression	28	2337	0.47	1.06e-05	9606.ENSP00000228251,9606.ENSP00000244534,9606.ENSP00000254108,9606.ENSP00000283179,9606.ENSP00000290341,9606.ENSP00000296417,9606.ENSP00000304440,9606.ENSP00000307863,9606.ENSP00000313199,9606.ENSP00000344504,9606.ENSP00000346120,9606.ENSP00000351108,9606.ENSP00000355011,9606.ENSP00000355759,9606.ENSP00000356520,9606.ENSP00000358635,9606.ENSP00000360266,9606.ENSP00000361626,9606.ENSP00000362744,…	YBX3,HIST1H1D,FUS,HNRNPU,IGF2BP1,H2AFZ,HAS3,U2AF2,HNRNPD,H1F0,DDX21,HNRNPAB,ILF2,PARP1,DHX9,SYNCRIP,JUN,YBX1,RPS4X,HNRNPK,MYBBP1A,DDX17,DDX3X,ILF3,TOP2A,TRA2B,HNRNPC,TAF15
GO:0032204	Regulation of telomere maintenance	7	83	1.32	1.3e-05	9606.ENSP00000283179,9606.ENSP00000313199,9606.ENSP00000341826,9606.ENSP00000346694,9606.ENSP00000355759,9606.ENSP00000358563,9606.ENSP00000451291	HNRNPU,HNRNPD,HNRNPA1,HNRNPA2B1,PARP1,DKC1,HNRNPC
GO:0006417	Regulation of translation	12	398	0.87	1.45e-05	9606.ENSP00000228251,9606.ENSP00000290341,9606.ENSP00000313199,9606.ENSP00000354346,9606.ENSP00000356520,9606.ENSP00000358635,9606.ENSP00000361626,9606.ENSP00000362744,9606.ENSP00000363745,9606.ENSP00000367028,9606.ENSP00000382840,9606.ENSP00000404121	YBX3,IGF2BP1,HNRNPD,MATR3,DHX9,SYNCRIP,YBX1,RPS4X,HNRNPR,TCOF1,DDX3X,ILF3
GO:0048025	Negative regulation of mrna splicing, via spliceosome	5	23	1.73	1.45e-05	9606.ENSP00000307863,9606.ENSP00000325905,9606.ENSP00000346694,9606.ENSP00000365439,9606.ENSP00000420195	U2AF2,SRSF7,HNRNPA2B1,HNRNPK,SRSF10
GO:0071103	DNA conformation change	11	328	0.92	1.84e-05	9606.ENSP00000244534,9606.ENSP00000344504,9606.ENSP00000346694,9606.ENSP00000354522,9606.ENSP00000355759,9606.ENSP00000356520,9606.ENSP00000382840,9606.ENSP00000411532,9606.ENSP00000434024,9606.ENSP00000479106,9606.ENSP00000483903	HIST1H1D,H1F0,HNRNPA2B1,TOP1,PARP1,DHX9,DDX3X,TOP2A,H2AFX,HIST1H4A,HIST1H2BN
GO:2001251	Negative regulation of chromosome organization	8	137	1.16	1.99e-05	9606.ENSP00000244534,9606.ENSP00000283179,9606.ENSP00000298767,9606.ENSP00000341826,9606.ENSP00000344504,9606.ENSP00000355759,9606.ENSP00000411532,9606.ENSP00000451291	HIST1H1D,HNRNPU,WAPAL,HNRNPA1,H1F0,PARP1,TOP2A,HNRNPC
GO:0065007	Biological regulation	70	12171	0.15	2.55e-05	9606.ENSP00000225430,9606.ENSP00000228251,9606.ENSP00000244534,9606.ENSP00000245503,9606.ENSP00000253363,9606.ENSP00000254108,9606.ENSP00000262623,9606.ENSP00000265022,9606.ENSP00000265866,9606.ENSP00000266679,9606.ENSP00000283179,9606.ENSP00000290341,9606.ENSP00000296417,9606.ENSP00000296674,9606.ENSP00000298767,9606.ENSP00000303427,9606.ENSP00000304440,9606.ENSP00000307863,9606.ENSP00000307889,…	RPL19,YBX3,HIST1H1D,MYH2,RBM39,FUS,ATP4A,DGKG,HNRNPH3,CPSF6,HNRNPU,IGF2BP1,H2AFZ,RPS23,WAPAL,PDS5A,HAS3,U2AF2,RPL13,HNRNPD,RPLP2,HNRNPM,SRSF7,DRG1,ZNF326,HNRNPA1,RPS2,H1F0,RPS3A,DDX21,HNRNPA2B1,RPS26,HNRNPH1,FRMD4A,HNRNPAB,MATR3,TOP1,MAST2,ILF2,CACNA1S,PARP1,DHX9,DKC1,SYNCRIP,JUN,RPL7A,YBX1,RPS4X,HNRNPR,HNRNPK,TCOF1,RPS6,MYBBP1A,HNRNPA3,RPL14,DDX17,DDX3X,EWSR1,ILF3,TOP2A,TRA2B,SRSF10,H2AFX,RPL18,…
GO:0040029	Regulation of gene expression, epigenetic	9	202	1.04	2.77e-05	9606.ENSP00000244534,9606.ENSP00000283179,9606.ENSP00000296417,9606.ENSP00000344504,9606.ENSP00000346120,9606.ENSP00000370968,9606.ENSP00000434024,9606.ENSP00000475814,9606.ENSP00000479106	HIST1H1D,HNRNPU,H2AFZ,H1F0,DDX21,MYBBP1A,H2AFX,HIST2H2AA3,HIST1H4A
GO:0006403	RNA localization	9	210	1.03	3.72e-05	9606.ENSP00000283179,9606.ENSP00000290341,9606.ENSP00000307863,9606.ENSP00000325905,9606.ENSP00000341826,9606.ENSP00000346694,9606.ENSP00000356520,9606.ENSP00000358563,9606.ENSP00000361626	HNRNPU,IGF2BP1,U2AF2,SRSF7,HNRNPA1,HNRNPA2B1,DHX9,DKC1,YBX1
GO:0033044	Regulation of chromosome organization	11	359	0.88	4.1e-05	9606.ENSP00000244534,9606.ENSP00000283179,9606.ENSP00000298767,9606.ENSP00000313199,9606.ENSP00000341826,9606.ENSP00000344504,9606.ENSP00000346694,9606.ENSP00000355759,9606.ENSP00000358563,9606.ENSP00000411532,9606.ENSP00000451291	HIST1H1D,HNRNPU,WAPAL,HNRNPD,HNRNPA1,H1F0,HNRNPA2B1,PARP1,DKC1,TOP2A,HNRNPC
GO:0010557	Positive regulation of macromolecule biosynthetic process	24	1906	0.49	4.74e-05	9606.ENSP00000228251,9606.ENSP00000244534,9606.ENSP00000254108,9606.ENSP00000283179,9606.ENSP00000296417,9606.ENSP00000304440,9606.ENSP00000313199,9606.ENSP00000341826,9606.ENSP00000344504,9606.ENSP00000346694,9606.ENSP00000351108,9606.ENSP00000355011,9606.ENSP00000355759,9606.ENSP00000356520,9606.ENSP00000358563,9606.ENSP00000360266,9606.ENSP00000361626,9606.ENSP00000362744,9606.ENSP00000365439,…	YBX3,HIST1H1D,FUS,HNRNPU,H2AFZ,HAS3,HNRNPD,HNRNPA1,H1F0,HNRNPA2B1,HNRNPAB,ILF2,PARP1,DHX9,DKC1,JUN,YBX1,RPS4X,HNRNPK,DDX17,DDX3X,ILF3,TOP2A,TAF15
GO:0042254	Ribosome biogenesis	10	292	0.93	5.46e-05	9606.ENSP00000341885,9606.ENSP00000346120,9606.ENSP00000358563,9606.ENSP00000361076,9606.ENSP00000369757,9606.ENSP00000370968,9606.ENSP00000379506,9606.ENSP00000380033,9606.ENSP00000382840,9606.ENSP00000472985	RPS2,DDX21,DKC1,RPL7A,RPS6,MYBBP1A,RPL14,DDX17,DDX3X,RPS5
GO:1904356	Regulation of telomere maintenance via telomere lengthening	6	64	1.37	5.57e-05	9606.ENSP00000283179,9606.ENSP00000341826,9606.ENSP00000346694,9606.ENSP00000355759,9606.ENSP00000358563,9606.ENSP00000451291	HNRNPU,HNRNPA1,HNRNPA2B1,PARP1,DKC1,HNRNPC
GO:0010604	Positive regulation of macromolecule metabolic process	34	3600	0.37	6.02e-05	9606.ENSP00000228251,9606.ENSP00000244534,9606.ENSP00000254108,9606.ENSP00000283179,9606.ENSP00000290341,9606.ENSP00000296417,9606.ENSP00000304440,9606.ENSP00000307863,9606.ENSP00000313199,9606.ENSP00000341826,9606.ENSP00000341885,9606.ENSP00000344504,9606.ENSP00000346120,9606.ENSP00000346694,9606.ENSP00000351108,9606.ENSP00000355011,9606.ENSP00000355759,9606.ENSP00000356520,9606.ENSP00000358563,…	YBX3,HIST1H1D,FUS,HNRNPU,IGF2BP1,H2AFZ,HAS3,U2AF2,HNRNPD,HNRNPA1,RPS2,H1F0,DDX21,HNRNPA2B1,HNRNPAB,ILF2,PARP1,DHX9,DKC1,SYNCRIP,JUN,YBX1,RPS4X,HNRNPR,HNRNPK,MYBBP1A,DDX17,DDX3X,ILF3,TOP2A,TRA2B,H2AFX,HNRNPC,TAF15
GO:0006886	Intracellular protein transport	17	999	0.62	6.69e-05	9606.ENSP00000225430,9606.ENSP00000283179,9606.ENSP00000296674,9606.ENSP00000307863,9606.ENSP00000307889,9606.ENSP00000322419,9606.ENSP00000325905,9606.ENSP00000341885,9606.ENSP00000346050,9606.ENSP00000346694,9606.ENSP00000348849,9606.ENSP00000361076,9606.ENSP00000362744,9606.ENSP00000369757,9606.ENSP00000379506,9606.ENSP00000447001,9606.ENSP00000472985	RPL19,HNRNPU,RPS23,U2AF2,RPL13,RPLP2,SRSF7,RPS2,RPS3A,HNRNPA2B1,RPS26,RPL7A,RPS4X,RPS6,RPL14,RPL18,RPS5
GO:0046907	Intracellular transport	21	1520	0.53	6.92e-05	9606.ENSP00000225430,9606.ENSP00000266735,9606.ENSP00000283179,9606.ENSP00000296674,9606.ENSP00000300413,9606.ENSP00000307863,9606.ENSP00000307889,9606.ENSP00000322419,9606.ENSP00000325905,9606.ENSP00000341826,9606.ENSP00000341885,9606.ENSP00000346050,9606.ENSP00000346694,9606.ENSP00000348849,9606.ENSP00000361076,9606.ENSP00000362744,9606.ENSP00000369757,9606.ENSP00000379506,9606.ENSP00000420195,…	RPL19,SNRPF,HNRNPU,RPS23,SNRPD1,U2AF2,RPL13,RPLP2,SRSF7,HNRNPA1,RPS2,RPS3A,HNRNPA2B1,RPS26,RPL7A,RPS4X,RPS6,RPL14,SRSF10,RPL18,RPS5
GO:0000381	Regulation of alternative mrna splicing, via spliceosome	6	73	1.31	0.00011	9606.ENSP00000283179,9606.ENSP00000325905,9606.ENSP00000341826,9606.ENSP00000380033,9606.ENSP00000416959,9606.ENSP00000420195	HNRNPU,SRSF7,HNRNPA1,DDX17,TRA2B,SRSF10
GO:0031328	Positive regulation of cellular biosynthetic process	24	2005	0.47	0.00011	9606.ENSP00000228251,9606.ENSP00000244534,9606.ENSP00000254108,9606.ENSP00000283179,9606.ENSP00000296417,9606.ENSP00000304440,9606.ENSP00000313199,9606.ENSP00000341826,9606.ENSP00000344504,9606.ENSP00000346694,9606.ENSP00000351108,9606.ENSP00000355011,9606.ENSP00000355759,9606.ENSP00000356520,9606.ENSP00000358563,9606.ENSP00000360266,9606.ENSP00000361626,9606.ENSP00000362744,9606.ENSP00000365439,…	YBX3,HIST1H1D,FUS,HNRNPU,H2AFZ,HAS3,HNRNPD,HNRNPA1,H1F0,HNRNPA2B1,HNRNPAB,ILF2,PARP1,DHX9,DKC1,JUN,YBX1,RPS4X,HNRNPK,DDX17,DDX3X,ILF3,TOP2A,TAF15
GO:0044265	Cellular macromolecule catabolic process	16	917	0.64	0.00011	9606.ENSP00000225430,9606.ENSP00000296674,9606.ENSP00000307889,9606.ENSP00000313199,9606.ENSP00000322419,9606.ENSP00000341885,9606.ENSP00000344504,9606.ENSP00000346050,9606.ENSP00000348849,9606.ENSP00000361076,9606.ENSP00000362744,9606.ENSP00000369757,9606.ENSP00000379506,9606.ENSP00000447001,9606.ENSP00000457411,9606.ENSP00000472985	RPL19,RPS23,RPL13,HNRNPD,RPLP2,RPS2,H1F0,RPS3A,RPS26,RPL7A,RPS4X,RPS6,RPL14,RPL18,USP10,RPS5
GO:0022618	Ribonucleoprotein complex assembly	8	186	1.03	0.00015	9606.ENSP00000244520,9606.ENSP00000266679,9606.ENSP00000266735,9606.ENSP00000300413,9606.ENSP00000356520,9606.ENSP00000420195,9606.ENSP00000425092,9606.ENSP00000472985	SNRPC,CPSF6,SNRPF,SNRPD1,DHX9,SRSF10,LUC7L3,RPS5
GO:0051276	Chromosome organization	17	1066	0.6	0.00015	9606.ENSP00000244534,9606.ENSP00000283179,9606.ENSP00000296417,9606.ENSP00000303427,9606.ENSP00000344504,9606.ENSP00000346694,9606.ENSP00000354522,9606.ENSP00000355759,9606.ENSP00000356520,9606.ENSP00000358563,9606.ENSP00000382840,9606.ENSP00000411532,9606.ENSP00000434024,9606.ENSP00000451291,9606.ENSP00000475814,9606.ENSP00000479106,9606.ENSP00000483903	HIST1H1D,HNRNPU,H2AFZ,PDS5A,H1F0,HNRNPA2B1,TOP1,PARP1,DHX9,DKC1,DDX3X,TOP2A,H2AFX,HNRNPC,HIST2H2AA3,HIST1H4A,HIST1H2BN
GO:0034613	Cellular protein localization	21	1610	0.51	0.00016	9606.ENSP00000225430,9606.ENSP00000283179,9606.ENSP00000296674,9606.ENSP00000298767,9606.ENSP00000307863,9606.ENSP00000307889,9606.ENSP00000322419,9606.ENSP00000325905,9606.ENSP00000341885,9606.ENSP00000346050,9606.ENSP00000346694,9606.ENSP00000348849,9606.ENSP00000356520,9606.ENSP00000361076,9606.ENSP00000361626,9606.ENSP00000362744,9606.ENSP00000369757,9606.ENSP00000379506,9606.ENSP00000382840,…	RPL19,HNRNPU,RPS23,WAPAL,U2AF2,RPL13,RPLP2,SRSF7,RPS2,RPS3A,HNRNPA2B1,RPS26,DHX9,RPL7A,YBX1,RPS4X,RPS6,RPL14,DDX3X,RPL18,RPS5
GO:0050658	RNA transport	8	189	1.02	0.00017	9606.ENSP00000283179,9606.ENSP00000290341,9606.ENSP00000307863,9606.ENSP00000325905,9606.ENSP00000341826,9606.ENSP00000346694,9606.ENSP00000356520,9606.ENSP00000361626	HNRNPU,IGF2BP1,U2AF2,SRSF7,HNRNPA1,HNRNPA2B1,DHX9,YBX1
GO:0051254	Positive regulation of rna metabolic process	22	1759	0.49	0.00017	9606.ENSP00000244534,9606.ENSP00000254108,9606.ENSP00000283179,9606.ENSP00000296417,9606.ENSP00000304440,9606.ENSP00000307863,9606.ENSP00000313199,9606.ENSP00000344504,9606.ENSP00000351108,9606.ENSP00000355011,9606.ENSP00000355759,9606.ENSP00000356520,9606.ENSP00000360266,9606.ENSP00000361626,9606.ENSP00000363745,9606.ENSP00000365439,9606.ENSP00000380033,9606.ENSP00000382840,9606.ENSP00000404121,…	HIST1H1D,FUS,HNRNPU,H2AFZ,HAS3,U2AF2,HNRNPD,H1F0,HNRNPAB,ILF2,PARP1,DHX9,JUN,YBX1,HNRNPR,HNRNPK,DDX17,DDX3X,ILF3,TOP2A,TRA2B,TAF15
GO:0017148	Negative regulation of translation	7	136	1.11	0.00023	9606.ENSP00000290341,9606.ENSP00000313199,9606.ENSP00000358635,9606.ENSP00000361626,9606.ENSP00000363745,9606.ENSP00000382840,9606.ENSP00000404121	IGF2BP1,HNRNPD,SYNCRIP,YBX1,HNRNPR,DDX3X,ILF3
GO:0051054	Positive regulation of dna metabolic process	8	200	1	0.00024	9606.ENSP00000254108,9606.ENSP00000313199,9606.ENSP00000341826,9606.ENSP00000346694,9606.ENSP00000355759,9606.ENSP00000356520,9606.ENSP00000358563,9606.ENSP00000434024	FUS,HNRNPD,HNRNPA1,HNRNPA2B1,PARP1,DHX9,DKC1,H2AFX
GO:0009987	Cellular process	76	15024	0.1	0.00029	9606.ENSP00000225430,9606.ENSP00000228251,9606.ENSP00000244520,9606.ENSP00000244534,9606.ENSP00000245503,9606.ENSP00000253363,9606.ENSP00000254108,9606.ENSP00000262623,9606.ENSP00000265022,9606.ENSP00000265866,9606.ENSP00000266679,9606.ENSP00000266735,9606.ENSP00000283179,9606.ENSP00000290341,9606.ENSP00000296417,9606.ENSP00000296674,9606.ENSP00000298767,9606.ENSP00000300413,9606.ENSP00000303427,…	RPL19,YBX3,SNRPC,HIST1H1D,MYH2,RBM39,FUS,ATP4A,DGKG,HNRNPH3,CPSF6,SNRPF,HNRNPU,IGF2BP1,H2AFZ,RPS23,WAPAL,SNRPD1,PDS5A,HAS3,U2AF2,RPL13,HNRNPD,ARL6IP4,RPLP2,HNRNPM,SRSF7,DRG1,DHX15,ZNF326,HNRNPA1,RPS2,H1F0,RPS3A,DDX21,HNRNPA2B1,RPS26,HNRNPH1,FRMD4A,HNRNPAB,TOP1,MAST2,ILF2,CACNA1S,PARP1,DHX9,DKC1,SYNCRIP,JUN,RPL7A,YBX1,RPS4X,HNRNPR,HNRNPK,TCOF1,RPS6,MYBBP1A,HNRNPUL1,HNRNPA3,RPL14,DDX17,DDX3X,ILF3,T…
GO:0016458	Gene silencing	7	147	1.07	0.00036	9606.ENSP00000296417,9606.ENSP00000344504,9606.ENSP00000346694,9606.ENSP00000356520,9606.ENSP00000380033,9606.ENSP00000434024,9606.ENSP00000475814	H2AFZ,H1F0,HNRNPA2B1,DHX9,DDX17,H2AFX,HIST2H2AA3
GO:0006351	Transcription, dna-templated	12	567	0.72	0.00041	9606.ENSP00000266735,9606.ENSP00000313199,9606.ENSP00000329715,9606.ENSP00000346120,9606.ENSP00000355011,9606.ENSP00000355759,9606.ENSP00000356520,9606.ENSP00000360266,9606.ENSP00000361626,9606.ENSP00000367028,9606.ENSP00000474096,9606.ENSP00000479106	SNRPF,HNRNPD,DRG1,DDX21,ILF2,PARP1,DHX9,JUN,YBX1,TCOF1,TAF15,HIST1H4A
GO:0034622	Cellular protein-containing complex assembly	14	816	0.63	0.0006	9606.ENSP00000244520,9606.ENSP00000244534,9606.ENSP00000266679,9606.ENSP00000266735,9606.ENSP00000300413,9606.ENSP00000344504,9606.ENSP00000355759,9606.ENSP00000356520,9606.ENSP00000420195,9606.ENSP00000425092,9606.ENSP00000434024,9606.ENSP00000472985,9606.ENSP00000479106,9606.ENSP00000483903	SNRPC,HIST1H1D,CPSF6,SNRPF,SNRPD1,H1F0,PARP1,DHX9,SRSF10,LUC7L3,H2AFX,RPS5,HIST1H4A,HIST1H2BN
GO:0044085	Cellular component biogenesis	26	2583	0.4	0.0007	9606.ENSP00000244520,9606.ENSP00000244534,9606.ENSP00000254108,9606.ENSP00000266679,9606.ENSP00000266735,9606.ENSP00000296674,9606.ENSP00000300413,9606.ENSP00000304440,9606.ENSP00000341885,9606.ENSP00000344504,9606.ENSP00000346120,9606.ENSP00000355759,9606.ENSP00000356520,9606.ENSP00000358563,9606.ENSP00000361076,9606.ENSP00000369757,9606.ENSP00000370968,9606.ENSP00000379506,9606.ENSP00000380033,…	SNRPC,HIST1H1D,FUS,CPSF6,SNRPF,RPS23,SNRPD1,HAS3,RPS2,H1F0,DDX21,PARP1,DHX9,DKC1,RPL7A,RPS6,MYBBP1A,RPL14,DDX17,DDX3X,SRSF10,LUC7L3,H2AFX,RPS5,HIST1H4A,HIST1H2BN
GO:1903608	Protein localization to cytoplasmic stress granule	3	7	2.03	0.00088	9606.ENSP00000356520,9606.ENSP00000361626,9606.ENSP00000382840	DHX9,YBX1,DDX3X
GO:0071705	Nitrogen compound transport	21	1823	0.46	0.00099	9606.ENSP00000225430,9606.ENSP00000283179,9606.ENSP00000290341,9606.ENSP00000296674,9606.ENSP00000307863,9606.ENSP00000307889,9606.ENSP00000322419,9606.ENSP00000325905,9606.ENSP00000341826,9606.ENSP00000341885,9606.ENSP00000346050,9606.ENSP00000346694,9606.ENSP00000348849,9606.ENSP00000356520,9606.ENSP00000361076,9606.ENSP00000361626,9606.ENSP00000362744,9606.ENSP00000369757,9606.ENSP00000379506,…	RPL19,HNRNPU,IGF2BP1,RPS23,U2AF2,RPL13,RPLP2,SRSF7,HNRNPA1,RPS2,RPS3A,HNRNPA2B1,RPS26,DHX9,RPL7A,YBX1,RPS4X,RPS6,RPL14,RPL18,RPS5
GO:2000278	Regulation of dna biosynthetic process	6	114	1.12	0.001	9606.ENSP00000283179,9606.ENSP00000313199,9606.ENSP00000341826,9606.ENSP00000346694,9606.ENSP00000358563,9606.ENSP00000451291	HNRNPU,HNRNPD,HNRNPA1,HNRNPA2B1,DKC1,HNRNPC
GO:1904357	Negative regulation of telomere maintenance via telomere lengthening	4	29	1.53	0.0011	9606.ENSP00000283179,9606.ENSP00000341826,9606.ENSP00000355759,9606.ENSP00000451291	HNRNPU,HNRNPA1,PARP1,HNRNPC
GO:0031329	Regulation of cellular catabolic process	14	875	0.6	0.0013	9606.ENSP00000228251,9606.ENSP00000254108,9606.ENSP00000283179,9606.ENSP00000290341,9606.ENSP00000313199,9606.ENSP00000325376,9606.ENSP00000356520,9606.ENSP00000358563,9606.ENSP00000358635,9606.ENSP00000361626,9606.ENSP00000363745,9606.ENSP00000451291,9606.ENSP00000457411,9606.ENSP00000474096	YBX3,FUS,HNRNPU,IGF2BP1,HNRNPD,HNRNPM,DHX9,DKC1,SYNCRIP,YBX1,HNRNPR,HNRNPC,USP10,TAF15
GO:0044260	Cellular macromolecule metabolic process	38	4976	0.28	0.0014	9606.ENSP00000225430,9606.ENSP00000244534,9606.ENSP00000266735,9606.ENSP00000296674,9606.ENSP00000303427,9606.ENSP00000304440,9606.ENSP00000307889,9606.ENSP00000313199,9606.ENSP00000322419,9606.ENSP00000329715,9606.ENSP00000341885,9606.ENSP00000344504,9606.ENSP00000346050,9606.ENSP00000346120,9606.ENSP00000348849,9606.ENSP00000354522,9606.ENSP00000354671,9606.ENSP00000355011,9606.ENSP00000355759,…	RPL19,HIST1H1D,SNRPF,RPS23,PDS5A,HAS3,RPL13,HNRNPD,RPLP2,DRG1,RPS2,H1F0,RPS3A,DDX21,RPS26,TOP1,MAST2,ILF2,PARP1,DHX9,DKC1,JUN,RPL7A,YBX1,RPS4X,TCOF1,RPS6,RPL14,DDX3X,ILF3,TOP2A,H2AFX,RPL18,USP10,RPS5,TAF15,HIST1H4A,HIST1H2BN
GO:0051173	Positive regulation of nitrogen compound metabolic process	29	3239	0.35	0.0015	9606.ENSP00000228251,9606.ENSP00000244534,9606.ENSP00000254108,9606.ENSP00000283179,9606.ENSP00000296417,9606.ENSP00000304440,9606.ENSP00000307863,9606.ENSP00000313199,9606.ENSP00000341826,9606.ENSP00000341885,9606.ENSP00000344504,9606.ENSP00000346694,9606.ENSP00000351108,9606.ENSP00000355011,9606.ENSP00000355759,9606.ENSP00000356520,9606.ENSP00000358563,9606.ENSP00000360266,9606.ENSP00000361626,…	YBX3,HIST1H1D,FUS,HNRNPU,H2AFZ,HAS3,U2AF2,HNRNPD,HNRNPA1,RPS2,H1F0,HNRNPA2B1,HNRNPAB,ILF2,PARP1,DHX9,DKC1,JUN,YBX1,RPS4X,HNRNPR,HNRNPK,DDX17,DDX3X,ILF3,TOP2A,TRA2B,H2AFX,TAF15
GO:0002181	Cytoplasmic translation	5	72	1.24	0.0016	9606.ENSP00000225430,9606.ENSP00000296674,9606.ENSP00000329715,9606.ENSP00000348849,9606.ENSP00000447001	RPL19,RPS23,DRG1,RPS26,RPL18
GO:0051053	Negative regulation of dna metabolic process	6	126	1.07	0.0017	9606.ENSP00000244534,9606.ENSP00000283179,9606.ENSP00000341826,9606.ENSP00000344504,9606.ENSP00000355759,9606.ENSP00000451291	HIST1H1D,HNRNPU,HNRNPA1,H1F0,PARP1,HNRNPC
GO:0001649	Osteoblast differentiation	6	127	1.07	0.0018	9606.ENSP00000283179,9606.ENSP00000346120,9606.ENSP00000356520,9606.ENSP00000358635,9606.ENSP00000370968,9606.ENSP00000451291	HNRNPU,DDX21,DHX9,SYNCRIP,MYBBP1A,HNRNPC
GO:0048511	Rhythmic process	8	271	0.86	0.0018	9606.ENSP00000283179,9606.ENSP00000313199,9606.ENSP00000354522,9606.ENSP00000356520,9606.ENSP00000360266,9606.ENSP00000363745,9606.ENSP00000370968,9606.ENSP00000411532	HNRNPU,HNRNPD,TOP1,DHX9,JUN,HNRNPR,MYBBP1A,TOP2A
GO:0000387	Spliceosomal snrnp assembly	4	39	1.4	0.0029	9606.ENSP00000244520,9606.ENSP00000266735,9606.ENSP00000300413,9606.ENSP00000420195	SNRPC,SNRPF,SNRPD1,SRSF10
GO:0006364	rRNA processing	7	212	0.91	0.0031	9606.ENSP00000341885,9606.ENSP00000346120,9606.ENSP00000358563,9606.ENSP00000361076,9606.ENSP00000369757,9606.ENSP00000379506,9606.ENSP00000380033	RPS2,DDX21,DKC1,RPL7A,RPS6,RPL14,DDX17
GO:0007623	Circadian rhythm	6	142	1.02	0.0031	9606.ENSP00000283179,9606.ENSP00000313199,9606.ENSP00000354522,9606.ENSP00000360266,9606.ENSP00000363745,9606.ENSP00000370968	HNRNPU,HNRNPD,TOP1,JUN,HNRNPR,MYBBP1A
GO:0033036	Macromolecule localization	24	2473	0.38	0.0031	9606.ENSP00000225430,9606.ENSP00000283179,9606.ENSP00000290341,9606.ENSP00000296674,9606.ENSP00000298767,9606.ENSP00000307863,9606.ENSP00000307889,9606.ENSP00000322419,9606.ENSP00000325905,9606.ENSP00000341826,9606.ENSP00000341885,9606.ENSP00000346050,9606.ENSP00000346694,9606.ENSP00000348849,9606.ENSP00000356520,9606.ENSP00000358563,9606.ENSP00000361076,9606.ENSP00000361626,9606.ENSP00000362744,…	RPL19,HNRNPU,IGF2BP1,RPS23,WAPAL,U2AF2,RPL13,RPLP2,SRSF7,HNRNPA1,RPS2,RPS3A,HNRNPA2B1,RPS26,DHX9,DKC1,RPL7A,YBX1,RPS4X,RPS6,RPL14,DDX3X,RPL18,RPS5
GO:1903508	Positive regulation of nucleic acid-templated transcription	19	1670	0.45	0.0032	9606.ENSP00000244534,9606.ENSP00000254108,9606.ENSP00000283179,9606.ENSP00000296417,9606.ENSP00000304440,9606.ENSP00000313199,9606.ENSP00000344504,9606.ENSP00000351108,9606.ENSP00000355011,9606.ENSP00000355759,9606.ENSP00000356520,9606.ENSP00000360266,9606.ENSP00000361626,9606.ENSP00000365439,9606.ENSP00000380033,9606.ENSP00000382840,9606.ENSP00000404121,9606.ENSP00000411532,9606.ENSP00000474096	HIST1H1D,FUS,HNRNPU,H2AFZ,HAS3,HNRNPD,H1F0,HNRNPAB,ILF2,PARP1,DHX9,JUN,YBX1,HNRNPK,DDX17,DDX3X,ILF3,TOP2A,TAF15
GO:0031325	Positive regulation of cellular metabolic process	29	3413	0.32	0.0039	9606.ENSP00000228251,9606.ENSP00000244534,9606.ENSP00000254108,9606.ENSP00000283179,9606.ENSP00000296417,9606.ENSP00000304440,9606.ENSP00000307863,9606.ENSP00000313199,9606.ENSP00000341826,9606.ENSP00000341885,9606.ENSP00000344504,9606.ENSP00000346694,9606.ENSP00000351108,9606.ENSP00000355011,9606.ENSP00000355759,9606.ENSP00000356520,9606.ENSP00000358563,9606.ENSP00000360266,9606.ENSP00000361626,…	YBX3,HIST1H1D,FUS,HNRNPU,H2AFZ,HAS3,U2AF2,HNRNPD,HNRNPA1,RPS2,H1F0,HNRNPA2B1,HNRNPAB,ILF2,PARP1,DHX9,DKC1,JUN,YBX1,RPS4X,HNRNPR,HNRNPK,DDX17,DDX3X,ILF3,TOP2A,TRA2B,H2AFX,TAF15
GO:0051028	mRNA transport	6	148	1	0.0039	9606.ENSP00000290341,9606.ENSP00000307863,9606.ENSP00000325905,9606.ENSP00000341826,9606.ENSP00000346694,9606.ENSP00000356520	IGF2BP1,U2AF2,SRSF7,HNRNPA1,HNRNPA2B1,DHX9
GO:0034654	Nucleobase-containing compound biosynthetic process	14	995	0.54	0.0046	9606.ENSP00000266735,9606.ENSP00000313199,9606.ENSP00000329715,9606.ENSP00000346120,9606.ENSP00000355011,9606.ENSP00000355759,9606.ENSP00000356520,9606.ENSP00000358563,9606.ENSP00000360266,9606.ENSP00000361626,9606.ENSP00000367028,9606.ENSP00000457411,9606.ENSP00000474096,9606.ENSP00000479106	SNRPF,HNRNPD,DRG1,DDX21,ILF2,PARP1,DHX9,DKC1,JUN,YBX1,TCOF1,USP10,TAF15,HIST1H4A
GO:0051649	Establishment of localization in cell	23	2375	0.38	0.0047	9606.ENSP00000225430,9606.ENSP00000266735,9606.ENSP00000283179,9606.ENSP00000296674,9606.ENSP00000300413,9606.ENSP00000307863,9606.ENSP00000307889,9606.ENSP00000322419,9606.ENSP00000325905,9606.ENSP00000341826,9606.ENSP00000341885,9606.ENSP00000346050,9606.ENSP00000346694,9606.ENSP00000348849,9606.ENSP00000355011,9606.ENSP00000361076,9606.ENSP00000362744,9606.ENSP00000369757,9606.ENSP00000379506,…	RPL19,SNRPF,HNRNPU,RPS23,SNRPD1,U2AF2,RPL13,RPLP2,SRSF7,HNRNPA1,RPS2,RPS3A,HNRNPA2B1,RPS26,ILF2,RPL7A,RPS4X,RPS6,RPL14,DDX3X,SRSF10,RPL18,RPS5
GO:0045893	Positive regulation of transcription, dna-templated	18	1587	0.45	0.0054	9606.ENSP00000244534,9606.ENSP00000283179,9606.ENSP00000296417,9606.ENSP00000304440,9606.ENSP00000313199,9606.ENSP00000344504,9606.ENSP00000351108,9606.ENSP00000355011,9606.ENSP00000355759,9606.ENSP00000356520,9606.ENSP00000360266,9606.ENSP00000361626,9606.ENSP00000365439,9606.ENSP00000380033,9606.ENSP00000382840,9606.ENSP00000404121,9606.ENSP00000411532,9606.ENSP00000474096	HIST1H1D,HNRNPU,H2AFZ,HAS3,HNRNPD,H1F0,HNRNPAB,ILF2,PARP1,DHX9,JUN,YBX1,HNRNPK,DDX17,DDX3X,ILF3,TOP2A,TAF15
GO:0048523	Negative regulation of cellular process	36	4874	0.26	0.0056	9606.ENSP00000228251,9606.ENSP00000244534,9606.ENSP00000254108,9606.ENSP00000283179,9606.ENSP00000290341,9606.ENSP00000296417,9606.ENSP00000298767,9606.ENSP00000303427,9606.ENSP00000307863,9606.ENSP00000313199,9606.ENSP00000325905,9606.ENSP00000341826,9606.ENSP00000344504,9606.ENSP00000346050,9606.ENSP00000346694,9606.ENSP00000348849,9606.ENSP00000350032,9606.ENSP00000355759,9606.ENSP00000356520,…	YBX3,HIST1H1D,FUS,HNRNPU,IGF2BP1,H2AFZ,WAPAL,PDS5A,U2AF2,HNRNPD,SRSF7,HNRNPA1,H1F0,RPS3A,HNRNPA2B1,RPS26,FRMD4A,PARP1,DHX9,DKC1,SYNCRIP,JUN,YBX1,HNRNPR,HNRNPK,MYBBP1A,DDX3X,ILF3,TOP2A,SRSF10,H2AFX,HNRNPC,USP10,TAF15,HIST2H2AA3,HIST1H4A
GO:0051641	Cellular localization	26	2967	0.34	0.0069	9606.ENSP00000225430,9606.ENSP00000266735,9606.ENSP00000283179,9606.ENSP00000296674,9606.ENSP00000298767,9606.ENSP00000300413,9606.ENSP00000307863,9606.ENSP00000307889,9606.ENSP00000322419,9606.ENSP00000325905,9606.ENSP00000341826,9606.ENSP00000341885,9606.ENSP00000346050,9606.ENSP00000346694,9606.ENSP00000348849,9606.ENSP00000355011,9606.ENSP00000356520,9606.ENSP00000361076,9606.ENSP00000361626,…	RPL19,SNRPF,HNRNPU,RPS23,WAPAL,SNRPD1,U2AF2,RPL13,RPLP2,SRSF7,HNRNPA1,RPS2,RPS3A,HNRNPA2B1,RPS26,ILF2,DHX9,RPL7A,YBX1,RPS4X,RPS6,RPL14,DDX3X,SRSF10,RPL18,RPS5
GO:0032206	Positive regulation of telomere maintenance	4	51	1.29	0.0071	9606.ENSP00000313199,9606.ENSP00000341826,9606.ENSP00000346694,9606.ENSP00000358563	HNRNPD,HNRNPA1,HNRNPA2B1,DKC1
GO:0045814	Negative regulation of gene expression, epigenetic	5	103	1.08	0.0074	9606.ENSP00000296417,9606.ENSP00000344504,9606.ENSP00000434024,9606.ENSP00000475814,9606.ENSP00000479106	H2AFZ,H1F0,H2AFX,HIST2H2AA3,HIST1H4A
GO:0000380	Alternative mrna splicing, via spliceosome	3	18	1.62	0.0078	9606.ENSP00000325376,9606.ENSP00000356520,9606.ENSP00000380033	HNRNPM,DHX9,DDX17
GO:0006342	Chromatin silencing	4	54	1.26	0.0085	9606.ENSP00000296417,9606.ENSP00000344504,9606.ENSP00000434024,9606.ENSP00000475814	H2AFZ,H1F0,H2AFX,HIST2H2AA3
GO:1901566	Organonitrogen compound biosynthetic process	16	1346	0.47	0.0085	9606.ENSP00000225430,9606.ENSP00000296674,9606.ENSP00000304440,9606.ENSP00000307889,9606.ENSP00000322419,9606.ENSP00000329715,9606.ENSP00000341885,9606.ENSP00000346050,9606.ENSP00000348849,9606.ENSP00000361076,9606.ENSP00000362744,9606.ENSP00000369757,9606.ENSP00000379506,9606.ENSP00000382840,9606.ENSP00000447001,9606.ENSP00000472985	RPL19,RPS23,HAS3,RPL13,RPLP2,DRG1,RPS2,RPS3A,RPS26,RPL7A,RPS4X,RPS6,RPL14,DDX3X,RPL18,RPS5
GO:0006355	Regulation of transcription, dna-templated	28	3388	0.31	0.0086	9606.ENSP00000228251,9606.ENSP00000244534,9606.ENSP00000254108,9606.ENSP00000283179,9606.ENSP00000296417,9606.ENSP00000304440,9606.ENSP00000313199,9606.ENSP00000340796,9606.ENSP00000344504,9606.ENSP00000346694,9606.ENSP00000351108,9606.ENSP00000355011,9606.ENSP00000355759,9606.ENSP00000356520,9606.ENSP00000360266,9606.ENSP00000361626,9606.ENSP00000365439,9606.ENSP00000370968,9606.ENSP00000380033,…	YBX3,HIST1H1D,FUS,HNRNPU,H2AFZ,HAS3,HNRNPD,ZNF326,H1F0,HNRNPA2B1,HNRNPAB,ILF2,PARP1,DHX9,JUN,YBX1,HNRNPK,MYBBP1A,DDX17,DDX3X,EWSR1,ILF3,TOP2A,SRSF10,H2AFX,TAF15,HIST2H2AA3,HIST1H4A
GO:0032210	Regulation of telomere maintenance via telomerase	4	55	1.26	0.0088	9606.ENSP00000283179,9606.ENSP00000341826,9606.ENSP00000358563,9606.ENSP00000451291	HNRNPU,HNRNPA1,DKC1,HNRNPC
GO:0097549	Chromatin organization involved in negative regulation of transcription	5	108	1.06	0.0088	9606.ENSP00000296417,9606.ENSP00000344504,9606.ENSP00000434024,9606.ENSP00000475814,9606.ENSP00000479106	H2AFZ,H1F0,H2AFX,HIST2H2AA3,HIST1H4A
GO:1905663	Positive regulation of telomerase rna reverse transcriptase activity	2	2	2.39	0.009	9606.ENSP00000313199,9606.ENSP00000346694	HNRNPD,HNRNPA2B1
GO:0048518	Positive regulation of biological process	41	6112	0.22	0.0103	9606.ENSP00000228251,9606.ENSP00000244534,9606.ENSP00000245503,9606.ENSP00000254108,9606.ENSP00000266679,9606.ENSP00000283179,9606.ENSP00000290341,9606.ENSP00000296417,9606.ENSP00000298767,9606.ENSP00000304440,9606.ENSP00000307863,9606.ENSP00000313199,9606.ENSP00000329715,9606.ENSP00000341826,9606.ENSP00000341885,9606.ENSP00000344504,9606.ENSP00000346120,9606.ENSP00000346694,9606.ENSP00000350032,…	YBX3,HIST1H1D,MYH2,FUS,CPSF6,HNRNPU,IGF2BP1,H2AFZ,WAPAL,HAS3,U2AF2,HNRNPD,DRG1,HNRNPA1,RPS2,H1F0,DDX21,HNRNPA2B1,FRMD4A,HNRNPAB,MATR3,ILF2,PARP1,DHX9,DKC1,SYNCRIP,JUN,YBX1,RPS4X,HNRNPR,HNRNPK,RPS6,MYBBP1A,DDX17,DDX3X,ILF3,TOP2A,TRA2B,H2AFX,HNRNPC,TAF15
GO:0071702	Organic substance transport	21	2173	0.38	0.0103	9606.ENSP00000225430,9606.ENSP00000283179,9606.ENSP00000290341,9606.ENSP00000296674,9606.ENSP00000307863,9606.ENSP00000307889,9606.ENSP00000322419,9606.ENSP00000325905,9606.ENSP00000341826,9606.ENSP00000341885,9606.ENSP00000346050,9606.ENSP00000346694,9606.ENSP00000348849,9606.ENSP00000356520,9606.ENSP00000361076,9606.ENSP00000361626,9606.ENSP00000362744,9606.ENSP00000369757,9606.ENSP00000379506,…	RPL19,HNRNPU,IGF2BP1,RPS23,U2AF2,RPL13,RPLP2,SRSF7,HNRNPA1,RPS2,RPS3A,HNRNPA2B1,RPS26,DHX9,RPL7A,YBX1,RPS4X,RPS6,RPL14,RPL18,RPS5
GO:0032211	Negative regulation of telomere maintenance via telomerase	3	21	1.55	0.0109	9606.ENSP00000283179,9606.ENSP00000341826,9606.ENSP00000451291	HNRNPU,HNRNPA1,HNRNPC
GO:0000245	Spliceosomal complex assembly	4	60	1.22	0.0116	9606.ENSP00000244520,9606.ENSP00000300413,9606.ENSP00000420195,9606.ENSP00000425092	SNRPC,SNRPD1,SRSF10,LUC7L3
GO:0045815	Positive regulation of gene expression, epigenetic	4	62	1.2	0.0129	9606.ENSP00000244534,9606.ENSP00000344504,9606.ENSP00000346120,9606.ENSP00000370968	HIST1H1D,H1F0,DDX21,MYBBP1A
GO:0010610	Regulation of mrna stability involved in response to stress	2	3	2.22	0.014	9606.ENSP00000290341,9606.ENSP00000325376	IGF2BP1,HNRNPM
GO:1990428	miRNA transport	2	3	2.22	0.014	9606.ENSP00000346694,9606.ENSP00000361626	HNRNPA2B1,YBX1
GO:0034470	ncRNA processing	8	381	0.72	0.0146	9606.ENSP00000341885,9606.ENSP00000346120,9606.ENSP00000346694,9606.ENSP00000358563,9606.ENSP00000361076,9606.ENSP00000369757,9606.ENSP00000379506,9606.ENSP00000380033	RPS2,DDX21,HNRNPA2B1,DKC1,RPL7A,RPS6,RPL14,DDX17
GO:0050794	Regulation of cellular process	60	10932	0.13	0.0152	9606.ENSP00000228251,9606.ENSP00000244534,9606.ENSP00000245503,9606.ENSP00000253363,9606.ENSP00000254108,9606.ENSP00000265022,9606.ENSP00000265866,9606.ENSP00000266679,9606.ENSP00000283179,9606.ENSP00000290341,9606.ENSP00000296417,9606.ENSP00000298767,9606.ENSP00000303427,9606.ENSP00000304440,9606.ENSP00000307863,9606.ENSP00000313199,9606.ENSP00000325376,9606.ENSP00000325905,9606.ENSP00000329715,…	YBX3,HIST1H1D,MYH2,RBM39,FUS,DGKG,HNRNPH3,CPSF6,HNRNPU,IGF2BP1,H2AFZ,WAPAL,PDS5A,HAS3,U2AF2,HNRNPD,HNRNPM,SRSF7,DRG1,ZNF326,HNRNPA1,RPS2,H1F0,RPS3A,DDX21,HNRNPA2B1,RPS26,HNRNPH1,FRMD4A,HNRNPAB,MATR3,MAST2,ILF2,CACNA1S,PARP1,DHX9,DKC1,SYNCRIP,JUN,YBX1,RPS4X,HNRNPR,HNRNPK,TCOF1,RPS6,MYBBP1A,HNRNPA3,DDX17,DDX3X,EWSR1,ILF3,TOP2A,TRA2B,SRSF10,H2AFX,HNRNPC,USP10,TAF15,HIST2H2AA3,HIST1H4A
GO:0065003	Protein-containing complex assembly	15	1293	0.46	0.0168	9606.ENSP00000244520,9606.ENSP00000244534,9606.ENSP00000254108,9606.ENSP00000266679,9606.ENSP00000266735,9606.ENSP00000300413,9606.ENSP00000344504,9606.ENSP00000355759,9606.ENSP00000356520,9606.ENSP00000420195,9606.ENSP00000425092,9606.ENSP00000434024,9606.ENSP00000472985,9606.ENSP00000479106,9606.ENSP00000483903	SNRPC,HIST1H1D,FUS,CPSF6,SNRPF,SNRPD1,H1F0,PARP1,DHX9,SRSF10,LUC7L3,H2AFX,RPS5,HIST1H4A,HIST1H2BN
GO:0045727	Positive regulation of translation	5	131	0.98	0.0188	9606.ENSP00000228251,9606.ENSP00000313199,9606.ENSP00000356520,9606.ENSP00000362744,9606.ENSP00000382840	YBX3,HNRNPD,DHX9,RPS4X,DDX3X
GO:2000573	Positive regulation of dna biosynthetic process	4	70	1.15	0.019	9606.ENSP00000313199,9606.ENSP00000341826,9606.ENSP00000346694,9606.ENSP00000358563	HNRNPD,HNRNPA1,HNRNPA2B1,DKC1
GO:0045739	Positive regulation of dna repair	4	71	1.14	0.02	9606.ENSP00000254108,9606.ENSP00000355759,9606.ENSP00000356520,9606.ENSP00000434024	FUS,PARP1,DHX9,H2AFX
GO:0006334	Nucleosome assembly	5	135	0.96	0.0212	9606.ENSP00000244534,9606.ENSP00000344504,9606.ENSP00000434024,9606.ENSP00000479106,9606.ENSP00000483903	HIST1H1D,H1F0,H2AFX,HIST1H4A,HIST1H2BN
GO:0065004	protein-DNA complex assembly	6	213	0.84	0.0212	9606.ENSP00000244534,9606.ENSP00000344504,9606.ENSP00000355759,9606.ENSP00000434024,9606.ENSP00000479106,9606.ENSP00000483903	HIST1H1D,H1F0,PARP1,H2AFX,HIST1H4A,HIST1H2BN
GO:0006323	DNA packaging	6	215	0.84	0.022	9606.ENSP00000244534,9606.ENSP00000344504,9606.ENSP00000411532,9606.ENSP00000434024,9606.ENSP00000479106,9606.ENSP00000483903	HIST1H1D,H1F0,TOP2A,H2AFX,HIST1H4A,HIST1H2BN
GO:0040016	Embryonic cleavage	2	5	2	0.0273	9606.ENSP00000354522,9606.ENSP00000411532	TOP1,TOP2A
GO:0045292	mRNA cis splicing, via spliceosome	3	32	1.37	0.0305	9606.ENSP00000244520,9606.ENSP00000325905,9606.ENSP00000420195	SNRPC,SRSF7,SRSF10
GO:0006376	mRNA splice site selection	3	34	1.34	0.0358	9606.ENSP00000244520,9606.ENSP00000420195,9606.ENSP00000425092	SNRPC,SRSF10,LUC7L3
GO:2000373	Positive regulation of dna topoisomerase (atp-hydrolyzing) activity	2	6	1.92	0.0358	9606.ENSP00000283179,9606.ENSP00000356520	HNRNPU,DHX9
GO:0051973	Positive regulation of telomerase activity	3	36	1.31	0.0414	9606.ENSP00000313199,9606.ENSP00000346694,9606.ENSP00000358563	HNRNPD,HNRNPA2B1,DKC1
GO:0071840	Cellular component organization or biogenesis	37	5633	0.21	0.0421	9606.ENSP00000244520,9606.ENSP00000244534,9606.ENSP00000254108,9606.ENSP00000266679,9606.ENSP00000266735,9606.ENSP00000283179,9606.ENSP00000296417,9606.ENSP00000296674,9606.ENSP00000298767,9606.ENSP00000300413,9606.ENSP00000303427,9606.ENSP00000304440,9606.ENSP00000341885,9606.ENSP00000344504,9606.ENSP00000346120,9606.ENSP00000346694,9606.ENSP00000354522,9606.ENSP00000354671,9606.ENSP00000355759,…	SNRPC,HIST1H1D,FUS,CPSF6,SNRPF,HNRNPU,H2AFZ,RPS23,WAPAL,SNRPD1,PDS5A,HAS3,RPS2,H1F0,DDX21,HNRNPA2B1,TOP1,MAST2,PARP1,DHX9,DKC1,JUN,RPL7A,RPS6,MYBBP1A,RPL14,DDX17,DDX3X,TOP2A,SRSF10,LUC7L3,H2AFX,HNRNPC,RPS5,HIST2H2AA3,HIST1H4A,HIST1H2BN
GO:1904358	Positive regulation of telomere maintenance via telomere lengthening	3	37	1.3	0.0442	9606.ENSP00000341826,9606.ENSP00000346694,9606.ENSP00000358563	HNRNPA1,HNRNPA2B1,DKC1
GO:0044806	G-quadruplex DNA unwinding	2	7	1.85	0.0445	9606.ENSP00000346694,9606.ENSP00000356520	HNRNPA2B1,DHX9
GO:0045892	Negative regulation of transcription, dna-templated	14	1273	0.44	0.0445	9606.ENSP00000228251,9606.ENSP00000244534,9606.ENSP00000283179,9606.ENSP00000296417,9606.ENSP00000344504,9606.ENSP00000346694,9606.ENSP00000355759,9606.ENSP00000360266,9606.ENSP00000361626,9606.ENSP00000370968,9606.ENSP00000404121,9606.ENSP00000434024,9606.ENSP00000475814,9606.ENSP00000479106	YBX3,HIST1H1D,HNRNPU,H2AFZ,H1F0,HNRNPA2B1,PARP1,JUN,YBX1,MYBBP1A,ILF3,H2AFX,HIST2H2AA3,HIST1H4A
GO:0006325	Chromatin organization	10	713	0.54	0.0487	9606.ENSP00000244534,9606.ENSP00000283179,9606.ENSP00000296417,9606.ENSP00000344504,9606.ENSP00000354522,9606.ENSP00000434024,9606.ENSP00000451291,9606.ENSP00000475814,9606.ENSP00000479106,9606.ENSP00000483903	HIST1H1D,HNRNPU,H2AFZ,H1F0,TOP1,H2AFX,HNRNPC,HIST2H2AA3,HIST1H4A,HIST1H2BN
